# Supplementary material for: Modeling glioblastoma heterogeneity as a dynamic network of cell states
Source: Mol Syst Biol. 2021 Sep 16;17(9):e10105. doi: 10.15252/msb.202010105 (PMC8444284; doi:10.15252/msb.202010105)
Supplement: Supplementary file 4 — Dataset EV1 [file MSB-17-e10105-s002.xlsx]

## Sheet: Description
Dataset EV1: State definitions for U3065MG, U3017MG, U3071MG

## Sheet: U3065MG
	p_val	avg_logFC	pct.1	pct.2	p_val_adj	cluster	gene
CLTB	6.62360195032797e-136	0.155462926337875	0.251	0.59	1.25676223405523e-131	6	CLTB
SMARCB1	5.60526393695153e-130	0.208817559241897	0.272	0.588	1.06354277939718e-125	6	SMARCB1
UQCRC1	4.84607012787949e-129	0.112633449965848	0.243	0.579	9.19493346063854e-125	6	UQCRC1
WASF2	1.84591592269892e-128	0.122883537574998	0.27	0.627	3.50244087172892e-124	6	WASF2
RNH1	6.52030342151535e-127	-0.0178255783295735	0.265	0.682	1.23716237119832e-122	6	RNH1
MRPS36	7.75040568168383e-127	0.132475013850039	0.21	0.524	1.47056197404269e-122	6	MRPS36
BLVRA	8.74182165573716e-127	0.0532115923877651	0.205	0.58	1.65867324095957e-122	6	BLVRA
TRAPPC2L	9.85778400337322e-127	0.132264242184811	0.22	0.554	1.87041593680003e-122	6	TRAPPC2L
RPS19BP1	1.03451638491171e-126	0.183041000805567	0.277	0.584	1.96289138873147e-122	6	RPS19BP1
CMC1	1.03479721806224e-125	0.0240391807711582	0.224	0.598	1.9634242415513e-121	6	CMC1
RAB11A	1.18340850119392e-125	0.120784500531112	0.286	0.646	2.24539929016535e-121	6	RAB11A
PAK2	1.39670636615303e-125	0.19915308088591	0.329	0.642	2.65011065913875e-121	6	PAK2
CNP	1.87071250930457e-125	0.288395544424169	0.339	0.622	3.54948991515449e-121	6	CNP
KDELR1	2.15223038492004e-125	-0.291831735870881	0.329	0.834	4.08364193234728e-121	6	KDELR1
SUCLG1	2.34402578091176e-125	0.168920424646364	0.203	0.499	4.44755451670197e-121	6	SUCLG1
EMC8	2.93062777878661e-125	0.0336365608971345	0.15	0.466	5.56057314746972e-121	6	EMC8
MRPL13	3.92598695119945e-125	-0.0570195658705802	0.177	0.598	7.44916764120583e-121	6	MRPL13
TUSC2	4.77888871326495e-125	0.180159053908277	0.265	0.564	9.06746344454892e-121	6	TUSC2
NT5C3B	7.64132089216799e-125	0.153104652022021	0.294	0.624	1.44986422607995e-120	6	NT5C3B
VPS29	2.46943579021739e-124	-0.00933098882821104	0.255	0.654	4.68550746835847e-120	6	VPS29
ETFA	2.74340533909193e-124	-0.116763380203472	0.143	0.563	5.20533729039303e-120	6	ETFA
IMP3	4.21628346382879e-124	0.10705825189126	0.196	0.515	7.99997624426874e-120	6	IMP3
TFG	7.37202645581695e-124	-0.080971289856863	0.217	0.649	1.39876829972671e-119	6	TFG
PAPOLA	1.2328718409017e-123	0.199146997555106	0.327	0.655	2.33925103092689e-119	6	PAPOLA
RALA	1.40543936255065e-123	0.139585360895814	0.274	0.614	2.6666806465036e-119	6	RALA
MRPL47	1.61177125072651e-123	-0.0308833403096489	0.189	0.578	3.05817477112848e-119	6	MRPL47
RAB8A	1.69570998804418e-123	0.0284848680906471	0.2	0.574	3.21744013131503e-119	6	RAB8A
MRPS15	2.14297775282133e-123	0.0458198404900602	0.212	0.566	4.06608598820319e-119	6	MRPS15
CDV3	2.18172487711452e-123	0.110184099500883	0.251	0.594	4.13960478183708e-119	6	CDV3
RNF126	2.76232032846803e-123	0.121472767651166	0.138	0.437	5.24122659123524e-119	6	RNF126
COX7A2L	2.21637987912089e-122	0.156811194381221	0.327	0.654	4.20535918264398e-118	6	COX7A2L
MCRIP1	3.93643824296708e-122	0.135419657662627	0.21	0.53	7.46899792220573e-118	6	MCRIP1
UFC1	4.72788377886753e-122	0.112016569688803	0.253	0.593	8.97068668202324e-118	6	UFC1
ECI1	4.8354633917967e-122	0.125200831079419	0.212	0.531	9.17480823959505e-118	6	ECI1
ACAA1	4.91274263531635e-122	0.0384109751889403	0.2	0.58	9.32143787624925e-118	6	ACAA1
PSMA3	6.48312574992724e-122	-0.0995273907833985	0.16	0.576	1.23010827979119e-117	6	PSMA3
ACADVL	8.67285780979343e-122	0.0492970208633555	0.191	0.552	1.64558804083021e-117	6	ACADVL
MSRB2	1.16293854376925e-121	0.203813063860887	0.239	0.505	2.20655959294777e-117	6	MSRB2
NDUFA8	1.57744054017695e-121	0.0671504563990439	0.329	0.706	2.99303568093174e-117	6	NDUFA8
NAA10	1.63641198713259e-121	0.0591626843177009	0.236	0.59	3.10492810438538e-117	6	NAA10
VPS28	3.81567980608685e-121	0.0848782893294364	0.315	0.691	7.23987086406918e-117	6	VPS28
VPS35	6.43104937907687e-121	-0.0453589024742937	0.239	0.671	1.22022730918604e-116	6	VPS35
HDGFL2	8.70835809024858e-121	0.0286067501006032	0.224	0.595	1.65232386404377e-116	6	HDGFL2
NUTF2	9.23427218527077e-121	0.134352659654018	0.296	0.63	1.75211080443328e-116	6	NUTF2
HOMER3	1.30881527961995e-120	0.270934913932676	0.313	0.581	2.48334611155089e-116	6	HOMER3
MAF1	1.54836471779011e-120	0.196371825646399	0.189	0.447	2.93786721553495e-116	6	MAF1
NDUFA5	2.63890879453926e-120	0.1241266397467	0.282	0.624	5.00706554675879e-116	6	NDUFA5
WASHC3	3.80037532144706e-120	0.164459977608686	0.174	0.437	7.21083213491366e-116	6	WASHC3
IMPDH2	5.11305745300181e-120	0.0832974089268858	0.205	0.545	9.70151521132564e-116	6	IMPDH2
MRPL28	6.13482053606683e-120	0.0519091166148684	0.205	0.565	1.16402084851332e-115	6	MRPL28
FAAP20	1.24709154967355e-119	0.223831094240967	0.294	0.555	2.36623150635059e-115	6	FAAP20
PDHA1	1.76875426075627e-119	0.0868840808482233	0.158	0.464	3.35603433435894e-115	6	PDHA1
MAP1LC3B	1.96270007828576e-119	0.146077421465484	0.279	0.611	3.72402712853941e-115	6	MAP1LC3B
ARL3	2.03364831160588e-119	0.0455716659424479	0.315	0.692	3.858644306441e-115	6	ARL3
MAZ	2.80385682658689e-119	0.159211677357744	0.317	0.643	5.32003794276597e-115	6	MAZ
PSMB4	2.88701820810448e-119	0.0233565917978119	0.222	0.598	5.47782834805744e-115	6	PSMB4
SCP2	3.00512726905889e-119	0.081914651948457	0.251	0.603	5.70192848031235e-115	6	SCP2
CHMP2A	3.59045510565612e-119	0.120777422995118	0.346	0.704	6.81252951747193e-115	6	CHMP2A
TCEAL4	3.71471237195378e-119	0.198579559015109	0.325	0.628	7.04829525454511e-115	6	TCEAL4
EIF4B	6.15254942938366e-119	0.231163221959802	0.327	0.612	1.16738472873126e-114	6	EIF4B
TIMM17B	6.36048333071877e-119	0.140670310912406	0.165	0.435	1.20683810717058e-114	6	TIMM17B
MRPS23	9.1275722329473e-119	-0.0473608745334445	0.174	0.563	1.73186555547942e-114	6	MRPS23
VEGFB	1.97126559700167e-118	0.228733758532945	0.32	0.604	3.74027934375097e-114	6	VEGFB
ABHD17A	1.98506329240109e-118	0.17923036540244	0.289	0.596	3.76645909100183e-114	6	ABHD17A
PUF60	2.20935561659764e-118	0.113736364124816	0.332	0.683	4.19203134693236e-114	6	PUF60
DNAJC7	2.99088498405529e-118	0.00132008048585319	0.286	0.688	5.67490516874651e-114	6	DNAJC7
OSTC	3.20079892256652e-118	-0.0971890417786909	0.368	0.814	6.07319587567772e-114	6	OSTC
MRPL57	4.26231684658904e-118	0.0578680412977211	0.229	0.576	8.08731998471805e-114	6	MRPL57
NDUFC1	4.73412296754325e-118	0.254875062225138	0.425	0.713	8.98252491861657e-114	6	NDUFC1
PEPD	6.26455165712719e-118	-0.0601296981685479	0.241	0.671	1.18863603142331e-113	6	PEPD
COMMD1	6.82325035447601e-118	0.169625663940472	0.167	0.426	1.29464352225828e-113	6	COMMD1
GSTM3	7.07012754249272e-118	0.0907330845511145	0.222	0.566	1.34148599991257e-113	6	GSTM3
CLNS1A	8.19683335708619e-118	0.118464929011732	0.217	0.532	1.55526716117353e-113	6	CLNS1A
TRIM28	8.58823755444718e-118	-0.037308095915614	0.267	0.673	1.62953219358081e-113	6	TRIM28
ASNA1	9.02944173055214e-118	0.0280518727788843	0.253	0.62	1.71324627395496e-113	6	ASNA1
SGTA	9.1128791195721e-118	0.175913882484365	0.203	0.457	1.72907768414761e-113	6	SGTA
MRPS7	1.15400154777662e-117	-0.00874000318054502	0.208	0.581	2.18960253675136e-113	6	MRPS7
SF3B5	1.4168016215016e-117	-0.0442065301440396	0.253	0.655	2.68823939663714e-113	6	SF3B5
PTS	1.66729926582241e-117	0.0590799449117227	0.253	0.606	3.16353362697145e-113	6	PTS
YIPF3	2.26146540273101e-117	-0.146137232009306	0.205	0.65	4.29090445514182e-113	6	YIPF3
RTRAF	2.29996667787634e-117	0.113617559544584	0.353	0.708	4.36395677460257e-113	6	RTRAF
RNASEH2C	2.52387757317382e-117	0.0579305114654145	0.248	0.617	4.78880530734001e-113	6	RNASEH2C
ZFAND6	2.62964827823869e-117	0.187208786287419	0.305	0.603	4.98949464313008e-113	6	ZFAND6
LMAN2	2.86818423338362e-117	-0.0215073978758742	0.327	0.758	5.44209276442207e-113	6	LMAN2
MRPL12	3.89889557269825e-117	0.108403427348194	0.243	0.562	7.39776445963767e-113	6	MRPL12
TMEM203	4.78324688436708e-117	0.0722411104470692	0.196	0.509	9.0757326383981e-113	6	TMEM203
PSMD13	1.1288576740859e-116	-0.0242998400028838	0.2	0.58	2.14189455081059e-112	6	PSMD13
COPS5	1.14046361019765e-116	0.0303721409185733	0.203	0.576	2.16391565398901e-112	6	COPS5
HEBP2	1.6805792410213e-116	0.117531968843411	0.203	0.501	3.18873105191381e-112	6	HEBP2
TXN2	1.92710241858684e-116	0.0731885950963286	0.229	0.555	3.65648412902668e-112	6	TXN2
ROMO1	2.20073845753228e-116	0.164886647204572	0.248	0.545	4.17568114932174e-112	6	ROMO1
CTDNEP1	2.39330055789525e-116	0.167760450814713	0.279	0.557	4.54104847855044e-112	6	CTDNEP1
PSMA2	2.79183204913042e-116	-0.115858386008099	0.208	0.636	5.29722213002006e-112	6	PSMA2
EIF2S2	3.74259980159276e-116	0.144436158071137	0.313	0.652	7.10120886354209e-112	6	EIF2S2
SSRP1	5.57545503238126e-116	0.07952908888659	0.143	0.444	1.05788683784402e-111	6	SSRP1
RBBP7	6.05992800128988e-116	-0.0306492159365616	0.289	0.701	1.14981073896474e-111	6	RBBP7
SELENOH	6.68814692949861e-116	-0.021382531753563	0.236	0.612	1.26900899840307e-111	6	SELENOH
LAPTM4A	6.69499659752629e-116	-0.267034307940952	0.391	0.863	1.27030865441464e-111	6	LAPTM4A
NDUFS4	7.5112462745158e-116	0.0321448767772781	0.227	0.584	1.42518386812663e-111	6	NDUFS4
COA3	1.12255699543606e-115	0.0571107025008035	0.246	0.592	2.12993964314039e-111	6	COA3
EIF3L	1.29537735780628e-115	0.20594112203287	0.368	0.658	2.45784899870164e-111	6	EIF3L
CCDC124	1.42290202134436e-115	0.145197892489676	0.291	0.6	2.69981429529879e-111	6	CCDC124
MRPL21	1.45307308467062e-115	0.112262400071881	0.196	0.499	2.75706087085404e-111	6	MRPL21
MRPS21	1.59502273396866e-115	0.0774479840975	0.339	0.699	3.02639613543213e-111	6	MRPS21
STOML2	1.7684530783999e-115	-0.0357354241280928	0.222	0.604	3.35546287095597e-111	6	STOML2
MIEN1	1.77504287168922e-115	0.157236557201305	0.279	0.563	3.36796634474313e-111	6	MIEN1
EIF4A3	2.82316584181547e-115	-0.00717224782749748	0.172	0.544	5.35667486826067e-111	6	EIF4A3
NDUFAB1	2.84455537179131e-115	0.00395743479263166	0.308	0.689	5.39725936243683e-111	6	NDUFAB1
PHB	3.25231612463963e-115	0.0683109148578793	0.394	0.767	6.17094461489123e-111	6	PHB
WASL	3.35284786271669e-115	0.180077240543849	0.227	0.515	6.36169353471865e-111	6	WASL
MRPL52	3.46195860688545e-115	0.166325433407433	0.224	0.491	6.56872026070445e-111	6	MRPL52
DNAJB6	4.75369718164523e-115	0.126836412992927	0.344	0.689	9.01966503245366e-111	6	DNAJB6
COA4	4.83674280760828e-115	0.0441930175017066	0.284	0.652	9.17723580315595e-111	6	COA4
ETFB	5.91014375088195e-115	0.0655282317233983	0.327	0.693	1.12139067529234e-110	6	ETFB
LRPAP1	6.87592756375591e-115	-0.160897995881922	0.298	0.77	1.30463849594705e-110	6	LRPAP1
YY1	7.01527153425292e-115	0.0454239618999767	0.274	0.637	1.33107762090915e-110	6	YY1
DAP	9.98591517419127e-115	0.111209902879898	0.186	0.485	1.89472754515105e-110	6	DAP
NDUFB8	1.10109366968121e-114	-0.0229508282552059	0.277	0.666	2.08921512885313e-110	6	NDUFB8
MRPL15	1.2185434662833e-114	0.0438540146097965	0.189	0.553	2.31206437292594e-110	6	MRPL15
PCBP4	1.30034719549881e-114	0.328759765505203	0.286	0.477	2.46727876873944e-110	6	PCBP4
SH3GLB1	1.4348387152266e-114	0.160509249310603	0.246	0.541	2.72246297827095e-110	6	SH3GLB1
PGK1	1.56934367911717e-114	0.00111408692680737	0.346	0.735	2.97767269675692e-110	6	PGK1
TPGS2	1.79989113181689e-114	0.0903147725743855	0.322	0.667	3.41511343350937e-110	6	TPGS2
PPP4C	2.05536416414375e-114	0.0154611782589895	0.227	0.581	3.89984796504634e-110	6	PPP4C
THYN1	2.45005763730355e-114	0.12322980430471	0.227	0.528	4.64873936101976e-110	6	THYN1
AKR7A2	2.54852101143989e-114	-0.00959945413607777	0.234	0.614	4.83556376710604e-110	6	AKR7A2
PRMT1	2.60699851331812e-114	-0.0925549405060763	0.289	0.708	4.9465189791698e-110	6	PRMT1
MRPL36	2.81202084947011e-114	0.0117898799631255	0.291	0.67	5.33552835978458e-110	6	MRPL36
RRP36	3.11069343143918e-114	0.0753695509433372	0.172	0.485	5.9022297168127e-110	6	RRP36
RAP1B	3.50686323288652e-114	0.038046508749583	0.263	0.623	6.65392229807888e-110	6	RAP1B
WIPI2	6.8695172569344e-114	0.130419697480996	0.272	0.578	1.30342220433073e-109	6	WIPI2
PYURF	7.03518765444298e-114	0.187568371613724	0.317	0.604	1.33485650555401e-109	6	PYURF
PSMB5	7.53375342400172e-114	-0.0415638806585646	0.282	0.696	1.42945437467009e-109	6	PSMB5
FAM192A	8.94749772908672e-114	0.0583384648001184	0.189	0.515	1.69769821911691e-109	6	FAM192A
MRPL27	9.25449022216526e-114	-0.0382314384127962	0.205	0.578	1.75594697475364e-109	6	MRPL27
GNA11	9.66362950383116e-114	0.116387410266547	0.196	0.491	1.83357706205692e-109	6	GNA11
SARS	1.07162283928974e-113	0.260191131836865	0.167	0.379	2.03329717526836e-109	6	SARS
LSM1	1.08120181461652e-113	0.0667311536784256	0.208	0.537	2.05147232305338e-109	6	LSM1
ATP5IF1	1.1219249753906e-113	0.13699880573467	0.365	0.705	2.12874044830612e-109	6	ATP5IF1
ZC3H15	1.22766458575645e-113	0.104399591932917	0.274	0.605	2.32937078501428e-109	6	ZC3H15
MALSU1	1.29121043934045e-113	0.0810028845859351	0.289	0.633	2.44994268760458e-109	6	MALSU1
MPLKIP	1.36637551683858e-113	-0.0112306513356795	0.239	0.623	2.59256090564952e-109	6	MPLKIP
TMEM183A	1.51410770863469e-113	0.174566423030308	0.208	0.454	2.87286796636346e-109	6	TMEM183A
MRPL3	1.57183643598178e-113	-0.060950522570722	0.198	0.586	2.98240245363182e-109	6	MRPL3
ACTR2	1.73358963431485e-113	0.0959489077818351	0.284	0.617	3.289312972149e-109	6	ACTR2
NDUFB9	1.76458817887295e-113	0.10888440122372	0.351	0.687	3.34812961059353e-109	6	NDUFB9
NUDC	1.91956033861829e-113	-0.0457126462734726	0.263	0.673	3.64217378649435e-109	6	NUDC
MRPS34	1.9696705794395e-113	0.124616179615111	0.351	0.687	3.7372529574285e-109	6	MRPS34
NDUFA3	2.29590376133208e-113	0.133847763056974	0.279	0.598	4.35624779675149e-109	6	NDUFA3
ATP5F1C	2.55916467496217e-113	0.0394841287467909	0.348	0.724	4.85575905427323e-109	6	ATP5F1C
FAM50A	2.8248616457486e-113	0.0275046347194925	0.179	0.527	5.3598924866434e-109	6	FAM50A
EIF4G1	2.94207497782804e-113	0.0463573672536834	0.277	0.643	5.58229306293093e-109	6	EIF4G1
SNRPC	3.54223311130411e-113	0.00353771357018051	0.21	0.575	6.72103310538842e-109	6	SNRPC
HAGH	3.81151761065162e-113	0.0137043396042689	0.205	0.578	7.23197351445038e-109	6	HAGH
BABAM1	4.01544875726653e-113	0.130750372624904	0.248	0.542	7.61891247203752e-109	6	BABAM1
GSPT1	4.45502341630978e-113	0.127488106995613	0.284	0.614	8.45296143010618e-109	6	GSPT1
PSMA1	4.56966058694714e-113	-0.0897041488010559	0.298	0.718	8.6704739976735e-109	6	PSMA1
CALM3	5.14569368723049e-113	0.130267598256892	0.346	0.674	9.76343920215113e-109	6	CALM3
USP22	6.31669962774215e-113	0.20747004917258	0.277	0.561	1.1985305873678e-108	6	USP22
DAD1	6.56679027247334e-113	-0.169266650054606	0.372	0.825	1.24598278629909e-108	6	DAD1
PSMC4	7.6799781534415e-113	-0.0729521937242362	0.222	0.63	1.45719905483399e-108	6	PSMC4
RSL24D1	7.90769808666115e-113	0.15921900341231	0.141	0.381	1.50040663496309e-108	6	RSL24D1
RTF2	8.21455486145649e-113	0.00262755094441247	0.253	0.627	1.55862963941275e-108	6	RTF2
PSMC3	8.2457012403507e-113	0.0505218929863789	0.327	0.696	1.56453935334414e-108	6	PSMC3
SEC62	8.7583907815755e-113	-0.199708964475296	0.294	0.76	1.66181706689614e-108	6	SEC62
STAU1	9.32638536191168e-113	0.119108210123251	0.253	0.553	1.76958835856912e-108	6	STAU1
PSMD4	9.80656371038481e-113	-0.0444679582932123	0.234	0.637	1.86069739840841e-108	6	PSMD4
NANS	1.41109551888742e-112	-0.0054424756630771	0.15	0.501	2.677412637537e-108	6	NANS
PSMD11	1.4512998475297e-112	-0.154242468585875	0.198	0.629	2.75369633070286e-108	6	PSMD11
RTL8C	1.52321837414576e-112	0.232206835071602	0.346	0.609	2.89015454310416e-108	6	RTL8C
EMC7	1.52957603193648e-112	-0.213189650426201	0.217	0.686	2.90221756299627e-108	6	EMC7
MBD3	1.59697502885371e-112	0.184589910645109	0.277	0.561	3.03010041974704e-108	6	MBD3
UQCRC2	1.63471775927774e-112	0.0235720110440789	0.186	0.538	3.10171347645358e-108	6	UQCRC2
GTF3A	1.73858578270036e-112	0.107353940970774	0.229	0.522	3.29879266409567e-108	6	GTF3A
EIF3F	1.79064533998761e-112	0.201406163086798	0.425	0.74	3.39757046809249e-108	6	EIF3F
IQGAP1	1.93775201657857e-112	-0.0533638615449362	0.248	0.682	3.67669067625617e-108	6	IQGAP1
CHCHD1	2.21158233000395e-112	0.0258038798386	0.2	0.55	4.19625631294949e-108	6	CHCHD1
NSA2	2.37988028400144e-112	0.188728973160694	0.294	0.577	4.51558485086434e-108	6	NSA2
PRDX4	2.4266216476928e-112	-0.217072659727785	0.365	0.829	4.60427191433232e-108	6	PRDX4
BCAP31	2.70475719100877e-112	-0.248142906141685	0.234	0.71	5.13200629422004e-108	6	BCAP31
CDC123	2.76639004385437e-112	0.0429747620021103	0.167	0.5	5.24894846920929e-108	6	CDC123
MAGED2	3.17159103344701e-112	-0.107568976624967	0.27	0.702	6.01777682686236e-108	6	MAGED2
UBE2A	3.20229932813579e-112	0.0892744781789764	0.196	0.519	6.07604274520485e-108	6	UBE2A
PPP2CA	3.69718113863565e-112	0.0614283939793012	0.191	0.513	7.01503149244728e-108	6	PPP2CA
MRPL33	3.71993094394838e-112	0.168030637476362	0.308	0.608	7.05819697304766e-108	6	MRPL33
HSD17B10	3.85808236860341e-112	0.00510614152026823	0.191	0.55	7.3203254861881e-108	6	HSD17B10
PPP2R1A	4.69610909998291e-112	0.100719783121946	0.294	0.625	8.91039740630758e-108	6	PPP2R1A
MRPS12	4.72289170789427e-112	0.0332668521071328	0.174	0.499	8.96121472655859e-108	6	MRPS12
PCBD1	5.08400979308516e-112	0.131210971029423	0.243	0.525	9.64640018139978e-108	6	PCBD1
SSB	5.42880839682604e-112	-0.0304101261202872	0.339	0.761	1.03006210521377e-107	6	SSB
GTF2A2	5.4904285153933e-112	0.0516580765911993	0.258	0.609	1.04175390651072e-107	6	GTF2A2
HNRNPF	5.68047592308121e-112	0.00656779950458519	0.298	0.694	1.07781350164543e-107	6	HNRNPF
HNRNPUL1	5.73891492417265e-112	0.10962510428593	0.224	0.526	1.08890171771252e-107	6	HNRNPUL1
NDUFS3	8.83437858029068e-112	0.0638189150567151	0.263	0.61	1.67623499182435e-107	6	NDUFS3
RBM42	9.50430144688483e-112	0.000230009264861941	0.196	0.546	1.80334615653193e-107	6	RBM42
TOP2B	9.55578209488231e-112	0.132271440139343	0.322	0.67	1.81311409468297e-107	6	TOP2B
RPN2	1.00575101433298e-111	-0.255554667753655	0.337	0.811	1.9083119745954e-107	6	RPN2
ATXN10	1.07935326365586e-111	0.0921636882519583	0.31	0.653	2.04796488246064e-107	6	ATXN10
PCMT1	1.12540113379552e-111	-0.21527164073086	0.234	0.7	2.13533611126362e-107	6	PCMT1
NBDY	1.12923316728813e-111	0.15005257744573	0.267	0.559	2.1426070116125e-107	6	NBDY
MPC1	1.18728275270137e-111	0.0284029367645384	0.167	0.512	2.25275029497557e-107	6	MPC1
TMEM230	1.21040263159349e-111	-0.0320594604088489	0.248	0.639	2.29661795318549e-107	6	TMEM230
MGST3	1.36385952863681e-111	0.0965730304929409	0.356	0.706	2.58778706963549e-107	6	MGST3
REEP5	1.72330976105322e-111	-0.145980469933302	0.217	0.661	3.26980794062237e-107	6	REEP5
ATP6AP2	1.89878176953164e-111	-0.194972594568917	0.277	0.751	3.60274852950934e-107	6	ATP6AP2
AP1S1	1.95549137141611e-111	0.111364742180498	0.351	0.692	3.71034932812492e-107	6	AP1S1
IAH1	2.1695794905038e-111	-0.0329454130244335	0.212	0.597	4.1165601252819e-107	6	IAH1
CNPY2	2.29217542541878e-111	-0.0230566525428283	0.279	0.69	4.34917365218959e-107	6	CNPY2
SCCPDH	2.48842889077083e-111	-0.0358734039834955	0.189	0.575	4.72154497734858e-107	6	SCCPDH
TMEM160	2.60265482142294e-111	0.0441710206690071	0.246	0.6	4.93827725816788e-107	6	TMEM160
CHCHD5	2.72019760287228e-111	0.122483901070844	0.162	0.425	5.16130293168986e-107	6	CHCHD5
MRPS25	2.72038435520047e-111	0.00687883949934665	0.203	0.569	5.16165727555737e-107	6	MRPS25
C12orf57	2.73751824900437e-111	0.112958503667241	0.325	0.647	5.19416712566088e-107	6	C12orf57
PPP4R2	3.51996490236635e-111	0.0631666595401729	0.205	0.532	6.67878140574991e-107	6	PPP4R2
LRRC59	3.69755695743633e-111	0.00593296499146712	0.174	0.525	7.0157445710397e-107	6	LRRC59
CAP1	3.88345859264548e-111	-0.0100724598079136	0.215	0.589	7.36847433368554e-107	6	CAP1
PKN1	3.94462404934139e-111	0.0881123827135265	0.22	0.54	7.48452967122035e-107	6	PKN1
NAE1	3.96912348935351e-111	-0.0850482399552175	0.21	0.615	7.53101490869934e-107	6	NAE1
RPL26L1	4.32303910017972e-111	0.0884122470814283	0.296	0.636	8.20253438868101e-107	6	RPL26L1
CCDC167	5.09029269626029e-111	0.0541022660572303	0.21	0.559	9.65832136188427e-107	6	CCDC167
DNAJC19	5.85766826778198e-111	0.0898885982179046	0.21	0.534	1.11143397712895e-106	6	DNAJC19
TSG101	6.45950754595081e-111	0.0316633128642331	0.198	0.534	1.22562696176871e-106	6	TSG101
PIH1D1	6.84978577674874e-111	0.0509796361605158	0.134	0.457	1.29967835328031e-106	6	PIH1D1
SNRPN	7.05737858194853e-111	0.20591994612353	0.315	0.596	1.33906701213891e-106	6	SNRPN
DBNL	9.24565535512043e-111	-0.0499071140263494	0.193	0.578	1.75427064708055e-106	6	DBNL
GTF3C6	9.52588511495392e-111	0.0567346271152692	0.27	0.615	1.80744144171136e-106	6	GTF3C6
RABAC1	1.07766041482473e-110	-0.11079608713389	0.418	0.851	2.04475287108844e-106	6	RABAC1
NDFIP1	1.12408867670614e-110	-0.158934329285974	0.329	0.779	2.13284585518223e-106	6	NDFIP1
FXR1	1.62185669162792e-110	0.0690447246384394	0.282	0.622	3.07731088669482e-106	6	FXR1
BCL7B	1.64104183549548e-110	0.211844248073633	0.189	0.401	3.11371277866913e-106	6	BCL7B
PSMB2	1.66988211080011e-110	0.0212982580686516	0.377	0.757	3.16843431703214e-106	6	PSMB2
TPGS1	1.69639646754883e-110	0.0296437691322911	0.165	0.496	3.21874265752714e-106	6	TPGS1
FUNDC2	1.78741919080208e-110	0.10820442501556	0.217	0.51	3.39144917262787e-106	6	FUNDC2
ADRM1	1.79681584959926e-110	-0.104054370617894	0.258	0.672	3.40927839302964e-106	6	ADRM1
MRPS26	1.87574850795183e-110	0.0844233223200376	0.279	0.612	3.55904521898781e-106	6	MRPS26
COPRS	1.89953600319706e-110	0.0428480550873034	0.32	0.675	3.6041796124661e-106	6	COPRS
NDUFA2	1.93040176686092e-110	0.0656699851855298	0.332	0.692	3.66274431244192e-106	6	NDUFA2
UBE2R2	2.22742134282489e-110	0.0737326471343498	0.282	0.617	4.22630925587595e-106	6	UBE2R2
FDX1	2.29995902079617e-110	0.0902404533641261	0.143	0.43	4.36394224605866e-106	6	FDX1
BCAS2	2.61077363086093e-110	0.0483777765558295	0.136	0.436	4.95368188719552e-106	6	BCAS2
DPY30	3.44788916006955e-110	-0.0223702339959641	0.179	0.533	6.54202489231596e-106	6	DPY30
PFDN2	3.96179447754687e-110	0.0476444220597969	0.291	0.651	7.51710884169744e-106	6	PFDN2
RAP1A	4.48654931096959e-110	0.134317689950226	0.177	0.45	8.5127786626337e-106	6	RAP1A
BLOC1S2	4.57590557784393e-110	0.171835056125554	0.177	0.417	8.68232324340108e-106	6	BLOC1S2
NOP53	5.5339562162166e-110	0.244418725019589	0.212	0.447	1.05001285246494e-105	6	NOP53
RER1	5.91381866239443e-110	-0.138195195542171	0.26	0.706	1.12208795300272e-105	6	RER1
SRPK2	6.13816593741755e-110	-0.00241839284868428	0.277	0.665	1.16465560496561e-105	6	SRPK2
NDUFB1	6.87631766779978e-110	0.0195202820730894	0.253	0.614	1.30471251428833e-105	6	NDUFB1
LYRM4	6.87853071535495e-110	0.16022292919793	0.162	0.395	1.30513241793145e-105	6	LYRM4
DCUN1D5	7.14328535365409e-110	-0.0344062083811606	0.131	0.474	1.35536696300233e-105	6	DCUN1D5
GLO1	9.36296462827723e-110	0.0774505249938343	0.32	0.668	1.77652890856932e-105	6	GLO1
PAIP1	1.04595011474414e-109	0.0907912741078062	0.258	0.589	1.98458574771553e-105	6	PAIP1
SLC25A11	1.04703647217805e-109	0.023340719539888	0.184	0.519	1.98664700231062e-105	6	SLC25A11
BORCS8	1.06965525649776e-109	0.155126909591242	0.184	0.438	2.02956388367884e-105	6	BORCS8
LSM12	1.34647914288916e-109	0.105154810501989	0.177	0.462	2.55480952571789e-105	6	LSM12
MAGOHB	1.40357756456963e-109	-0.0706424707918704	0.148	0.529	2.66314807101442e-105	6	MAGOHB
PSMD14	1.4700505687726e-109	0.0251749608937536	0.236	0.604	2.78927394918912e-105	6	PSMD14
MZT2A	1.5511060826264e-109	0.047186661387377	0.255	0.603	2.94306868117533e-105	6	MZT2A
SNRPB2	1.58051169665487e-109	-0.0932331535631863	0.263	0.684	2.99886289323296e-105	6	SNRPB2
MRPS18C	1.60789089651113e-109	0.0575311123976682	0.251	0.585	3.05081218704023e-105	6	MRPS18C
MPST	1.73210738488355e-109	0.0729251771436943	0.193	0.503	3.28650055207805e-105	6	MPST
UQCC2	1.78706718880551e-109	0.0421980475754551	0.274	0.622	3.39078128403958e-105	6	UQCC2
TRAPPC4	1.82682660997662e-109	-0.0380124764068632	0.248	0.636	3.46622080976964e-105	6	TRAPPC4
ERP29	1.87197399639893e-109	-0.120984474117323	0.408	0.845	3.55188346076732e-105	6	ERP29
CHMP5	2.01204760209314e-109	-0.0853098489485629	0.255	0.665	3.81765912021153e-105	6	CHMP5
KXD1	2.09419933303798e-109	0.14078374624404	0.267	0.557	3.97353381450626e-105	6	KXD1
SF3B1	2.13699185961073e-109	-0.088500869407506	0.274	0.704	4.0547283544254e-105	6	SF3B1
ARMC10	2.16369726664008e-109	0.108243283665479	0.196	0.48	4.10539919372288e-105	6	ARMC10
MIF	2.19642387473414e-109	0.0722829453681377	0.258	0.582	4.16749465992055e-105	6	MIF
UBE2M	2.40078037326799e-109	-0.0221449159384306	0.308	0.707	4.55524068023869e-105	6	UBE2M
LAMTOR2	2.4512569407699e-109	0.0547365238594588	0.243	0.571	4.65101491941681e-105	6	LAMTOR2
SNF8	3.26397504249043e-109	0.113951968918022	0.382	0.711	6.19306624562134e-105	6	SNF8
SAP18	3.41182880060889e-109	0.0333043134846518	0.332	0.701	6.4736039662753e-105	6	SAP18
VBP1	3.78805121874704e-109	-0.0543091641377347	0.22	0.613	7.18744838245063e-105	6	VBP1
TRAPPC1	3.88204224792109e-109	0.0190805088671401	0.232	0.581	7.36578696120547e-105	6	TRAPPC1
SUMO3	3.99733058481881e-109	0.126652671849138	0.158	0.411	7.58453505163522e-105	6	SUMO3
TRIP6	4.30529272423561e-109	0.0435732447988352	0.184	0.527	8.16886241496464e-105	6	TRIP6
HDGF	4.57281851061892e-109	0.162144957196395	0.246	0.556	8.67646584204833e-105	6	HDGF
EMC6	6.36213908389759e-109	0.0106879790306137	0.286	0.652	1.20715226977873e-104	6	EMC6
STX10	6.74706264329007e-109	0.0776825635904136	0.248	0.574	1.28018766593786e-104	6	STX10
RNF181	7.5573528858201e-109	0.0802975363326947	0.172	0.481	1.43393213655551e-104	6	RNF181
TAF15	8.61419736833149e-109	-0.00683945432377098	0.155	0.503	1.63445780866722e-104	6	TAF15
ZNF358	8.73221530915995e-109	0.183630718719948	0.208	0.43	1.65685053276001e-104	6	ZNF358
MRPL4	8.88350276489177e-109	-0.0299638611218964	0.27	0.66	1.68555581461056e-104	6	MRPL4
VDAC3	9.45641233798627e-109	-0.0692144194853472	0.236	0.633	1.79425967700951e-104	6	VDAC3
PPP1CA	1.04362465306435e-108	-0.0483933905697638	0.241	0.63	1.9801734167243e-104	6	PPP1CA
COX20	1.10762322198441e-108	0.19228199256043	0.289	0.555	2.10160430139322e-104	6	COX20
THOC7	1.18100498105417e-108	-0.0577506621915129	0.205	0.58	2.24083885105219e-104	6	THOC7
PHB2	1.302208052784e-108	0.096223529762828	0.348	0.684	2.47080955935235e-104	6	PHB2
SBDS	1.34751341404208e-108	-0.0663157999631251	0.203	0.606	2.55677195180344e-104	6	SBDS
LAGE3	1.3592222599415e-108	0.127141799800786	0.26	0.562	2.578988316013e-104	6	LAGE3
RALBP1	1.39891474067914e-108	0.0874638751762224	0.224	0.532	2.6543008289646e-104	6	RALBP1
MRPL54	1.486838218383e-108	-0.089233172631946	0.22	0.627	2.8211268355599e-104	6	MRPL54
MRPL40	1.52853949082387e-108	-0.011249938914818	0.286	0.664	2.9002508298892e-104	6	MRPL40
PSMA5	1.56273754791467e-108	-0.0985022489232864	0.265	0.685	2.96513822341329e-104	6	PSMA5
MRPL18	1.62909370403025e-108	-0.0904917986018376	0.196	0.585	3.091042394027e-104	6	MRPL18
SRSF11	1.67069405309051e-108	0.0808434873339774	0.334	0.688	3.16997489633392e-104	6	SRSF11
ACP1	1.83940975343293e-108	0.0118385152249317	0.263	0.627	3.49009606616365e-104	6	ACP1
TSEN34	2.60101571554268e-108	-0.116095200798642	0.277	0.694	4.93516721867069e-104	6	TSEN34
LSM2	2.64203148605341e-108	0.142485075935473	0.298	0.602	5.01299054163774e-104	6	LSM2
MRPL22	2.86420978015075e-108	-0.0721345737877436	0.179	0.558	5.43455163685803e-104	6	MRPL22
PNKD	2.89838833536593e-108	0.0551326973260252	0.253	0.594	5.49940202752331e-104	6	PNKD
ARL2BP	3.26985803597603e-108	0.0808412577867408	0.227	0.548	6.20422863746092e-104	6	ARL2BP
POP5	3.39219962220715e-108	-0.0737586992971718	0.184	0.576	6.43635956317585e-104	6	POP5
EIF3I	3.60031291571912e-108	0.0830369624636376	0.341	0.684	6.83123372628546e-104	6	EIF3I
WNK1	3.67708579197509e-108	0.0149026458099981	0.21	0.558	6.97690258169354e-104	6	WNK1
ARPC4	3.70480621268024e-108	0.13579774442715	0.255	0.546	7.0294993079395e-104	6	ARPC4
SPTBN1	4.0573674880176e-108	-0.00292880962136977	0.329	0.744	7.69844907176459e-104	6	SPTBN1
UXT	4.36587767680104e-108	0.0304892350986793	0.246	0.588	8.2838163039623e-104	6	UXT
CCM2	4.62515533725732e-108	0.172268131890336	0.232	0.49	8.77576973691204e-104	6	CCM2
PPP2CB	5.19071706183629e-108	0.0905507753319419	0.193	0.499	9.84886655312817e-104	6	PPP2CB
ELOF1	5.56556229667551e-108	0.0978793955830463	0.191	0.485	1.05600979017121e-103	6	ELOF1
MPG	5.9584036620854e-108	0.0560806495112154	0.232	0.56	1.13054751084408e-103	6	MPG
TRMT112	5.99123027149653e-108	0.0326473359318651	0.379	0.748	1.13677603171375e-103	6	TRMT112
NAA20	6.35975976835681e-108	-0.0372828312994258	0.193	0.574	1.20670081844802e-103	6	NAA20
ADH5	6.68988165604414e-108	-0.054383582573958	0.368	0.772	1.26933814541781e-103	6	ADH5
PSMB7	6.9324456864975e-108	-0.0422089629264291	0.329	0.724	1.31536224455604e-103	6	PSMB7
JAGN1	8.15671675967509e-108	0.0417220192818434	0.205	0.543	1.54765543798075e-103	6	JAGN1
CFAP36	8.65874331210773e-108	0.125891470738848	0.208	0.488	1.64290995603932e-103	6	CFAP36
GAMT	8.66125783979125e-108	-0.00470615668389607	0.27	0.644	1.64338706252199e-103	6	GAMT
EI24	8.68662598971982e-108	0.148659079097171	0.372	0.699	1.64820041528944e-103	6	EI24
PSMG1	8.97261638191793e-108	0.0403619302820131	0.174	0.496	1.70246423230511e-103	6	PSMG1
RAB34	9.44129313054634e-108	0.126805651813087	0.255	0.578	1.79139095858986e-103	6	RAB34
COX14	9.48550245454916e-108	0.0260075345245798	0.21	0.537	1.79977923572616e-103	6	COX14
CCDC25	1.02648148070431e-107	0.127358983757591	0.189	0.437	1.94764596148836e-103	6	CCDC25
DTD1	1.30926386404163e-107	0.0887695974747136	0.21	0.529	2.4841972556326e-103	6	DTD1
ITGAE	1.36314808694292e-107	0.0875602631486259	0.286	0.605	2.58643718016549e-103	6	ITGAE
ARFGAP3	1.56742589601738e-107	0.0621020785699987	0.15	0.448	2.97403389510338e-103	6	ARFGAP3
PSMB3	1.62919403059321e-107	-0.148046949193624	0.348	0.784	3.09123275364756e-103	6	PSMB3
PCNP	1.70087561749312e-107	0.100981621756164	0.232	0.539	3.22724139663145e-103	6	PCNP
RSRC2	1.7964866501944e-107	0.119641408228857	0.205	0.554	3.40865377007885e-103	6	RSRC2
GSTO1	1.92960468347674e-107	-0.100777928213176	0.215	0.613	3.66123192642876e-103	6	GSTO1
ASAP1	2.12020519417823e-107	0.19597479444908	0.286	0.586	4.02287733543378e-103	6	ASAP1
NAP1L4	2.2208976142416e-107	0.034068604827673	0.334	0.699	4.21393113326201e-103	6	NAP1L4
PSMG2	2.51863884822785e-107	0.0349748116661064	0.208	0.554	4.77886535062752e-103	6	PSMG2
METTL5	2.52228559453057e-107	0.0616194852155764	0.255	0.592	4.7857846870623e-103	6	METTL5
MGAT4B	2.54705624946977e-107	0.0547909826889071	0.267	0.609	4.83278452774394e-103	6	MGAT4B
PRMT2	2.62772925430183e-107	0.0767298542183477	0.317	0.674	4.9858534871123e-103	6	PRMT2
SPAG7	2.63628946178054e-107	-0.00417614602230576	0.165	0.503	5.0020956247824e-103	6	SPAG7
LAP3	3.54605730445472e-107	-0.0141893638539079	0.224	0.596	6.72828912947239e-103	6	LAP3
ITGB1BP1	3.85781614601744e-107	0.0798017585190076	0.274	0.608	7.31982035545349e-103	6	ITGB1BP1
ZFR	3.93998201244446e-107	0.0327084381195298	0.265	0.615	7.47572187041211e-103	6	ZFR
EEF1E1	3.98917514458402e-107	-0.0212849111751607	0.129	0.456	7.56906091933372e-103	6	EEF1E1
GDI1	4.1856035030791e-107	0.116941065887155	0.217	0.501	7.94176408674229e-103	6	GDI1
KIAA1143	4.37553349484689e-107	0.146540050221329	0.155	0.384	8.30213725312249e-103	6	KIAA1143
CSNK2B	4.42549783682649e-107	-0.0196761193407169	0.179	0.533	8.39693959559458e-103	6	CSNK2B
NDUFV1	4.47862030344717e-107	-0.0982629509003342	0.186	0.578	8.49773416376066e-103	6	NDUFV1
MANF	5.06102083215493e-107	-0.219852238813667	0.313	0.786	9.60278092693077e-103	6	MANF
ATRX	5.37857582936203e-107	0.0935885580458515	0.425	0.776	1.02053097786315e-102	6	ATRX
FAM89B	5.60741566606565e-107	0.160805451472462	0.22	0.47	1.0639510484793e-102	6	FAM89B
NOL7	5.7159318330767e-107	-0.108200547510402	0.224	0.632	1.08454090600797e-102	6	NOL7
PPA1	5.7831928472241e-107	0.0173617903978665	0.255	0.621	1.0973030108323e-102	6	PPA1
USF2	5.93037158967761e-107	0.09219104713569	0.193	0.48	1.12522870542543e-102	6	USF2
GNB1	6.09908610437784e-107	0.104272670509606	0.32	0.628	1.15724059744465e-102	6	GNB1
BRD4	6.2100704448565e-107	-0.0170024235818056	0.325	0.701	1.17829876620707e-102	6	BRD4
SH3BGRL	6.2444058660535e-107	0.105402510167517	0.255	0.581	1.18481356902499e-102	6	SH3BGRL
MRPS10	6.40651327013509e-107	0.0696906845150658	0.153	0.436	1.21557182787543e-102	6	MRPS10
PSMD2	7.17996579632868e-107	-0.0509001065934158	0.36	0.764	1.3623267101954e-102	6	PSMD2
UBE2D2	7.49508106120968e-107	0.146887670097847	0.425	0.736	1.42211668055393e-102	6	UBE2D2
ATP5PD	7.74168909739406e-107	0.0520606973884277	0.379	0.718	1.46890808933955e-102	6	ATP5PD
EIF3B	8.3290592990737e-107	-0.0622732933100306	0.208	0.598	1.58035571140624e-102	6	EIF3B
MBD2	8.6437973150729e-107	0.0834371347004195	0.155	0.437	1.64007410256193e-102	6	MBD2
NDUFA13	8.78657877686105e-107	0.0123944646955296	0.241	0.609	1.66716545712162e-102	6	NDUFA13
NDUFS7	9.23471391871047e-107	-0.0703630026764113	0.296	0.7	1.75219461893612e-102	6	NDUFS7
CLPP	9.62132603148666e-107	0.093393660036187	0.298	0.619	1.82555040121428e-102	6	CLPP
TCP1	9.69195944782647e-107	0.00559386543752027	0.274	0.65	1.83895238563059e-102	6	TCP1
MCUR1	9.86063892376367e-107	0.0278469087750103	0.2	0.528	1.87095762939492e-102	6	MCUR1
AP3D1	1.03281254470343e-106	0.142262929765237	0.296	0.598	1.95965852232029e-102	6	AP3D1
ATG101	1.03804998578771e-106	0.0399697616595718	0.115	0.404	1.96959604303361e-102	6	ATG101
NEK6	1.10414939669341e-106	-0.0210800440829811	0.203	0.568	2.09501306528607e-102	6	NEK6
ZNF326	1.16461432229816e-106	0.0103452987485142	0.21	0.576	2.20973921512853e-102	6	ZNF326
SYNCRIP	1.22518164348965e-106	-0.0527704563806634	0.279	0.68	2.32465965035726e-102	6	SYNCRIP
TLN1	1.28214522862426e-106	0.0124555099665122	0.241	0.598	2.43274235679168e-102	6	TLN1
TIMMDC1	1.37295731671318e-106	-0.00188634321344894	0.198	0.551	2.60504921273159e-102	6	TIMMDC1
CMPK1	1.42099337108869e-106	0.12704919413142	0.186	0.456	2.69619282230368e-102	6	CMPK1
TXNL1	1.53427788260644e-106	0.0196314615515101	0.348	0.721	2.91113885445745e-102	6	TXNL1
FDPS	1.53949331903396e-106	-0.0852804632940296	0.313	0.735	2.92103462353503e-102	6	FDPS
CSDE1	1.57097932624977e-106	0.187972583080464	0.456	0.748	2.98077617362631e-102	6	CSDE1
DNPH1	1.57959604526984e-106	0.0863010278742943	0.155	0.445	2.99712553629499e-102	6	DNPH1
RWDD4	1.69780392668779e-106	0.0555311364494928	0.146	0.439	3.22141317049742e-102	6	RWDD4
TMED9	1.74265909980874e-106	-0.311227307713262	0.358	0.828	3.3065213759771e-102	6	TMED9
RPL31	1.75796081228471e-106	0.198295718431254	0.394	0.665	3.335554845229e-102	6	RPL31
PTPN11	1.88326866020024e-106	0.0976983940771298	0.26	0.582	3.57331395586393e-102	6	PTPN11
TMEM147	1.90872904482332e-106	-0.00850622420107316	0.377	0.767	3.62162248964777e-102	6	TMEM147
SRA1	2.05718748389537e-106	0.066656870131915	0.251	0.577	3.90330753194307e-102	6	SRA1
NTAN1	2.07268208742911e-106	0.128209849423774	0.198	0.462	3.932706992688e-102	6	NTAN1
FAM136A	2.25314679217252e-106	0.0785123238975604	0.191	0.494	4.27512072346813e-102	6	FAM136A
RSF1	2.27914614349833e-106	-0.0211522135403784	0.27	0.655	4.32445189267374e-102	6	RSF1
ATP5ME	2.61198504344707e-106	0.131888835322695	0.377	0.692	4.95598042143648e-102	6	ATP5ME
VAPA	2.73871970512971e-106	0.0215556763974663	0.332	0.711	5.19644676851311e-102	6	VAPA
SSR4	2.78126483467348e-106	-0.233067684648616	0.477	0.903	5.27717189730946e-102	6	SSR4
CHCHD3	2.95768351558345e-106	-0.0162398609002706	0.289	0.672	5.61190870246804e-102	6	CHCHD3
MRPL17	3.45840704035526e-106	-0.0377030246866755	0.232	0.612	6.56198151837007e-102	6	MRPL17
NDUFB3	4.09784498537102e-106	0.0931082887575452	0.365	0.691	7.77525107524298e-102	6	NDUFB3
SELENOT	5.16517134473599e-106	0.0382690150240041	0.255	0.62	9.80039610950206e-102	6	SELENOT
CAPNS1	5.2047597443872e-106	0.0122739338785862	0.286	0.649	9.87551113900027e-102	6	CAPNS1
PSMF1	5.97231732148816e-106	0.100656785349103	0.129	0.379	1.13318748857916e-101	6	PSMF1
SMARCA5	6.10759107129671e-106	0.0101654070500254	0.308	0.676	1.15885432986784e-101	6	SMARCA5
CCT7	6.71553518421326e-106	0.0671669715080828	0.305	0.646	1.27420564585262e-101	6	CCT7
COPB2	7.28004941850829e-106	-0.148381023368175	0.224	0.656	1.38131657666776e-101	6	COPB2
GCSH	7.57069250781508e-106	-0.00715644650251912	0.348	0.723	1.43646319643283e-101	6	GCSH
STIP1	7.83346053890403e-106	0.0431661509526394	0.165	0.479	1.48632080265165e-101	6	STIP1
SLC25A39	8.08020945126114e-106	0.0957696642220112	0.215	0.499	1.53313894128229e-101	6	SLC25A39
PDXK	8.09459380598281e-106	0.0146991589906099	0.153	0.475	1.53586822874718e-101	6	PDXK
PNISR	8.56756188777192e-106	-0.273294945154265	0.305	0.78	1.62560919258584e-101	6	PNISR
HIGD2A	8.62976822917631e-106	0.17731136981328	0.394	0.679	1.63741222380391e-101	6	HIGD2A
CUEDC2	1.01587029288939e-105	0.0816050229787055	0.27	0.606	1.92751229372833e-101	6	CUEDC2
METTL9	1.01828784770656e-105	0.00299210632680502	0.368	0.739	1.93209936223843e-101	6	METTL9
CCDC47	1.06661865487485e-105	-0.199091297593547	0.215	0.674	2.02380223575954e-101	6	CCDC47
MRPL32	1.14178087700475e-105	0.0408028937314759	0.229	0.597	2.16641503602882e-101	6	MRPL32
CCT3	1.29802856621331e-105	0.03551312708633	0.358	0.734	2.46287940153313e-101	6	CCT3
MDH1	1.35250918544674e-105	0.0128931154471216	0.298	0.666	2.56625092846664e-101	6	MDH1
MYL6B	1.42160111937108e-105	0.223147663640439	0.437	0.704	2.69734596389469e-101	6	MYL6B
POLR3K	1.82262117853874e-105	0.0089239323374668	0.143	0.457	3.4582414241594e-101	6	POLR3K
FKBP3	2.01930376738965e-105	-0.065307111135824	0.205	0.575	3.83142696824512e-101	6	FKBP3
MAP3K13	2.17421689386787e-105	0.105146830290008	0.21	0.497	4.12535913442489e-101	6	MAP3K13
ORAI2	2.26327000566867e-105	-0.0425177014551688	0.298	0.701	4.29432850875574e-101	6	ORAI2
SDCBP	2.5581492753656e-105	0.0226744770433425	0.222	0.582	4.85383243507868e-101	6	SDCBP
SS18L2	2.61977621559881e-105	0.00529554902938156	0.177	0.506	4.97076339147719e-101	6	SS18L2
DHX29	3.24849701862631e-105	0.0392638215217533	0.196	0.545	6.16369824314156e-101	6	DHX29
TAF10	3.54683250468224e-105	0.110373483062202	0.339	0.643	6.72975999438408e-101	6	TAF10
MCTS1	3.95397481973275e-105	-0.0756788120359756	0.158	0.531	7.50227182296093e-101	6	MCTS1
COPS8	4.01249436010762e-105	0.0869210006191694	0.184	0.462	7.6133067988682e-101	6	COPS8
DNAJA2	4.19522788066827e-105	-0.00625193248355382	0.203	0.562	7.96002538077998e-101	6	DNAJA2
TOMM22	4.27760800495363e-105	0.00487133785111438	0.274	0.628	8.11633342859902e-101	6	TOMM22
ELAVL1	4.78673087499388e-105	-0.0964197479003019	0.224	0.635	9.08234316221338e-101	6	ELAVL1
GHITM	5.08838458848499e-105	0.0224432235808566	0.227	0.561	9.65470091819143e-101	6	GHITM
HSPA9	5.59030302610255e-105	-0.113313465932561	0.224	0.631	1.0607040961727e-100	6	HSPA9
ACTR3	5.62059435393359e-105	0.0579975453509427	0.325	0.671	1.06645157271536e-100	6	ACTR3
BTF3L4	5.66513401062682e-105	0.10299463055746	0.224	0.518	1.07490252717633e-100	6	BTF3L4
TMEM50A	5.78274014781921e-105	-0.135590386714331	0.212	0.656	1.09721711564722e-100	6	TMEM50A
ECH1	5.86278697080884e-105	0.0180753636753889	0.158	0.476	1.11240519984127e-100	6	ECH1
PDHB	5.88916737161131e-105	-0.0800451433682906	0.184	0.573	1.11741061708953e-100	6	PDHB
UBE2N	5.90989939832767e-105	0.0886633517426063	0.337	0.667	1.12134431183869e-100	6	UBE2N
MRPL11	5.98087353002512e-105	0.0497207129417734	0.205	0.52	1.13481094358697e-100	6	MRPL11
TUBG1	7.63750421839312e-105	-0.0403489095097876	0.16	0.508	1.44914005039791e-100	6	TUBG1
NEDD8	7.65601669234196e-105	0.19417531964923	0.427	0.703	1.45265260720496e-100	6	NEDD8
UBE2I	7.79059393721842e-105	0.0361229022777341	0.42	0.786	1.47818729364782e-100	6	UBE2I
TMEM208	8.2699180967656e-105	-0.104241094262905	0.315	0.74	1.56913425968031e-100	6	TMEM208
PSMC5	8.65597195123764e-105	0.0378900972655993	0.375	0.742	1.64238411802783e-100	6	PSMC5
ZNF580	8.82642139484274e-105	0.0698599913740235	0.174	0.474	1.67472519545746e-100	6	ZNF580
UFD1	8.94325149531275e-105	-0.0726414471998578	0.274	0.68	1.69689253872064e-100	6	UFD1
PA2G4	9.78252086418741e-105	-0.0707396216374164	0.289	0.684	1.85613550877092e-100	6	PA2G4
COA1	1.06474019462515e-104	0.054283256312063	0.372	0.732	2.02023804528175e-100	6	COA1
FGD5.AS1	1.13469634561979e-104	0.0746950130425138	0.303	0.638	2.152972846179e-100	6	FGD5.AS1
COMMD4	1.18605752666047e-104	-0.021704228194338	0.215	0.577	2.25042555108557e-100	6	COMMD4
DDX46	1.38791450219349e-104	-0.105717256810285	0.305	0.733	2.63342897646192e-100	6	DDX46
FH	1.41016689998329e-104	0.0596223534804024	0.124	0.411	2.6756506760283e-100	6	FH
TSR3	1.44713079522645e-104	0.0507406806675355	0.241	0.565	2.74578597086267e-100	6	TSR3
ARL2	1.45618422101708e-104	-0.025512354806604	0.227	0.599	2.7629639409578e-100	6	ARL2
DCTN6	1.4824706590942e-104	0.0104836272629195	0.143	0.465	2.81283982856534e-100	6	DCTN6
ECI2	1.66039308248881e-104	0.0629312907102515	0.186	0.501	3.15042983471427e-100	6	ECI2
CHD4	1.72807857479562e-104	0.0301136991185467	0.322	0.703	3.27885628781721e-100	6	CHD4
MPC2	1.77668949618994e-104	0.0326659870357805	0.267	0.617	3.3710906500708e-100	6	MPC2
WDR18	1.84528407906306e-104	-0.00984416524896026	0.117	0.442	3.50124201161425e-100	6	WDR18
EMC4	2.08279708459481e-104	-0.105334899258344	0.294	0.702	3.95189918831019e-100	6	EMC4
RBM15B	2.48366781948233e-104	0.139023371907821	0.215	0.471	4.71251132068577e-100	6	RBM15B
ARPC5L	2.69314603292142e-104	0.0625022670584817	0.263	0.583	5.1099752828651e-100	6	ARPC5L
YWHAG	2.74396632627055e-104	0.0128496743067898	0.274	0.625	5.20640170746575e-100	6	YWHAG
PSIP1	2.85787211705393e-104	0.0683299376055766	0.32	0.684	5.42252655489813e-100	6	PSIP1
CLTC	2.96448608778314e-104	-0.179376920615782	0.305	0.75	5.62481590295973e-100	6	CLTC
GLRX3	3.10774268985461e-104	0.0386262087991448	0.203	0.533	5.89663097973013e-100	6	GLRX3
ZNF593	3.41458046288456e-104	0.0664212872275798	0.122	0.405	6.47882497027716e-100	6	ZNF593
PDIA4	4.30008695490267e-104	-0.25058895714964	0.298	0.761	8.15898498823232e-100	6	PDIA4
ATP6V1E1	4.42327197126444e-104	0.0767374532727305	0.21	0.504	8.39271623827715e-100	6	ATP6V1E1
HPF1	4.66210258835954e-104	-0.0541873282577897	0.189	0.563	8.84587345115339e-100	6	HPF1
HNRNPA0	4.87759934779141e-104	0.102032515578363	0.296	0.604	9.25475700249941e-100	6	HNRNPA0
THRAP3	5.75823753561301e-104	-0.0200789994712555	0.31	0.688	1.09256799000721e-99	6	THRAP3
POLR2K	6.27041243848242e-104	0.0560280669769312	0.282	0.627	1.18974805607765e-99	6	POLR2K
PPP1CC	6.45416672016465e-104	0.0613663217154162	0.255	0.6	1.22461359348404e-99	6	PPP1CC
VPS25	6.56395727188439e-104	0.0509479237432218	0.179	0.483	1.24544525276734e-99	6	VPS25
TRIAP1	6.73538292621472e-104	0.170306048516758	0.205	0.475	1.27797155641998e-99	6	TRIAP1
CCT4	6.92536084699683e-104	0.0486480201180285	0.289	0.643	1.31401796710918e-99	6	CCT4
COPZ1	7.0251463556292e-104	0.00401762194795752	0.212	0.563	1.33295126951708e-99	6	COPZ1
RAB14	7.06321547188727e-104	0.00428065862834937	0.222	0.567	1.34017450363589e-99	6	RAB14
SMCHD1	7.11936169425875e-104	-0.0131380859309713	0.305	0.704	1.35082768786866e-99	6	SMCHD1
ZNRF1	7.41597073448711e-104	0.102538092743116	0.148	0.412	1.40710628716158e-99	6	ZNRF1
C5orf24	8.91568557269644e-104	0.0899384912916495	0.251	0.574	1.69166218056342e-99	6	C5orf24
ZSWIM7	8.93396296703329e-104	0.0653386525941969	0.251	0.577	1.6951301333649e-99	6	ZSWIM7
ITM2B	9.16537791743394e-104	-0.242027442304015	0.42	0.864	1.73903880605392e-99	6	ITM2B
EIF3M	9.9761227166945e-104	0.0142951995283676	0.232	0.592	1.89286952426561e-99	6	EIF3M
ATRAID	1.03715263576367e-103	-0.0323934417818017	0.317	0.717	1.96789341109799e-99	6	ATRAID
COX17	1.05468583312515e-103	0.141581779418353	0.317	0.61	2.00116089977165e-99	6	COX17
CUL3	1.10922363918294e-103	0.0803956603537609	0.198	0.504	2.10464093298571e-99	6	CUL3
CCDC90B	1.20683747034513e-103	0.117012622658405	0.236	0.526	2.28985341623284e-99	6	CCDC90B
ZNHIT3	1.26018272358719e-103	0.080988094471323	0.179	0.458	2.39107069973433e-99	6	ZNHIT3
SH3GL1	1.26402847691777e-103	0.0358031942559091	0.179	0.487	2.39836763210378e-99	6	SH3GL1
RALY	1.28191242762631e-103	0.0731166300860255	0.253	0.554	2.43230064017816e-99	6	RALY
TCAF1	1.3311096674346e-103	0.0543654171594314	0.36	0.702	2.52564748299042e-99	6	TCAF1
MRPS11	1.34105060304995e-103	-0.00621583817183258	0.193	0.545	2.54450941422697e-99	6	MRPS11
COPS3	1.34946114081243e-103	0.00750710554964495	0.169	0.497	2.56046756857751e-99	6	COPS3
SMIM26	1.38602571627275e-103	0.0959357439763869	0.282	0.595	2.62984519405592e-99	6	SMIM26
DECR1	1.59215314449348e-103	0.0139598206236986	0.229	0.575	3.02095137636193e-99	6	DECR1
MCRS1	1.61864169294904e-103	0.115746172178531	0.165	0.403	3.07121074820152e-99	6	MCRS1
EIF3E	1.68298181259965e-103	0.146329774295878	0.356	0.673	3.19328969122657e-99	6	EIF3E
SELENOK	1.69512749774545e-103	-0.0340435036023576	0.408	0.801	3.21633491422222e-99	6	SELENOK
POLR2F	1.70064668287032e-103	0.144273911890789	0.408	0.723	3.22680701607815e-99	6	POLR2F
NAA38	1.96105276627449e-103	-0.035206612627727	0.205	0.565	3.72090151872921e-99	6	NAA38
RAB7A	1.98231315350867e-103	0.113988219565311	0.301	0.62	3.76124097746736e-99	6	RAB7A
DCXR	2.13286699562954e-103	0.0361656151852909	0.246	0.58	4.04690183750749e-99	6	DCXR
EIF2AK2	2.15737496699505e-103	0.107735039082869	0.243	0.556	4.0934032623764e-99	6	EIF2AK2
SMC1A	2.18589407548302e-103	-0.109891916939975	0.191	0.597	4.14751541882147e-99	6	SMC1A
CNBP	2.32087631049968e-103	0.0857054733104807	0.341	0.676	4.40363071154209e-99	6	CNBP
ENSA	2.34955444292948e-103	0.0911502664988151	0.332	0.651	4.4580446000144e-99	6	ENSA
BOD1	2.50311044250199e-103	0.0718952209333692	0.191	0.482	4.74940175360327e-99	6	BOD1
FKBP8	2.52849446203018e-103	0.0676275515580257	0.298	0.626	4.79756539225607e-99	6	FKBP8
FKBP2	2.53089644812261e-103	-0.180809401639475	0.255	0.697	4.80212292066783e-99	6	FKBP2
SMARCA1	2.56339626544395e-103	-0.00596361005348012	0.169	0.523	4.86378807405336e-99	6	SMARCA1
UBE2D3	2.64738437308861e-103	0.0211207332919929	0.339	0.69	5.02314710949832e-99	6	UBE2D3
CCT2	2.65649325210467e-103	0.0988727853880533	0.422	0.767	5.04043029654341e-99	6	CCT2
MORF4L2	2.66504872193387e-103	-0.0324535324740562	0.327	0.713	5.05666344499733e-99	6	MORF4L2
NTMT1	2.71406911218114e-103	-0.123988712117896	0.181	0.574	5.1496747334525e-99	6	NTMT1
SNX7	2.96985028641668e-103	0.0357899793008756	0.158	0.469	5.63499393344701e-99	6	SNX7
PHF5A	2.99778664202059e-103	0.0281119966507661	0.16	0.473	5.68800037456987e-99	6	PHF5A
MED10	3.17415922374681e-103	0.0124056049074951	0.21	0.546	6.02264971113719e-99	6	MED10
SNRNP25	3.35142004388498e-103	0.0224931328398394	0.239	0.574	6.35898439126736e-99	6	SNRNP25
RNF114	3.39957164883869e-103	0.123642385331818	0.138	0.391	6.45034724650654e-99	6	RNF114
HADHB	3.93137525206352e-103	0.0658723508527412	0.184	0.497	7.45939140326531e-99	6	HADHB
ALYREF	3.97402540238095e-103	0.00560305415826379	0.224	0.578	7.54031579847761e-99	6	ALYREF
PFDN1	4.92372447004593e-103	0.107787350009095	0.239	0.525	9.34227480946514e-99	6	PFDN1
CYC1	5.06861536267963e-103	-0.0467059675209964	0.236	0.612	9.61719078914833e-99	6	CYC1
OAZ2	5.18573240733697e-103	0.175653188913996	0.217	0.477	9.83940866968116e-99	6	OAZ2
NDUFA10	5.24316663756203e-103	-0.0114584602427608	0.179	0.521	9.94838437811019e-99	6	NDUFA10
DYNC1H1	5.2642243800112e-103	-0.301828993947	0.437	0.88	9.98833933863326e-99	6	DYNC1H1
ST13	5.26654939853653e-103	0.10475842975985	0.425	0.747	9.99275082878322e-99	6	ST13
BAD	5.77260835231778e-103	-0.0446960320489918	0.179	0.535	1.09529470876878e-98	6	BAD
GRHPR	5.79748041874717e-103	-0.0752623050446471	0.205	0.587	1.10001393465309e-98	6	GRHPR
PTP4A2	5.9076086617787e-103	0.168994476809063	0.384	0.681	1.12090966748589e-98	6	PTP4A2
RAB5A	6.19950442326158e-103	0.118882613704729	0.227	0.514	1.17629396926965e-98	6	RAB5A
TECR	6.89157308040904e-103	-0.321049749531136	0.337	0.809	1.30760707627681e-98	6	TECR
PSME2	6.91510288878605e-103	-0.0317341823186845	0.2	0.567	1.31207162211826e-98	6	PSME2
KCMF1	7.78823774629028e-103	0.138717197941712	0.165	0.408	1.47774022998112e-98	6	KCMF1
REX1BD	7.86759794636489e-103	-0.0391398920147903	0.337	0.723	1.49279803434327e-98	6	REX1BD
RWDD1	8.23963087952613e-103	-0.0434014888449532	0.253	0.62	1.56338756308129e-98	6	RWDD1
NCOR1	8.76371006040302e-103	0.00605767977833593	0.291	0.656	1.66282634686087e-98	6	NCOR1
SLIRP	8.76858700112312e-103	0.0427199288799132	0.181	0.489	1.6637516975931e-98	6	SLIRP
CTNNB1	8.82682848777872e-103	0.0656034751480901	0.315	0.67	1.67480243727113e-98	6	CTNNB1
IDI1	8.84221666594467e-103	-0.0985318454485543	0.205	0.608	1.67772219019634e-98	6	IDI1
MXRA7	9.16208324137092e-103	-0.175953523930775	0.241	0.68	1.73841367421772e-98	6	MXRA7
RBM17	9.57548104536111e-103	-0.0544248135394872	0.172	0.529	1.81685177354682e-98	6	RBM17
RSL1D1	9.76525904284042e-103	-0.075999606892679	0.232	0.617	1.85286025078854e-98	6	RSL1D1
CREB3	1.04031599346837e-102	0.0289428726098948	0.174	0.51	1.97389556600688e-98	6	CREB3
APOPT1	1.1124804708261e-102	0.0273965530499717	0.227	0.552	2.11082044534544e-98	6	APOPT1
CFAP97	1.26075374264778e-102	0.077927067686499	0.229	0.534	2.3921541512999e-98	6	CFAP97
MRPS33	1.3264995475939e-102	0.0164570713691566	0.265	0.612	2.51690024160466e-98	6	MRPS33
APEX1	1.32848127640806e-102	-0.070116753638033	0.172	0.55	2.52066037385666e-98	6	APEX1
SF3B2	1.63885844545851e-102	0.024291443247642	0.353	0.716	3.10957001441297e-98	6	SF3B2
HSPB1	1.73848168774453e-102	0.00959906980757619	0.265	0.629	3.29859515432646e-98	6	HSPB1
FAM120A	1.84773114276911e-102	0.0801145992850951	0.215	0.517	3.50588507029011e-98	6	FAM120A
ENOPH1	1.85109586577667e-102	0.0379838307502794	0.15	0.464	3.51226929572465e-98	6	ENOPH1
RDX	1.88308405895951e-102	0.0602749962358413	0.415	0.771	3.57296369346978e-98	6	RDX
UBE3A	1.88692772556806e-102	-0.0580430419039035	0.224	0.611	3.58025666649284e-98	6	UBE3A
FLOT1	1.94926903384556e-102	0.0362668014138832	0.21	0.547	3.69854306481856e-98	6	FLOT1
HIKESHI	1.97604902221692e-102	0.0836637899376335	0.279	0.601	3.74935541475438e-98	6	HIKESHI
DHPS	2.08268194761991e-102	-0.0530823703592386	0.21	0.579	3.95168072741403e-98	6	DHPS
CD2BP2	2.14292930240116e-102	0.0678422808391944	0.189	0.475	4.06599405837596e-98	6	CD2BP2
JOSD2	2.16585984724509e-102	0.151551407379012	0.21	0.434	4.10950247416284e-98	6	JOSD2
BUD23	2.22214754114988e-102	-0.110910959323568	0.279	0.695	4.21630274457777e-98	6	BUD23
HDLBP	2.27484643687249e-102	0.0483104408920036	0.396	0.738	4.31629362932187e-98	6	HDLBP
DNAJC8	2.34884853584235e-102	0.0959540594363688	0.329	0.656	4.45670521190728e-98	6	DNAJC8
LITAF	2.51810935056246e-102	0.106489407368871	0.203	0.475	4.77786068175721e-98	6	LITAF
RAB5C	2.69353795199453e-102	-0.00716432315318949	0.267	0.622	5.11071891011441e-98	6	RAB5C
EIF6	2.69934388473819e-102	0.004028734361603	0.222	0.585	5.12173508690225e-98	6	EIF6
MAD2L2	2.75173567959953e-102	0.0304942628363352	0.203	0.528	5.22114327847215e-98	6	MAD2L2
SPCS2	3.01369649886463e-102	-0.306787822538816	0.461	0.895	5.71818773694574e-98	6	SPCS2
RFXANK	3.09990428925749e-102	-0.0376839926222792	0.15	0.499	5.88175839843717e-98	6	RFXANK
LARP7	3.23082398007746e-102	0.0926154622120936	0.205	0.513	6.13016541979898e-98	6	LARP7
EIF3G	3.33374961796942e-102	-0.00707048204118643	0.365	0.741	6.32545652513518e-98	6	EIF3G
EWSR1	3.57024017460293e-102	-0.201476419471919	0.189	0.62	6.7741737072916e-98	6	EWSR1
UBA2	3.6567767332844e-102	-0.0140230560428335	0.294	0.675	6.93836817373383e-98	6	UBA2
ANP32A	3.90396826952516e-102	0.050274284131487	0.274	0.622	7.40738939459704e-98	6	ANP32A
RUVBL1	4.34988125362247e-102	-0.0190205858367513	0.189	0.543	8.25346469062327e-98	6	RUVBL1
WTAP	4.46537062277118e-102	0.0617528275063791	0.138	0.424	8.47259421964604e-98	6	WTAP
NCBP2	4.53130058802889e-102	-0.0257773446848225	0.205	0.571	8.59768973572602e-98	6	NCBP2
RAB1A	4.6329605519874e-102	0.0971602627875067	0.232	0.52	8.7905793513409e-98	6	RAB1A
RABL6	4.7945243770872e-102	0.169672018858749	0.31	0.58	9.09713055308526e-98	6	RABL6
ZRANB2	4.88217109298175e-102	-0.14815529621484	0.165	0.573	9.26343143182358e-98	6	ZRANB2
LIMS1	5.13821432540596e-102	-0.126255650376447	0.215	0.618	9.74924786102527e-98	6	LIMS1
SEC14L1	6.03127880949041e-102	-0.0141256593189844	0.189	0.533	1.14437484131271e-97	6	SEC14L1
PSMC2	6.31013452045018e-102	-0.161262688667336	0.26	0.676	1.19728492391022e-97	6	PSMC2
PCBP1	6.32765390687455e-102	0.0307914031488729	0.282	0.629	1.20060905229038e-97	6	PCBP1
TMED2	6.77814498402393e-102	0.0661862855212848	0.332	0.692	1.2860852292687e-97	6	TMED2
SON	6.82591213545019e-102	-0.0914018379033412	0.384	0.796	1.29514856858032e-97	6	SON
ECHS1	6.97701983690708e-102	-0.0314702049001475	0.267	0.626	1.32381974385475e-97	6	ECHS1
GIPC1	7.0298029833078e-102	0.0112263810830519	0.174	0.495	1.33383481805282e-97	6	GIPC1
YTHDF2	7.14266961488967e-102	0.085683273581568	0.258	0.575	1.35525013272917e-97	6	YTHDF2
SMIM20	7.30216792121728e-102	0.156317368879003	0.189	0.408	1.38551334137177e-97	6	SMIM20
AKT1	7.50961112629945e-102	-0.0197466196764641	0.234	0.586	1.42487361510406e-97	6	AKT1
SYAP1	7.61103616027081e-102	-0.00661693090155657	0.174	0.489	1.44411800104978e-97	6	SYAP1
MRPL34	7.83911872049649e-102	0.00907371745427343	0.26	0.6	1.487394386027e-97	6	MRPL34
MEA1	7.83961370541081e-102	0.047585724762751	0.265	0.601	1.48748830446465e-97	6	MEA1
NME4	8.3660682071407e-102	0.149328023107967	0.37	0.667	1.58737778162288e-97	6	NME4
SCOC	8.69309811334631e-102	0.137709836369938	0.27	0.541	1.64942843602633e-97	6	SCOC
NAA50	9.19509392219515e-102	0.189919676178579	0.184	0.394	1.74467712079731e-97	6	NAA50
ILK	9.19721839149723e-102	-0.0261200396642828	0.126	0.454	1.74508021760268e-97	6	ILK
SURF1	9.39966415064492e-102	0.0428473278215683	0.22	0.542	1.78349227594337e-97	6	SURF1
CDC37	9.5934082073997e-102	-0.0606142398137591	0.21	0.595	1.82025327327202e-97	6	CDC37
NIPSNAP2	9.6940617278023e-102	-0.0210670679001848	0.243	0.613	1.83935127223321e-97	6	NIPSNAP2
SDHA	1.03020463652547e-101	-0.0685728228769316	0.158	0.525	1.95471027734343e-97	6	SDHA
CIB1	1.08348653244707e-101	-0.045234044560536	0.179	0.524	2.05580734666507e-97	6	CIB1
NASP	1.16703588394438e-101	-0.134062417040515	0.36	0.793	2.21433388619606e-97	6	NASP
PSME1	1.2559907245253e-101	-0.0344173085355575	0.167	0.502	2.38311680071431e-97	6	PSME1
LAMTOR1	1.37114622591668e-101	0.0596844233635413	0.222	0.521	2.60161284905431e-97	6	LAMTOR1
MTX2	1.54770610247448e-101	-0.0151915243643677	0.136	0.451	2.93661755883509e-97	6	MTX2
YWHAH	1.55060957215756e-101	0.128254312417785	0.351	0.671	2.94212660221176e-97	6	YWHAH
PAFAH1B3	1.59130376958248e-101	0.119588235151205	0.372	0.695	3.0193397724058e-97	6	PAFAH1B3
BCLAF1	1.70308508355391e-101	-0.0427408540354449	0.272	0.658	3.2314336375352e-97	6	BCLAF1
ILKAP	1.73437565930708e-101	0.145516527397968	0.134	0.379	3.29080437596925e-97	6	ILKAP
HDAC2	1.79622594146439e-101	-0.0249258919076762	0.243	0.606	3.40815910133453e-97	6	HDAC2
TMEM14B	1.94166071418261e-101	0.0522534724837748	0.282	0.625	3.68410703909009e-97	6	TMEM14B
DDA1	1.94328569988628e-101	0.06999982402148	0.193	0.49	3.68719028696424e-97	6	DDA1
SRSF2	2.068303388345e-101	-0.0435860705988269	0.346	0.746	3.92439884904581e-97	6	SRSF2
HDGFL3	2.09022930250083e-101	0.147850892942381	0.236	0.5	3.96600107856508e-97	6	HDGFL3
PRPF40A	2.11899992627603e-101	0.0263114177695143	0.322	0.685	4.02059046011613e-97	6	PRPF40A
HACD3	2.13936714727293e-101	-0.175006951994267	0.344	0.781	4.05923522523566e-97	6	HACD3
DDX24	2.24330895337531e-101	-0.0091854841904111	0.332	0.707	4.25645440813431e-97	6	DDX24
PIN4	2.71113118081045e-101	0.0386372507444506	0.119	0.397	5.14410030246974e-97	6	PIN4
CYB5B	2.718537366577e-101	0.0193498592240751	0.162	0.483	5.1581527993432e-97	6	CYB5B
UBAC1	2.96733630570645e-101	0.0535676380917518	0.184	0.484	5.63022390644741e-97	6	UBAC1
ATP5F1A	2.98269724400482e-101	-0.0176402380218157	0.399	0.778	5.65936975077474e-97	6	ATP5F1A
RAD23B	2.98460829883023e-101	0.00317350098124558	0.174	0.507	5.66299578620048e-97	6	RAD23B
POP7	3.2252670170266e-101	-0.11715448097013	0.253	0.65	6.11962163810626e-97	6	POP7
PLEKHJ1	3.28614060480271e-101	0.0484791597229501	0.217	0.55	6.23512318355266e-97	6	PLEKHJ1
DDOST	3.3604061562107e-101	-0.242355120852258	0.191	0.641	6.37603464079418e-97	6	DDOST
NABP2	3.45346232454527e-101	0.00116714662643463	0.115	0.399	6.5525994145922e-97	6	NABP2
CFDP1	3.69434509266717e-101	0.0340733956247045	0.208	0.54	7.00965037882669e-97	6	CFDP1
HMG20B	3.69567409898394e-101	0.10232069643038	0.239	0.526	7.01217203541213e-97	6	HMG20B
STK25	3.76534929710329e-101	0.134179689723691	0.172	0.44	7.14437375632379e-97	6	STK25
TCF25	3.77694020052207e-101	-0.0951950098185912	0.303	0.716	7.16636633647057e-97	6	TCF25
GSTK1	3.7910161432936e-101	-0.0422415827872999	0.203	0.58	7.19307403028528e-97	6	GSTK1
WDR34	4.25155693959084e-101	0.0172542755786869	0.189	0.51	8.06690413717965e-97	6	WDR34
SH3KBP1	4.50423364788141e-101	0.15978654615914	0.193	0.437	8.54633292349018e-97	6	SH3KBP1
ISCU	5.00215147972762e-101	0.0741078866026393	0.224	0.531	9.49108221763519e-97	6	ISCU
RPL36A	5.14181402361418e-101	0.0833826778540299	0.203	0.498	9.75607792840555e-97	6	RPL36A
CWC15	5.18976534183704e-101	0.0306380117876678	0.174	0.49	9.8470607596016e-97	6	CWC15
PEA15	5.87480517052485e-101	0.224926245334584	0.227	0.461	1.11468553305538e-96	6	PEA15
HTATSF1	6.24560436195221e-101	0.0897361308331703	0.189	0.485	1.18504097163681e-96	6	HTATSF1
PSMD6	6.33776537664801e-101	0.0271454784266947	0.191	0.533	1.20252760256519e-96	6	PSMD6
C8orf59	6.61081984223652e-101	-0.00815340472767512	0.303	0.656	1.25433695686596e-96	6	C8orf59
GLUL	6.75944840118809e-101	0.176900928550531	0.291	0.592	1.28253773964143e-96	6	GLUL
TOMM40	6.81459392816872e-101	-0.0901063233651922	0.15	0.533	1.29300105193073e-96	6	TOMM40
SNAPIN	8.59691411503585e-101	0.130575101322101	0.143	0.386	1.6311784841869e-96	6	SNAPIN
APPL1	9.31037812536926e-101	-0.0180128829772183	0.227	0.595	1.76655114550756e-96	6	APPL1
UBE2H	1.02147800627599e-100	0.204030013001293	0.322	0.592	1.93815236910805e-96	6	UBE2H
RRP1B	1.02347519964592e-100	0.17723310768954	0.169	0.403	1.94194184380817e-96	6	RRP1B
AK6	1.16273258470714e-100	-0.000493001443769292	0.16	0.481	2.20616880622332e-96	6	AK6
CAPZA2	1.23300165029267e-100	-0.0480273346328245	0.272	0.651	2.33949733126531e-96	6	CAPZA2
RAB5IF	1.23494340414108e-100	0.0606555108263947	0.146	0.423	2.34318161501728e-96	6	RAB5IF
NDUFB5	1.26641879234419e-100	-0.0155265310264694	0.334	0.705	2.40290301659386e-96	6	NDUFB5
NT5DC2	1.27929649378458e-100	0.121862954006623	0.387	0.709	2.42733716730687e-96	6	NT5DC2
PSMD3	1.30215454134549e-100	-0.0181361541033691	0.236	0.587	2.47070802674893e-96	6	PSMD3
BNIP3	1.37842268153591e-100	0.0753541038320695	0.205	0.49	2.61541919594624e-96	6	BNIP3
ITPA	1.396661474038e-100	0.0614740809455806	0.15	0.431	2.6500254808397e-96	6	ITPA
RBM8A	1.42670238188897e-100	0.0519497688874447	0.303	0.655	2.70702509939613e-96	6	RBM8A
CCT8	1.48180740169524e-100	-0.00388280527737606	0.356	0.734	2.81158136397655e-96	6	CCT8
MTCH2	1.49597035330235e-100	0.00124155160116479	0.248	0.59	2.83845414835588e-96	6	MTCH2
NUDT5	1.65854412254885e-100	-0.0611309524075968	0.158	0.51	3.14692161812419e-96	6	NUDT5
SMIM7	1.66921613299543e-100	-0.103803139552133	0.344	0.755	3.16717069074553e-96	6	SMIM7
XRCC6	1.6885504045994e-100	-0.0515301084396675	0.391	0.782	3.20385553768689e-96	6	XRCC6
RNPS1	1.69596551546536e-100	0.00621007221669434	0.305	0.667	3.21792496904397e-96	6	RNPS1
CAMLG	1.70654826172662e-100	0.0950751941631472	0.229	0.537	3.2380046718001e-96	6	CAMLG
EIF4E2	1.71491774657773e-100	0.0264649954430544	0.177	0.493	3.25388493235658e-96	6	EIF4E2
HLA.A	1.72592966386275e-100	-0.238271454225313	0.279	0.734	3.27477894421318e-96	6	HLA.A
GMPS	1.73554860005063e-100	-0.0395027377529438	0.16	0.506	3.29302991373607e-96	6	GMPS
FBXW5	1.78498206042937e-100	0.18500960697547	0.217	0.464	3.38682496145868e-96	6	FBXW5
NDUFB6	1.91251239355755e-100	-0.154731602030378	0.327	0.752	3.6288010155361e-96	6	NDUFB6
DYNLT3	1.92408114306055e-100	0.0185559428465694	0.138	0.441	3.6507515608431e-96	6	DYNLT3
SRP72	1.94634996603719e-100	-0.122722910523259	0.215	0.617	3.69300442555897e-96	6	SRP72
EIF2AK1	2.02265827223483e-100	0.0504057557900367	0.296	0.631	3.83779180573837e-96	6	EIF2AK1
ALKBH7	2.0831208174293e-100	0.0909842268723656	0.31	0.625	3.95251343899036e-96	6	ALKBH7
HM13	2.16321037078163e-100	-0.153857699534466	0.189	0.608	4.10447535752106e-96	6	HM13
RTCB	2.1638885029621e-100	0.00756251838702093	0.193	0.532	4.10576204552028e-96	6	RTCB
DPM2	2.20848925414559e-100	0.121079327995115	0.191	0.461	4.19038751081585e-96	6	DPM2
SAFB	2.2948230984516e-100	0.129072695187435	0.196	0.478	4.35419734700207e-96	6	SAFB
ZDHHC12	2.29636674945638e-100	0.0597983750979093	0.15	0.424	4.35712627041854e-96	6	ZDHHC12
ACAA2	2.35736365170648e-100	0.0624076855069337	0.212	0.514	4.47286179274788e-96	6	ACAA2
NDUFA1	2.41603201858844e-100	0.0847936224263621	0.403	0.726	4.5841791520697e-96	6	NDUFA1
NCS1	2.45659502440585e-100	0.141271129448747	0.205	0.45	4.66114339930765e-96	6	NCS1
OCIAD1	2.54232487819341e-100	-0.149227854087099	0.325	0.757	4.82380722388418e-96	6	OCIAD1
NDUFAF8	2.57784605381061e-100	0.0850402504312144	0.389	0.722	4.89120510250025e-96	6	NDUFAF8
BAG6	2.69327513712067e-100	-0.0410775590113765	0.095	0.418	5.11022024517276e-96	6	BAG6
SERP1	2.7306311891592e-100	0.0502110255956388	0.332	0.668	5.18109961831067e-96	6	SERP1
EIF4A2	2.7419634574317e-100	0.0248390600746999	0.32	0.681	5.2026014641309e-96	6	EIF4A2
SF3B6	2.78775365974064e-100	0.0810087831558226	0.427	0.765	5.2894837939919e-96	6	SF3B6
TMEM219	2.99519706215726e-100	0.0490660440231906	0.205	0.516	5.68308690573718e-96	6	TMEM219
ANAPC16	3.21899860092567e-100	-0.0420245937491105	0.212	0.57	6.10772794539637e-96	6	ANAPC16
PRDX3	3.34826099507147e-100	-0.0313444654881148	0.189	0.536	6.35299041204861e-96	6	PRDX3
SEC13	3.4073176762479e-100	-0.0411353525133601	0.205	0.572	6.46504455891276e-96	6	SEC13
MAPRE1	3.64369432008488e-100	0.033609289648547	0.172	0.481	6.91354560292905e-96	6	MAPRE1
SURF4	3.68394011001297e-100	-0.165831604751654	0.224	0.653	6.9899079647386e-96	6	SURF4
FAM204A	3.72849998135631e-100	0.0873377909132795	0.16	0.431	7.07445586462547e-96	6	FAM204A
LMAN1	3.73214643591713e-100	-0.440582258904502	0.234	0.728	7.08137464750916e-96	6	LMAN1
ISCA1	3.85787695959782e-100	0.0476467340471121	0.15	0.432	7.3199357431409e-96	6	ISCA1
GTPBP6	3.87411594727278e-100	0.0673413658739325	0.143	0.411	7.35074759835536e-96	6	GTPBP6
CAPZB	4.00664280631936e-100	-0.00266085433352248	0.284	0.639	7.60220406071036e-96	6	CAPZB
ENHO	4.03285888165726e-100	0.327652032077361	0.198	0.357	7.65194644205649e-96	6	ENHO
TAF9	4.20957697113391e-100	0.0586925839394353	0.186	0.476	7.98725134502948e-96	6	TAF9
GNAI3	4.29426641507166e-100	-0.0933789592246135	0.2	0.587	8.14794109595697e-96	6	GNAI3
SLTM	4.39216985713746e-100	0.0906640090891897	0.169	0.458	8.33370308693262e-96	6	SLTM
C6orf62	4.44266336118684e-100	0.110524053577101	0.21	0.483	8.4295094615159e-96	6	C6orf62
CYREN	4.71331660933487e-100	0.0641276073286275	0.112	0.361	8.94304693455198e-96	6	CYREN
URI1	4.77018436225777e-100	0.00174400321953361	0.193	0.531	9.0509478089479e-96	6	URI1
POLR2H	4.92227183355748e-100	-0.0198248505193669	0.181	0.532	9.33951857699196e-96	6	POLR2H
TRMT10C	5.18239525423574e-100	0.08261214355098	0.167	0.464	9.8330767553869e-96	6	TRMT10C
CLIC4	5.27390657793845e-100	0.0468150346471413	0.2	0.514	1.00067103409804e-95	6	CLIC4
MRPL14	5.32255906053794e-100	0.079122531823302	0.303	0.614	1.00990235614647e-95	6	MRPL14
PABPC1	5.33648624851336e-100	0.292499459498788	0.594	0.812	1.01254490079292e-95	6	PABPC1
SURF2	6.10158553463278e-100	0.059183370371498	0.122	0.389	1.15771483934122e-95	6	SURF2
PAFAH1B1	6.11151013414319e-100	-0.00219655616933867	0.294	0.654	1.15959793285233e-95	6	PAFAH1B1
PARP1	6.74554991601027e-100	0.174645632203971	0.422	0.727	1.27990064106379e-95	6	PARP1
PDIA6	6.87017267192792e-100	-0.448000279706601	0.504	0.923	1.3035465627716e-95	6	PDIA6
HADHA	6.99215223242978e-100	-0.0687646167161013	0.217	0.603	1.32669096458123e-95	6	HADHA
EMP3	7.21986742789383e-100	-0.203017193938154	0.358	0.801	1.36989764576858e-95	6	EMP3
RTN3	7.98353074033822e-100	-0.164260553523862	0.37	0.802	1.51479512267177e-95	6	RTN3
DGCR6L	8.07527318162468e-100	0.125156570504283	0.193	0.422	1.53220233348147e-95	6	DGCR6L
TAF7	8.8745416984188e-100	0.00555362612746135	0.289	0.651	1.68385554185798e-95	6	TAF7
ENY2	9.23778997935849e-100	-0.0315338707857398	0.379	0.752	1.75277827068348e-95	6	ENY2
NDUFA12	9.30650635952496e-100	-0.0346914574976065	0.375	0.752	1.76581651665627e-95	6	NDUFA12
GPI	9.36859684418522e-100	0.0431551278393356	0.227	0.529	1.7775975652157e-95	6	GPI
ATP5MC1	9.64004927262651e-100	-0.0469117354096416	0.348	0.734	1.82910294898815e-95	6	ATP5MC1
ANAPC15	9.8562772761645e-100	0.128331972573547	0.117	0.322	1.87013005037945e-95	6	ANAPC15
EIF3H	1.02197374104207e-99	0.22753404705386	0.427	0.692	1.93909297625323e-95	6	EIF3H
PFDN4	1.03069223780306e-99	0.040197168527369	0.16	0.463	1.95563545200753e-95	6	PFDN4
PSMD7	1.0985584089147e-99	-0.030508412380732	0.337	0.709	2.08440472507475e-95	6	PSMD7
DHX30	1.11461032140137e-99	0.03834838593624	0.203	0.53	2.11486162382696e-95	6	DHX30
NTPCR	1.140431847306e-99	0.152908226221156	0.153	0.374	2.16385538707841e-95	6	NTPCR
HDDC2	1.16548711766339e-99	-0.0426636515276462	0.177	0.52	2.21139525705451e-95	6	HDDC2
CCDC12	1.18451699765419e-99	-0.101283286695591	0.181	0.564	2.24750255134906e-95	6	CCDC12
RABEP1	1.27027978093663e-99	0.0561827561557702	0.167	0.457	2.41022885634917e-95	6	RABEP1
COMT	1.30591531397861e-99	0.0269385398566502	0.284	0.654	2.47784371674301e-95	6	COMT
COMMD7	1.3867356788848e-99	0.0194464256350622	0.203	0.527	2.63119227711602e-95	6	COMMD7
CISD1	1.41156413578127e-99	-0.122320756218595	0.119	0.482	2.67830179123139e-95	6	CISD1
C1orf43	1.46028093914078e-99	0.0564008292002776	0.337	0.691	2.77073705392572e-95	6	C1orf43
FYTTD1	1.51026446797548e-99	0.108660405169252	0.21	0.504	2.86557580153667e-95	6	FYTTD1
SRRM1	1.60442661796342e-99	0.100250370151686	0.346	0.673	3.04423906492379e-95	6	SRRM1
ZCCHC17	1.70084498803349e-99	0.0369360584556656	0.255	0.583	3.22718328029474e-95	6	ZCCHC17
SRSF4	1.73325733008991e-99	0.013022858443264	0.272	0.628	3.28868245811259e-95	6	SRSF4
VKORC1	1.8233284004769e-99	-0.026175128257909	0.279	0.655	3.45958330706488e-95	6	VKORC1
PSMC1	1.85059577509081e-99	-0.116991025513827	0.298	0.709	3.5113204236573e-95	6	PSMC1
EPRS	1.90177165308354e-99	-0.260318747096543	0.165	0.61	3.60842153456071e-95	6	EPRS
FAM162A	1.94194639855802e-99	0.00322011569868497	0.129	0.426	3.68464909662399e-95	6	FAM162A
LARS	1.95219226614027e-99	-0.115927701330119	0.246	0.653	3.70408960577455e-95	6	LARS
CUTA	2.39014539210051e-99	-0.0389197384372819	0.379	0.771	4.5350618669715e-95	6	CUTA
ZCRB1	2.49336311054765e-99	0.07693127965396	0.315	0.641	4.73090716595312e-95	6	ZCRB1
CAMTA1	2.52409327371484e-99	0.112913123560209	0.394	0.706	4.78921457754653e-95	6	CAMTA1
METTL26	2.59004094986318e-99	-0.0109700293603767	0.296	0.65	4.9143436982704e-95	6	METTL26
SEC31A	2.66641240526819e-99	-0.0288595907667027	0.253	0.623	5.05925089775587e-95	6	SEC31A
UBE2V2	2.74395992825118e-99	-0.15530860197953	0.203	0.604	5.20638956786379e-95	6	UBE2V2
GDI2	2.99520086199786e-99	-0.0780780493660145	0.208	0.58	5.68309411555475e-95	6	GDI2
TADA3	3.11220112032355e-99	0.01910845230754	0.329	0.666	5.90509040570191e-95	6	TADA3
C20orf27	3.18954925138001e-99	0.0916560929141604	0.138	0.386	6.05185074956843e-95	6	C20orf27
CUL1	3.22231820992092e-99	0.0754618677236807	0.16	0.45	6.11402657150396e-95	6	CUL1
IMMT	3.69300236567057e-99	-0.0769913665337603	0.179	0.543	7.00710268862334e-95	6	IMMT
MRPL43	3.91499829828203e-99	-0.0914794695836827	0.181	0.553	7.42831777116032e-95	6	MRPL43
SMARCC1	4.0183280451358e-99	0.010326507025693	0.346	0.712	7.62437563284067e-95	6	SMARCC1
HYAL2	4.48732352088055e-99	-0.112797764753513	0.298	0.719	8.51424764851875e-95	6	HYAL2
NONO	4.94139112228551e-99	0.118243693132411	0.415	0.74	9.37579551542453e-95	6	NONO
PSMD12	5.32797521473989e-99	-0.159157620291391	0.205	0.622	1.01093001724475e-94	6	PSMD12
FAM32A	5.34172592124516e-99	0.0791678928099907	0.274	0.582	1.01353907629706e-94	6	FAM32A
TMEM141	5.83507393424477e-99	0.0618765067596485	0.251	0.559	1.1071469282836e-94	6	TMEM141
RAB32	6.00691398224882e-99	0.054839628647457	0.11	0.371	1.13975185899189e-94	6	RAB32
UBE2K	6.12112940192088e-99	-0.016951327657648	0.172	0.498	1.16142309272047e-94	6	UBE2K
SSR3	6.64603639172745e-99	-0.108545017352664	0.341	0.76	1.26101894496637e-94	6	SSR3
MINOS1	6.65238800787197e-99	-0.0118140146569872	0.325	0.69	1.26222410061363e-94	6	MINOS1
ZBTB8OS	6.7082186828638e-99	0.0946859641901977	0.165	0.436	1.27281741288658e-94	6	ZBTB8OS
BRD7	6.90117503722786e-99	0.0782160040445983	0.315	0.633	1.30942895156362e-94	6	BRD7
UBE2B	6.93366926781411e-99	0.0383438324315739	0.274	0.607	1.31559440687505e-94	6	UBE2B
NSFL1C	6.96574420144464e-99	-0.0223188599296394	0.15	0.472	1.32168030478211e-94	6	NSFL1C
RBMX	7.5056446243037e-99	-0.026125165823731	0.289	0.665	1.42412101101538e-94	6	RBMX
FIBP	9.11815983235376e-99	0.125242510997055	0.377	0.672	1.7300796465908e-94	6	FIBP
NHP2	9.34314456691167e-99	0.11396500040434	0.377	0.68	1.77276825012582e-94	6	NHP2
HINT2	9.44583919553701e-99	-0.0756051422497167	0.2	0.557	1.79225352896119e-94	6	HINT2
CTXN1	9.67258371499083e-99	0.115148434640569	0.253	0.535	1.83527603408236e-94	6	CTXN1
WSB2	1.01691310953786e-98	0.109853296391074	0.169	0.432	1.92949093403714e-94	6	WSB2
NIT2	1.079287068641e-98	0.0656676248933916	0.153	0.436	2.04783928403943e-94	6	NIT2
PPP1R12A	1.11854382474738e-98	-0.0299455139935213	0.282	0.658	2.12232505307567e-94	6	PPP1R12A
ADD1	1.12166710334075e-98	-0.0634671701450837	0.234	0.618	2.12825116187874e-94	6	ADD1
WDR82	1.29375087755215e-98	0.0685721972700825	0.236	0.536	2.45476291506746e-94	6	WDR82
SELENOS	1.30479907325638e-98	-0.126883013401394	0.248	0.67	2.47572576159665e-94	6	SELENOS
MED21	1.40300616552219e-98	0.123399138571935	0.117	0.337	2.66206389846181e-94	6	MED21
SCAF11	1.42283407853593e-98	-0.0542786406764855	0.282	0.668	2.69968538061408e-94	6	SCAF11
PSMD1	1.43568150841707e-98	-0.145975109851444	0.232	0.645	2.72406209407054e-94	6	PSMD1
BOLA3	1.46582049003087e-98	-0.0342628649938588	0.146	0.465	2.78124779778457e-94	6	BOLA3
MYDGF	1.55122227784115e-98	-0.186490001868102	0.408	0.833	2.94328914997579e-94	6	MYDGF
PTOV1	1.56342902158991e-98	0.036326728324952	0.234	0.56	2.96645022556469e-94	6	PTOV1
HAX1	1.61543260588014e-98	-0.0313113215762822	0.184	0.523	3.06512182639698e-94	6	HAX1
LSM14A	1.6473390448666e-98	0.0655455332865121	0.284	0.602	3.12566110372988e-94	6	LSM14A
HSPA4	1.90036952102787e-98	0.0225665070314844	0.274	0.631	3.60576112919828e-94	6	HSPA4
TUFM	1.91993503540708e-98	-0.0151088546489977	0.377	0.76	3.6428847361814e-94	6	TUFM
NORAD	1.9435967008025e-98	0.21292008998324	0.294	0.545	3.68778038010267e-94	6	NORAD
COA5	1.97276588621052e-98	0.0959039819588576	0.16	0.423	3.74312599249585e-94	6	COA5
SCRN1	2.15198265462558e-98	0.0835339542413226	0.255	0.563	4.08317188888658e-94	6	SCRN1
ACTN4	2.221429242286e-98	0.0143978760238668	0.32	0.682	4.21493984431347e-94	6	ACTN4
KDM1A	2.23458917712537e-98	0.108950338278912	0.174	0.449	4.23990950467768e-94	6	KDM1A
SMDT1	2.5597532569729e-98	0.00146937199738573	0.294	0.645	4.85687582978037e-94	6	SMDT1
CYB5R3	2.57135566537558e-98	0.0426385213529472	0.277	0.615	4.87889023948363e-94	6	CYB5R3
CSNK2A1	2.58426148570322e-98	-0.00777406440989659	0.212	0.572	4.90337774297328e-94	6	CSNK2A1
CD320	2.75588204549894e-98	-0.240862437101033	0.301	0.751	5.22901059312968e-94	6	CD320
IFNGR2	2.76598151010282e-98	-0.0646646274920972	0.165	0.531	5.2481733172691e-94	6	IFNGR2
BLVRB	2.84622812809675e-98	0.0896466918725013	0.162	0.427	5.40043325025078e-94	6	BLVRB
AAMDC	2.95059170079195e-98	-0.0349050016403653	0.169	0.512	5.59845269308265e-94	6	AAMDC
ERH	3.26646418416136e-98	0.0477119149626182	0.389	0.74	6.19778914302777e-94	6	ERH
PSMG3	3.33233947977333e-98	0.028331741232014	0.21	0.505	6.32278092892191e-94	6	PSMG3
PDZD11	3.58436154353329e-98	-0.0695263400190018	0.217	0.578	6.80096759270006e-94	6	PDZD11
PRRC2B	3.82768347912872e-98	0.104567440730062	0.294	0.613	7.26264663329883e-94	6	PRRC2B
TM2D2	3.84865103931451e-98	-0.17395135493431	0.107	0.507	7.30243048199536e-94	6	TM2D2
TALDO1	3.86727295939679e-98	-0.157387141938399	0.313	0.731	7.33776371315946e-94	6	TALDO1
PNN	3.87854809735475e-98	-0.167347055712805	0.272	0.702	7.35915715992091e-94	6	PNN
PAIP2	4.12315302111167e-98	0.0526476263439389	0.265	0.6	7.82327054225729e-94	6	PAIP2
SSR2	4.22819824567973e-98	-0.124716786330199	0.432	0.838	8.02258335135272e-94	6	SSR2
VCP	4.3817276937755e-98	-0.010311583568817	0.394	0.768	8.31389012616964e-94	6	VCP
LYRM2	4.7771148010704e-98	-0.0273044295428353	0.22	0.575	9.06409762355097e-94	6	LYRM2
GNG12	4.96638049994608e-98	0.0381851933761531	0.189	0.51	9.4232103605977e-94	6	GNG12
GNL3	5.32450237350317e-98	-0.0177101997599091	0.2	0.539	1.01027108034849e-93	6	GNL3
ATG3	5.513598754076e-98	0.027504852237884	0.158	0.45	1.04615022759838e-93	6	ATG3
ARL16	5.52039252938713e-98	-0.0316123555900805	0.227	0.583	1.04743927852591e-93	6	ARL16
PLEKHA3	5.88711350576018e-98	0.161965934682133	0.203	0.431	1.11702091658294e-93	6	PLEKHA3
AASDHPPT	5.99937786147738e-98	-0.052485547220938	0.138	0.473	1.13832195543672e-93	6	AASDHPPT
TTC1	6.34479740924888e-98	0.0187225167536609	0.15	0.45	1.20386186043088e-93	6	TTC1
CAPRIN1	6.55589648950128e-98	0.0870634319127667	0.294	0.602	1.24391579991797e-93	6	CAPRIN1
TCEAL9	6.71401016670484e-98	0.05474039179237	0.284	0.628	1.27391628903058e-93	6	TCEAL9
TIPRL	6.71898084523973e-98	-0.0268226202722621	0.146	0.474	1.27485942557579e-93	6	TIPRL
C3orf14	6.89670966834929e-98	0.00254505298480534	0.165	0.483	1.30858169247259e-93	6	C3orf14
EIF1B	7.31739599712464e-98	0.2071335124981	0.351	0.639	1.38840271649443e-93	6	EIF1B
ILF2	7.45473423296934e-98	-0.181409876586164	0.284	0.71	1.4144612733636e-93	6	ILF2
MOB1A	7.91600235404859e-98	0.0139462022748292	0.138	0.449	1.50198228665718e-93	6	MOB1A
DEF8	9.26847409230899e-98	0.0573943318602055	0.236	0.538	1.75860027427471e-93	6	DEF8
DCTN2	9.40728289408965e-98	0.0397395085030712	0.289	0.618	1.78493785632457e-93	6	DCTN2
CAPN2	1.066822316722e-97	0.067874297719336	0.229	0.539	2.02418866374832e-93	6	CAPN2
SNRNP70	1.10219682460089e-97	-0.0758475864131453	0.251	0.647	2.09130825499773e-93	6	SNRNP70
NENF	1.12978819927372e-97	0.0775545054683737	0.384	0.702	2.14366012930196e-93	6	NENF
AP3S1	1.22645376700847e-97	0.0817368196534619	0.22	0.504	2.32707337752187e-93	6	AP3S1
RAMAC	1.27846203822065e-97	0.0417596321022274	0.117	0.39	2.42575387131986e-93	6	RAMAC
CISD3	1.36310724699072e-97	0.135734387477001	0.11	0.298	2.5863596904402e-93	6	CISD3
SGCB	1.370606864089e-97	-0.0983344290935976	0.282	0.693	2.60058946392246e-93	6	SGCB
AKAP9	1.3948909685011e-97	-0.0788802066794243	0.337	0.75	2.64666612363399e-93	6	AKAP9
JTB	1.41846790874757e-97	0.0450968226312698	0.358	0.704	2.69140101005764e-93	6	JTB
BTBD1	1.70346162695263e-97	0.132982544600374	0.11	0.315	3.23214809097991e-93	6	BTBD1
SDHC	1.72121201293111e-97	0.00215254214345006	0.251	0.598	3.26582767333549e-93	6	SDHC
EPN1	1.98008093244285e-97	0.0614133906927165	0.172	0.448	3.75700556121706e-93	6	EPN1
PRKAR2A	2.04089126734178e-97	0.0522031600960362	0.186	0.49	3.8723870906543e-93	6	PRKAR2A
SLC39A3	2.16336700232055e-97	-0.0576798030067994	0.179	0.539	4.104772550203e-93	6	SLC39A3
DUT	2.30740529862916e-97	0.00944552877962712	0.282	0.65	4.37807081361897e-93	6	DUT
NDUFC2	2.40382733747263e-97	-0.228063300619896	0.477	0.89	4.56102199012057e-93	6	NDUFC2
DUSP14	2.41613342117162e-97	0.11485652826794	0.105	0.333	4.58437155333104e-93	6	DUSP14
FAM3C	2.5627558329156e-97	-0.0681906864586117	0.36	0.769	4.86257291737406e-93	6	FAM3C
NDUFA9	2.66147823586185e-97	-0.100888343251032	0.138	0.505	5.04988880472426e-93	6	NDUFA9
RAB9A	2.73219099804097e-97	-0.00777188637695203	0.134	0.453	5.18405919968294e-93	6	RAB9A
MAP4	3.02250541420005e-97	-0.00117386169882039	0.379	0.752	5.73490177290318e-93	6	MAP4
ANAPC13	3.13489410791842e-97	0.0480550967572506	0.165	0.459	5.9481480803644e-93	6	ANAPC13
NUDCD2	3.26811551394509e-97	0.00168984218199453	0.2	0.527	6.20092237615941e-93	6	NUDCD2
RAB10	3.3824061259537e-97	0.0630285847743516	0.229	0.542	6.41777738338455e-93	6	RAB10
CDC26	3.43686788721899e-97	-0.0177433480663161	0.148	0.457	6.52111312920931e-93	6	CDC26
CUX1	3.59810701382033e-97	0.157245751445671	0.267	0.555	6.82704824802269e-93	6	CUX1
CDK4	3.72809002193507e-97	0.0644502294702471	0.379	0.724	7.0736780076196e-93	6	CDK4
TWIST1	3.7744814530156e-97	0.161439214134456	0.16	0.39	7.1617011089518e-93	6	TWIST1
TROVE2	3.96765728261504e-97	0.0705746544835794	0.272	0.598	7.52823292803378e-93	6	TROVE2
ESD	4.1686818378981e-97	-0.0450947982618336	0.196	0.546	7.90965691922785e-93	6	ESD
SNRPF	4.45707211587586e-97	-0.0105023570676095	0.327	0.695	8.45684863266286e-93	6	SNRPF
HIPK2	4.49712671499291e-97	0.128462437664425	0.298	0.604	8.53284822902754e-93	6	HIPK2
PAXX	4.56725715423511e-97	-0.0499894536085729	0.243	0.618	8.6659137244457e-93	6	PAXX
HLA.C	4.86801441799034e-97	-0.224732286702918	0.246	0.69	9.23657055669487e-93	6	HLA.C
NIFK	5.18831988894197e-97	-0.0176269842415133	0.16	0.496	9.84431815727849e-93	6	NIFK
CAMK2D	5.36922164127242e-97	-0.0385331114474573	0.274	0.652	1.01875611421503e-92	6	CAMK2D
ARHGDIA	5.40682144825799e-97	0.0151836981284381	0.329	0.682	1.02589030159247e-92	6	ARHGDIA
RPAIN	5.50663927767563e-97	0.0154183818830338	0.382	0.742	1.04482973654617e-92	6	RPAIN
PDLIM2	5.77795852556524e-97	0.0572760390779926	0.212	0.513	1.09630985064075e-92	6	PDLIM2
DCTPP1	6.02853669810976e-97	0.00434729004472301	0.146	0.456	1.14385455309935e-92	6	DCTPP1
U2SURP	6.0497560362873e-97	-0.0817700154155346	0.224	0.606	1.14788071032515e-92	6	U2SURP
DYNC1LI1	6.25652409835389e-97	0.0283304735701733	0.179	0.512	1.18711288242167e-92	6	DYNC1LI1
DGUOK	7.16161446850707e-97	0.0913754123053495	0.32	0.635	1.35884472925453e-92	6	DGUOK
DNAJC21	7.34203956535137e-97	0.0647819897436287	0.265	0.574	1.39307858712977e-92	6	DNAJC21
ATP6V0D1	7.51491480594175e-97	0.0627618219939479	0.153	0.433	1.42587993527939e-92	6	ATP6V0D1
MSN	8.1150397685716e-97	0.0201314476348511	0.301	0.64	1.53974764568877e-92	6	MSN
PHC2	8.49812130593138e-97	0.103310429280038	0.232	0.507	1.61243353658742e-92	6	PHC2
MRPL41	8.58286010406029e-97	0.0204970472691987	0.286	0.627	1.6285118761444e-92	6	MRPL41
MAGED1	8.85428835314745e-97	-0.0144137392685713	0.36	0.739	1.6800126721262e-92	6	MAGED1
NR2F6	8.98762239543579e-97	-0.000517243647843113	0.2	0.524	1.70531147330999e-92	6	NR2F6
EIF5B	9.500587306706e-97	0.0298907609305396	0.255	0.596	1.8026414355744e-92	6	EIF5B
TMEM205	1.01048819825325e-96	-0.0824506133600305	0.189	0.571	1.91730030736571e-92	6	TMEM205
MCUB	1.01093551730495e-96	0.0354333231033782	0.162	0.464	1.9181490505344e-92	6	MCUB
CD9	1.07380829519746e-96	-0.303087188408678	0.558	0.94	2.03744385930765e-92	6	CD9
FARP1	1.12979297044231e-96	-0.0449707545125245	0.234	0.598	2.14366918211723e-92	6	FARP1
BCL7C	1.35104544575953e-96	0.102495603371534	0.301	0.6	2.56347362878413e-92	6	BCL7C
NDUFAF3	1.35934695117354e-96	0.184639050105062	0.492	0.771	2.57922490515668e-92	6	NDUFAF3
NDUFV3	1.5061057919294e-96	0.0399568099886194	0.2	0.507	2.85768512960684e-92	6	NDUFV3
RBM22	1.51792744216449e-96	0.12016530610785	0.093	0.309	2.8801155287629e-92	6	RBM22
SMC3	1.55947339078521e-96	-0.0673490778084724	0.243	0.629	2.95894481167585e-92	6	SMC3
MRPS6	1.56216776586985e-96	0.0584228961638549	0.246	0.58	2.96405711896145e-92	6	MRPS6
IER3IP1	1.57255202405835e-96	-0.14899606305786	0.184	0.589	2.98376021044832e-92	6	IER3IP1
CAND1	1.59936539276292e-96	-0.147096369779017	0.155	0.545	3.03463589622837e-92	6	CAND1
SRRM2	1.62684875954799e-96	-0.0774335313237575	0.465	0.855	3.08678283636635e-92	6	SRRM2
PABPC4	1.63818642234922e-96	0.0318515720879397	0.165	0.488	3.10829491776541e-92	6	PABPC4
NSD2	1.73088607292023e-96	0.0197859681502924	0.21	0.546	3.28418323475884e-92	6	NSD2
XRN2	1.79442903283984e-96	-0.171400286931222	0.26	0.676	3.40474964691032e-92	6	XRN2
QDPR	1.84636691507294e-96	0.0669616382515458	0.155	0.422	3.50329658465939e-92	6	QDPR
IFT57	1.86799329077748e-96	-0.0932723587673401	0.155	0.519	3.54433046992119e-92	6	IFT57
APOO	2.03168519742513e-96	-0.0280912391956643	0.131	0.439	3.85491949359444e-92	6	APOO
HARS	2.04079087663739e-96	-0.0572121214020633	0.131	0.476	3.87219660933179e-92	6	HARS
UBAP2L	2.05223389401385e-96	0.0723389112348549	0.115	0.369	3.89390859050188e-92	6	UBAP2L
EMC3	2.24742819546133e-96	-0.120989979243068	0.265	0.67	4.26427025806833e-92	6	EMC3
CMC2	2.45215989302502e-96	0.0354440193252565	0.222	0.551	4.65272818102568e-92	6	CMC2
LSM10	2.45636821990435e-96	-0.0372400787286062	0.177	0.507	4.66071306044651e-92	6	LSM10
ACAT2	2.49434086473708e-96	-0.0994399816905376	0.282	0.68	4.73276235675214e-92	6	ACAT2
YIF1A	2.6186274442332e-96	-0.0761385700107839	0.177	0.546	4.96858371268807e-92	6	YIF1A
TJP1	2.67528632102086e-96	0.0581362383618307	0.277	0.616	5.07608826550498e-92	6	TJP1
PHAX	2.80461043764221e-96	-0.0356088451281465	0.212	0.559	5.32146784438234e-92	6	PHAX
PRXL2A	2.80754948386387e-96	-0.0496987889713143	0.303	0.681	5.32704439068332e-92	6	PRXL2A
NUBP2	2.84148715009454e-96	-0.0563172290154563	0.15	0.478	5.39143771858937e-92	6	NUBP2
CSNK1G2	2.87715567123716e-96	0.001154625360686	0.208	0.546	5.45911517060539e-92	6	CSNK1G2
VMA21	2.95633467627794e-96	0.0208359815695892	0.172	0.476	5.60934941476976e-92	6	VMA21
ANXA7	3.03240571567433e-96	0.0482984592186426	0.153	0.433	5.75368660492047e-92	6	ANXA7
NARS	3.13863075623124e-96	0.0844274140591066	0.215	0.511	5.95523799687315e-92	6	NARS
USP7	3.43084373007614e-96	-0.0324055871376888	0.136	0.459	6.50968289344646e-92	6	USP7
C4orf3	3.71227237628278e-96	0.153261507660842	0.382	0.67	7.04366560675895e-92	6	C4orf3
TIMM10	3.91819728616524e-96	0.0303178513431958	0.093	0.345	7.43438753076993e-92	6	TIMM10
SDF4	4.41104592899442e-96	0.0245912781990512	0.227	0.56	8.36951854567402e-92	6	SDF4
KRR1	4.68750627965475e-96	-0.0727621938349857	0.243	0.638	8.89407441501693e-92	6	KRR1
2021-09-02	4.71430241466005e-96	0.0553575521075294	0.444	0.789	8.94491740157598e-92	6	2021-09-02
TERF2IP	5.48338275071184e-96	0.072730607779229	0.298	0.608	1.04041704312007e-91	6	TERF2IP
PRR13	5.5296540933965e-96	0.0525775698376482	0.117	0.368	1.04919656768105e-91	6	PRR13
AFF4	5.96863712476997e-96	0.00375564588332578	0.2	0.539	1.13248920805385e-91	6	AFF4
EIF5A	6.09710224562971e-96	0.116221849992925	0.341	0.658	1.15686418008578e-91	6	EIF5A
PHF14	6.44168854308998e-96	0.0102631559147626	0.403	0.773	1.22224598416589e-91	6	PHF14
COA6	6.48896753186122e-96	0.000647612869095371	0.141	0.433	1.23121669949535e-91	6	COA6
SYPL1	6.65097784097425e-96	-0.261415956324553	0.212	0.665	1.26195653554645e-91	6	SYPL1
PCM1	6.75267921206906e-96	-0.160272182638977	0.279	0.698	1.28125335369798e-91	6	PCM1
PRPF31	7.27653677139884e-96	-0.108056211240755	0.205	0.581	1.38065008700522e-91	6	PRPF31
BNIP3L	7.49298388117384e-96	0.163649833689418	0.234	0.469	1.42171876161393e-91	6	BNIP3L
ADNP	7.77991494214402e-96	0.121386725474872	0.181	0.439	1.47616106112241e-91	6	ADNP
IDH2	7.87042012422673e-96	-0.0643125088972628	0.272	0.659	1.49333351437078e-91	6	IDH2
PDCD7	8.31782268734944e-96	-0.0343231353966854	0.141	0.478	1.57822367669768e-91	6	PDCD7
EIF4E	8.38732378448445e-96	-0.0201678590428536	0.172	0.501	1.59141081486808e-91	6	EIF4E
ACBD6	8.55923637868941e-96	-0.00583382441246583	0.191	0.514	1.62402951049253e-91	6	ACBD6
G3BP1	9.14439044079609e-96	-0.0681441723189679	0.236	0.624	1.73505664223665e-91	6	G3BP1
DDX3X	9.61926500703689e-96	-0.113056301562915	0.212	0.607	1.82515934243518e-91	6	DDX3X
HRAS	1.00715875977322e-95	0.162884583518423	0.337	0.624	1.9109830307937e-91	6	HRAS
ZNF207	1.02373745916836e-95	-0.214991918536454	0.222	0.651	1.94243945502605e-91	6	ZNF207
THAP7	1.11169781264167e-95	0.0958345121329294	0.134	0.358	2.10933542970631e-91	6	THAP7
POLE4	1.13334346051545e-95	-0.00199614973477047	0.212	0.536	2.15040588198202e-91	6	POLE4
GLOD4	1.16785236224125e-95	0.084018417115608	0.172	0.454	2.21588307211654e-91	6	GLOD4
OLA1	1.25174389440277e-95	0.0213785266374147	0.346	0.697	2.37505886523982e-91	6	OLA1
TCEAL3	1.29346134089759e-95	0.00249258675861896	0.189	0.507	2.45421354821908e-91	6	TCEAL3
MESD	1.33368444765493e-95	-0.185982562760132	0.229	0.658	2.53053287098047e-91	6	MESD
PSPH	1.33464311886928e-95	0.113407051155024	0.174	0.437	2.53235185374257e-91	6	PSPH
C19orf70	1.34598033868197e-95	0.0734066309480732	0.439	0.771	2.55386309461516e-91	6	C19orf70
FASTK	1.36988962408274e-95	-0.033439187023513	0.15	0.49	2.59922857273459e-91	6	FASTK
EIF4A1	1.44430626050763e-95	-0.0798041410859961	0.31	0.704	2.74042669868718e-91	6	EIF4A1
DENR	1.48808992596861e-95	0.015310734815054	0.227	0.546	2.82350182553284e-91	6	DENR
TAX1BP1	1.65585658904401e-95	-0.0600409657135863	0.391	0.781	3.14182229205211e-91	6	TAX1BP1
TCF3	1.86287038214282e-95	0.0597184221693584	0.239	0.561	3.53461026307778e-91	6	TCF3
EXOSC7	1.9598733438216e-95	-0.00329629635267537	0.134	0.443	3.7186636825671e-91	6	EXOSC7
AP2B1	2.08642113267404e-95	0.140348561040288	0.196	0.458	3.95877545713573e-91	6	AP2B1
NOSIP	2.23740902812904e-95	-0.00541905045957147	0.148	0.454	4.24525988997203e-91	6	NOSIP
TP53TG1	2.25305463622695e-95	0.247390937117315	0.138	0.298	4.27494586677702e-91	6	TP53TG1
OSBPL8	2.29667723819897e-95	0.156969426961956	0.403	0.703	4.35771539175873e-91	6	OSBPL8
NFIC	2.34210318414293e-95	-0.0246830885146256	0.391	0.767	4.4439065815928e-91	6	NFIC
UBE2F	2.4577715653475e-95	0.149118705508825	0.136	0.328	4.66337576809034e-91	6	UBE2F
BID	2.48976686653324e-95	-0.0915059628307271	0.15	0.503	4.72408365256017e-91	6	BID
CRK	2.50809069330331e-95	0.0966102387157979	0.196	0.471	4.7588512814737e-91	6	CRK
ACOT13	2.58898408496264e-95	0.0352510861762597	0.131	0.4	4.91233840280812e-91	6	ACOT13
NSL1	2.75304478248299e-95	0.0346431222477845	0.148	0.434	5.22362717028323e-91	6	NSL1
STARD3NL	2.80921369893548e-95	-0.0324239515868306	0.203	0.543	5.33020207236017e-91	6	STARD3NL
PMPCB	2.84980393134681e-95	0.0653725214411506	0.181	0.471	5.40721797933744e-91	6	PMPCB
SKA2	2.92193495695411e-95	0.116384746524942	0.337	0.647	5.54407938732473e-91	6	SKA2
CFL2	2.9964504981504e-95	0.139686467158533	0.131	0.328	5.68546517519057e-91	6	CFL2
AHCY	3.48874711812057e-95	0.0810932571952558	0.143	0.41	6.61954878192196e-91	6	AHCY
CDC42BPB	3.59114978480149e-95	0.0817749263517943	0.169	0.441	6.81384760168234e-91	6	CDC42BPB
NPDC1	3.64787307582914e-95	-0.120212528670306	0.265	0.668	6.9214743740782e-91	6	NPDC1
CENPX	3.79483750893837e-95	0.0218054643068486	0.277	0.618	7.20032468945966e-91	6	CENPX
LUC7L3	3.83601077524039e-95	-0.203278121276896	0.37	0.798	7.27844684494111e-91	6	LUC7L3
MLF2	3.87501910001043e-95	0.0386397075403841	0.422	0.757	7.3524612403598e-91	6	MLF2
CARHSP1	4.09882435166112e-95	0.0500131914456716	0.36	0.7	7.77710932484182e-91	6	CARHSP1
TAF12	4.14964716749248e-95	0.136022340135684	0.138	0.355	7.87354053560024e-91	6	TAF12
SNX6	4.15048357543781e-95	-0.0803719431649069	0.141	0.476	7.8751275360357e-91	6	SNX6
CYFIP1	4.59821343442936e-95	-0.123722465904381	0.172	0.551	8.72465017048627e-91	6	CYFIP1
ACOT7	4.79365348240673e-95	-0.0547005965188244	0.141	0.47	9.09547811751853e-91	6	ACOT7
EIF1AX	4.83659169458655e-95	-0.0129536981557448	0.348	0.711	9.17694908130853e-91	6	EIF1AX
NRBP1	4.92986114381687e-95	-0.0159611819991007	0.126	0.436	9.35391853427813e-91	6	NRBP1
TAOK1	5.51605539839327e-95	0.0145888627045516	0.196	0.528	1.04661635129114e-90	6	TAOK1
MLEC	5.58024261715529e-95	-0.184071955599252	0.465	0.87	1.05879523417905e-90	6	MLEC
PRPF4B	5.89305057780691e-95	-0.0726735967095344	0.146	0.51	1.11814741663308e-90	6	PRPF4B
ARHGAP21	6.3138807719109e-95	-0.0847868537941071	0.294	0.684	1.19799573766237e-90	6	ARHGAP21
AKIRIN2	6.57511640348577e-95	0.103058341601178	0.124	0.33	1.24756258639739e-90	6	AKIRIN2
TIMM17A	6.6954059813294e-95	-0.0778527585498167	0.117	0.448	1.27038633089744e-90	6	TIMM17A
GLTP	6.91228294556114e-95	0.0579429050404958	0.136	0.386	1.31153656609077e-90	6	GLTP
DHX9	7.24043933486598e-95	-0.0359521834441971	0.27	0.645	1.37380095939747e-90	6	DHX9
SETD2	7.31074270819323e-95	0.0513464925626168	0.169	0.474	1.38714032145258e-90	6	SETD2
TRIM24	7.78312462032175e-95	0.0261565799731379	0.243	0.589	1.47677006545985e-90	6	TRIM24
MKRN1	8.0642551352109e-95	0.0573218103380313	0.191	0.493	1.53011176935492e-90	6	MKRN1
ZNF706	8.34365126470354e-95	0.189697573876185	0.42	0.703	1.58312439096485e-90	6	ZNF706
SPCS3	8.62437671922243e-95	-0.203688275995641	0.196	0.626	1.63638923870526e-90	6	SPCS3
MPV17	8.95731659808381e-95	0.0288725033810421	0.177	0.472	1.69956125132042e-90	6	MPV17
GPBP1	9.037026985406e-95	-0.0286483069920336	0.289	0.662	1.71468550021093e-90	6	GPBP1
ATP5PB	9.10990134102925e-95	-0.0409982455021661	0.189	0.521	1.72851268044689e-90	6	ATP5PB
DNAJB1	9.66720366177395e-95	-0.00878039604779557	0.088	0.364	1.83425522278499e-90	6	DNAJB1
MAP4K4	9.99682651541558e-95	0.0717637055276645	0.413	0.765	1.89679786303495e-90	6	MAP4K4
CACYBP	1.00570869795584e-94	-0.10781560499104	0.236	0.627	1.90823168350141e-90	6	CACYBP
ANAPC5	1.05605316513853e-94	0.0518623603827673	0.232	0.539	2.00375527553385e-90	6	ANAPC5
DDAH2	1.11125093527361e-94	0.0206821718113731	0.2	0.525	2.10848752458816e-90	6	DDAH2
NDUFS8	1.1871376620671e-94	-0.0723528088314149	0.348	0.736	2.25247500000611e-90	6	NDUFS8
SMIM10L1	1.25666302915803e-94	0.0752423342417295	0.189	0.469	2.38439243152445e-90	6	SMIM10L1
USB1	1.27615057309218e-94	0.133614135221206	0.124	0.327	2.4213680973851e-90	6	USB1
LRRFIP2	1.32169443488282e-94	0.0370917405897648	0.184	0.486	2.50778302074667e-90	6	LRRFIP2
FMC1	1.39056769156936e-94	-0.032833371731828	0.158	0.482	2.63846313798371e-90	6	FMC1
ATP5MD	1.51367027177835e-94	0.118911155469504	0.415	0.715	2.87203797367225e-90	6	ATP5MD
LAMTOR5	1.57757239271364e-94	0.0884699153299033	0.425	0.735	2.99328585793485e-90	6	LAMTOR5
PPP1R2	1.66820675436938e-94	0.0559335745350126	0.162	0.453	3.16525549574045e-90	6	PPP1R2
RFC1	1.69855361015444e-94	-0.121787591165153	0.222	0.622	3.22283561990704e-90	6	RFC1
CISD2	1.75182135029534e-94	-0.11240277265644	0.172	0.557	3.32390583005037e-90	6	CISD2
SEC11A	1.7544691918693e-94	-0.171281304542998	0.525	0.907	3.32892984465282e-90	6	SEC11A
SUPT4H1	1.76988118133094e-94	0.0515229287873002	0.155	0.431	3.35817255345732e-90	6	SUPT4H1
PPP2R5C	1.80724598925842e-94	0.0780279125562739	0.181	0.46	3.42906854001892e-90	6	PPP2R5C
FUS	1.85270854292217e-94	-0.267893940667017	0.461	0.879	3.51532918934052e-90	6	FUS
TMEM59	2.05234673219201e-94	-0.260690678135698	0.243	0.688	3.89412268966111e-90	6	TMEM59
DDT	2.12439823582784e-94	-0.00421305996698984	0.322	0.667	4.03083321265975e-90	6	DDT
PTTG1IP	2.21252829819386e-94	-0.0950207984886502	0.332	0.744	4.19805119299303e-90	6	PTTG1IP
CHCHD10	2.28735919521905e-94	0.0901546305883253	0.162	0.434	4.34003533700863e-90	6	CHCHD10
TMEM167A	2.30166582692961e-94	-0.034854162360344	0.329	0.699	4.36718074001623e-90	6	TMEM167A
DCAF13	2.3636666344979e-94	0.0364018548341084	0.155	0.461	4.48482107229632e-90	6	DCAF13
PRPF8	2.52044176745496e-94	-0.0832826721478285	0.203	0.578	4.78228620956903e-90	6	PRPF8
TMEM263	2.54091874983336e-94	0.106639963217946	0.158	0.412	4.82113923593381e-90	6	TMEM263
GNPDA1	2.59167852364044e-94	-0.0239302705575397	0.153	0.475	4.91745083075538e-90	6	GNPDA1
MEAF6	2.62386929027189e-94	0.0458950474979612	0.167	0.445	4.97852959136188e-90	6	MEAF6
MTCH1	2.84156414328112e-94	0.00409719106034734	0.329	0.665	5.39158380546161e-90	6	MTCH1
CNDP2	3.02410753880772e-94	0.123623790472723	0.169	0.423	5.73794164413378e-90	6	CNDP2
PSMB6	3.06483280103038e-94	-0.0228873639798868	0.444	0.805	5.81521375667504e-90	6	PSMB6
NFE2L2	3.11668174923608e-94	0.102300658526799	0.315	0.621	5.91359195100055e-90	6	NFE2L2
SMARCC2	3.18577545199538e-94	-0.0765419998656554	0.208	0.578	6.04469034261603e-90	6	SMARCC2
CMSS1	3.2030218008445e-94	-0.044744057635949	0.086	0.378	6.07741356492236e-90	6	CMSS1
PGP	3.29884659653237e-94	-0.101086505416414	0.239	0.623	6.25923153226051e-90	6	PGP
RPL7L1	3.31099940618798e-94	-0.143494907376804	0.22	0.618	6.28229027330106e-90	6	RPL7L1
IWS1	3.35606266434321e-94	0.0167847077323842	0.105	0.382	6.3677932993248e-90	6	IWS1
TMEM14C	3.49738463766243e-94	-0.00483112492883353	0.358	0.724	6.63593761150069e-90	6	TMEM14C
REXO2	3.5267692379063e-94	-0.00865226081922743	0.258	0.608	6.69169195200342e-90	6	REXO2
ACAT1	3.57033450277503e-94	0.051510060541109	0.122	0.387	6.77435268556535e-90	6	ACAT1
AMD1	3.59532815234154e-94	0.0656418462729021	0.155	0.447	6.82177563625284e-90	6	AMD1
IDH3G	3.60797509988989e-94	0.00617282234607763	0.134	0.44	6.84577195453107e-90	6	IDH3G
PWP1	3.83340243258259e-94	0.118596217491308	0.172	0.438	7.27349777558221e-90	6	PWP1
POLR2I	3.93716458684654e-94	0.0561471865172496	0.389	0.712	7.47037608708263e-90	6	POLR2I
UBTF	4.25725577776238e-94	-0.00895290733721832	0.172	0.493	8.07771711272634e-90	6	UBTF
TMEM123	4.31647126895975e-94	-0.0947381725253529	0.169	0.548	8.19007258572424e-90	6	TMEM123
TWISTNB	4.57873943290899e-94	-0.0672770602159751	0.16	0.502	8.68770020000151e-90	6	TWISTNB
ILF3	4.96551911871092e-94	-0.149825942206546	0.339	0.753	9.4215759758421e-90	6	ILF3
ROCK1	5.00718693586889e-94	-0.00824332725284405	0.263	0.616	9.50063649211764e-90	6	ROCK1
MAGOH	5.03004223847005e-94	-0.0378309380391901	0.131	0.459	9.54400214327307e-90	6	MAGOH
SRSF10	5.2779800049142e-94	-0.0504699869287397	0.329	0.707	1.00144392613242e-89	6	SRSF10
TOP1	5.37624315270533e-94	0.0843458334361906	0.356	0.689	1.02008837579431e-89	6	TOP1
MAPKAP1	5.40595447346707e-94	0.0465799048969511	0.16	0.436	1.02572580179564e-89	6	MAPKAP1
FDFT1	5.50570381829641e-94	0.00104024215480081	0.239	0.58	1.04465224248356e-89	6	FDFT1
DBN1	5.51875642155153e-94	-0.030203924389219	0.251	0.616	1.04712884342519e-89	6	DBN1
PPM1G	5.65926703928351e-94	0.0311870244188839	0.391	0.743	1.07378932803365e-89	6	PPM1G
SNRPA1	5.87751425669986e-94	-0.0268661765529554	0.181	0.52	1.11519955506623e-89	6	SNRPA1
CDC5L	5.9606472242476e-94	0.0117233446490487	0.22	0.554	1.13097320432874e-89	6	CDC5L
STRAP	6.05765978729656e-94	0.1198803485865	0.453	0.761	1.14938036804165e-89	6	STRAP
YKT6	6.15599725766734e-94	0.0709009908438656	0.16	0.414	1.1680389196698e-89	6	YKT6
ENDOG	6.34307395302614e-94	0.0108542230265968	0.105	0.37	1.20353485184718e-89	6	ENDOG
PLOD3	6.37452375022713e-94	-0.236489051346875	0.189	0.623	1.2095021363681e-89	6	PLOD3
CNOT7	6.52763213176888e-94	0.037067408125114	0.184	0.48	1.23855292068183e-89	6	CNOT7
IP6K2	6.55472269843371e-94	0.0856285311963031	0.246	0.56	1.24369308480081e-89	6	IP6K2
PPIG	7.4769535588089e-94	-0.152118626309346	0.248	0.659	1.4186771682484e-89	6	PPIG
ZMAT2	7.60359409283924e-94	0.025447485563682	0.16	0.447	1.44270594317532e-89	6	ZMAT2
TWF1	7.73292589707006e-94	-0.0304164636758593	0.131	0.433	1.46724535971007e-89	6	TWF1
R3HCC1	7.91327705432226e-94	0.071097285986611	0.115	0.358	1.50146518828711e-89	6	R3HCC1
ABCE1	7.9729506519272e-94	0.0130834478531624	0.155	0.481	1.51278765669667e-89	6	ABCE1
CBX6	8.3901460008713e-94	0.0142572482941506	0.212	0.537	1.59194630220532e-89	6	CBX6
GRB2	8.75003640271395e-94	-0.100128020691317	0.181	0.549	1.66023190705094e-89	6	GRB2
RAB4A	8.76105998230252e-94	0.155627371687924	0.2	0.429	1.66232352104208e-89	6	RAB4A
ABI2	9.64731210095576e-94	0.0384253223520329	0.298	0.636	1.83048099803535e-89	6	ABI2
BRD2	1.03088003466841e-93	0.0137700090921111	0.196	0.509	1.95599177777985e-89	6	BRD2
TIMP1	1.05045248842139e-93	-0.289620222983782	0.418	0.853	1.99312855153075e-89	6	TIMP1
HSPB11	1.1612762146419e-93	-0.0810691150228794	0.179	0.543	2.20340548966155e-89	6	HSPB11
CAPZA1	1.38156370902269e-93	0.123096657240588	0.177	0.416	2.62137898149966e-89	6	CAPZA1
KHDRBS1	1.42791252381882e-93	0.120452263301311	0.408	0.716	2.70932122269384e-89	6	KHDRBS1
G3BP2	1.42878293063293e-93	-0.0772538206577225	0.303	0.686	2.71097273258293e-89	6	G3BP2
CYB5A	1.44314979310588e-93	0.0613456134312277	0.2	0.5	2.7382324174391e-89	6	CYB5A
NSD3	1.53926508422832e-93	-0.0392098785903497	0.246	0.623	2.92060157081481e-89	6	NSD3
POLR2C	1.56451110836029e-93	0.0617063886408031	0.153	0.415	2.96850337700281e-89	6	POLR2C
HAT1	1.58681450417479e-93	-0.0832592212880509	0.136	0.491	3.01082184022125e-89	6	HAT1
DPH3	1.61303862383931e-93	0.0324457327822815	0.138	0.413	3.0605794848727e-89	6	DPH3
TRA2B	1.64488928170424e-93	-0.0446062073443986	0.208	0.566	3.12101292310563e-89	6	TRA2B
CMAS	1.66767263962213e-93	0.0518379271011978	0.119	0.387	3.16424206641903e-89	6	CMAS
SSNA1	1.6800658408701e-93	0.0124946265188915	0.277	0.618	3.18775692646692e-89	6	SSNA1
TSPAN3	1.8886721702459e-93	-0.0904661034552174	0.384	0.78	3.58356657582456e-89	6	TSPAN3
CDC42	2.0142508550104e-93	0.130046767185863	0.465	0.766	3.82183957229674e-89	6	CDC42
VAT1	2.03164187521545e-93	0.11952829891611	0.148	0.368	3.85483729403379e-89	6	VAT1
TMEM258	2.03874892583574e-93	0.030678707649208	0.298	0.639	3.86832221188073e-89	6	TMEM258
TEX264	2.09947825966185e-93	-0.266762409148134	0.222	0.666	3.98355004988239e-89	6	TEX264
CAMSAP2	2.13775129359342e-93	0.150493429507972	0.174	0.397	4.05616930446416e-89	6	CAMSAP2
SMARCA4	2.1661586473042e-93	0.0116862380590659	0.43	0.785	4.11006941739499e-89	6	SMARCA4
H1FX	2.25987889365858e-93	0.194198672235253	0.413	0.696	4.28789421282778e-89	6	H1FX
GTF2H5	2.4192987580774e-93	-0.0536808720024569	0.267	0.626	4.59037746357607e-89	6	GTF2H5
CTDSPL	2.42150769458948e-93	0.0342936639570541	0.16	0.467	4.59456869971409e-89	6	CTDSPL
TWF2	2.44667047033041e-93	-0.0487016885763832	0.162	0.511	4.64231255040491e-89	6	TWF2
TRAF7	2.51771334772063e-93	0.173935647955036	0.143	0.317	4.77710930596513e-89	6	TRAF7
PDCD6IP	2.53514926801367e-93	-0.0137237313256185	0.21	0.556	4.81019222112914e-89	6	PDCD6IP
EEA1	2.54300532314438e-93	-0.0688096829234741	0.174	0.539	4.82509830013416e-89	6	EEA1
RNF130	2.70360392485025e-93	0.00484114793120138	0.21	0.55	5.12981808701087e-89	6	RNF130
VPS4A	2.95654945245695e-93	0.0445413346111001	0.153	0.413	5.60975693109182e-89	6	VPS4A
MRM2	3.00553399095359e-93	0.0780925688206332	0.155	0.418	5.70270019443535e-89	6	MRM2
VGLL4	3.19703886721024e-93	-0.0384750493652322	0.325	0.699	6.06606154664471e-89	6	VGLL4
POLR2E	3.26546826258051e-93	0.0416359156657866	0.372	0.699	6.19589948142026e-89	6	POLR2E
CCDC88A	3.48154836047879e-93	-0.0399820149329873	0.358	0.742	6.60588985917246e-89	6	CCDC88A
RTF1	3.57661786881124e-93	0.0166277366722384	0.189	0.486	6.78627474428244e-89	6	RTF1
NDUFS2	3.6612213246181e-93	-0.0376072484077047	0.16	0.498	6.94680134133038e-89	6	NDUFS2
CPNE3	3.75462608392288e-93	-0.0305981296843509	0.189	0.54	7.12402753163527e-89	6	CPNE3
CENPB	3.79874681472628e-93	0.0751768055979128	0.122	0.375	7.20774220626164e-89	6	CENPB
AC027644.3	3.91406482976166e-93	0.11301211578851	0.169	0.42	7.42654660798977e-89	6	AC027644.3
PPHLN1	4.03689152046221e-93	0.0108235496987532	0.184	0.505	7.65959797092501e-89	6	PPHLN1
HMGB3	4.46259835957454e-93	0.0135914439622258	0.212	0.54	8.46733412745673e-89	6	HMGB3
NKTR	4.6904536016145e-93	-0.315353396253493	0.32	0.774	8.89966666370336e-89	6	NKTR
PRKAR1A	4.89631104439489e-93	-0.0342748666331448	0.177	0.506	9.29026057563487e-89	6	PRKAR1A
SRSF5	5.10062389405429e-93	-0.033369307882483	0.215	0.58	9.6779237765786e-89	6	SRSF5
SCARB2	5.16836810984932e-93	-0.122722103806044	0.334	0.741	9.8064616516281e-89	6	SCARB2
RAD51C	5.1807947550171e-93	0.00858384736619466	0.162	0.464	9.83003996816945e-89	6	RAD51C
ERCC1	5.73038904700097e-93	0.00451386569435197	0.239	0.558	1.08728401777796e-88	6	ERCC1
TMED4	6.13516807703916e-93	-0.0370218405585523	0.348	0.726	1.16408679093741e-88	6	TMED4
FIP1L1	6.16316208749781e-93	0.0593462689743317	0.243	0.561	1.16939837448183e-88	6	FIP1L1
EIF1AY	6.50411002585138e-93	-0.0680902386465683	0.165	0.501	1.23408983630504e-88	6	EIF1AY
RNF10	6.55430514012304e-93	0.122263806322736	0.189	0.428	1.24361385728694e-88	6	RNF10
IK	7.05386958067955e-93	0.0240016430582135	0.215	0.529	1.33840121423814e-88	6	IK
ATP5MPL	7.40248547590996e-93	0.116624189260081	0.463	0.763	1.40454759419915e-88	6	ATP5MPL
MSANTD3	7.53757344927253e-93	0.131894974359537	0.169	0.375	1.43017918626497e-88	6	MSANTD3
KTN1	8.46512600409231e-93	-0.231094304736524	0.377	0.805	1.60617300801647e-88	6	KTN1
KPNB1	8.46916012005981e-93	-0.0795309576981225	0.391	0.778	1.60693844118015e-88	6	KPNB1
ARF5	9.35315266230482e-93	-0.0356763594246808	0.234	0.577	1.77466718614572e-88	6	ARF5
FAM133B	9.37977492897865e-93	-0.0930822427228744	0.222	0.606	1.77971849502441e-88	6	FAM133B
TARS	9.72256471905183e-93	0.0761276151804957	0.143	0.425	1.84475942979289e-88	6	TARS
CTTN	9.91643702737859e-93	-0.111584139389538	0.189	0.56	1.88154476157481e-88	6	CTTN
DHX36	1.06975661073901e-92	0.00189031070461854	0.277	0.629	2.0297561932162e-88	6	DHX36
ATP6V1D	1.07998767357127e-92	0.0454276046260749	0.138	0.401	2.04916861183412e-88	6	ATP6V1D
COPS6	1.09533640024625e-92	-0.12095633562673	0.401	0.795	2.07829128582723e-88	6	COPS6
DYNC1LI2	1.27039848458539e-92	-0.0770296180021616	0.27	0.647	2.41045408465232e-88	6	DYNC1LI2
DPYSL2	1.3327196005608e-92	0.186365676438202	0.422	0.71	2.52870217010407e-88	6	DPYSL2
TCEA1	1.35760532684164e-92	0.116111836269154	0.408	0.718	2.57592034714933e-88	6	TCEA1
CRMP1	1.37143705706441e-92	0.149108835077007	0.198	0.456	2.60216467207401e-88	6	CRMP1
AKAP8L	1.42689430991321e-92	-0.00301463750979081	0.15	0.488	2.70738926362933e-88	6	AKAP8L
GORASP2	1.4377245781975e-92	0.062700232005072	0.138	0.389	2.72793861467193e-88	6	GORASP2
DYNC1I2	1.44485690530837e-92	-0.0594288064187125	0.179	0.535	2.7414714921321e-88	6	DYNC1I2
ERI3	1.55172009686073e-92	0.100482323724937	0.2	0.452	2.94423371178355e-88	6	ERI3
CNIH4	1.66010055055566e-92	-0.140964364456979	0.258	0.665	3.14987478462432e-88	6	CNIH4
NDUFA6	1.76213386968501e-92	0.103236984747258	0.408	0.709	3.34347280434033e-88	6	NDUFA6
EIF3D	1.84753855635914e-92	0.00337004149939324	0.277	0.62	3.50551965683584e-88	6	EIF3D
USP14	1.85014388249154e-92	-0.0741459860692505	0.246	0.62	3.51046300263945e-88	6	USP14
ZNF428	1.87366692615873e-92	0.117676760668088	0.446	0.752	3.55509562569357e-88	6	ZNF428
SLC2A4RG	1.91637549508286e-92	-0.048380274065648	0.198	0.54	3.63613086437022e-88	6	SLC2A4RG
HNRNPH1	2.13715829816579e-92	0.139284345395238	0.394	0.704	4.05504415493976e-88	6	HNRNPH1
CLPTM1L	2.21226471504118e-92	-0.0277827529975513	0.181	0.542	4.19755107031913e-88	6	CLPTM1L
KHSRP	2.2282233958605e-92	0.0252624328335727	0.196	0.512	4.22783107130572e-88	6	KHSRP
C7orf50	2.25299633396362e-92	0.154338267419173	0.475	0.768	4.27483524406258e-88	6	C7orf50
RP9	2.27491324166096e-92	0.0744960821904498	0.124	0.368	4.31642038472751e-88	6	RP9
VTI1B	2.32322300084152e-92	0.146221178092409	0.126	0.317	4.40808332179669e-88	6	VTI1B
UHMK1	2.58509853401862e-92	0.175531081248241	0.165	0.363	4.90496595844693e-88	6	UHMK1
CTBP2	2.7184390808151e-92	0.0633717360131459	0.129	0.391	5.15796631193856e-88	6	CTBP2
HLTF	2.84196419167699e-92	-0.0721552237862997	0.167	0.526	5.39234285728792e-88	6	HLTF
PHF6	2.8727559246487e-92	0.08182242582293	0.191	0.485	5.45076709142845e-88	6	PHF6
TNPO1	2.91769233313995e-92	-0.0582912434453038	0.222	0.591	5.53602943289973e-88	6	TNPO1
PSMB9	3.38744123261814e-92	0.0240491382936191	0.141	0.426	6.42733099476966e-88	6	PSMB9
UBXN4	3.51734460023624e-92	-0.0322114675218166	0.396	0.771	6.67380964448823e-88	6	UBXN4
NAXE	3.62130671665057e-92	-0.0167853724446401	0.172	0.496	6.87106736417279e-88	6	NAXE
UBE2L3	3.64552821810539e-92	-0.0741188875732073	0.375	0.75	6.91702524103316e-88	6	UBE2L3
UBE2J2	3.70293413211169e-92	0.0634073698146038	0.153	0.423	7.02594722226872e-88	6	UBE2J2
ADI1	3.78308331592914e-92	0.0387844997228981	0.246	0.546	7.17802228364395e-88	6	ADI1
CRELD2	3.81087335114182e-92	0.00394455524010273	0.148	0.491	7.23075109645649e-88	6	CRELD2
TMEM11	3.85677882181271e-92	0.101064266473963	0.146	0.399	7.31785213650743e-88	6	TMEM11
RPS20	3.90240655600502e-92	0.149138432011175	0.444	0.721	7.40442619936392e-88	6	RPS20
SNHG18	4.00762831607714e-92	0.199127579706826	0.15	0.343	7.60407396692477e-88	6	SNHG18
PLA2G16	4.23902962021319e-92	-0.00189855029729002	0.186	0.511	8.04313480139251e-88	6	PLA2G16
TCEAL8	4.25311962862023e-92	0.0482702694129402	0.136	0.398	8.06986918334402e-88	6	TCEAL8
NQO2	4.33229820342664e-92	-0.010009953333365	0.124	0.413	8.22010261118171e-88	6	NQO2
BBX	4.44386329641218e-92	0.0782961930436777	0.313	0.626	8.43178621861246e-88	6	BBX
APP	4.48295110451499e-92	-0.300477164522674	0.518	0.914	8.50595142570674e-88	6	APP
PAPSS1	4.62957703885958e-92	0.000845103855175666	0.198	0.518	8.78415947353217e-88	6	PAPSS1
SND1	4.997264633792e-92	0.00293347511901099	0.158	0.471	9.48180991615693e-88	6	SND1
CRNDE	5.25119509913026e-92	0.0579826264021851	0.227	0.53	9.96361758108976e-88	6	CRNDE
PTRHD1	5.53620499120415e-92	0.0534269377856543	0.167	0.443	1.05043953503108e-87	6	PTRHD1
GLRX5	5.76342544455519e-92	0.140615617456806	0.387	0.679	1.0935523438499e-87	6	GLRX5
SPTSSA	5.91529575479232e-92	-0.035290409984318	0.131	0.447	1.12236821651429e-87	6	SPTSSA
ASPH	6.10792446039291e-92	-0.176628858139519	0.217	0.629	1.15891758711495e-87	6	ASPH
VAMP3	6.12149317871145e-92	0.0371739053597329	0.117	0.381	1.16149211572871e-87	6	VAMP3
KATNBL1	6.12403717565799e-92	-0.0249902446459103	0.146	0.483	1.16197481370935e-87	6	KATNBL1
SQSTM1	6.19254080538608e-92	0.104115314046903	0.368	0.694	1.17497269241395e-87	6	SQSTM1
PSENEN	6.33071866754669e-92	-0.0780424256826951	0.162	0.528	1.20119055998031e-87	6	PSENEN
MRPS16	6.48386436474384e-92	0.0170622115824924	0.158	0.451	1.2302484245665e-87	6	MRPS16
ADIPOR1	6.9165832613752e-92	0.100035252175327	0.155	0.389	1.31235250801333e-87	6	ADIPOR1
SH3BP4	7.16864641973852e-92	0.215587789029483	0.284	0.512	1.36017897168119e-87	6	SH3BP4
LSM6	7.52056615167654e-92	0.0131513712989032	0.186	0.493	1.42695222161911e-87	6	LSM6
FHL1	7.68668309545559e-92	0.235758749790826	0.294	0.54	1.45847125053174e-87	6	FHL1
SF3B3	7.90285136492871e-92	0.0300076260979527	0.169	0.464	1.49948701798157e-87	6	SF3B3
NKIRAS2	7.98001825547001e-92	0.0202887843513209	0.134	0.416	1.51412866379288e-87	6	NKIRAS2
CRCP	8.52257681002795e-92	0.0509383034304629	0.146	0.415	1.6170737239347e-87	6	CRCP
POMP	8.94223731338784e-92	-0.0449402498910543	0.403	0.763	1.69670010784221e-87	6	POMP
LAPTM4B	9.32223534942391e-92	-0.0606539306392548	0.396	0.788	1.76880093519969e-87	6	LAPTM4B
SNX2	9.44413415568977e-92	-0.00795057455590203	0.124	0.425	1.79193001470058e-87	6	SNX2
CEP170	9.56250176377262e-92	0.127641670526189	0.274	0.547	1.81438908465822e-87	6	CEP170
SAP30	9.86861939172674e-92	0.0671511385239674	0.253	0.574	1.87247184338623e-87	6	SAP30
C9orf78	1.0370168836318e-91	-0.017621788261631	0.186	0.504	1.96763583500298e-87	6	C9orf78
PRKRA	1.05394880526672e-91	0.0604575244085445	0.158	0.414	1.99976246311307e-87	6	PRKRA
CEBPZ	1.17777561149732e-91	-0.0375468930999024	0.146	0.477	2.23471144525502e-87	6	CEBPZ
HOOK3	1.25340057235313e-91	-0.0472479774745437	0.189	0.54	2.37820224598282e-87	6	HOOK3
KMT2E	1.33598685471701e-91	0.0223926384762302	0.286	0.63	2.53490145814005e-87	6	KMT2E
GPAA1	1.39521732858555e-91	-0.116017225049484	0.198	0.577	2.64728535925821e-87	6	GPAA1
CSNK1A1	1.53541678546951e-91	0.0539020080706325	0.442	0.772	2.91329980874984e-87	6	CSNK1A1
PTP4A1	1.63642113354018e-91	0.166924306087935	0.162	0.362	3.10494545877915e-87	6	PTP4A1
DNMT1	1.70991319405043e-91	-0.183545336588701	0.365	0.784	3.24438929439129e-87	6	DNMT1
TSPO	1.74392320425159e-91	0.125907232965347	0.48	0.796	3.30891988774696e-87	6	TSPO
BAZ1B	1.75827268481989e-91	-0.0343225292570419	0.384	0.754	3.33614659217726e-87	6	BAZ1B
SGCE	1.85493007225188e-91	-0.332892730834672	0.222	0.68	3.51954431909072e-87	6	SGCE
CRTAP	1.88465842651625e-91	-0.0836894521164329	0.215	0.584	3.57595089847192e-87	6	CRTAP
PALLD	1.92793343016739e-91	0.10192796147272	0.208	0.515	3.65806089039961e-87	6	PALLD
RPA3	1.93542083902717e-91	0.0316724665282337	0.351	0.707	3.67226749997016e-87	6	RPA3
NUDT16L1	1.98134676227853e-91	0.0456695434030405	0.148	0.411	3.75940734674728e-87	6	NUDT16L1
DDRGK1	2.12470641913088e-91	-0.134903998326789	0.208	0.607	4.03141795965894e-87	6	DDRGK1
MRPL20	2.30222679569347e-91	0.0741651709765068	0.43	0.739	4.36824512214879e-87	6	MRPL20
STUB1	2.31297196606508e-91	0.0561994738848337	0.408	0.726	4.38863300841189e-87	6	STUB1
GPN3	2.32194774176439e-91	-0.0517903878335968	0.11	0.431	4.40566364522375e-87	6	GPN3
SLBP	2.47116595447508e-91	0.00587541836478733	0.21	0.535	4.68879028202102e-87	6	SLBP
PLIN3	2.50054356971633e-91	-0.0126500119584302	0.217	0.552	4.74453136917976e-87	6	PLIN3
C1D	2.67027622588778e-91	0.103504852349935	0.122	0.354	5.06658211099947e-87	6	C1D
IFT22	2.67624411600897e-91	-0.0190886409198203	0.234	0.577	5.07790558571543e-87	6	IFT22
ABCF1	2.7462596773673e-91	-0.045533064418587	0.138	0.475	5.21075311183671e-87	6	ABCF1
GOLM1	2.77719923565448e-91	-0.122556591164512	0.413	0.81	5.26945782973081e-87	6	GOLM1
DESI2	2.87411417993598e-91	0.122007127867255	0.15	0.379	5.45334424501052e-87	6	DESI2
URM1	2.87705129626812e-91	0.151713867817444	0.212	0.449	5.45891712953913e-87	6	URM1
FGFR1OP2	3.06005484044203e-91	0.15229195231354	0.146	0.366	5.80614805425472e-87	6	FGFR1OP2
SSBP4	3.11942291196196e-91	0.0370860111136464	0.193	0.497	5.91879303315662e-87	6	SSBP4
SLC25A4	3.15388071580614e-91	-0.0823048722964517	0.291	0.673	5.98417327017057e-87	6	SLC25A4
SPAG9	3.19547606537745e-91	-0.0624813234891389	0.298	0.678	6.06309628644718e-87	6	SPAG9
C1orf123	3.23488951623407e-91	0.0378492849430849	0.119	0.384	6.13787936810252e-87	6	C1orf123
WRB	3.33859132771757e-91	0.118402573552082	0.203	0.484	6.33464318521131e-87	6	WRB
RAB11B	3.53209184425988e-91	0.0429857852764237	0.2	0.495	6.70179106529869e-87	6	RAB11B
STARD7	3.76167131071181e-91	0.111299818808245	0.146	0.379	7.13739514494459e-87	6	STARD7
PBRM1	3.90659255337014e-91	-0.0936994755132846	0.279	0.667	7.4123687107645e-87	6	PBRM1
HNRNPR	3.97794931263873e-91	0.0118469351665318	0.451	0.806	7.54776102580073e-87	6	HNRNPR
RPS29	4.0266062894029e-91	0.184668326375614	0.475	0.747	7.64008277351306e-87	6	RPS29
ARL4A	4.17227747943196e-91	0.019360525658587	0.232	0.577	7.9164792894742e-87	6	ARL4A
HSPA5	4.18075269688518e-91	-0.369427325544163	0.465	0.886	7.93256016706993e-87	6	HSPA5
AKR1A1	4.19907802340961e-91	0.043884090749528	0.174	0.473	7.96733064161739e-87	6	AKR1A1
POLDIP2	4.22414157106405e-91	-0.070612055132681	0.124	0.438	8.01488621693692e-87	6	POLDIP2
ALDH3A2	4.26874265932124e-91	0.0798245218448832	0.208	0.491	8.09951232179612e-87	6	ALDH3A2
PDIA3	4.42012348091904e-91	-0.211826033917745	0.255	0.686	8.38674229269579e-87	6	PDIA3
PHF20L1	4.48601491197246e-91	0.0509644653975023	0.227	0.541	8.51176469397654e-87	6	PHF20L1
PSMA4	4.55617331891743e-91	-0.106723501521739	0.391	0.786	8.64488325531392e-87	6	PSMA4
GALNT1	4.79765624480627e-91	-0.0298039651797949	0.265	0.633	9.10307295889541e-87	6	GALNT1
RAB31	4.91557320789172e-91	0.283826900284722	0.434	0.677	9.32680860465375e-87	6	RAB31
SPTAN1	5.01080793114012e-91	-0.0204954318108753	0.241	0.596	9.50750696854525e-87	6	SPTAN1
MBD4	5.01907417877774e-91	-0.0740282337790715	0.095	0.417	9.52319134681289e-87	6	MBD4
RSBN1L	5.03782668353152e-91	-0.0240588304941041	0.172	0.508	9.55877234933271e-87	6	RSBN1L
NR3C1	5.21962016231689e-91	0.139346513432613	0.205	0.449	9.90370729598007e-87	6	NR3C1
ARL6IP4	5.55856352277465e-91	0.15274099169459	0.492	0.764	1.05468184281126e-86	6	ARL6IP4
SWI5	5.80852958763384e-91	-0.0160726582174856	0.241	0.576	1.10211040395764e-86	6	SWI5
NRDC	5.86899564739343e-91	0.0759644483778027	0.205	0.506	1.11358323413643e-86	6	NRDC
POLD2	5.97210782948972e-91	0.060805535958024	0.389	0.708	1.13314773956738e-86	6	POLD2
LARP6	6.22809769549428e-91	0.122305056954066	0.131	0.347	1.18171925674308e-86	6	LARP6
FAM92A	6.73238314283794e-91	-0.109653321076509	0.296	0.685	1.27740237752207e-86	6	FAM92A
YES1	6.97059143813231e-91	0.0376830110990248	0.203	0.511	1.32260001947122e-86	6	YES1
DDX17	6.97729958864683e-91	-0.196331111718827	0.496	0.889	1.32387282394985e-86	6	DDX17
YBX3	7.33774661523698e-91	0.130528375792701	0.341	0.642	1.39226404277506e-86	6	YBX3
FEZ2	7.67462503993201e-91	-0.0433962156888731	0.2	0.543	1.4561833550767e-86	6	FEZ2
RTL8A	8.61869110117143e-91	0.100493827667102	0.203	0.447	1.63531044953627e-86	6	RTL8A
MCM3	8.71605241345303e-91	-0.0860445733791769	0.158	0.522	1.65378378492858e-86	6	MCM3
DPM1	8.93219614508049e-91	0.0296003264178795	0.122	0.401	1.69479489656757e-86	6	DPM1
ELOC	9.10537976605268e-91	-0.0695774188087948	0.317	0.687	1.72765475681084e-86	6	ELOC
CPNE2	9.13067371921354e-91	0.12075238220692	0.193	0.455	1.73245403148358e-86	6	CPNE2
AK2	9.24637057298826e-91	0.0189087912523085	0.115	0.374	1.75440635251879e-86	6	AK2
LSM8	9.70493171797762e-91	-0.0860153885859485	0.327	0.715	1.84141374416907e-86	6	LSM8
GARS	9.97699911030328e-91	0.0600622160091445	0.162	0.453	1.89303581118894e-86	6	GARS
CTSB	1.07781536259634e-90	-0.0994760964636392	0.21	0.59	2.04504686899029e-86	6	CTSB
SAR1B	1.08808688226427e-90	-0.154372129094102	0.174	0.565	2.06453605040823e-86	6	SAR1B
STAMBP	1.15039382323631e-90	0.0765969539581806	0.155	0.404	2.18275724020858e-86	6	STAMBP
RBM25	1.21109189220717e-90	-0.195599767029778	0.208	0.622	2.29792575627388e-86	6	RBM25
CHID1	1.23766739789118e-90	-0.0980204136785335	0.191	0.566	2.34835012075872e-86	6	CHID1
B2M	1.27396902356186e-90	-0.257672768521342	0.642	0.967	2.41722882530628e-86	6	B2M
PON2	1.29047698764006e-90	-0.119549826081095	0.506	0.887	2.44855103634824e-86	6	PON2
AP3B1	1.31877414381454e-90	0.000456513278375204	0.124	0.412	2.5022420604737e-86	6	AP3B1
CKLF	1.35137280651299e-90	-0.00436228432587937	0.196	0.515	2.56409476307775e-86	6	CKLF
CSNK2A2	1.37866066131434e-90	0.0406795066485358	0.148	0.429	2.61587073877783e-86	6	CSNK2A2
GYPC	1.40102876449891e-90	0.0757474522993779	0.115	0.325	2.65831197776024e-86	6	GYPC
SNRPD2	1.40597316551764e-90	0.0976963866138494	0.437	0.736	2.66769348425317e-86	6	SNRPD2
BOD1L1	1.42098055225688e-90	-0.00932129638812929	0.334	0.696	2.69616849985221e-86	6	BOD1L1
ITGB1	1.4888792944386e-90	-0.33514103422954	0.463	0.882	2.8249995732678e-86	6	ITGB1
ZNF511	1.493279631053e-90	0.0694708068236606	0.122	0.374	2.83334877195997e-86	6	ZNF511
WBP11	1.55132087346857e-90	-0.0138112245618863	0.158	0.457	2.94347622531926e-86	6	WBP11
USP16	1.65856532970482e-90	-0.120581226995479	0.189	0.557	3.14696185658192e-86	6	USP16
PITPNA.AS1	1.6805965134355e-90	0.0844576318999014	0.134	0.372	3.18876382459252e-86	6	PITPNA.AS1
NSMCE1	1.71134161271568e-90	0.01474179922796	0.112	0.39	3.24709957596673e-86	6	NSMCE1
VDAC2	1.73963114124085e-90	0.0328506540072611	0.453	0.789	3.30077612739039e-86	6	VDAC2
FKBP10	1.83837155116008e-90	-0.02474246461639	0.22	0.577	3.48812618117114e-86	6	FKBP10
MMP24OS	1.84981079678144e-90	0.0663035408308872	0.177	0.446	3.5098310058131e-86	6	MMP24OS
BPTF	1.8780011299716e-90	-0.0299666915198	0.387	0.756	3.56331934400811e-86	6	BPTF
KRBOX1	2.00415391602103e-90	-0.000808928068429748	0.117	0.393	3.8026816402583e-86	6	KRBOX1
XPO1	2.04947489520511e-90	-0.122856009595094	0.241	0.631	3.88867366616218e-86	6	XPO1
C19orf24	2.07371080438343e-90	-0.063431299602018	0.126	0.458	3.93465888023712e-86	6	C19orf24
C6orf48	2.07657720102358e-90	0.151626229656768	0.184	0.398	3.94009758122213e-86	6	C6orf48
VMP1	2.07709049079416e-90	-0.301765826965237	0.36	0.799	3.94107149723285e-86	6	VMP1
CDC34	2.14165705938661e-90	0.093987616125792	0.189	0.449	4.06358010448016e-86	6	CDC34
RBM39	2.18498688303464e-90	-0.0594672652443571	0.368	0.745	4.14579411186992e-86	6	RBM39
SZRD1	2.34437414422963e-90	0.13905596431982	0.158	0.369	4.44821550126131e-86	6	SZRD1
CLINT1	2.59026672000662e-90	-0.0878100626088685	0.167	0.516	4.91477207454055e-86	6	CLINT1
OXCT1	2.68513542027527e-90	-0.0230102085223343	0.112	0.407	5.09477594643029e-86	6	OXCT1
PMVK	2.72220095843587e-90	0.0559673579449184	0.112	0.352	5.16510409853622e-86	6	PMVK
SRSF1	2.84801704416142e-90	-0.0543684371891719	0.169	0.521	5.40382753959188e-86	6	SRSF1
ARL6IP5	2.8913579968736e-90	-0.227191099593662	0.305	0.734	5.48606266326796e-86	6	ARL6IP5
FGFRL1	3.01635086418418e-90	0.127490950269171	0.248	0.529	5.72322412970305e-86	6	FGFRL1
DLD	3.02733253638689e-90	-0.0435426375311986	0.143	0.478	5.74406075454049e-86	6	DLD
PAFAH1B2	3.13384647182307e-90	0.0829181764432652	0.158	0.412	5.94616029563709e-86	6	PAFAH1B2
MMAB	3.20620340567837e-90	-0.088534878332838	0.138	0.48	6.08345034193413e-86	6	MMAB
CHURC1	3.22166521881365e-90	-0.0738545540610305	0.153	0.491	6.11278758617701e-86	6	CHURC1
NBN	3.55114804992508e-90	0.0527696979316935	0.146	0.428	6.73794830992784e-86	6	NBN
STAT3	3.58436555064527e-90	-0.0183222637467029	0.341	0.698	6.80097519579433e-86	6	STAT3
IDS	3.78597903140489e-90	-0.0154249047641877	0.325	0.682	7.18351661418765e-86	6	IDS
FAM120AOS	4.06478190221696e-90	0.0184613728598422	0.158	0.442	7.71251718126645e-86	6	FAM120AOS
NOP56	4.11978738124383e-90	-0.198789474880813	0.169	0.573	7.81688457717205e-86	6	NOP56
ATF4	4.25279727567727e-90	0.100212489977856	0.179	0.451	8.06925755087005e-86	6	ATF4
TOMM20	4.96105418534292e-90	0.0282297651634607	0.418	0.764	9.41310421126966e-86	6	TOMM20
TPR	5.02463796073808e-90	-0.148500857459605	0.334	0.739	9.53374806670443e-86	6	TPR
SAMD1	5.30095539092518e-90	0.207357041666267	0.251	0.466	1.00580327587414e-85	6	SAMD1
LAMP1	5.4223524299431e-90	-0.0235525753655276	0.272	0.634	1.0288371500574e-85	6	LAMP1
ERBIN	5.49277379562446e-90	0.095972934509842	0.277	0.586	1.04219889998179e-85	6	ERBIN
PCBP2	5.74858250802169e-90	0.0339731510377881	0.458	0.791	1.09073604507204e-85	6	PCBP2
HPRT1	5.74895892014905e-90	-0.0328889830741549	0.112	0.402	1.09080746550908e-85	6	HPRT1
PTGR1	6.09345797270491e-90	-0.16234539562182	0.081	0.427	1.15617271574103e-85	6	PTGR1
BAG1	6.11300817479337e-90	0.117475449063525	0.146	0.387	1.15988217108529e-85	6	BAG1
EIF3A	6.17128798113789e-90	-0.0647073929726614	0.42	0.791	1.1709401815411e-85	6	EIF3A
ZNF24	6.2309511646585e-90	-0.062418269759196	0.15	0.492	1.1822606739823e-85	6	ZNF24
TPD52L2	6.61810907179193e-90	0.092731638530353	0.088	0.301	1.2557200152818e-85	6	TPD52L2
CORO2B	6.93330366285815e-90	0.0234184867618029	0.134	0.417	1.3155250369907e-85	6	CORO2B
METAP2	6.99303473858753e-90	-0.0242315769912668	0.203	0.545	1.3268584112996e-85	6	METAP2
PHF3	7.04393102769709e-90	0.0286462822925804	0.193	0.515	1.33651547319525e-85	6	PHF3
ALDH7A1	7.40967175210474e-90	-0.0222443964703841	0.146	0.469	1.40591111824435e-85	6	ALDH7A1
SMAD5	7.44185109034702e-90	-0.0159704537203038	0.174	0.491	1.41201682588244e-85	6	SMAD5
SEC61A1	7.63639058431278e-90	0.0264581421457628	0.329	0.679	1.44892874946751e-85	6	SEC61A1
UBA1	7.85431708876498e-90	0.0914019232988152	0.165	0.419	1.49027812442227e-85	6	UBA1
PPIB	8.04232083812327e-90	-0.350882734178792	0.573	0.942	1.52594995582551e-85	6	PPIB
TRAPPC3	8.17208869635068e-90	-0.0133457323030052	0.158	0.452	1.55057210924558e-85	6	TRAPPC3
POLR3H	8.42410981484329e-90	0.0180507895752182	0.136	0.417	1.59839059626837e-85	6	POLR3H
TMEM248	9.08046663047193e-90	-0.0140041562011142	0.227	0.567	1.72292773846574e-85	6	TMEM248
TMEM165	1.01962228757996e-89	-0.194091132577679	0.246	0.666	1.93463132845422e-85	6	TMEM165
ASAH1	1.02921344702253e-89	-0.1040592872504	0.208	0.597	1.95282959438055e-85	6	ASAH1
VDAC1	1.05875519729827e-89	-0.0290313458293592	0.432	0.793	2.00888211135374e-85	6	VDAC1
RBFOX2	1.10247949290415e-89	-0.03593161608106	0.146	0.47	2.09184458983633e-85	6	RBFOX2
BRD3	1.22616969013002e-89	0.1220801497757	0.162	0.407	2.32653437005269e-85	6	BRD3
TMEM106C	1.23787461752495e-89	0.0721281343816949	0.329	0.65	2.34874329929184e-85	6	TMEM106C
SNX17	1.30654324877941e-89	0.0220273448948589	0.169	0.448	2.47903516023405e-85	6	SNX17
PET100	1.39107745471884e-89	-0.0584495359183558	0.186	0.544	2.63943036258352e-85	6	PET100
CCDC107	1.44774508133902e-89	-0.0468375084531071	0.153	0.492	2.74695151733266e-85	6	CCDC107
HNRNPH3	1.54175769179098e-89	-0.0252960941769704	0.332	0.696	2.92533104440421e-85	6	HNRNPH3
TNRC6B	1.56651447542185e-89	0.0122611151746168	0.301	0.647	2.97230456566542e-85	6	TNRC6B
MFF	1.5822650702815e-89	0.0798565914861533	0.282	0.579	3.00218974435212e-85	6	MFF
GRSF1	1.63386590874803e-89	-0.0118839110756347	0.179	0.493	3.10009717525851e-85	6	GRSF1
PGRMC1	1.81840393581798e-89	-0.173592971818509	0.325	0.745	3.45023962782103e-85	6	PGRMC1
TMEM106B	1.9103133322584e-89	-0.152305507360213	0.212	0.61	3.62462851662709e-85	6	TMEM106B
EIF5	2.17125535966977e-89	0.0548847914343706	0.396	0.741	4.11973991943742e-85	6	EIF5
PTBP1	2.20804235797576e-89	-0.0741205106556969	0.2	0.573	4.18953957002321e-85	6	PTBP1
RNF187	2.22385506100549e-89	0.0666410051831551	0.193	0.458	4.21954259275181e-85	6	RNF187
ITSN1	2.28115190289295e-89	0.0912164219895109	0.155	0.419	4.32825762054909e-85	6	ITSN1
GNAQ	2.34050990186612e-89	0.132423260234337	0.174	0.409	4.44088348780078e-85	6	GNAQ
ACLY	2.51885649357316e-89	-0.0162255568089132	0.146	0.453	4.77927831090572e-85	6	ACLY
PITX1	2.66732364466864e-89	0.160877363935283	0.203	0.43	5.06097988339427e-85	6	PITX1
ROCK2	2.74462177567255e-89	-0.0116195123364617	0.32	0.673	5.2076453571611e-85	6	ROCK2
ERGIC2	2.81470319949192e-89	-0.125581807907304	0.198	0.587	5.34061785071596e-85	6	ERGIC2
BZW2	2.96262658631336e-89	-0.0333724029827034	0.15	0.465	5.62128768487097e-85	6	BZW2
NIPA2	3.02172015138171e-89	0.00312650570550477	0.138	0.433	5.73341181523165e-85	6	NIPA2
ACTL6A	3.22986106995329e-89	-0.0704289255982108	0.136	0.466	6.12833839412938e-85	6	ACTL6A
FAM104A	3.26793022566151e-89	0.0251522015770428	0.103	0.347	6.20057081017015e-85	6	FAM104A
IGF2BP3	3.63922806480436e-89	-0.0140764996783358	0.222	0.565	6.9050713301598e-85	6	IGF2BP3
ARCN1	3.82474559138618e-89	0.00356196726458924	0.205	0.529	7.25707228509613e-85	6	ARCN1
CCT5	3.89465596327815e-89	-0.00634851398109593	0.411	0.779	7.38972022472397e-85	6	CCT5
RBM3	4.09687235290049e-89	-0.037829916027016	0.277	0.63	7.77340560239339e-85	6	RBM3
SMIM4	4.17271947284547e-89	0.0547942070814728	0.169	0.446	7.91731792777699e-85	6	SMIM4
MRPL46	4.24548383961369e-89	0.0467622802213961	0.095	0.33	8.05538103728301e-85	6	MRPL46
TXLNA	4.47486845519686e-89	0.0803243302286459	0.136	0.377	8.49061540689052e-85	6	TXLNA
TACC1	4.55276920727435e-89	-0.13729305144919	0.227	0.614	8.63842429388235e-85	6	TACC1
MTDH	4.60311072575338e-89	-0.105191363590298	0.484	0.863	8.73394229104447e-85	6	MTDH
MYH10	4.75055228208625e-89	0.0761447787637941	0.248	0.562	9.01369790003045e-85	6	MYH10
DCTN3	4.92228634355757e-89	0.0113222739993686	0.368	0.712	9.33954610826614e-85	6	DCTN3
AUP1	5.09238437478539e-89	-0.0472535730763154	0.169	0.517	9.6622901127178e-85	6	AUP1
ZC3H13	5.44559637416514e-89	0.0486494674102624	0.174	0.469	1.03324745603409e-84	6	ZC3H13
TMEM256	5.66028790065776e-89	-0.0193695821277949	0.193	0.509	1.0739830262708e-84	6	TMEM256
EBNA1BP2	5.67278875987576e-89	-0.0565366780855069	0.141	0.449	1.07635493929883e-84	6	EBNA1BP2
DKC1	5.71527391265216e-89	0.0388602939276355	0.126	0.396	1.08441607218662e-84	6	DKC1
VPS41	5.98037634214642e-89	0.0135844406992268	0.146	0.44	1.13471660715886e-84	6	VPS41
PGLS	6.03102277872801e-89	-0.053915303016929	0.391	0.755	1.14432626203585e-84	6	PGLS
MAPK1	6.09800887899384e-89	0.00436188006818594	0.172	0.478	1.15703620470029e-84	6	MAPK1
SAE1	6.22789236029932e-89	0.0097616750755124	0.124	0.399	1.18168029644319e-84	6	SAE1
SNAPC5	6.29585617820201e-89	0.0703354923057982	0.131	0.37	1.19457575125205e-84	6	SNAPC5
2021-09-09	6.3093082547553e-89	0.0306297362461863	0.303	0.643	1.19712814825727e-84	6	2021-09-09
YME1L1	7.23118562012209e-89	-0.0398774851844461	0.155	0.471	1.37204515956197e-84	6	YME1L1
FARSA	7.30358401367394e-89	-0.0499570820435799	0.112	0.423	1.38578203075449e-84	6	FARSA
PBDC1	7.3515094199819e-89	0.0182494576538979	0.117	0.39	1.39487539734737e-84	6	PBDC1
SELENOF	8.06561961825295e-89	-0.0263268949070433	0.27	0.63	1.53037066636731e-84	6	SELENOF
PSAT1	8.10047543246045e-89	0.0308676614391811	0.141	0.433	1.53698420855505e-84	6	PSAT1
AKIRIN1	8.34969109512374e-89	0.0286838169401112	0.21	0.51	1.58427038838878e-84	6	AKIRIN1
AIMP1	8.9331683061798e-89	0.0333244508458991	0.172	0.458	1.69497935441456e-84	6	AIMP1
ACTR1A	9.05542024274889e-89	-0.0235840230777318	0.117	0.4	1.71817543685917e-84	6	ACTR1A
GLRX2	9.58103435703438e-89	0.0218968865610079	0.131	0.395	1.8179054589037e-84	6	GLRX2
MARCH2	1.01623978482401e-88	0.106861131938906	0.198	0.431	1.92821336772508e-84	6	MARCH2
HNRNPC	1.04672712342604e-88	0.14650220072594	0.473	0.757	1.98606004398857e-84	6	HNRNPC
TMBIM4	1.07824335538187e-88	-0.0165028472097463	0.251	0.612	2.04585894250157e-84	6	TMBIM4
SMC5	1.10541612331784e-88	-0.0556457845072488	0.229	0.583	2.09741655238326e-84	6	SMC5
FNDC4	1.17369659054782e-88	0.161251641934404	0.129	0.337	2.22697191090543e-84	6	FNDC4
CPNE1	1.18463825278807e-88	0.0505203012871478	0.191	0.481	2.24773262084009e-84	6	CPNE1
CCAR1	1.20836434858828e-88	-0.0173589693370029	0.184	0.501	2.29275051501139e-84	6	CCAR1
MRPL55	1.22899020516881e-88	0.0233613668958725	0.172	0.453	2.3318860152873e-84	6	MRPL55
WDR13	1.36889900507784e-88	0.020975432357597	0.15	0.426	2.59734897223469e-84	6	WDR13
GATAD1	1.51179067341755e-88	-0.117740137392527	0.217	0.603	2.86847162374245e-84	6	GATAD1
AKAP12	1.55485830895648e-88	-0.184515299630565	0.339	0.759	2.95018815541402e-84	6	AKAP12
THOP1	1.63006517101224e-88	-0.0869948407958177	0.103	0.428	3.09288565547862e-84	6	THOP1
NACC1	1.76258404735519e-88	0.109806269796647	0.11	0.316	3.34432697145173e-84	6	NACC1
UBXN1	1.91343449059671e-88	0.0263395880168082	0.169	0.459	3.63055060245819e-84	6	UBXN1
ACBD3	1.96407944295724e-88	0.00283586754188964	0.117	0.403	3.72664433506707e-84	6	ACBD3
SNX5	2.24925609310713e-88	-0.0367325226907628	0.165	0.485	4.26773851106147e-84	6	SNX5
TNFRSF1A	2.51779112365261e-88	0.0209134670763544	0.203	0.525	4.77725687801845e-84	6	TNFRSF1A
B3GAT3	2.59497938127062e-88	-0.0733027886263441	0.122	0.448	4.92371387802288e-84	6	B3GAT3
CRIPT	2.63922243238388e-88	0.0671517482264156	0.138	0.387	5.00766064320517e-84	6	CRIPT
FKBP4	2.68760344181337e-88	-0.012735619751487	0.136	0.441	5.09945877049668e-84	6	FKBP4
YWHAZ	2.79401772423238e-88	0.15260337587801	0.511	0.801	5.30136922995851e-84	6	YWHAZ
USP11	2.86235076930071e-88	0.0130976257535605	0.136	0.413	5.43102434967116e-84	6	USP11
IPO7	2.93502240388789e-88	-0.0248521389815155	0.205	0.536	5.56891150913689e-84	6	IPO7
FXYD6	2.93920092481311e-88	0.138197854461984	0.401	0.697	5.57683983474039e-84	6	FXYD6
SRP19	3.08905158882951e-88	-0.0924464492193562	0.222	0.591	5.8611664846451e-84	6	SRP19
ENAH	3.10181938173425e-88	-0.0794055265824876	0.313	0.693	5.88539209490257e-84	6	ENAH
HSP90B1	3.10996493937487e-88	-0.486557524633423	0.549	0.931	5.90084747596989e-84	6	HSP90B1
MORN2	3.14442885250126e-88	0.0903093733075576	0.191	0.447	5.96623930473588e-84	6	MORN2
MAGEF1	3.42662563354044e-88	-0.00873040986534313	0.246	0.585	6.50167947707962e-84	6	MAGEF1
PAICS	3.49886272333743e-88	-0.214446298773881	0.196	0.606	6.63874213126044e-84	6	PAICS
COMMD2	3.671847731824e-88	-0.0666741559283593	0.179	0.523	6.96696388636285e-84	6	COMMD2
DNAJC15	3.72225063957294e-88	-0.015623740870256	0.153	0.463	7.0625983635257e-84	6	DNAJC15
SUPT16H	3.74523174105898e-88	-0.0397944050918787	0.177	0.511	7.10620270548531e-84	6	SUPT16H
TPM3	3.8124119199121e-88	0.151957010692916	0.475	0.754	7.23367037684122e-84	6	TPM3
MMADHC	3.97167983868361e-88	-0.0560594863417755	0.143	0.457	7.53586532591829e-84	6	MMADHC
EIF4H	3.99117026135533e-88	0.0579792573353608	0.446	0.768	7.57284645389561e-84	6	EIF4H
LARP1	4.24027877963721e-88	0.100322145852885	0.267	0.54	8.04550495648365e-84	6	LARP1
SENP6	4.33149600756516e-88	-0.0257072088239303	0.129	0.427	8.21858052475414e-84	6	SENP6
SDHD	4.58432893951241e-88	-0.0188840585033789	0.103	0.383	8.69830572983084e-84	6	SDHD
ISOC2	4.60469385533129e-88	0.0923833289331132	0.148	0.371	8.73694612110559e-84	6	ISOC2
NDUFB11	4.60876813811694e-88	-0.0454262791429791	0.468	0.824	8.74467666526307e-84	6	NDUFB11
RPS10	4.6356228340339e-88	0.0497041549674653	0.375	0.697	8.79563076529592e-84	6	RPS10
GLG1	4.77941538978337e-88	-0.0963109109009231	0.296	0.686	9.06846276057496e-84	6	GLG1
KIAA1586	4.96439654082741e-88	0.075764468235026	0.115	0.333	9.41944599656593e-84	6	KIAA1586
UQCRFS1	4.97245641998383e-88	-0.00806461823999638	0.396	0.741	9.43473881127732e-84	6	UQCRFS1
SH3D19	5.03843354046978e-88	0.143430854420521	0.222	0.47	9.55992379968736e-84	6	SH3D19
TGOLN2	5.16494165970754e-88	0.0200006695255697	0.303	0.653	9.79996030512908e-84	6	TGOLN2
FAM173A	5.2528467838909e-88	0.0546012045227341	0.174	0.455	9.96675148775459e-84	6	FAM173A
TFDP2	5.32893553840812e-88	0.122315504383402	0.241	0.511	1.01111222905756e-83	6	TFDP2
KIF5B	5.65101645418017e-88	0.0800435194062501	0.382	0.697	1.07222386201615e-83	6	KIF5B
GOLGB1	5.68400176480624e-88	-0.0426666325541099	0.353	0.722	1.07848249485434e-83	6	GOLGB1
WDR1	5.89009494835377e-88	0.000455050572244042	0.243	0.557	1.11758661550065e-83	6	WDR1
COPS9	5.94875630451116e-88	0.141222166738847	0.458	0.729	1.12871702121795e-83	6	COPS9
DERA	6.85617150554505e-88	0.0361604330803637	0.138	0.415	1.30088998146212e-83	6	DERA
ECHDC1	7.06016705632803e-88	-0.0971121563138168	0.191	0.55	1.33959609726768e-83	6	ECHDC1
SUMO1	7.1609628866452e-88	0.146131945663642	0.484	0.767	1.35872109811206e-83	6	SUMO1
WDR61	7.16267771592755e-88	-0.0848960483705077	0.117	0.444	1.35904646982009e-83	6	WDR61
MRPL42	8.15910906389058e-88	0.0175198665363251	0.203	0.514	1.5481093537826e-83	6	MRPL42
ERGIC3	8.19475057972631e-88	-0.0382064489469566	0.169	0.509	1.55487197499727e-83	6	ERGIC3
FYN	8.20557610945675e-88	0.0967757018871683	0.322	0.626	1.55692601100832e-83	6	FYN
KIF2A	8.31607816823577e-88	-0.0444523495036947	0.21	0.55	1.57789267164106e-83	6	KIF2A
CIRBP	8.64165233489454e-88	0.190287957046733	0.568	0.845	1.63966711402289e-83	6	CIRBP
PRRC2A	8.81355819458361e-88	-0.0527326910255401	0.141	0.463	1.67228453184029e-83	6	PRRC2A
TMED10	9.17982123285709e-88	-0.0299734666787143	0.224	0.582	1.7417792807223e-83	6	TMED10
NF2	9.27132024088946e-88	0.0385566735407993	0.107	0.353	1.75914030250637e-83	6	NF2
LINC00511	9.28976861687409e-88	0.0537940360352029	0.27	0.574	1.76264069736569e-83	6	LINC00511
ITPRID2	9.30202850440337e-88	-0.0415354605098358	0.198	0.539	1.7649668884255e-83	6	ITPRID2
PFKL	9.58486579364755e-88	-0.00590082604381997	0.115	0.38	1.81863243568669e-83	6	PFKL
SAC3D1	9.79647590742344e-88	0.0936812972595537	0.169	0.456	1.85878333867452e-83	6	SAC3D1
TAOK3	1.04744753553281e-87	-0.00110372182332741	0.165	0.482	1.98742695391996e-83	6	TAOK3
CSTB	1.04970051240091e-87	0.0301886624899774	0.391	0.731	1.99170175222948e-83	6	CSTB
TRIP12	1.06683962082393e-87	0.0108293671017282	0.169	0.474	2.02422149655132e-83	6	TRIP12
SF1	1.13719229655062e-87	-0.176533411587992	0.248	0.657	2.15770866347515e-83	6	SF1
SSU72	1.17619657895964e-87	0.0597806369694609	0.387	0.687	2.23171538891803e-83	6	SSU72
SNRPG	1.19890543631263e-87	0.0490447255912736	0.442	0.771	2.27480317485959e-83	6	SNRPG
CTNNA1	1.20550157054169e-87	-0.0352194824353145	0.415	0.776	2.28731867994581e-83	6	CTNNA1
PDCL3	1.24373340016467e-87	-0.0328961939531929	0.1	0.389	2.35985975347245e-83	6	PDCL3
AHCYL1	1.26824921716606e-87	-0.014017777745568	0.186	0.495	2.40637606465087e-83	6	AHCYL1
PIGT	1.36992064253678e-87	-0.0681364084227152	0.191	0.544	2.59928742714928e-83	6	PIGT
TMCO1	1.42651183985216e-87	-0.211914540132555	0.224	0.642	2.70666356493548e-83	6	TMCO1
CD151	1.59072857708841e-87	-0.159184086295423	0.382	0.789	3.01824840216755e-83	6	CD151
GTF2F1	1.59651787297843e-87	-0.0738264063500175	0.124	0.439	3.02923301218928e-83	6	GTF2F1
CDK16	1.64813533938915e-87	0.066591206229889	0.105	0.321	3.12717199295697e-83	6	CDK16
TMSB15A	1.73362523092164e-87	0.161177408860899	0.217	0.472	3.28938051315072e-83	6	TMSB15A
COMMD3	1.73950931536821e-87	-0.000277261280302032	0.167	0.463	3.30054497497964e-83	6	COMMD3
CCDC50	1.76818553162441e-87	0.00640692838187285	0.224	0.55	3.35495522770415e-83	6	CCDC50
CSTF3	1.82242191026192e-87	-0.0543714864022277	0.119	0.447	3.45786333253097e-83	6	CSTF3
RSPRY1	1.84060550203028e-87	0.043174147787748	0.146	0.421	3.49236487955226e-83	6	RSPRY1
HAUS1	2.04404379369144e-87	-0.0100632838998638	0.136	0.425	3.87836869415013e-83	6	HAUS1
LRRFIP1	2.14841759707392e-87	0.0750600398888387	0.174	0.431	4.07640754868805e-83	6	LRRFIP1
ARL1	2.17503536109186e-87	-0.0738908634667881	0.158	0.489	4.12691209413569e-83	6	ARL1
MIDN	2.19297983554044e-87	0.078101576136877	0.298	0.616	4.16095993995443e-83	6	MIDN
GGNBP2	2.39791881264857e-87	-0.0404362495590311	0.189	0.522	4.54981115511939e-83	6	GGNBP2
G6PC3	2.55396148217272e-87	-0.0172434263710475	0.198	0.533	4.84588651627452e-83	6	G6PC3
GPATCH4	2.66839476901833e-87	0.00824480082991214	0.098	0.37	5.06301223473538e-83	6	GPATCH4
RNF7	2.70753140421441e-87	0.219732987285222	0.465	0.702	5.13727008635642e-83	6	RNF7
ZEB1	2.7586838353725e-87	-0.0868541209934233	0.169	0.527	5.23432670923578e-83	6	ZEB1
FAM49B	2.79058662387351e-87	0.0856383876446382	0.148	0.394	5.29485906013759e-83	6	FAM49B
ACO2	3.02109359038676e-87	-0.066478212882339	0.146	0.467	5.73222297839983e-83	6	ACO2
ATXN2	3.1411171061747e-87	-0.168911185899564	0.136	0.515	5.95995559725588e-83	6	ATXN2
C12orf75	3.25424543332192e-87	0.0407300914613608	0.203	0.496	6.174605285185e-83	6	C12orf75
SNRPD3	3.3174693075712e-87	-0.0773400073806949	0.411	0.786	6.29456626418559e-83	6	SNRPD3
GGCT	3.34221252269699e-87	-0.0882192831174922	0.215	0.569	6.34151404056527e-83	6	GGCT
SLC35B1	3.49208623293136e-87	-0.115331671710286	0.165	0.532	6.62588441836396e-83	6	SLC35B1
PDCD2	3.57020256664663e-87	0.0238848877322859	0.138	0.412	6.77410234995531e-83	6	PDCD2
CAMK1	3.63699198947415e-87	0.0822698387900108	0.141	0.371	6.90082860082826e-83	6	CAMK1
AC010642.2	3.91810422170096e-87	0.0279342723618507	0.141	0.403	7.4342109502554e-83	6	AC010642.2
SLC39A7	4.20224999986701e-87	-0.175151758684835	0.177	0.572	7.97334914974766e-83	6	SLC39A7
SLC39A6	4.29349015138418e-87	-0.100951284085635	0.239	0.617	8.14646821323634e-83	6	SLC39A6
SCAND1	4.54385426023885e-87	-0.0560886487515024	0.399	0.753	8.6215090733772e-83	6	SCAND1
CHMP3	4.69422677282655e-87	0.0463100996941864	0.146	0.425	8.9068258787611e-83	6	CHMP3
KIAA0232	4.87019049211178e-87	0.0916047895687918	0.169	0.434	9.24069943973289e-83	6	KIAA0232
BZW1	4.97530834777271e-87	-0.0119324973246995	0.42	0.787	9.44015005906393e-83	6	BZW1
HMOX2	4.97668369449586e-87	0.000835615731247352	0.081	0.327	9.44275964193644e-83	6	HMOX2
DNAJC1	5.42522134739854e-87	-0.068657329581015	0.119	0.457	1.0293814984554e-82	6	DNAJC1
DDX49	5.50811371767905e-87	0.0543552042501796	0.146	0.401	1.04510949679242e-82	6	DDX49
COPB1	5.98098845916604e-87	-0.120907221530063	0.169	0.54	1.13483275024216e-82	6	COPB1
GTF2F2	6.13806839089738e-87	0.0759188010544098	0.153	0.42	1.16463709648887e-82	6	GTF2F2
ETV1	6.34504882333685e-87	0.177377615507865	0.37	0.677	1.20390956373993e-82	6	ETV1
KMT2A	6.62134270170931e-87	0.0724961184295425	0.258	0.566	1.25633356422232e-82	6	KMT2A
PKIG	6.75524303938473e-87	0.0956092989908814	0.153	0.37	1.28173981429286e-82	6	PKIG
FKBP1A	7.50220546228243e-87	0.019991377989178	0.384	0.71	1.42346846441347e-82	6	FKBP1A
GLT8D1	7.76677596694026e-87	-0.0784062932841072	0.224	0.59	1.47366807196724e-82	6	GLT8D1
KDM5A	8.06690892361401e-87	-0.0260944886636398	0.196	0.523	1.53061529916652e-82	6	KDM5A
GADD45A	8.51490113732122e-87	0.419075083753933	0.205	0.43	1.61561734179533e-82	6	GADD45A
GFER	1.00267633963176e-86	0.0326728378841941	0.124	0.365	1.9024780868173e-82	6	GFER
2021-09-11	1.06683662464353e-86	0.0197612088997519	0.451	0.794	2.02421581159863e-82	6	2021-09-11
BTG3	1.14205318858404e-86	0.0474005395250217	0.227	0.528	2.16693172001936e-82	6	BTG3
TSN	1.15130582497532e-86	0.0545992575444602	0.134	0.404	2.18448767230817e-82	6	TSN
PDK2	1.15478840707118e-86	0.131204265089435	0.112	0.29	2.19109552357686e-82	6	PDK2
HLA.B	1.31421989381902e-86	-0.103314052229681	0.282	0.683	2.49360082653221e-82	6	HLA.B
CHTOP	1.42456047543037e-86	0.0729793553927814	0.169	0.421	2.70296104608159e-82	6	CHTOP
PRCC	1.60381599109348e-86	0.109114781117148	0.124	0.328	3.04308046150077e-82	6	PRCC
NKAP	1.65547662955759e-86	0.038637478994635	0.146	0.401	3.14110135692257e-82	6	NKAP
CANX	1.66776259660332e-86	-0.270145627729717	0.513	0.901	3.16441275079513e-82	6	CANX
ARGLU1	1.66875043829553e-86	-0.233611929285422	0.351	0.775	3.16628708162194e-82	6	ARGLU1
DTYMK	1.73758019399307e-86	0.016028545105704	0.272	0.61	3.29688466008246e-82	6	DTYMK
SUPT5H	1.81707868024156e-86	0.0384711946212404	0.126	0.402	3.44772508789033e-82	6	SUPT5H
HNRNPA3	1.82509157324673e-86	-0.0276623104442024	0.456	0.81	3.46292875107834e-82	6	HNRNPA3
JPT2	1.8431518990871e-86	0.0617075279054345	0.134	0.366	3.49719641332786e-82	6	JPT2
ACSL3	1.89280243259263e-86	-0.13171342185562	0.26	0.661	3.59140333560126e-82	6	ACSL3
NINJ1	2.0039562245342e-86	0.096741720361108	0.193	0.47	3.80230654043119e-82	6	NINJ1
ARPP19	2.01034355459069e-86	0.0445162991771142	0.16	0.429	3.81442586048037e-82	6	ARPP19
MRFAP1	2.20183632649369e-86	0.0887384117176138	0.47	0.774	4.17776424588912e-82	6	MRFAP1
CHD1	2.22242957516302e-86	0.0375999379855352	0.222	0.538	4.21683787591432e-82	6	CHD1
TXNDC17	2.77143844739142e-86	0.0217854130773396	0.418	0.76	5.25852731008048e-82	6	TXNDC17
NARF	2.7745920779206e-86	0.0105477920931585	0.131	0.425	5.26451100864655e-82	6	NARF
NOP10	2.78004040816025e-86	0.100681906750794	0.444	0.736	5.27484867044326e-82	6	NOP10
RRBP1	2.80461626088426e-86	-0.320421577669472	0.208	0.645	5.32147889340179e-82	6	RRBP1
AURKAIP1	2.96419652420702e-86	0.0969439341393195	0.427	0.742	5.62426648503039e-82	6	AURKAIP1
HK1	2.97644035474569e-86	0.085859446918675	0.105	0.311	5.64749792909447e-82	6	HK1
CMTM6	3.05046589153423e-86	-0.0357341784233681	0.251	0.601	5.78795398259705e-82	6	CMTM6
ITGB8	3.1196307868958e-86	-0.121128403591601	0.329	0.725	5.91918745505608e-82	6	ITGB8
PPP4R1	3.31687314784278e-86	0.0202878410779795	0.138	0.403	6.2934351107169e-82	6	PPP4R1
TIMM22	3.32592191606309e-86	-0.0087338032999778	0.086	0.343	6.3106042435381e-82	6	TIMM22
CGGBP1	3.68519603926694e-86	0.0651796591326816	0.167	0.422	6.99229096490509e-82	6	CGGBP1
ARID4B	3.75049264709824e-86	0.00949057457646596	0.265	0.591	7.11618474860421e-82	6	ARID4B
SFT2D1	3.78941325589301e-86	-0.0311313191342931	0.148	0.454	7.19003271173139e-82	6	SFT2D1
AKR1B1	3.87042343444758e-86	0.00320969695314544	0.375	0.713	7.34374142452083e-82	6	AKR1B1
HIGD1A	3.91130525353481e-86	-0.00203604512158173	0.332	0.673	7.42131058805694e-82	6	HIGD1A
PPFIBP1	4.12342139965475e-86	-0.0637328122923153	0.353	0.732	7.82377976370493e-82	6	PPFIBP1
ARHGAP12	4.25839208131577e-86	0.0128110158733664	0.117	0.39	8.07987313508853e-82	6	ARHGAP12
PGAM1	4.3551357265238e-86	-0.0565702461069628	0.391	0.748	8.26343452750626e-82	6	PGAM1
EIF2S1	4.40144555396662e-86	-0.0359366768746863	0.112	0.399	8.35130279409626e-82	6	EIF2S1
THUMPD3.AS1	4.53298951370376e-86	-0.249124887217009	0.279	0.706	8.60089430330151e-82	6	THUMPD3.AS1
TCEA2	4.61829327044723e-86	-0.00631706726744607	0.224	0.537	8.76274965134657e-82	6	TCEA2
FNTA	4.63053978385217e-86	0.0319745185371262	0.122	0.384	8.78598618588111e-82	6	FNTA
RBPJ	5.01087300655415e-86	0.0219073730644683	0.2	0.506	9.50763044263583e-82	6	RBPJ
BPGM	5.03621162385811e-86	0.00229680944183552	0.169	0.468	9.55570793510837e-82	6	BPGM
RECQL	5.21383075811102e-86	0.0258409551022578	0.162	0.451	9.89272248043986e-82	6	RECQL
MRPS35	5.38723596373845e-86	-0.128977556876379	0.107	0.435	1.02217415175973e-81	6	MRPS35
RNASEH2B	5.43591357497744e-86	0.0272403183922204	0.081	0.334	1.03141024171622e-81	6	RNASEH2B
KPNA4	5.78122307555798e-86	0.0110661011707904	0.174	0.477	1.09692926635637e-81	6	KPNA4
C12orf10	6.32377123111012e-86	-0.10195691592201	0.117	0.442	1.19987235339083e-81	6	C12orf10
DCAF7	6.71067637499084e-86	0.0315180109128191	0.236	0.542	1.27328373539076e-81	6	DCAF7
TERF1	6.95635251978203e-86	-0.0144057914537036	0.143	0.445	1.31989832710344e-81	6	TERF1
TUBB6	7.081111861372e-86	-0.00519027816904016	0.098	0.371	1.34357016457672e-81	6	TUBB6
YEATS4	7.43066034173001e-86	0.0806108832172506	0.117	0.337	1.40989349323985e-81	6	YEATS4
APIP	7.4642507598813e-86	0.0387204968987571	0.091	0.326	1.41626693917988e-81	6	APIP
EPS8	7.56154886314786e-86	-0.048476337073259	0.203	0.541	1.43472828129368e-81	6	EPS8
ALKBH5	8.46455187742169e-86	0.0291267034777513	0.119	0.371	1.60606407322199e-81	6	ALKBH5
UGP2	8.53617529536611e-86	-0.139780616319402	0.143	0.502	1.61965390054276e-81	6	UGP2
RCN1	8.94539290424141e-86	-0.190713872879749	0.251	0.656	1.69729884965077e-81	6	RCN1
BAX	1.06732256827929e-85	0.232850132702812	0.449	0.702	2.02513784105312e-81	6	BAX
ETF1	1.08707595845475e-85	-0.0557851592382956	0.129	0.436	2.06261792357205e-81	6	ETF1
EZR	1.11785928826436e-85	0.0455553379535011	0.22	0.538	2.1210262135528e-81	6	EZR
CTCF	1.24109884953568e-85	-0.0216415721641608	0.146	0.45	2.354860957109e-81	6	CTCF
SFPQ	1.25283418256823e-85	-0.0887814034878538	0.475	0.851	2.37712757800495e-81	6	SFPQ
BCAP29	1.35345237219256e-85	-0.283690576632901	0.258	0.691	2.56804053099817e-81	6	BCAP29
SMIM19	1.36837209853569e-85	0.074806120660515	0.143	0.386	2.59634921976162e-81	6	SMIM19
INTS10	1.51116232842778e-85	0.0188332157094222	0.158	0.445	2.86727940195888e-81	6	INTS10
SEC63	1.52687709931508e-85	-0.0812364148080187	0.193	0.551	2.89709660824043e-81	6	SEC63
SNHG8	1.54030613451022e-85	0.14496057054465	0.21	0.441	2.9225768596197e-81	6	SNHG8
ACTR10	1.86259320662946e-85	0.0205672136807316	0.098	0.346	3.53408435025873e-81	6	ACTR10
TSPAN5	1.89519323113884e-85	-0.0924476442292779	0.251	0.639	3.59593963676284e-81	6	TSPAN5
EVL	1.96425458824393e-85	0.0478163933745838	0.274	0.588	3.72697665573404e-81	6	EVL
CD47	2.04004501151019e-85	-0.185753173345312	0.21	0.61	3.87078140483943e-81	6	CD47
RARS	2.13100664396404e-85	-0.0390322223596356	0.112	0.403	4.04337200625736e-81	6	RARS
LLPH	2.13363442467686e-85	-0.0701020362770881	0.084	0.376	4.04835795738188e-81	6	LLPH
WDR45B	2.14617754445655e-85	0.0659121747799908	0.117	0.343	4.07215727285186e-81	6	WDR45B
TTC37	2.19712466967098e-85	-0.0418791297380734	0.143	0.457	4.16882434823372e-81	6	TTC37
FLYWCH2	2.27412544332072e-85	-0.0173643594296586	0.088	0.348	4.31492561615674e-81	6	FLYWCH2
EXOSC3	2.28443242066022e-85	0.0481986873196604	0.112	0.358	4.3344820749607e-81	6	EXOSC3
SMIM15	2.31709498033775e-85	0.0345924863631749	0.158	0.418	4.39645601569285e-81	6	SMIM15
ADAR	2.38385337024263e-85	-0.0204098508291316	0.172	0.5	4.52312338469836e-81	6	ADAR
RRP9	2.51813257308183e-85	-0.0259470369969997	0.079	0.33	4.77790474416547e-81	6	RRP9
ZYX	2.52206865064098e-85	0.00241016730826327	0.165	0.465	4.78537305772619e-81	6	ZYX
TMEM115	2.61394417023039e-85	0.00469783003427049	0.141	0.432	4.95969766859514e-81	6	TMEM115
DDX27	2.66496990365709e-85	0.0703288435597526	0.11	0.343	5.05651389519896e-81	6	DDX27
ARMC1	2.66846035471473e-85	0.0168100603611887	0.155	0.425	5.06313667703572e-81	6	ARMC1
USP10	2.72278302611028e-85	-0.0331826874485271	0.11	0.403	5.16620851374165e-81	6	USP10
FBXO9	2.80902187565127e-85	0.00416476207929795	0.146	0.432	5.32983810686072e-81	6	FBXO9
CMBL	2.83730095549815e-85	0.135646428031521	0.203	0.445	5.38349483296218e-81	6	CMBL
VAMP5	2.95981152987019e-85	0.0279181848937937	0.169	0.447	5.6159463967757e-81	6	VAMP5
CDK5	2.98542845495275e-85	0.0219114682134878	0.126	0.377	5.66455195042735e-81	6	CDK5
DAP3	3.00151019345659e-85	0.0846422200288415	0.141	0.382	5.69506544106454e-81	6	DAP3
PHF20	3.02471876746674e-85	0.0535393104394628	0.181	0.457	5.73910138939139e-81	6	PHF20
GLUD1	3.10718274755963e-85	0.0764879737936842	0.138	0.392	5.89556854521964e-81	6	GLUD1
SAT2	3.29665132752248e-85	-0.000194932191215136	0.353	0.696	6.25506622884116e-81	6	SAT2
MRPL50	3.48413464835802e-85	-0.135121387436993	0.122	0.471	6.6107970817945e-81	6	MRPL50
GDF11	3.60004515213984e-85	0.0566040500124143	0.181	0.463	6.83072567167014e-81	6	GDF11
TATDN1	3.6470686456489e-85	0.0745990452371216	0.136	0.364	6.91994804825423e-81	6	TATDN1
SUGP2	3.9008202893161e-85	-0.122220409261488	0.317	0.705	7.40141641694837e-81	6	SUGP2
COQ9	3.99692046921166e-85	0.0364031224410749	0.11	0.349	7.5837568982822e-81	6	COQ9
HIP1	4.12608838036768e-85	0.051526849971693	0.243	0.551	7.82884009290963e-81	6	HIP1
TNIK	4.19825782708971e-85	0.0293485654599499	0.172	0.471	7.96577440112001e-81	6	TNIK
NFIB	4.39883843828241e-85	0.0275183438886528	0.399	0.74	8.34635605279704e-81	6	NFIB
PARL	4.59836181452212e-85	0.0298870871579577	0.124	0.38	8.72493170687427e-81	6	PARL
CENPV	4.61883925900332e-85	0.13549987291283	0.229	0.491	8.7637856100329e-81	6	CENPV
CLDND1	4.78176781200408e-85	-0.0849527003064888	0.167	0.518	9.07292624649655e-81	6	CLDND1
RFC2	4.83875780347894e-85	0.00888999543501467	0.193	0.5	9.18105905632094e-81	6	RFC2
SUZ12	5.23701841455019e-85	-0.0434380612708073	0.181	0.508	9.93671873976753e-81	6	SUZ12
ZNF106	5.52360191694016e-85	0.120215868882921	0.181	0.433	1.04804822772023e-80	6	ZNF106
FBXO7	5.5476733260974e-85	0.053725873603687	0.181	0.456	1.05261553689372e-80	6	FBXO7
PIGX	5.67715401649641e-85	0.0746664562998405	0.174	0.452	1.07718320309003e-80	6	PIGX
ZDHHC3	6.15684667857965e-85	0.0261656742445029	0.189	0.467	1.1682000887937e-80	6	ZDHHC3
MRPL58	6.15924805961191e-85	-0.0250977366609986	0.103	0.375	1.16865572683076e-80	6	MRPL58
EVI5	6.18799268954105e-85	0.0208956663071069	0.138	0.419	1.17410973291352e-80	6	EVI5
MSRA	6.21681263477976e-85	-0.171637736772349	0.122	0.481	1.17957802932311e-80	6	MSRA
SQLE	6.58236911942263e-85	-0.319418504670005	0.267	0.704	1.24893871671925e-80	6	SQLE
TMEM54	6.59572768924189e-85	0.12043658289366	0.131	0.326	1.25147337175676e-80	6	TMEM54
STAG2	6.63629921862059e-85	-0.0974555828092688	0.179	0.526	1.25917141374107e-80	6	STAG2
TBRG4	6.66228214093822e-85	-0.0543807643704893	0.098	0.389	1.26410141342162e-80	6	TBRG4
TMEM126B	6.66489709722822e-85	0.0151174086888456	0.138	0.411	1.26459757522808e-80	6	TMEM126B
POLR1D	6.76354777980566e-85	0.0261214833492165	0.148	0.417	1.28331555574033e-80	6	POLR1D
CDKN2AIPNL	6.78072374535655e-85	0.0192097527522385	0.141	0.408	1.28657452344395e-80	6	CDKN2AIPNL
PCSK1N	7.20006867935246e-85	-0.0107549571496264	0.411	0.769	1.36614103122033e-80	6	PCSK1N
ATP5PO	7.2359153450042e-85	0.0939766435603322	0.449	0.742	1.3729425775611e-80	6	ATP5PO
COPS4	7.74864577079147e-85	0.0483051133014989	0.143	0.391	1.47022804854997e-80	6	COPS4
FLII	8.15427858953461e-85	0.0236586531482199	0.079	0.315	1.5471928195783e-80	6	FLII
SLC25A1	8.25439094499739e-85	0.130132959789158	0.146	0.323	1.56618813790381e-80	6	SLC25A1
CREB1	8.65899932763169e-85	0.115903736497564	0.136	0.364	1.64295853242484e-80	6	CREB1
TUBB2A	9.07533115872201e-85	-0.0670761770673136	0.389	0.77	1.72195333405591e-80	6	TUBB2A
GNA12	9.26242468923325e-85	0.128402956331969	0.174	0.399	1.75745246053512e-80	6	GNA12
RBBP4	1.0646956119562e-84	-0.020859662647614	0.198	0.536	2.02015345412569e-80	6	RBBP4
ATP6V0E2	1.09365902955896e-84	0.107996985373172	0.516	0.816	2.07510864268518e-80	6	ATP6V0E2
EBP	1.1128936329959e-84	-0.0844001400529782	0.153	0.495	2.11160437924642e-80	6	EBP
EHMT1	1.18099600588584e-84	0.0402514231633484	0.158	0.429	2.24082182156779e-80	6	EHMT1
EFEMP2	1.19522679842094e-84	-0.0994529894667389	0.196	0.555	2.26782332732388e-80	6	EFEMP2
MARK3	1.2393270687051e-84	-0.0117416430145449	0.167	0.487	2.35149918016106e-80	6	MARK3
LGALS3BP	1.25323034442933e-84	-0.281542655886546	0.167	0.587	2.37787925552021e-80	6	LGALS3BP
HMGN3	1.30481853126624e-84	0.0303504890047697	0.379	0.704	2.47576268122457e-80	6	HMGN3
MLLT1	1.33121283974532e-84	0.0557261625728812	0.155	0.403	2.52584324213278e-80	6	MLLT1
APRT	1.33847225248636e-84	0.0614335351226201	0.444	0.755	2.53961725186762e-80	6	APRT
FEZ1	1.35417685010604e-84	0.0201852358464771	0.358	0.685	2.5694151553912e-80	6	FEZ1
BCAT1	1.39442274712861e-84	0.101572939064252	0.22	0.488	2.64577772040182e-80	6	BCAT1
FRG1	1.41293243046793e-84	-0.00508323461891497	0.095	0.378	2.68089799356985e-80	6	FRG1
DAZAP1	1.41879902877399e-84	0.00524903451428071	0.134	0.414	2.69202927719576e-80	6	DAZAP1
REEP2	1.43916904357903e-84	0.0831702000800083	0.174	0.423	2.73067934328685e-80	6	REEP2
MAP1LC3A	1.44991218115164e-84	0.113040272312146	0.177	0.427	2.75106337251712e-80	6	MAP1LC3A
CIAO2A	1.45185135033815e-84	0.0605250688784035	0.146	0.381	2.7547427521316e-80	6	CIAO2A
SYF2	1.48339290695335e-84	0.117953344489327	0.146	0.366	2.8145897016533e-80	6	SYF2
NDUFAF2	1.54990858730398e-84	0.0858898971075878	0.11	0.325	2.94079655355057e-80	6	NDUFAF2
FAM200B	1.55959122202419e-84	0.0202896087176199	0.291	0.609	2.9591683846687e-80	6	FAM200B
SNAP29	1.5638054510303e-84	0.0228041215196136	0.124	0.383	2.96716446278488e-80	6	SNAP29
POLR2G	1.58683809971562e-84	0.0145404745954776	0.122	0.381	3.01086661040042e-80	6	POLR2G
MYO10	1.59084742070651e-84	0.0622141602239588	0.37	0.698	3.01847389604852e-80	6	MYO10
HNRNPD	1.63437646990151e-84	0.0141689175438118	0.437	0.782	3.10106591399113e-80	6	HNRNPD
IFITM3	1.70213266189271e-84	0.0675012877380877	0.22	0.538	3.22962651267522e-80	6	IFITM3
PEF1	1.73682264446409e-84	0.101825905643569	0.103	0.307	3.29544728560616e-80	6	PEF1
MAPK1IP1L	2.07943422199287e-84	0.0659036201092594	0.138	0.378	3.94551849280928e-80	6	MAPK1IP1L
FAM210B	2.20220742132169e-84	0.083944301607537	0.153	0.382	4.17846836121578e-80	6	FAM210B
UQCC3	2.21106635874875e-84	-0.0109169197492077	0.112	0.383	4.19527730908987e-80	6	UQCC3
LONP1	2.30871601745222e-84	-0.0199272446772329	0.11	0.392	4.38055777151384e-80	6	LONP1
CHD9	2.36137334224075e-84	-0.00529405301389585	0.296	0.645	4.4804697795676e-80	6	CHD9
NUCB2	2.45383638126137e-84	-0.184053134238291	0.193	0.587	4.65590914980531e-80	6	NUCB2
MTFR1L	2.50742992529759e-84	0.0104139564895297	0.086	0.33	4.75759754025966e-80	6	MTFR1L
CHMP1A	2.73499346962418e-84	0.0441090837763923	0.124	0.361	5.18937660926492e-80	6	CHMP1A
IPO5	2.92099896043401e-84	-0.0782139869296717	0.16	0.496	5.54230342752748e-80	6	IPO5
PDAP1	2.93777281359371e-84	0.0478538861647357	0.461	0.766	5.5741301365127e-80	6	PDAP1
DEGS1	2.96378975255638e-84	-0.0975753084466935	0.158	0.511	5.62349467650048e-80	6	DEGS1
RPL22L1	2.9764028892753e-84	0.0421539229207168	0.124	0.381	5.64742684211096e-80	6	RPL22L1
SNW1	3.0320618531094e-84	0.120202106895564	0.136	0.346	5.75303416008977e-80	6	SNW1
MPHOSPH10	3.1030251583632e-84	0.0526626110374926	0.16	0.42	5.88767993547834e-80	6	MPHOSPH10
VAMP2	3.20620113405031e-84	0.0448266968210248	0.203	0.487	6.08344603174705e-80	6	VAMP2
IFT20	3.23155174733817e-84	0.091872946105171	0.153	0.396	6.13154628539944e-80	6	IFT20
PYCR2	3.23424972389343e-84	-0.0233266348221517	0.103	0.381	6.1366654261154e-80	6	PYCR2
RB1CC1	3.33589590144306e-84	0.0197835541158077	0.2	0.492	6.32952888339806e-80	6	RB1CC1
CETN2	3.36484552507173e-84	0.0183079923479888	0.124	0.379	6.3844578992711e-80	6	CETN2
PPIH	3.4374948511359e-84	-0.0454847124233491	0.088	0.364	6.52230273054525e-80	6	PPIH
MTRNR2L12	3.54166589989756e-84	-0.0443378180172034	0.468	0.83	6.71995687846564e-80	6	MTRNR2L12
NSRP1	3.57197153099765e-84	-0.0231205701244094	0.158	0.468	6.77745878291495e-80	6	NSRP1
CFAP20	3.84000967254348e-84	-0.0761535137656747	0.091	0.391	7.286034352684e-80	6	CFAP20
TMBIM6	3.87385082229773e-84	-0.224662453483382	0.594	0.94	7.35024455022772e-80	6	TMBIM6
SHMT2	4.08964749297939e-84	0.0954031880367533	0.122	0.356	7.75969715317909e-80	6	SHMT2
B4GALT2	4.10268878150197e-84	0.0857317561099671	0.136	0.348	7.78444169402184e-80	6	B4GALT2
SAFB2	4.35826992056199e-84	0.0622147684109245	0.162	0.432	8.26938134727433e-80	6	SAFB2
CARS2	4.47290234143644e-84	-0.0275175079170695	0.107	0.389	8.4868849026415e-80	6	CARS2
HPCAL1	4.62665837395617e-84	0.134884640493742	0.122	0.331	8.77862159874443e-80	6	HPCAL1
SNX3	4.9386551186108e-84	0.150155690475255	0.458	0.741	9.37060422205214e-80	6	SNX3
CUL5	5.0777918121309e-84	-0.0491852770333933	0.134	0.435	9.63460218433716e-80	6	CUL5
NAMPT	5.31094952495532e-84	-0.0705569855001319	0.095	0.395	1.00769956286502e-79	6	NAMPT
RBM38	5.40935302438856e-84	0.182965908754101	0.115	0.264	1.02637064284749e-79	6	RBM38
DDR1	5.51335473654926e-84	-0.0978795899929199	0.32	0.71	1.04610392771286e-79	6	DDR1
MFGE8	5.53625106484006e-84	-0.150097513558636	0.263	0.654	1.05044827704275e-79	6	MFGE8
NFIX	5.55487218755936e-84	0.0460900509628207	0.286	0.593	1.05398144886751e-79	6	NFIX
FAM126A	5.5578760397018e-84	-0.178766643215788	0.169	0.556	1.05455139977302e-79	6	FAM126A
CD164	5.71598719181586e-84	-0.142290939736754	0.27	0.653	1.08455140977514e-79	6	CD164
PSMB8	5.92227336817226e-84	-0.0628172180197847	0.107	0.407	1.12369214887701e-79	6	PSMB8
EIF3K	5.96401954999431e-84	0.0334509434872952	0.449	0.77	1.13161306941592e-79	6	EIF3K
TCEAL7	6.0780766917149e-84	0.0687558381118338	0.134	0.374	1.15325427148599e-79	6	TCEAL7
KEAP1	6.43654538857631e-84	-0.0625410324118416	0.11	0.399	1.22127012202847e-79	6	KEAP1
CEBPZOS	6.44732991400418e-84	-0.0400671190545534	0.117	0.405	1.22331637788315e-79	6	CEBPZOS
RRP7A	7.10074225404689e-84	-0.0124501766018488	0.162	0.464	1.34729483528286e-79	6	RRP7A
EXOSC4	7.17929496613332e-84	0.0245679538390835	0.105	0.349	1.36219942687414e-79	6	EXOSC4
LZIC	7.26387641310958e-84	-0.0149792462769024	0.115	0.372	1.37824791062341e-79	6	LZIC
TLK1	7.40753348131621e-84	0.0400599278779213	0.177	0.455	1.40550540274494e-79	6	TLK1
ATP6V0E1	7.93227553918972e-84	-0.0956814573126703	0.468	0.837	1.50506996080586e-79	6	ATP6V0E1
SNRNP200	8.89293747868538e-84	-0.0863521072370567	0.181	0.537	1.68734595720576e-79	6	SNRNP200
NT5C	8.97819730417685e-84	-0.0491894843201089	0.177	0.502	1.70352315649452e-79	6	NT5C
PGM3	9.17540721302318e-84	0.0160967794041475	0.129	0.397	1.74094176459902e-79	6	PGM3
RBCK1	1.0911300888336e-83	0.00315815707515699	0.141	0.424	2.07031023055287e-79	6	RBCK1
DNAJC2	1.11815942589848e-83	-0.103839916565953	0.172	0.527	2.12159569469977e-79	6	DNAJC2
NUB1	1.12655169555373e-83	-0.0555843894259214	0.138	0.457	2.13751918714364e-79	6	NUB1
DAG1	1.16154177113041e-83	-0.189762177629664	0.227	0.624	2.20390935654285e-79	6	DAG1
XRCC5	1.19450804571137e-83	0.0447124131252461	0.532	0.855	2.26645956593276e-79	6	XRCC5
GID8	1.20894861161567e-83	0.0891764283177582	0.112	0.32	2.29385909567957e-79	6	GID8
SPECC1	1.22961449675512e-83	-0.154385567083457	0.294	0.687	2.33307054614316e-79	6	SPECC1
SRPK1	1.23489073151348e-83	-0.0615944236164628	0.134	0.457	2.34308167397368e-79	6	SRPK1
ATP6V0B	1.26329602849871e-83	-0.0327084063500229	0.53	0.877	2.39697788447346e-79	6	ATP6V0B
IFI16	1.27026580270844e-83	-0.066133953249005	0.169	0.497	2.41020233405899e-79	6	IFI16
TXNDC9	1.28644017210526e-83	-0.00833580661760408	0.112	0.385	2.44089158255252e-79	6	TXNDC9
C8orf33	1.30788453271241e-83	0.10703206394711	0.143	0.347	2.48158011236853e-79	6	C8orf33
PIP4P2	1.31603905693404e-83	0.122628568020553	0.129	0.339	2.49705250662664e-79	6	PIP4P2
NRBF2	1.33863485288758e-83	0.0222544968760207	0.11	0.362	2.5399257698689e-79	6	NRBF2
LCMT1	1.52729548991192e-83	-0.0137175060669521	0.107	0.373	2.89789046255888e-79	6	LCMT1
AMOTL1	1.5874086906825e-83	0.111496698710899	0.136	0.341	3.01194924970098e-79	6	AMOTL1
VAPB	1.6184928875957e-83	0.037944361355235	0.107	0.345	3.07092840492408e-79	6	VAPB
NELFE	1.6224850101716e-83	-0.108443482477076	0.086	0.391	3.07850305829959e-79	6	NELFE
PRKDC	1.64855988009154e-83	-0.112610563006602	0.506	0.87	3.12797751648568e-79	6	PRKDC
FBL	1.8522636708425e-83	0.00522307896130714	0.143	0.42	3.51448508905656e-79	6	FBL
ANKRD12	1.89134431894055e-83	-0.145238532658413	0.189	0.567	3.5886367107578e-79	6	ANKRD12
PJA2	1.93220648231811e-83	-0.0866180730123653	0.377	0.756	3.66616857955038e-79	6	PJA2
DDX1	1.98698348608474e-83	-0.116986817909136	0.095	0.416	3.77010246649718e-79	6	DDX1
COMMD5	2.06862221072735e-83	-0.0172696649426086	0.124	0.404	3.92500378263408e-79	6	COMMD5
USP34	2.35795553756827e-83	0.0552384695327971	0.184	0.461	4.47398483698204e-79	6	USP34
MLST8	2.51062516364341e-83	0.10164060503299	0.122	0.318	4.76366018549701e-79	6	MLST8
THOC2	2.54509400631739e-83	-0.0907103193121361	0.174	0.523	4.82906136758661e-79	6	THOC2
CFAP298	2.79335310325874e-83	-0.014391107333958	0.124	0.413	5.30010817812313e-79	6	CFAP298
SDF2	3.05233279297047e-83	-0.213708036472907	0.117	0.499	5.79149624138217e-79	6	SDF2
C1QBP	3.15299414436654e-83	0.0209161754745559	0.47	0.8	5.98249108952107e-79	6	C1QBP
SOX9	3.2248973943584e-83	0.192879913017971	0.456	0.742	6.11892031605562e-79	6	SOX9
HIBADH	3.26538322279843e-83	0.0794927116948039	0.107	0.321	6.19573812693774e-79	6	HIBADH
DNM1L	3.3323902908337e-83	-0.138585399211167	0.115	0.458	6.32287733782787e-79	6	DNM1L
LEPROTL1	3.44670289999189e-83	-0.0860919678084285	0.217	0.585	6.53977408244461e-79	6	LEPROTL1
DERL2	3.60208643562515e-83	-0.247541130284068	0.11	0.503	6.83459880295515e-79	6	DERL2
PRKCSH	3.61251036300038e-83	-0.151088981777185	0.193	0.572	6.85437716275693e-79	6	PRKCSH
SDHB	3.81958644033231e-83	-0.0598770763202182	0.103	0.39	7.24728331188653e-79	6	SDHB
TXNL4A	3.82322601730391e-83	0.189521924151	0.523	0.764	7.25418904523243e-79	6	TXNL4A
G6PD	3.95737226220621e-83	-0.0261049930059663	0.141	0.432	7.50871813031006e-79	6	G6PD
FBXO22	4.14624213464851e-83	0.0168741905224828	0.158	0.458	7.86707982628209e-79	6	FBXO22
UBE2E1	4.25555952140885e-83	0.0284297485361859	0.141	0.409	8.07449863592115e-79	6	UBE2E1
WAC	4.56848874095164e-83	-0.0487664262417726	0.155	0.469	8.66825053708164e-79	6	WAC
DHRSX	4.77603816065957e-83	-0.0351983484994696	0.134	0.432	9.06205480603547e-79	6	DHRSX
PMF1	4.81640176323177e-83	0.0176564412979655	0.093	0.339	9.13864070555597e-79	6	PMF1
UBXN2A	5.04985419077905e-83	0.0413565056122589	0.155	0.423	9.58159334158417e-79	6	UBXN2A
FSD1	5.40008663289717e-83	0.12607245031244	0.146	0.365	1.02461243772591e-78	6	FSD1
SLC30A9	5.4198966608295e-83	-0.00856242738946844	0.162	0.452	1.02837119242579e-78	6	SLC30A9
SF3B4	5.62147373081945e-83	-0.100728210383582	0.112	0.422	1.06661842568568e-78	6	SF3B4
REPIN1	5.62374120676045e-83	0.0209185358737308	0.205	0.497	1.06704865657073e-78	6	REPIN1
DENND2A	5.80280412983382e-83	-0.157449565271902	0.179	0.551	1.10102405559467e-78	6	DENND2A
CYB561D2	5.85322955194421e-83	0.0220283728428373	0.136	0.429	1.11059177518589e-78	6	CYB561D2
FLOT2	5.86066413126407e-83	0.126740406791316	0.119	0.299	1.11200241226604e-78	6	FLOT2
TSSC4	5.93844939469607e-83	-0.00851313360040834	0.141	0.411	1.12676138814963e-78	6	TSSC4
CBX1	6.34606716163057e-83	0.0248721153876715	0.255	0.544	1.20410278324778e-78	6	CBX1
GNL1	6.63026420889417e-83	0.0497477577207296	0.141	0.403	1.25802633099558e-78	6	GNL1
GTF2I	6.94154136526322e-83	0.153836855351934	0.635	0.888	1.31708805864504e-78	6	GTF2I
MACF1	7.02809383260284e-83	-0.0968378574219493	0.451	0.829	1.33351052379806e-78	6	MACF1
PPIL4	7.13614432486742e-83	-0.0589293640349619	0.093	0.39	1.35401202420034e-78	6	PPIL4
ABCD3	7.31909600858913e-83	-0.000803622374238644	0.091	0.365	1.3887252766697e-78	6	ABCD3
TIMP2	7.38855651251693e-83	-0.0962252701123796	0.47	0.837	1.40190471268496e-78	6	TIMP2
NAGK	7.44694274764335e-83	0.0310416993633266	0.126	0.406	1.41298291693785e-78	6	NAGK
UBN1	7.65221455075144e-83	-0.0214059484170174	0.126	0.426	1.45193118885958e-78	6	UBN1
SRR	7.75291288487661e-83	0.0773833256550975	0.084	0.284	1.47103769077649e-78	6	SRR
TMEM126A	8.2057057386878e-83	-0.132594237740634	0.105	0.432	1.55695060685862e-78	6	TMEM126A
UTP18	8.62773588458896e-83	-0.0316411917049659	0.095	0.367	1.63702660674191e-78	6	UTP18
PANK2	1.04438936722096e-82	0.0970388592687692	0.141	0.375	1.98162438536506e-78	6	PANK2
SETD5	1.06567576189421e-82	0.0345553550277286	0.274	0.591	2.02201319061807e-78	6	SETD5
NELFB	1.10319263408489e-82	0.0266634846116454	0.112	0.352	2.09319770391267e-78	6	NELFB
RNF141	1.17317194954235e-82	0.110942150267747	0.107	0.29	2.22597645706165e-78	6	RNF141
GPM6A	1.19231996579631e-82	-0.0999428922190231	0.539	0.893	2.26230790310192e-78	6	GPM6A
HDAC1	1.30517403528013e-82	0.0655127954006692	0.107	0.334	2.47643721454051e-78	6	HDAC1
RAB21	1.36754186703499e-82	0.0798461832093971	0.141	0.373	2.59477393851219e-78	6	RAB21
MTA1	1.39543836937619e-82	0.0623439325281706	0.155	0.404	2.64770476205437e-78	6	MTA1
ABHD2	1.45973909733659e-82	-0.087862068245075	0.384	0.766	2.76970896328645e-78	6	ABHD2
IFRD2	1.53415031712509e-82	-0.0784578264604076	0.179	0.503	2.91089681171315e-78	6	IFRD2
TRIB2	1.56153492657188e-82	0.0371582378809241	0.236	0.54	2.96285636967749e-78	6	TRIB2
LY6E	1.58475566031145e-82	-0.117152911020901	0.138	0.476	3.00691538987495e-78	6	LY6E
RAF1	1.60078108957759e-82	0.0499449473113093	0.184	0.47	3.03732203936451e-78	6	RAF1
PPP2R2A	1.65009055380094e-82	-0.00972713260596492	0.158	0.451	3.1308818167819e-78	6	PPP2R2A
CD276	1.70309879679879e-82	-0.0843595971464249	0.186	0.539	3.23145965704602e-78	6	CD276
AIP	1.70835553816716e-82	0.0653828061380756	0.129	0.37	3.24143379811838e-78	6	AIP
MOCS2	1.7193781368692e-82	0.00494111267483893	0.107	0.358	3.26234807689562e-78	6	MOCS2
GOSR2	1.74175558891876e-82	0.0904037805526788	0.126	0.355	3.30480705441446e-78	6	GOSR2
DDX39A	1.76746560847e-82	-0.014465615147815	0.172	0.497	3.35358924551098e-78	6	DDX39A
RRAGA	1.78558298684593e-82	-0.111460304707988	0.091	0.4	3.38796515924148e-78	6	RRAGA
SLC3A2	1.92451810314061e-82	-0.0684503849622212	0.196	0.571	3.651580648899e-78	6	SLC3A2
UBXN6	2.05382350984324e-82	0.165829248707074	0.169	0.335	3.89692472757656e-78	6	UBXN6
DHX15	2.06047768630911e-82	-0.0831583563936715	0.124	0.439	3.90955036200291e-78	6	DHX15
STK11	2.07522551388333e-82	0.124307158191376	0.136	0.344	3.93753289004223e-78	6	STK11
PNPLA8	2.14094988616447e-82	0.0267128887177764	0.186	0.464	4.06223831400847e-78	6	PNPLA8
RPUSD3	2.17195023808363e-82	0.0395538697785187	0.143	0.401	4.12105838173988e-78	6	RPUSD3
POP4	2.17962482263925e-82	-0.112833083510422	0.069	0.368	4.1356201384757e-78	6	POP4
MRPS18B	2.20029028898046e-82	-0.00505661100824012	0.091	0.328	4.17483079431153e-78	6	MRPS18B
ARPC5	2.21015282316339e-82	0.0400394924371295	0.42	0.752	4.19354396667021e-78	6	ARPC5
TOPORS	2.25443388671097e-82	0.0571580475387321	0.134	0.391	4.27756285664539e-78	6	TOPORS
C4orf48	2.31860832720845e-82	0.129353832285174	0.525	0.827	4.3993274400453e-78	6	C4orf48
RHOBTB3	2.39165433049998e-82	0.161852361517032	0.313	0.596	4.53792492669066e-78	6	RHOBTB3
NLRP1	2.40278162764857e-82	0.17529246466856	0.341	0.626	4.5590378603004e-78	6	NLRP1
GLYR1	2.45439898898186e-82	0.0818615401437265	0.115	0.347	4.65697664169418e-78	6	GLYR1
ASNSD1	2.45818159248388e-82	0.0745375958375209	0.124	0.343	4.66415375357892e-78	6	ASNSD1
TSFM	2.52383968480594e-82	-0.00300864428966213	0.098	0.358	4.7887334179508e-78	6	TSFM
TPRKB	2.68316775720618e-82	-0.150615119152534	0.117	0.457	5.091042502523e-78	6	TPRKB
PDCD6	2.78404652747461e-82	-0.0429664543324162	0.418	0.772	5.28244988123033e-78	6	PDCD6
DYNLT1	2.91450933803936e-82	-0.0220488618725447	0.442	0.781	5.52999001799588e-78	6	DYNLT1
HUWE1	2.97979267816456e-82	0.00569432710358375	0.215	0.537	5.65385862754943e-78	6	HUWE1
CCDC82	3.13918458063031e-82	0.0113553439944168	0.179	0.484	5.95628882328795e-78	6	CCDC82
GOLGA4	3.18646990673975e-82	-0.0345769872450219	0.463	0.811	6.046008001048e-78	6	GOLGA4
MRPS14	3.19497451851962e-82	-0.0283647031054295	0.11	0.373	6.06214465143913e-78	6	MRPS14
KIF1C	3.56308716207535e-82	0.00686017673475647	0.093	0.341	6.76060158132177e-78	6	KIF1C
CDK2AP2	3.59213929435008e-82	0.0361897459749981	0.112	0.353	6.81572509709983e-78	6	CDK2AP2
SEC22C	3.60341415648348e-82	-0.0807711783736881	0.169	0.501	6.83711802051175e-78	6	SEC22C
USP9X	3.73913295952011e-82	-0.00914951429038502	0.174	0.479	7.09463087739346e-78	6	USP9X
SARAF	4.33461877328447e-82	-0.0772216380997337	0.556	0.901	8.22450566042996e-78	6	SARAF
MTPN	4.36787617566019e-82	0.0926397216228962	0.468	0.751	8.28760825569765e-78	6	MTPN
TIMM13	4.66927996619586e-82	0.0746792002591066	0.458	0.749	8.85949180786002e-78	6	TIMM13
ARF3	5.17231469228992e-82	0.0201189105936083	0.153	0.418	9.81394989715089e-78	6	ARF3
DEAF1	5.22932154947522e-82	0.0666984969989472	0.15	0.384	9.92211470797428e-78	6	DEAF1
GOLGA7	5.34935744911767e-82	-0.0296109569660438	0.124	0.397	1.01498708239559e-77	6	GOLGA7
EIF2B1	5.39079357976713e-82	-0.054855343850997	0.067	0.335	1.02284917382502e-77	6	EIF2B1
MYH9	5.63945684298985e-82	-0.00725878219269305	0.205	0.526	1.07003054138889e-77	6	MYH9
PSAP	5.8421206679022e-82	-0.0571676977720159	0.487	0.842	1.10848397552776e-77	6	PSAP
DDX42	6.23115586637238e-82	-0.0349985404263177	0.16	0.474	1.1822995140855e-77	6	DDX42
YIPF5	6.4690248892218e-82	-0.109110441573814	0.146	0.486	1.22743278248094e-77	6	YIPF5
GATAD2A	7.09974493006928e-82	0.048670984768057	0.134	0.368	1.34710560303135e-77	6	GATAD2A
GOSR1	7.39629894754204e-82	-0.149507788261348	0.093	0.429	1.40337376230663e-77	6	GOSR1
PURA	7.73029690869676e-82	0.0467720105461493	0.169	0.429	1.46674653545612e-77	6	PURA
TAF6	7.86259299746249e-82	-0.0776963869789529	0.091	0.385	1.49184839533853e-77	6	TAF6
KHDRBS3	7.89551713834802e-82	0.0997412841765886	0.399	0.703	1.49809542183015e-77	6	KHDRBS3
MOB4	8.11217651566038e-82	0.0224145876646012	0.11	0.369	1.5392043720814e-77	6	MOB4
MAP2K1	8.98862193360994e-82	0.104765363255554	0.098	0.28	1.70550112568315e-77	6	MAP2K1
TMEM134	9.89384993180166e-82	0.0775965450803832	0.162	0.392	1.87725908606005e-77	6	TMEM134
ARL8A	1.08046404538948e-81	0.0803028806346429	0.141	0.374	2.050072479722e-77	6	ARL8A
PRKRIP1	1.10116901117677e-81	0.0152766914668078	0.129	0.401	2.08935808180681e-77	6	PRKRIP1
SLC35A4	1.15729327045118e-81	0.0881828122399793	0.105	0.29	2.19584825135407e-77	6	SLC35A4
ZFAND5	1.1766659825083e-81	0.0472324357543977	0.222	0.505	2.23260603521126e-77	6	ZFAND5
TIMM50	1.21292978677597e-81	-0.0866319908630452	0.072	0.354	2.30141297742873e-77	6	TIMM50
TCTEX1D2	1.23734258506787e-81	-0.0544909560252321	0.124	0.41	2.34773382090777e-77	6	TCTEX1D2
ORMDL1	1.2927199599513e-81	-0.0771224153278703	0.279	0.639	2.4528068520116e-77	6	ORMDL1
KLC1	1.34106998099824e-81	-0.0842060080474688	0.126	0.456	2.54454618194607e-77	6	KLC1
TRAP1	1.37813614810533e-81	-0.0124580761412991	0.129	0.403	2.61487552741505e-77	6	TRAP1
FAM177A1	1.42688890242693e-81	0.0378706579712326	0.105	0.336	2.70737900346485e-77	6	FAM177A1
HNRNPM	1.43585747780881e-81	-0.0102043329907211	0.437	0.782	2.72439597839444e-77	6	HNRNPM
ITM2C	1.43934468881032e-81	-0.0338919577278687	0.368	0.724	2.73101261254869e-77	6	ITM2C
PQBP1	1.5035869093702e-81	-8.95700081967599e-05	0.091	0.335	2.85290580183901e-77	6	PQBP1
ANKRD11	1.52717527495191e-81	-0.0982680352613918	0.554	0.896	2.89766236669375e-77	6	ANKRD11
NUDT16	1.56853634050312e-81	0.0221547213694577	0.086	0.318	2.97614085247062e-77	6	NUDT16
RAD23A	1.58292648808227e-81	0.112065709213435	0.463	0.743	3.0034447184873e-77	6	RAD23A
RFK	1.63763045013868e-81	0.0607001990679751	0.112	0.334	3.10724001609313e-77	6	RFK
SNHG7	1.64654576159638e-81	0.0543452687654331	0.236	0.54	3.12415592805296e-77	6	SNHG7
TIMM8B	1.71437126229556e-81	0.0694177280336565	0.411	0.705	3.2528480330796e-77	6	TIMM8B
TSR1	1.72632576896211e-81	0.0102896798936258	0.095	0.35	3.2755305140287e-77	6	TSR1
NIPBL	1.79399452903697e-81	-0.0578604447105984	0.212	0.545	3.40392521939475e-77	6	NIPBL
STX8	1.80053074299998e-81	-0.0924784023149955	0.091	0.386	3.41632703176815e-77	6	STX8
GPC1	1.87493278690598e-81	-0.155428999311666	0.289	0.685	3.55749746987541e-77	6	GPC1
OXLD1	2.33331353031912e-81	0.0874712285665206	0.141	0.362	4.4272290924275e-77	6	OXLD1
SMARCD3	2.34808667727599e-81	0.0157708206429373	0.165	0.449	4.45525966146346e-77	6	SMARCD3
DPP7	2.38765030005187e-81	-0.106474722386443	0.26	0.631	4.53032767931842e-77	6	DPP7
IRAK1	2.41092191293677e-81	-0.0547670281941067	0.134	0.426	4.57448323760624e-77	6	IRAK1
SMU1	2.45959622176185e-81	0.0521158254030653	0.138	0.391	4.66683787117093e-77	6	SMU1
BTBD6	2.5212110675361e-81	0.0975559122279658	0.103	0.304	4.783745879543e-77	6	BTBD6
LYPD1	2.55277773125287e-81	0.0630304955896805	0.222	0.503	4.84364046727919e-77	6	LYPD1
RIF1	2.61394394166178e-81	-0.0368246503506602	0.22	0.552	4.95969723490907e-77	6	RIF1
SAP30BP	2.63803024101537e-81	0.0797704814492536	0.138	0.363	5.00539857930257e-77	6	SAP30BP
TP53I3	2.68081471773414e-81	0.181263569925639	0.22	0.467	5.08657784542875e-77	6	TP53I3
FCGRT	2.70918549856242e-81	-0.0339424317544829	0.167	0.485	5.14040856497234e-77	6	FCGRT
GLIPR2	2.729938946055e-81	0.0714643724462256	0.301	0.59	5.17978615624475e-77	6	GLIPR2
APH1A	2.75331228125128e-81	0.00681171970840799	0.191	0.481	5.22413472244618e-77	6	APH1A
KARS	3.0941245210295e-81	-0.0353240168232378	0.088	0.355	5.87079186620137e-77	6	KARS
NRN1	3.32748712270699e-81	0.019950948140522	0.232	0.555	6.31357406662425e-77	6	NRN1
ESF1	3.46074350374401e-81	0.0177575745776929	0.131	0.414	6.56641472400389e-77	6	ESF1
DDX18	3.49498575724574e-81	0.0276638101038409	0.186	0.477	6.63138597579806e-77	6	DDX18
TRIP11	3.49636658743097e-81	-0.132367961400847	0.174	0.537	6.63400596299153e-77	6	TRIP11
HEBP1	3.68175478866995e-81	0.105376981277751	0.098	0.269	6.98576153602237e-77	6	HEBP1
RAD21	3.70406072185474e-81	-0.0642818455093752	0.217	0.568	7.02808481364718e-77	6	RAD21
DARS	4.06282425354426e-81	-0.0767421935206316	0.112	0.421	7.70880273867488e-77	6	DARS
TRAM1	4.16912205248339e-81	-0.132347713080144	0.205	0.575	7.91049218238199e-77	6	TRAM1
TRAF4	4.18738173960246e-81	0.163106928804855	0.279	0.524	7.94513811272171e-77	6	TRAF4
SMARCE1	4.37701435323089e-81	0.0754749098482986	0.15	0.397	8.30494703382028e-77	6	SMARCE1
PYGL	4.44576961912491e-81	0.0345054125416653	0.117	0.378	8.4354032753276e-77	6	PYGL
SNAPC2	5.16855296857851e-81	-0.00458283803265042	0.084	0.327	9.80681240258086e-77	6	SNAPC2
SMIM14	5.21187000247691e-81	0.0427744389311898	0.143	0.405	9.88900214269969e-77	6	SMIM14
PTPA	5.66482143613898e-81	0.0568548494975091	0.103	0.317	1.07484321929301e-76	6	PTPA
IDH3B	6.22016295522465e-81	-0.0250409787606511	0.117	0.396	1.18021371912433e-76	6	IDH3B
CYTH2	6.22827499484409e-81	-0.0411784555463262	0.134	0.438	1.18175289752172e-76	6	CYTH2
NDUFA11	6.23759164985403e-81	0.199345524345364	0.556	0.778	1.1835206396433e-76	6	NDUFA11
APMAP	6.27819091483578e-81	-0.13109882910937	0.16	0.516	1.19122394418094e-76	6	APMAP
HSD17B12	6.43815669052255e-81	-0.120856371079472	0.196	0.56	1.22157585045975e-76	6	HSD17B12
PIGP	6.45435113663455e-81	-0.0394025749903961	0.138	0.446	1.22464858466504e-76	6	PIGP
CXXC5	6.46568221268644e-81	0.0655833814369375	0.379	0.692	1.22679854303513e-76	6	CXXC5
ANKRD9	6.61651230534633e-81	0.0357501147124992	0.136	0.388	1.25541704481641e-76	6	ANKRD9
CACNG4	6.84386060364591e-81	0.0612298520145531	0.126	0.366	1.29855411093578e-76	6	CACNG4
PSMC6	6.95626624694996e-81	-0.0503318351543827	0.153	0.463	1.31988195769629e-76	6	PSMC6
ZNF292	7.00269502222453e-81	-0.111446240836887	0.177	0.527	1.32869135351688e-76	6	ZNF292
PITPNB	7.33981315633476e-81	-0.0341195971599607	0.146	0.443	1.39265614828296e-76	6	PITPNB
SNRPE	7.72073462650672e-81	0.133366075164989	0.463	0.749	1.46493218803339e-76	6	SNRPE
ZDHHC4	7.79744734183057e-81	-0.0534407137415638	0.15	0.46	1.47948765863893e-76	6	ZDHHC4
SEMA5A	8.28975468225492e-81	-0.0115383237458475	0.42	0.776	1.57289805341105e-76	6	SEMA5A
FAM45A	8.34217526688388e-81	0.0652590082687746	0.112	0.318	1.58284433513855e-76	6	FAM45A
RAB1B	8.34958517551614e-81	0.0373029322083812	0.122	0.366	1.58425029120243e-76	6	RAB1B
ARMCX3	9.15269243655694e-81	-0.0334074395045377	0.267	0.61	1.73663186291231e-76	6	ARMCX3
KRAS	9.17329929774828e-81	0.0119538228740585	0.134	0.4	1.74054180875476e-76	6	KRAS
METTL23	9.25953710328854e-81	-0.111225949033295	0.1	0.407	1.75690456997797e-76	6	METTL23
CERK	9.63903384784591e-81	0.193392134288931	0.112	0.252	1.82891028229028e-76	6	CERK
BANF1	9.66229949429362e-81	-0.0947730411308909	0.384	0.749	1.83332470604727e-76	6	BANF1
RBM26	9.74571135130047e-81	-0.00969586639027165	0.184	0.495	1.84915127179575e-76	6	RBM26
FAM207A	9.91033800663704e-81	0.097897044790633	0.086	0.259	1.88038753337931e-76	6	FAM207A
DLGAP4	1.00121037957328e-80	0.0367065062942366	0.184	0.448	1.89969657420233e-76	6	DLGAP4
COPA	1.06589575338169e-80	-0.0450911167469943	0.181	0.509	2.02243060246642e-76	6	COPA
ATP6V1G1	1.07358506781296e-80	0.0221196674322923	0.442	0.76	2.03702030766831e-76	6	ATP6V1G1
UBE2Z	1.10501484337023e-80	-0.0421345936701978	0.103	0.393	2.09665516381067e-76	6	UBE2Z
SETX	1.1134382640255e-80	-0.0581867196996847	0.138	0.453	2.11263776216198e-76	6	SETX
PYGB	1.1916632342639e-80	-0.0315878940245981	0.181	0.496	2.26106182069233e-76	6	PYGB
TIAL1	1.24973722957052e-80	-0.0596288868196486	0.131	0.435	2.3712514193871e-76	6	TIAL1
CCNC	1.25334749878106e-80	-0.0263843040795835	0.105	0.384	2.37810154418718e-76	6	CCNC
HP1BP3	1.33293469766708e-80	0.00303183261874618	0.37	0.711	2.52911029535352e-76	6	HP1BP3
MTX1	1.34211514038692e-80	-0.0131697047338503	0.091	0.34	2.54652926737014e-76	6	MTX1
SEPHS2	1.34551551659684e-80	0.00743339943463461	0.105	0.354	2.55298114119084e-76	6	SEPHS2
PCGF2	1.36799850563453e-80	0.163241110780718	0.112	0.249	2.59564036459095e-76	6	PCGF2
DYNLRB1	1.380817136108e-80	0.0745684312800552	0.487	0.775	2.61996243405131e-76	6	DYNLRB1
DNAJC9	1.392730225434e-80	-0.0431384472707922	0.126	0.431	2.64256632973846e-76	6	DNAJC9
TRIM37	1.44884744305428e-80	-0.0154975003048767	0.119	0.381	2.74904313845119e-76	6	TRIM37
RASSF8	1.53427548031106e-80	0.0627447312388929	0.167	0.417	2.91113429634221e-76	6	RASSF8
TUBB4B	1.53897541721089e-80	-0.173417931285385	0.415	0.817	2.92005195661595e-76	6	TUBB4B
ATXN7L3B	1.61022313263533e-80	-0.00381257666939222	0.134	0.413	3.05523737186227e-76	6	ATXN7L3B
AZI2	1.61778272729754e-80	0.0354807412123445	0.119	0.36	3.06958094677436e-76	6	AZI2
SERPINB6	1.68888480105759e-80	-0.106431295384564	0.124	0.445	3.20449002152667e-76	6	SERPINB6
HTRA2	1.69807724462707e-80	0.0905176885881391	0.095	0.295	3.2219317639554e-76	6	HTRA2
RASSF2	1.82951928904432e-80	0.0609610780043827	0.143	0.385	3.4713298990327e-76	6	RASSF2
TSPAN13	1.87818558157231e-80	0.00603117814470666	0.222	0.529	3.5636693224753e-76	6	TSPAN13
SRSF7	1.97773533062314e-80	-0.0526676121185865	0.439	0.805	3.75255501632434e-76	6	SRSF7
HSDL2	2.01555945802344e-80	0.113068901926744	0.146	0.365	3.82432251565367e-76	6	HSDL2
TM9SF3	2.10210866784273e-80	-0.170193086123043	0.2	0.583	3.98854098636479e-76	6	TM9SF3
SNRNP40	2.14866378828759e-80	-0.0383734600977619	0.105	0.383	4.07687467189687e-76	6	SNRNP40
CNN2	2.27694132152016e-80	0.179877077750627	0.169	0.318	4.32026846345236e-76	6	CNN2
REST	2.28731108171979e-80	0.018649277443797	0.184	0.474	4.33994404645513e-76	6	REST
EML1	2.54628850170403e-80	-0.0458646407969985	0.167	0.475	4.83132780313323e-76	6	EML1
NMB	2.56822197100643e-80	0.143996623251131	0.124	0.313	4.8729443677876e-76	6	NMB
RSU1	2.73009762598824e-80	0.00489419618889203	0.086	0.321	5.18008723555009e-76	6	RSU1
AIG1	2.76323107707998e-80	-0.124072113427587	0.179	0.545	5.24295464565156e-76	6	AIG1
TRIM44	2.83325294579155e-80	0.0375529977864706	0.21	0.502	5.37581413934488e-76	6	TRIM44
TUBGCP2	3.01788805535569e-80	-0.0376107962173562	0.167	0.474	5.72614079623188e-76	6	TUBGCP2
BLOC1S1	3.58992232311399e-80	0.0355943321664363	0.437	0.751	6.81151861587649e-76	6	BLOC1S1
LRP3	3.62335404258756e-80	0.148572748072161	0.177	0.373	6.87495196040563e-76	6	LRP3
WDR83OS	3.81515401168026e-80	0.0580427339271485	0.527	0.835	7.23887322176212e-76	6	WDR83OS
API5	3.84285128787436e-80	0.0623869691543666	0.153	0.393	7.29142603361281e-76	6	API5
FBXW2	3.93809758014159e-80	0.128982893378954	0.129	0.32	7.47214634856065e-76	6	FBXW2
LRRC58	4.1106229124891e-80	0.0342278994494911	0.196	0.472	7.79949591415681e-76	6	LRRC58
SMAP1	4.35563036567496e-80	0.0126665081552346	0.117	0.365	8.26437305583167e-76	6	SMAP1
MAP9	4.51442387282551e-80	-0.021086715081948	0.131	0.424	8.56566785629913e-76	6	MAP9
NUDT1	4.56303704637835e-80	-0.0395611421675111	0.31	0.661	8.65790649179829e-76	6	NUDT1
NCBP2.AS2	4.65283357093155e-80	0.0434010448287326	0.174	0.429	8.82828641748552e-76	6	NCBP2.AS2
CARD19	4.72234358201173e-80	-0.0804584211076961	0.146	0.455	8.96017471250906e-76	6	CARD19
PPP6R1	4.76097769355557e-80	0.0497751358045683	0.1	0.322	9.03347907575233e-76	6	PPP6R1
SAR1A	5.15339039170511e-80	0.014409221424121	0.155	0.431	9.77804292922128e-76	6	SAR1A
C12orf45	5.30441298560144e-80	0.064628673252545	0.129	0.373	1.00645931988802e-75	6	C12orf45
CBR1	5.55158702648606e-80	-0.1086183634998	0.158	0.486	1.05335812240547e-75	6	CBR1
SH3GLB2	5.55301658161713e-80	-0.00634357908804112	0.122	0.386	1.05362936619604e-75	6	SH3GLB2
NIPSNAP1	5.6400993232716e-80	0.0706391595502303	0.141	0.373	1.07015244559755e-75	6	NIPSNAP1
HNRNPU	5.64570222978522e-80	-0.0670246977506144	0.494	0.847	1.07121554107945e-75	6	HNRNPU
CALU	6.04468359878576e-80	-0.36192498887181	0.589	0.939	1.14691826603361e-75	6	CALU
POLR2B	6.41767661654188e-80	-0.117360641012043	0.153	0.493	1.21768996122266e-75	6	POLR2B
GALNT11	6.74085492450737e-80	0.17521099520412	0.146	0.335	1.27900981337603e-75	6	GALNT11
RAB18	6.76775549266035e-80	-0.0502690786677997	0.119	0.409	1.28411392717737e-75	6	RAB18
OTUD6B.AS1	6.93109476203219e-80	-0.0194078113934362	0.131	0.41	1.31510592014799e-75	6	OTUD6B.AS1
GNB4	7.4938844105281e-80	-0.0753775610456384	0.2	0.532	1.4218896280536e-75	6	GNB4
TMEM251	7.63735304425624e-80	0.0498353964441428	0.11	0.351	1.44911136661718e-75	6	TMEM251
CCDC137	7.83537033851244e-80	0.0461043632958469	0.11	0.352	1.48668316802935e-75	6	CCDC137
SELENOM	8.25939236379693e-80	0.0390849544797087	0.136	0.4	1.56713710710683e-75	6	SELENOM
GABARAPL2	8.31829050120611e-80	0.11062731597445	0.482	0.778	1.57831243969885e-75	6	GABARAPL2
GIHCG	8.48126874888856e-80	0.0139427459154827	0.093	0.323	1.60923593241412e-75	6	GIHCG
COPS7A	9.25175252267061e-80	0.0426043184298776	0.1	0.335	1.75542752365152e-75	6	COPS7A
EIF4G3	9.27715586041798e-80	0.0487384803434555	0.255	0.542	1.76024755295571e-75	6	EIF4G3
[truncated: 50,120 more rows]

## Sheet: U3017MG
	p_val	avg_log2FC	pct.1	pct.2	p_val_adj	cluster	gene
TUBA1B	1.15553237441114e-256	-0.947038155575749	0.976	1	2.52807372873669e-252	F	TUBA1B
FTH1	4.92077855954654e-210	1.20312960946245	1	1	1.07656793325759e-205	F	FTH1
HMGN2	4.64314627912113e-206	-1.26673079791803	0.976	1	1.01582754294612e-201	F	HMGN2
HMGB1	4.05250677337655e-205	-1.11621149240739	0.997	1	8.86607431879322e-201	F	HMGB1
NEAT1	5.06389137438255e-200	2.86403592914828	0.929	0.688	1.10787815488742e-195	F	NEAT1
ZMAT3	2.02824529736506e-195	1.56772831925542	0.955	0.575	4.43739506157527e-191	F	ZMAT3
CLU	5.36846126405569e-185	1.85230417963928	0.995	0.979	1.1745119553501e-180	F	CLU
HEPN1	3.3284484368454e-176	1.5543865380772	0.971	0.608	7.28197949013038e-172	F	HEPN1
MT3	8.56946858452557e-168	2.22894441534611	0.878	0.571	1.8748283369225e-163	F	MT3
HEPACAM	2.22273267783679e-167	1.35610884238175	0.931	0.429	4.86289455257133e-163	F	HEPACAM
CDKN1A	1.05048551377964e-157	2.08926455189308	0.884	0.408	2.29825220704709e-153	F	CDKN1A
ATP1B2	5.50185534438907e-153	1.75907941100926	0.849	0.362	1.20369591224544e-148	F	ATP1B2
SET	2.22766209490779e-152	-0.639337881278494	0.997	1	4.87367913123927e-148	F	SET
TMPO	4.69145452292217e-148	-1.38211529892456	0.677	0.977	1.02639642052491e-143	F	TMPO
H2AFZ	4.75736466961666e-146	-1.08950817623013	0.992	1	1.04081624241873e-141	F	H2AFZ
CENPF	5.09126182969937e-144	-1.69113491076857	0.421	0.938	1.11386626310163e-139	F	CENPF
MKI67	8.295506774643e-141	-1.89221059842131	0.193	0.823	1.8148909721564e-136	F	MKI67
TUBB	1.80490344234496e-138	-0.831272453277225	0.981	1	3.9487677511623e-134	F	TUBB
PCLAF	7.51882092842444e-137	-1.51586004032791	0.31	0.885	1.6449676427207e-132	F	PCLAF
HIST1H4C	4.13705816601556e-128	-2.98445857154133	0.688	0.98	9.05105585560885e-124	F	HIST1H4C
APLP1	7.12055419317404e-128	1.04692352352217	0.966	0.644	1.55783484638262e-123	F	APLP1
RRM2B	4.99119499177636e-127	1.1476966794723	0.757	0.276	1.09197364030083e-122	F	RRM2B
RPS27L	2.71634714832774e-124	1.0249454968837	1	0.995	5.94282429111144e-120	F	RPS27L
MTRNR2L12	4.37573576876707e-122	1.76230128649488	0.974	0.953	9.5732347149086e-118	F	MTRNR2L12
BIRC5	7.27828499281789e-121	-1.46938931304382	0.246	0.826	1.5923431907287e-116	F	BIRC5
TRIM22	1.85389786868735e-120	0.813933023074781	0.516	0.054	4.05595775711418e-116	F	TRIM22
HNRNPD	1.58507636872077e-118	-0.713465517773909	0.971	1	3.4678300794873e-114	F	HNRNPD
NUSAP1	4.47010576915194e-118	-1.60046002350651	0.251	0.823	9.77969740175062e-114	F	NUSAP1
TOP2A	8.13410616728024e-118	-1.5615149040945	0.204	0.791	1.77957974727757e-113	F	TOP2A
NUDT1	9.7823464618129e-118	-1.05422995206695	0.593	0.944	2.14018175891543e-113	F	NUDT1
MDM2	2.46116972498305e-114	1.42084885901521	0.913	0.728	5.38454712431792e-110	F	MDM2
HNRNPAB	8.4881544066571e-114	-0.728647554069318	0.992	1	1.85703842108844e-109	F	HNRNPAB
HNRNPU	3.55231288699673e-112	-0.62780741161113	1	1	7.77175013417144e-108	F	HNRNPU
HMGB2	3.67799288902056e-111	-1.46898867715423	0.397	0.884	8.04671284259917e-107	F	HMGB2
LSM5	9.80843466662131e-111	-0.834555739642913	0.931	0.997	2.14588933636341e-106	F	LSM5
DEK	3.11481523557479e-110	-0.816751439091335	0.981	1	6.81459277239054e-106	F	DEK
MXD4	3.48878331906798e-110	0.986546645866809	0.86	0.453	7.63276014545692e-106	F	MXD4
FTL	1.16611103826724e-107	1.03608013081997	0.997	1	2.55121772952107e-103	F	FTL
HMGN1	5.46315133484595e-107	-0.645925937357318	0.995	1	1.1952282490376e-102	F	HMGN1
PBK	9.9861714900306e-107	-1.32487518980805	0.206	0.771	2.18477459858889e-102	F	PBK
TPX2	4.17339760377854e-105	-1.60866434740994	0.172	0.736	9.13055927754669e-101	F	TPX2
PLTP	1.1601303401769e-104	1.02011066256925	0.836	0.475	2.53813315823902e-100	F	PLTP
CSPG5	1.13969851189821e-103	1.04439952499785	0.741	0.328	2.49343240433091e-99	F	CSPG5
S100B	2.16662210000268e-103	1.16717102064214	0.997	0.989	4.74013583038587e-99	F	S100B
YBX1	3.88299978018044e-103	-0.416913631478021	1	1	8.49522691907876e-99	F	YBX1
H2AFV	8.70796378282612e-103	-0.778779947609279	0.955	0.998	1.9051283164067e-98	F	H2AFV
ANP32E	7.0347726418512e-102	-1.19974676185839	0.693	0.953	1.53906755858421e-97	F	ANP32E
SDCBP	7.32680669261599e-102	1.05387286839256	0.979	0.907	1.60295876821053e-97	F	SDCBP
PA2G4	1.75254801735392e-101	-0.707444361357928	0.992	1	3.83422455236691e-97	F	PA2G4
PNRC1	4.31821796147999e-101	1.07027044241736	0.799	0.401	9.44739725612592e-97	F	PNRC1
SRSF3	2.38883798294857e-100	-0.606324200817727	0.989	0.999	5.22629973909487e-96	F	SRSF3
SMC4	2.74674020812455e-99	-1.28128611039002	0.503	0.89	6.0093182273349e-95	F	SMC4
PHPT1	4.3365403060467e-99	0.73826552367482	1	0.999	9.48748288156897e-95	F	PHPT1
PRC1	1.81084026675523e-98	-1.39735027500695	0.19	0.736	3.96175633560709e-94	F	PRC1
ANP32B	1.06227500251013e-97	-0.699545681298336	0.947	0.999	2.32404525049167e-93	F	ANP32B
NUCKS1	1.83545677182546e-96	-0.832008323538957	1	1	4.01561232539974e-92	F	NUCKS1
BAX	1.36209006116596e-95	0.932928506825179	0.96	0.858	2.97998063581888e-91	F	BAX
NDFIP1	1.47691124058179e-95	0.814410418307648	0.992	0.932	3.23118641214484e-91	F	NDFIP1
SMS	4.23729754971837e-95	-0.909930196688884	0.95	0.998	9.27035957927385e-91	F	SMS
ATAD2	2.65737186304769e-94	-1.38129429208721	0.333	0.811	5.81379816197573e-90	F	ATAD2
CENPN	3.32914875191657e-94	-1.07861075972354	0.225	0.737	7.28351163944307e-90	F	CENPN
DBF4	8.76589279410836e-94	-1.24716254593516	0.471	0.878	1.91780202549503e-89	F	DBF4
GDF15	2.90648880424993e-93	2.19783680917192	0.579	0.139	6.35881620593799e-89	F	GDF15
LGALS3	5.36371334501509e-93	1.26070586473159	0.944	0.844	1.1734732056224e-88	F	LGALS3
TNFRSF21	9.72294777261894e-93	1.01610936582698	0.812	0.483	2.12718651369357e-88	F	TNFRSF21
MAD2L1	4.83909837832208e-92	-1.20382979696386	0.177	0.701	1.0586979432093e-87	F	MAD2L1
ALDH3A2	1.40423146442946e-91	0.958366318600109	0.839	0.477	3.07217759787878e-87	F	ALDH3A2
COL4A5	1.6042059167236e-91	0.82872613854318	0.614	0.184	3.50968170460789e-87	F	COL4A5
MLC1	2.75750049121188e-91	0.896093591472979	0.929	0.728	6.03285957467335e-87	F	MLC1
RPS19	9.65418404657059e-90	0.471293898831885	0.997	1	2.11214238570871e-85	F	RPS19
HNRNPR	2.59386194306371e-89	-0.611780105405008	0.976	0.999	5.67485115903479e-85	F	HNRNPR
BST2	3.07539458831839e-89	0.910185436577548	0.492	0.085	6.72834828032296e-85	F	BST2
SPARC	3.31071526594398e-89	0.929213811036105	0.995	0.986	7.24318285883223e-85	F	SPARC
ABCA1	8.14040948801716e-89	0.937719586097857	0.677	0.235	1.78095878778839e-84	F	ABCA1
KPNB1	1.87813391413008e-88	-0.660232351116631	0.974	0.999	4.10898137733378e-84	F	KPNB1
HLA.B	2.79958226970188e-87	1.16672522938619	0.899	0.586	6.12492608965377e-83	F	HLA.B
MYO6	3.14532628859304e-87	0.858879635729782	0.854	0.444	6.88134485418386e-83	F	MYO6
PON2	6.90952025487632e-87	0.763992163840196	1	0.997	1.51166484136184e-82	F	PON2
SNRPD1	2.68226085020589e-86	-0.652968560153124	0.947	0.998	5.86825028808044e-82	F	SNRPD1
TP53TG1	3.58204946392556e-86	0.840748333847581	0.685	0.243	7.83680781717634e-82	F	TP53TG1
H2AFX	5.59922918617838e-85	-1.14588655005069	0.471	0.868	1.22499936135211e-80	F	H2AFX
ODC1	1.31653304754881e-84	-0.717822758136384	0.87	0.994	2.88031100142728e-80	F	ODC1
DHFR	3.91035202629194e-84	-1.04037412920951	0.616	0.926	8.55506816312151e-80	F	DHFR
HNRNPM	7.31332580680274e-84	-0.533343639631437	0.992	1	1.6000094200123e-79	F	HNRNPM
RRM2	9.498999441631e-83	-1.2680320663781	0.14	0.638	2.07819109784003e-78	F	RRM2
EZH2	1.96664964614084e-82	-1.01743353721645	0.69	0.938	4.30263609582693e-78	F	EZH2
ASPM	2.79951727683055e-82	-1.48978155053309	0.135	0.636	6.12478389824988e-78	F	ASPM
CPEB4	3.80907872321762e-82	0.953296788901684	0.902	0.55	8.3335024306555e-78	F	CPEB4
CMBL	1.90992262593051e-81	0.93516269656699	0.746	0.364	4.17852872101077e-77	F	CMBL
PDE4DIP	5.03760018082685e-81	0.794104807809676	0.709	0.268	1.1021261675613e-76	F	PDE4DIP
NDRG4	2.40817501919918e-80	0.746503563179408	0.624	0.217	5.26860530700397e-76	F	NDRG4
APP	2.88542497645153e-80	0.758548449421278	1	0.993	6.31273276348065e-76	F	APP
LSM3	4.49153720587198e-80	-0.693595204261396	0.868	0.985	9.82658509900672e-76	F	LSM3
CENPH	4.70874158761397e-80	-0.94269525414137	0.315	0.778	1.03017848453818e-75	F	CENPH
GTSE1	1.65750606470318e-79	-1.22010717991284	0.132	0.624	3.62629176835761e-75	F	GTSE1
RAMP1	4.38949566675218e-78	1.06937351455019	0.862	0.611	9.60333861972042e-74	F	RAMP1
CST3	6.85825202844954e-78	1.2728787344182	0.997	0.993	1.50044837878419e-73	F	CST3
SMC2	1.20010616414157e-77	-1.00635194479488	0.413	0.828	2.62559226590892e-73	F	SMC2
UBE2S	3.14141237167902e-77	-1.20529167108286	0.849	0.981	6.87278198675937e-73	F	UBE2S
BRI3	5.09378121229714e-77	0.715592864586442	1	0.965	1.11441745362637e-72	F	BRI3
SLC1A3	7.49552050540419e-77	1.05808982805636	0.931	0.891	1.63986997617233e-72	F	SLC1A3
RPL35	1.08039861454929e-76	-0.374595803133608	1	1	2.36369608891093e-72	F	RPL35
PTMA	2.24981777796851e-76	-0.570049271714664	1	1	4.92215133463951e-72	F	PTMA
CHL1	2.2975859891748e-76	1.20708364504319	0.78	0.411	5.02665862711663e-72	F	CHL1
CENPU	2.37771938568654e-76	-1.08837685708471	0.217	0.681	5.20197447200501e-72	F	CENPU
ANXA4	3.72863030863111e-76	0.702828799252765	0.582	0.172	8.15749738922314e-72	F	ANXA4
CENPW	5.69897888514812e-76	-0.942760793781834	0.148	0.624	1.24682260049271e-71	F	CENPW
SPARCL1	9.0482059006936e-76	1.80428716745976	0.759	0.413	1.97956648695375e-71	F	SPARCL1
NCAPG	1.86879610659716e-75	-1.12245889621462	0.114	0.588	4.08855212201327e-71	F	NCAPG
ASCC3	2.26476474420355e-75	0.873496691117321	0.929	0.714	4.95485230736853e-71	F	ASCC3
MALAT1	5.33542361438143e-75	0.772797126444209	1	1	1.16728397835437e-70	F	MALAT1
TSC22D4	5.55637266483382e-75	0.855373574233467	0.839	0.528	1.21562321161234e-70	F	TSC22D4
LMNB1	4.68219192662757e-74	-0.949752029426848	0.59	0.903	1.02436994970758e-69	F	LMNB1
NLRP1	1.07923160743422e-73	0.547150126227926	0.399	0.059	2.36114291074459e-69	F	NLRP1
LSM4	1.93282126799381e-73	-0.586623495867839	0.955	0.999	4.22862637011685e-69	F	LSM4
LRRC17	3.5089319635469e-73	1.04350641629873	0.775	0.422	7.6768413498479e-69	F	LRRC17
MYBL2	4.50487581021242e-73	-1.0581932061524	0.148	0.603	9.85576729758272e-69	F	MYBL2
ITPR2	5.03505203837261e-73	1.02380989484137	0.833	0.538	1.10156868495516e-68	F	ITPR2
BBC3	1.1433951447473e-72	0.686128816459422	0.392	0.062	2.50151989767813e-68	F	BBC3
SERBP1	1.00061684468121e-71	-0.44702945751053	1	1	2.18914953279356e-67	F	SERBP1
NAP1L1	2.25602430034789e-71	-0.454677931200487	0.997	1	4.93572996430112e-67	F	NAP1L1
LRP1	4.40118852675986e-71	0.765022569208131	0.897	0.64	9.62892025884523e-67	F	LRP1
KCNMB2.AS1	4.49679391968744e-71	0.548090298982534	0.349	0.043	9.83808573749218e-67	F	KCNMB2.AS1
ILF3	4.53441316439216e-71	-0.537014739776184	0.974	0.999	9.92038912105718e-67	F	ILF3
GPR155	5.20683755021227e-71	0.831979289413058	0.754	0.359	1.13915191923544e-66	F	GPR155
KNL1	6.85064816878736e-71	-1.05419460997052	0.119	0.579	1.4987848063673e-66	F	KNL1
EEF1A1	2.74320928881549e-70	0.463547564414633	1	1	6.00159328207053e-66	F	EEF1A1
SQSTM1	4.29254424170417e-70	0.91350470442616	0.947	0.839	9.39122829200039e-66	F	SQSTM1
SLC4A4	7.04313749203868e-70	0.980027243394519	0.746	0.376	1.54089762050822e-65	F	SLC4A4
B2M	1.98238585841769e-69	0.736176068532084	0.997	1	4.33706378104622e-65	F	B2M
PTCHD4	5.10140191649535e-69	0.458358106739379	0.37	0.048	1.11608471129085e-64	F	PTCHD4
ESCO2	1.08594810801528e-68	-1.00427133270775	0.103	0.547	2.37583727071582e-64	F	ESCO2
SCN3A	1.29181073239177e-68	0.654431656197774	0.532	0.135	2.82622352032671e-64	F	SCN3A
XRCC5	2.19540334785177e-68	-0.507234609970125	0.995	1	4.8031034444301e-64	F	XRCC5
SRSF2	3.85004573383635e-68	-0.7055112756741	0.852	0.981	8.42313005648717e-64	F	SRSF2
EDNRB	4.21754116667886e-68	0.957489476969494	0.788	0.537	9.22713656446001e-64	F	EDNRB
MPC1	2.27476892535997e-67	0.80444567487604	0.942	0.8	4.97673945490255e-63	F	MPC1
CDCA5	3.75774340828693e-67	-0.866362310747183	0.074	0.501	8.22119102865014e-63	F	CDCA5
ORC6	5.35313529188821e-67	-0.936854202957459	0.22	0.659	1.1711589391593e-62	F	ORC6
XRCC2	1.04393647454501e-66	-1.0283137287258	0.259	0.676	2.28392421900958e-62	F	XRCC2
GOLGB1	1.56728021198695e-66	0.776654763802754	0.937	0.768	3.42889564778504e-62	F	GOLGB1
MAPT	2.13085199486311e-66	0.644181373575482	0.646	0.228	4.66187799436152e-62	F	MAPT
CHPF	4.49731118785921e-66	0.757696219569476	0.876	0.564	9.83921741679838e-62	F	CHPF
DTYMK	6.63499367371085e-66	-0.857532098318712	0.698	0.923	1.45160391593446e-61	F	DTYMK
FEZ1	7.09797090599696e-66	0.690670071445144	0.984	0.92	1.55289407481402e-61	F	FEZ1
UBE2T	8.85577594117348e-66	-0.964711249996861	0.204	0.642	1.93746666040993e-61	F	UBE2T
NCL	1.57459290460041e-65	-0.532139101076612	0.997	1	3.44489435668478e-61	F	NCL
SGO1	2.30913127108266e-65	-0.941856792426661	0.098	0.531	5.05191739487465e-61	F	SGO1
KIF15	3.42176616681733e-65	-0.914773108753843	0.106	0.538	7.48614001976295e-61	F	KIF15
RPS10	4.34343110046672e-65	0.717221787008222	1	1	9.50255856160109e-61	F	RPS10
EDA2R	7.962112828071e-65	0.513424764982948	0.392	0.064	1.74195104452537e-60	F	EDA2R
HMGB3	1.17599335376588e-64	-0.851955475405735	0.701	0.938	2.57283825936899e-60	F	HMGB3
SPC24	2.2204373230207e-64	-0.852606120433347	0.151	0.59	4.85787277530469e-60	F	SPC24
TSPYL1	4.77151544567001e-64	0.661447994682082	0.743	0.351	1.04391214920369e-59	F	TSPYL1
SYBU	5.02010507811529e-64	0.544536559295046	0.41	0.078	1.09829858899006e-59	F	SYBU
CKS1B	6.51704866991364e-64	-0.986847536052681	0.272	0.701	1.42579990800371e-59	F	CKS1B
CCDC34	9.64214557588865e-64	-0.898239242418082	0.344	0.764	2.10950860909292e-59	F	CCDC34
FANCI	2.57780074923215e-63	-0.96617110830503	0.373	0.754	5.6397124791701e-59	F	FANCI
HOPX	1.69717228312124e-62	1.3449697231788	0.656	0.294	3.71307352101264e-58	F	HOPX
NPNT	2.71849045919137e-62	0.721279341264938	0.325	0.05	5.94751342661888e-58	F	NPNT
SMC3	2.83993226981145e-62	-0.799963021191574	0.672	0.91	6.21320381989349e-58	F	SMC3
RNF180	4.83330233204467e-62	0.750666437090047	0.963	0.82	1.05742988420473e-57	F	RNF180
TMEM59L	5.89599158678843e-62	0.661155385693606	0.667	0.282	1.28992503935757e-57	F	TMEM59L
GNAO1	6.19390143012211e-62	0.685428898870576	0.595	0.206	1.35510175488211e-57	F	GNAO1
TSPAN7	9.07545688784861e-62	0.670546527909278	0.484	0.137	1.98552845792352e-57	F	TSPAN7
MZT2B	9.18595073279654e-62	-0.448553715582037	0.992	1	2.00970230132123e-57	F	MZT2B
KIF11	1.78821359491714e-61	-1.00806362307924	0.111	0.531	3.91225370295972e-57	F	KIF11
CDK1	2.63638778875636e-61	-1.1533779003927	0.132	0.558	5.76788920424117e-57	F	CDK1
OMG	5.02595206991809e-61	0.549922132508083	0.328	0.045	1.09957779385668e-56	F	OMG
DKK3	5.75711827995365e-61	0.993500706883947	0.54	0.23	1.25954233728826e-56	F	DKK3
HJURP	1.00199448603053e-60	-0.961517871534149	0.079	0.486	2.19216353653758e-56	F	HJURP
RTN1	1.0484026296056e-60	0.707188737974836	0.616	0.239	2.29369527305113e-56	F	RTN1
EIF5A	1.0997973168404e-60	-0.529393199348739	0.979	0.999	2.40613656978343e-56	F	EIF5A
LHFPL3	1.13872962690847e-60	0.755330495086435	0.741	0.413	2.49131267775034e-56	F	LHFPL3
PBXIP1	1.20980518728246e-60	0.553635204316825	0.474	0.124	2.64681178873657e-56	F	PBXIP1
NQO1	1.65197141311435e-60	0.917884705135155	0.728	0.468	3.61418305761158e-56	F	NQO1
FAM214A	2.17205743203517e-60	0.56940975475892	0.497	0.135	4.75202724980655e-56	F	FAM214A
TIGAR	2.19558659091727e-60	0.709177654027605	0.802	0.503	4.8035043436088e-56	F	TIGAR
SLC1A2	4.637939983946e-60	0.857126849787939	0.529	0.186	1.01468850968771e-55	F	SLC1A2
SESN3	5.0512857370674e-60	0.908062974643903	0.788	0.457	1.10512029355561e-55	F	SESN3
IFI27L2	7.91875581483789e-60	0.812068691659462	0.746	0.434	1.73246539717023e-55	F	IFI27L2
HLA.C	8.48170214839402e-60	0.847677175033741	0.937	0.762	1.85562679602564e-55	F	HLA.C
STMN1	8.58164158284181e-60	-0.566855889567479	0.989	1	1.87749154549413e-55	F	STMN1
SRGAP3	1.0759032120549e-59	0.850352736406908	0.86	0.531	2.35386104733372e-55	F	SRGAP3
HIST1H1B	1.18001793200908e-59	-1.79567149893157	0.069	0.449	2.58164323164947e-55	F	HIST1H1B
TOB1	1.39682534151797e-59	0.645723986991392	0.653	0.274	3.05597448217302e-55	F	TOB1
SNRPE	1.45938298331428e-59	-0.564736752607879	0.974	0.996	3.19283809089498e-55	F	SNRPE
MCM7	2.12855950437502e-59	-0.838747229278006	0.751	0.931	4.65686248367168e-55	F	MCM7
DDR1	3.62446013530498e-59	0.648819433272312	0.955	0.82	7.92959388402023e-55	F	DDR1
FOXM1	5.25011374176163e-59	-0.860951768847527	0.19	0.612	1.14861988442261e-54	F	FOXM1
SEZ6L2	6.16076753402022e-59	0.798309294478304	0.693	0.412	1.34785272109294e-54	F	SEZ6L2
GABARAPL2	6.39010832407509e-59	0.56760457265753	0.981	0.949	1.39802789914115e-54	F	GABARAPL2
NCAN	7.77575602903008e-59	0.686477488660648	0.378	0.077	1.7011799040312e-54	F	NCAN
CPNE8	1.15099247668934e-58	0.751358643516325	0.706	0.387	2.51814134050093e-54	F	CPNE8
AC068057.1	1.34070448188145e-58	0.510376530719959	0.452	0.107	2.93319326546024e-54	F	AC068057.1
UBE2C	1.42527957170069e-58	-1.08102269726774	0.108	0.518	3.11822664696676e-54	F	UBE2C
SPC25	5.11921062502336e-58	-1.01909600137996	0.119	0.521	1.11998090054261e-53	F	SPC25
C21orf58	5.12830717860948e-58	-0.936877122589352	0.278	0.679	1.12197104453618e-53	F	C21orf58
CDKN3	7.2323930899906e-58	-0.979496201481475	0.167	0.588	1.58230296022814e-53	F	CDKN3
CCNA2	8.05619381597799e-58	-0.901791939940607	0.082	0.478	1.76253408305966e-53	F	CCNA2
PLK2	1.01419107180866e-57	0.804918721149458	0.725	0.315	2.21884722690298e-53	F	PLK2
CLSPN	1.12787588859882e-57	-1.06049281586902	0.344	0.71	2.4675668690765e-53	F	CLSPN
SNHG14	1.22810100803397e-57	0.729005786597499	0.968	0.884	2.68683938537672e-53	F	SNHG14
RSRP1	1.64956461078484e-57	0.622855411365564	0.749	0.376	3.60891745547507e-53	F	RSRP1
UBL3	2.02877906521556e-57	0.77754780194365	0.958	0.878	4.43856283887859e-53	F	UBL3
PTX3	3.26707240385586e-57	1.06145725715132	0.836	0.577	7.14770100515585e-53	F	PTX3
HIST1H2BH	3.83943269451935e-57	-0.811037671026943	0.098	0.49	8.39991084906944e-53	F	HIST1H2BH
ITM2B	5.17026431988329e-57	0.610092203134672	0.981	0.918	1.13115042790407e-52	F	ITM2B
NUF2	5.34831810547883e-57	-0.87733366630975	0.101	0.5	1.17010503511666e-52	F	NUF2
MTUS1	5.69318791249606e-57	0.613796965224081	0.508	0.158	1.24555565149589e-52	F	MTUS1
TNFRSF10B	8.08950745425949e-57	0.649636586122265	0.606	0.247	1.76982244084289e-52	F	TNFRSF10B
C1QTNF6	8.4851404242566e-57	0.766192035583909	0.638	0.263	1.85637902201886e-52	F	C1QTNF6
GNG7	1.2024392451197e-56	0.726477720414507	0.696	0.362	2.63069658047288e-52	F	GNG7
ITGB5	1.38656274986941e-56	0.802995783092373	0.772	0.427	3.0335219841643e-52	F	ITGB5
KIF4A	1.42721240605468e-56	-0.92082862591489	0.124	0.531	3.12245530196643e-52	F	KIF4A
DDIT4	3.12529943586618e-56	0.578678618815957	0.426	0.095	6.83753010578804e-52	F	DDIT4
PTGFRN	4.21746666899035e-56	0.664082213175995	0.86	0.595	9.22697357841709e-52	F	PTGFRN
PROS1	5.76217197187792e-56	0.708357165589553	0.733	0.442	1.26064798400745e-51	F	PROS1
NRN1	6.27977696428099e-56	0.741300946652079	0.886	0.631	1.3738896042454e-51	F	NRN1
IFITM3	1.54673263300754e-55	0.987067776203062	0.722	0.431	3.3839416544939e-51	F	IFITM3
APOE	1.77511185240357e-55	1.24443871330864	0.243	0.025	3.88358971068853e-51	F	APOE
RPL12	2.14793093565965e-55	-0.41767032866704	1	1	4.69924330103619e-51	F	RPL12
PTTG1	2.66360274124102e-55	-1.1980635974609	0.399	0.772	5.82743007728711e-51	F	PTTG1
MCM10	3.09298847802479e-55	-0.857669386708299	0.095	0.476	6.76684019222264e-51	F	MCM10
LBR	3.12090976610158e-55	-0.870481341253535	0.638	0.881	6.82792638627704e-51	F	LBR
CHAF1A	3.92539192312887e-55	-0.902537415713435	0.474	0.792	8.58797244942133e-51	F	CHAF1A
DGKG	4.17881467685039e-55	0.385316673757748	0.225	0.017	9.14241075001329e-51	F	DGKG
MELK	4.95203458652554e-55	-0.786274899143051	0.119	0.515	1.08340612684006e-50	F	MELK
SELENOP	5.19745249491477e-55	0.547960961491669	0.259	0.03	1.13709865683745e-50	F	SELENOP
SSRP1	6.44823578536224e-55	-0.630488405090796	0.788	0.954	1.41074502512155e-50	F	SSRP1
PTGES3	6.88120458731221e-55	-0.466702872134213	0.995	0.999	1.50546993961217e-50	F	PTGES3
TPM4	8.39723906681459e-55	-0.52822998948603	0.976	0.998	1.8371479630377e-50	F	TPM4
BLVRB	1.05735126315827e-54	0.565487640190917	0.489	0.148	2.31327309353767e-50	F	BLVRB
RANBP1	1.06481055621738e-54	-0.516560161404924	0.995	1	2.32959253489238e-50	F	RANBP1
NPC2	1.1111409561322e-54	0.727826096608989	0.807	0.508	2.43095418382603e-50	F	NPC2
F3	1.62518242720485e-54	0.978150515055717	0.717	0.421	3.55557411423876e-50	F	F3
PRR11	2.15667091021556e-54	-0.929559177595989	0.376	0.755	4.71836461736961e-50	F	PRR11
CPE	2.69694598745196e-54	1.04570290460208	0.714	0.363	5.90037843134741e-50	F	CPE
BBOX1	3.4267151340097e-54	0.559242398101895	0.45	0.113	7.49696737018643e-50	F	BBOX1
DLGAP5	3.57572748226813e-54	-1.27324048625986	0.106	0.497	7.82297658570621e-50	F	DLGAP5
SLC47A2	3.87224221468014e-54	0.467005339326774	0.204	0.013	8.47169151727721e-50	F	SLC47A2
RARRES3	4.5437650337077e-54	0.388693214165808	0.251	0.024	9.94084914074571e-50	F	RARRES3
ARMH4	6.00598141260308e-54	0.718615489249808	0.783	0.507	1.3139886134493e-49	F	ARMH4
FGF1	7.35636597982594e-54	0.353368714097215	0.238	0.02	1.60942574906632e-49	F	FGF1
PRUNE2	7.81978035306068e-54	0.57464610400238	0.497	0.147	1.71081154564262e-49	F	PRUNE2
ZNF724	1.21099970587684e-53	-0.764003003279691	0.185	0.57	2.64942515651735e-49	F	ZNF724
CMSS1	2.17071299402652e-53	-0.772228543043171	0.54	0.834	4.74908588833123e-49	F	CMSS1
HDGF	2.17436471187949e-53	-0.70873597637257	0.815	0.958	4.75707511664994e-49	F	HDGF
LMNB2	4.03161258561021e-53	-0.785990076577345	0.368	0.721	8.82036201479801e-49	F	LMNB2
SNRPF	4.8960149623074e-53	-0.544789212166347	0.942	0.992	1.07115015345361e-48	F	SNRPF
ARHGAP11A	5.47377302993115e-53	-0.854612057156155	0.106	0.49	1.19755206348834e-48	F	ARHGAP11A
CEP55	6.26959995076594e-53	-0.882811053010422	0.077	0.448	1.37166307722857e-48	F	CEP55
ITPR1	6.83435735586828e-53	0.667241837212007	0.399	0.092	1.49522070231686e-48	F	ITPR1
KIFC1	8.33137783308525e-53	-0.802132341489192	0.087	0.464	1.82273884232239e-48	F	KIFC1
ADGRB2	8.83793489788624e-53	0.588404311279576	0.733	0.376	1.93356339695955e-48	F	ADGRB2
GRIA4	1.46084952963209e-52	0.754463315178327	0.743	0.45	3.1960466009291e-48	F	GRIA4
APOBEC3C	2.3561272125863e-52	0.571540083514735	0.452	0.143	5.15473511569631e-48	F	APOBEC3C
KLHL24	2.41493301653889e-52	0.588569808673594	0.495	0.155	5.28339045358379e-48	F	KLHL24
NCAPG2	2.41512998060983e-52	-0.826568958801357	0.302	0.678	5.28382137157819e-48	F	NCAPG2
MIS18BP1	2.41637923376372e-52	-0.902691057127523	0.185	0.576	5.28655448762827e-48	F	MIS18BP1
HAP1	3.52645557170944e-52	0.707421805991897	0.563	0.217	7.71517949978591e-48	F	HAP1
GPR137B	6.62562282788886e-52	0.54093129113145	0.569	0.231	1.44955376228553e-47	F	GPR137B
CIP2A	6.89766453761263e-52	-0.732980828723944	0.13	0.517	1.50907104753889e-47	F	CIP2A
RPA3	7.11386106703292e-52	-0.677900764880538	0.741	0.937	1.55637052424546e-47	F	RPA3
PHLDA3	1.28093780889591e-51	0.695534423521656	0.815	0.502	2.80243573830248e-47	F	PHLDA3
CTSF	1.52143327947341e-51	0.51021320524987	0.563	0.201	3.32859172883192e-47	F	CTSF
ALYREF	2.39320034556578e-51	-0.677261281046123	0.778	0.936	5.23584371602882e-47	F	ALYREF
FAM210B	2.90165512614709e-51	0.756924700106006	0.804	0.503	6.34824108498461e-47	F	FAM210B
CENPM	3.13539150699101e-51	-0.708790005328033	0.198	0.593	6.85960953899493e-47	F	CENPM
RYR3	3.31827723679073e-51	0.759613266099151	0.587	0.269	7.25972693865076e-47	F	RYR3
PURPL	7.74637815764536e-51	0.701967550113146	0.251	0.03	1.69475261332965e-46	F	PURPL
ITM2C	1.83653633186944e-50	0.648675306768332	0.852	0.589	4.01797418686396e-46	F	ITM2C
FDXR	1.84011730893889e-50	0.715637329578488	0.574	0.248	4.0258086484965e-46	F	FDXR
FAM198B	1.93381350343874e-50	0.41799674901012	0.32	0.052	4.23079718282327e-46	F	FAM198B
GRIA1	2.17042871349357e-50	0.731366541633006	0.77	0.543	4.74846393938123e-46	F	GRIA1
BUB1B	2.40820411067484e-50	-0.870510777440221	0.074	0.433	5.26866895333442e-46	F	BUB1B
SARAF	2.73663455394127e-50	0.493424767633036	0.997	0.991	5.98720907711272e-46	F	SARAF
GAS6	3.19013930139215e-50	0.44532466160342	0.405	0.095	6.97938676358575e-46	F	GAS6
NCAPH	4.07314905266659e-50	-0.652140906792046	0.09	0.456	8.91123549742396e-46	F	NCAPH
HIGD1A	5.13027598203967e-50	0.580069330293566	0.96	0.876	1.12240177935064e-45	F	HIGD1A
HIST1H1C	5.45410753487464e-50	-1.48512118251665	0.423	0.737	1.19324964647987e-45	F	HIST1H1C
KIF20B	5.70305190828529e-50	-0.852462561545633	0.13	0.508	1.24771369649466e-45	F	KIF20B
MTTP	8.13072018710472e-50	0.522898450974631	0.392	0.094	1.77883896253477e-45	F	MTTP
SAT1	1.50332465327004e-49	0.956890544314036	0.881	0.733	3.2889736764242e-45	F	SAT1
PIMREG	2.49083488967003e-49	-0.875766147151582	0.108	0.478	5.4494485716201e-45	F	PIMREG
TFPI2	4.48733718066851e-49	-1.02631355239566	0.41	0.773	9.81739628386656e-45	F	TFPI2
DDB2	5.1424345080439e-49	0.682223229952731	0.728	0.413	1.12506182166984e-44	F	DDB2
CHPT1	6.78620512732919e-49	0.81778387829491	0.762	0.53	1.48468595775708e-44	F	CHPT1
LTBP1	7.71796893837085e-49	0.741046269080188	0.492	0.17	1.68853724433677e-44	F	LTBP1
LMO2	1.0035340719283e-48	0.435865771744189	0.27	0.038	2.19553184256474e-44	F	LMO2
TUBB4B	1.05278276463534e-48	-0.842949024735406	0.817	0.963	2.30327813246919e-44	F	TUBB4B
MAF	1.5586831924456e-48	0.687687877314977	0.519	0.175	3.41008708843249e-44	F	MAF
MTRNR2L8	1.58964738427852e-48	0.604553155269797	0.622	0.292	3.47783054732456e-44	F	MTRNR2L8
KIF23	1.7635863759886e-48	-0.781916726327131	0.087	0.445	3.85837427338787e-44	F	KIF23
GMNN	1.88496180608729e-48	-0.784827037162612	0.563	0.842	4.12391943935778e-44	F	GMNN
MRAS	2.93081078462416e-48	0.517786602941357	0.468	0.139	6.41202783460074e-44	F	MRAS
KCNQ1OT1	3.46632980457225e-48	0.855243181313861	0.937	0.878	7.58363634644317e-44	F	KCNQ1OT1
RUFY3	4.98467456449748e-48	0.584901421738797	0.913	0.713	1.09054710122076e-43	F	RUFY3
NDC80	5.36563961012534e-48	-0.77540441028495	0.087	0.443	1.17389463390322e-43	F	NDC80
BTG2	6.40610072616475e-48	0.708256333962518	0.743	0.398	1.40152671687032e-43	F	BTG2
FAS	7.35635117473746e-48	0.361460862427852	0.307	0.051	1.60942251000906e-43	F	FAS
CCNB2	9.45862902827922e-48	-0.98331818259595	0.127	0.497	2.06935885880693e-43	F	CCNB2
CENPE	9.88238939884606e-48	-1.03621508715614	0.146	0.521	2.16206915267954e-43	F	CENPE
HIST2H2AC	1.15257464422986e-47	-1.23054940167984	0.233	0.576	2.52160280664609e-43	F	HIST2H2AC
KAT2B	1.2892355207016e-47	0.594201109245679	0.672	0.341	2.82058947219096e-43	F	KAT2B
DTNA	1.48591084909963e-47	0.617448188980532	0.86	0.576	3.25087575566017e-43	F	DTNA
SNHG25	1.48945906462507e-47	0.803825461839733	0.894	0.748	3.25863854158673e-43	F	SNHG25
ATAD5	1.76736604642699e-47	-0.74199270457285	0.257	0.62	3.86664343637297e-43	F	ATAD5
SERPINB6	1.84650509639519e-47	0.791170098440683	0.656	0.342	4.03978384989339e-43	F	SERPINB6
CSGALNACT1	1.86559117268571e-47	0.62799563079762	0.751	0.407	4.08154036760179e-43	F	CSGALNACT1
VRK1	2.4851926726681e-47	-0.743316564124657	0.265	0.608	5.43710452926326e-43	F	VRK1
PRNP	3.20245715450603e-47	0.537559631490365	0.611	0.257	7.0063357626283e-43	F	PRNP
ZNF714	4.06845046900156e-47	-0.705367938378329	0.556	0.83	8.90095593608161e-43	F	ZNF714
SCHIP1	4.2583717789142e-47	0.565843694260086	0.638	0.296	9.31646577790848e-43	F	SCHIP1
ECT2	5.41112334896287e-47	-0.84570605272214	0.209	0.588	1.1838455662861e-42	F	ECT2
TTYH3	7.09558838435355e-47	0.654735718310756	0.95	0.782	1.55237282672887e-42	F	TTYH3
PSMB8	9.50222132352308e-47	0.567759992600745	0.672	0.306	2.07889598116038e-42	F	PSMB8
TMEM131	1.00982683653348e-46	0.556046600120453	0.931	0.715	2.20929915296795e-42	F	TMEM131
RAD51AP1	1.54872655671451e-46	-0.714726122990236	0.164	0.535	3.38830396078001e-42	F	RAD51AP1
TCEAL9	2.56584304279122e-46	0.673454070646029	0.931	0.728	5.61355140901863e-42	F	TCEAL9
SLC6A1	2.62251974611996e-46	0.403793984537892	0.283	0.044	5.73754870056126e-42	F	SLC6A1
ADGRV1	2.9288181594117e-46	0.781766242600783	0.905	0.78	6.40766836916091e-42	F	ADGRV1
RRAGD	3.39619071382656e-46	0.578002047473629	0.558	0.212	7.43018604370974e-42	F	RRAGD
SRSF7	3.46848750004646e-46	-0.544037938831147	0.926	0.99	7.58835695260165e-42	F	SRSF7
ANLN	3.8881580347318e-46	-0.79661270167013	0.159	0.523	8.50651214838622e-42	F	ANLN
CDH4	4.31069796618398e-46	0.681541485639328	0.577	0.271	9.43094501041732e-42	F	CDH4
TIMP2	4.32485323356393e-46	0.589952321642136	0.958	0.894	9.46191390439116e-42	F	TIMP2
DEPDC1	4.50208963388781e-46	-0.809326454683374	0.098	0.45	9.84967170101975e-42	F	DEPDC1
RHOU	4.80331715897747e-46	0.679268672936225	0.577	0.27	1.05086972804109e-41	F	RHOU
AQP4	5.63278665686219e-46	0.788788374838227	0.275	0.045	1.23234106478831e-41	F	AQP4
GAS6.AS1	6.02086346720063e-46	0.365369548213196	0.241	0.029	1.31724450935415e-41	F	GAS6.AS1
AL355974.2	6.28452413378498e-46	0.584351036636427	0.524	0.204	1.37492818998948e-41	F	AL355974.2
INPP5D	7.44236403231831e-46	0.29716297299631	0.19	0.013	1.6282404029906e-41	F	INPP5D
GLUL	7.69639269433482e-46	0.836991658635782	0.841	0.649	1.68381679366657e-41	F	GLUL
NDUFA4	9.70200867312729e-46	0.371450694648054	1	1	2.12260545750679e-41	F	NDUFA4
GPR37L1	1.01166472777574e-45	0.575577159274917	0.487	0.159	2.21332009142776e-41	F	GPR37L1
HSP90AB1	1.01297462258048e-45	-0.461472513725619	1	1	2.21618587928157e-41	F	HSP90AB1
RPS2	1.19410320869506e-45	-0.348262605064902	1	1	2.61245899998306e-41	F	RPS2
C1R	1.32533049601147e-45	0.554334645926025	0.439	0.15	2.8995580591739e-41	F	C1R
GRIA2	1.40467595405213e-45	0.743169617519488	0.892	0.698	3.07315005227524e-41	F	GRIA2
MEGF10	1.60396005289776e-45	0.560279707990448	0.519	0.199	3.50914380372973e-41	F	MEGF10
C18orf32	1.79240946720569e-45	0.494728963570045	0.992	0.96	3.92143343235261e-41	F	C18orf32
PDCD5	1.83242985057168e-45	-0.520449678952723	0.958	0.993	4.00899002708073e-41	F	PDCD5
A2M	1.9670808831061e-45	0.973555825365214	0.714	0.502	4.30357955605953e-41	F	A2M
KIF2C	2.06507935751605e-45	-0.755710807983521	0.071	0.405	4.51798061837362e-41	F	KIF2C
MICA	2.59565258053815e-45	0.563333031968002	0.489	0.184	5.67876871570136e-41	F	MICA
UBE2I	5.05102121689783e-45	-0.517622378403009	0.926	0.988	1.10506242183291e-40	F	UBE2I
SESN2	5.35387645890616e-45	0.473827276022877	0.418	0.118	1.17132109167949e-40	F	SESN2
ATP6V0E1	5.6967803140313e-45	0.50999712781046	0.981	0.86	1.24634159710377e-40	F	ATP6V0E1
CALM3	6.77672421158322e-45	-0.515593821417619	0.968	0.994	1.48261172301018e-40	F	CALM3
AKAP9	6.92633856268177e-45	0.579425548701079	0.974	0.884	1.51534435074352e-40	F	AKAP9
BUB1	1.03011983268003e-44	-0.85996633639187	0.103	0.45	2.25369616993737e-40	F	BUB1
UBE2H	1.03603488452971e-44	0.600944967581421	0.878	0.655	2.26663712037411e-40	F	UBE2H
LINC.PINT	1.34947456119292e-44	0.497425572114263	0.521	0.193	2.95238044497787e-40	F	LINC.PINT
FILIP1L	1.37453966768152e-44	0.721709260389881	0.669	0.324	3.00721788495362e-40	F	FILIP1L
EIF1AX	1.60640566967787e-44	-0.458443453171872	0.976	0.996	3.51449432412124e-40	F	EIF1AX
TPP1	1.83619921481061e-44	0.521127062460346	0.595	0.26	4.01723664216266e-40	F	TPP1
ZNF106	1.9199442519265e-44	0.701361919435174	0.955	0.894	4.20045403436479e-40	F	ZNF106
SSBP2	2.1585518913818e-44	0.604463690426108	0.897	0.677	4.7224798279651e-40	F	SSBP2
GGH	2.67015702952539e-44	-0.602635302292122	0.439	0.781	5.84176954919564e-40	F	GGH
MRTO4	2.84595624763903e-44	-0.683284529762758	0.548	0.797	6.22638307858468e-40	F	MRTO4
FIBIN	3.42301641671747e-44	0.673034523491622	0.741	0.403	7.48887531649447e-40	F	FIBIN
CCT5	4.14077230430434e-44	-0.528901602292773	0.923	0.988	9.05918164735703e-40	F	CCT5
ALDH1L1	4.38987699695676e-44	0.360677966596667	0.307	0.057	9.604172893942e-40	F	ALDH1L1
SKA3	5.61769064368134e-44	-0.589502145537924	0.079	0.406	1.2290383590246e-39	F	SKA3
ITPKB	5.95334642526213e-44	0.525259330854308	0.526	0.208	1.30247313091885e-39	F	ITPKB
PLA2G16	6.42415486838164e-44	0.523005363494134	0.434	0.133	1.40547660210454e-39	F	PLA2G16
CTSO	6.6529759831342e-44	0.403001742510514	0.354	0.085	1.4555380855901e-39	F	CTSO
BEX4	7.84088013175396e-44	0.558922486110785	0.487	0.164	1.71542775522513e-39	F	BEX4
RPS26	8.30782880274196e-44	-0.346982495221758	1	1	1.81758678546389e-39	F	RPS26
SGO2	1.1366000782702e-43	-1.00322278370418	0.18	0.541	2.48665365123953e-39	F	SGO2
KIF5B	1.14711538694734e-43	-0.756329039271129	0.852	0.956	2.50965904356338e-39	F	KIF5B
HIST1H1D	1.41574986999439e-43	-1.7203929754532	0.116	0.432	3.09737756557372e-39	F	HIST1H1D
SCN2A	2.04674997018876e-43	0.379766356273926	0.299	0.06	4.47787958477898e-39	F	SCN2A
CADM2	2.35816518310034e-43	0.68709767454434	0.836	0.562	5.15919378758693e-39	F	CADM2
QPRT	2.4365063679551e-43	0.440600583195064	0.246	0.034	5.33058863181217e-39	F	QPRT
PSMA4	2.44186165000264e-43	-0.451118796423337	0.947	0.997	5.34230491787577e-39	F	PSMA4
PIK3C2A	2.56099127419028e-43	0.653249586560074	0.881	0.705	5.60293670967349e-39	F	PIK3C2A
SLC15A2	2.66668746795806e-43	0.350819519672843	0.283	0.049	5.83417884239865e-39	F	SLC15A2
PEPD	2.82587610788139e-43	0.549520657301102	0.881	0.671	6.1824517488229e-39	F	PEPD
MAGED1	3.45621164880373e-43	0.545100575305109	0.934	0.811	7.5614998452528e-39	F	MAGED1
CAPS	5.27003595985009e-43	0.406977870093796	0.304	0.058	1.152978467296e-38	F	CAPS
PIK3R2	5.31767156717127e-43	0.544484154856404	0.833	0.575	1.16340018546573e-38	F	PIK3R2
PRDX5	5.53711968647478e-43	0.462682292178983	1	0.977	1.21141104500695e-38	F	PRDX5
LPL	6.83271746171786e-43	0.874053417894115	0.878	0.907	1.49486192627463e-38	F	LPL
CCNB1	7.38444631471601e-43	-1.14834471140766	0.169	0.525	1.61556916473357e-38	F	CCNB1
AHCYL2	8.04912682750906e-43	0.432124534090322	0.452	0.146	1.76098796732243e-38	F	AHCYL2
GNG4	8.42907770853832e-43	-0.651640793821224	0.524	0.825	1.84411362107401e-38	F	GNG4
SNRPB	1.45174097709115e-42	-0.446833241861076	0.976	0.999	3.17611890968003e-38	F	SNRPB
ATP1A1	1.57084488277772e-42	0.605364277250038	0.921	0.782	3.4366944345411e-38	F	ATP1A1
DUT	1.62071689841533e-42	-0.824183438302507	0.886	0.97	3.54580443035307e-38	F	DUT
WNT7A	2.1187776853405e-42	0.362420983651611	0.241	0.034	4.63546181998796e-38	F	WNT7A
NHP2	2.58934133325927e-42	-0.475866903539524	0.902	0.988	5.66496096890463e-38	F	NHP2
MIS18A	2.6622303616051e-42	-0.639457424967209	0.214	0.55	5.82442758511964e-38	F	MIS18A
BRCA2	3.16455888213044e-42	-0.649540877594882	0.164	0.511	6.92342192232498e-38	F	BRCA2
RPL8	3.73324859373622e-42	-0.299227507477888	1	1	8.16760127337611e-38	F	RPL8
C1S	4.41805854970052e-42	0.294300910386691	0.196	0.019	9.6658284950348e-38	F	C1S
SESN1	4.44286774568565e-42	0.476407423717732	0.399	0.119	9.72010605401107e-38	F	SESN1
ATP2B4	4.51935550635613e-42	0.484778479934475	0.45	0.151	9.88744597680594e-38	F	ATP2B4
CHI3L1	4.70529915535576e-42	2.19224073262209	0.246	0.046	1.02942534920873e-37	F	CHI3L1
PDLIM5	5.87218678198413e-42	0.572414241827448	0.714	0.417	1.28471702416249e-37	F	PDLIM5
HIST1H2AH	6.06357054436355e-42	-0.964711826434916	0.074	0.376	1.32658796369586e-37	F	HIST1H2AH
TRIP13	6.06449336028472e-42	-0.529642827332047	0.071	0.387	1.32678985736309e-37	F	TRIP13
PTPRZ1	6.82764134144518e-42	0.504905913297121	1	0.999	1.49375137268138e-37	F	PTPRZ1
BTBD17	7.37490134390282e-42	0.578339679535439	0.267	0.056	1.61348091601906e-37	F	BTBD17
STAT2	9.73794432517457e-42	0.540349799060335	0.571	0.248	2.13046745946169e-37	F	STAT2
HNRNPDL	1.06026691398075e-41	-0.447879954061718	0.984	0.998	2.31965195440708e-37	F	HNRNPDL
SCG3	1.17832507607313e-41	0.698367636838417	0.521	0.214	2.5779396014328e-37	F	SCG3
TRIM5	1.41108246943428e-41	0.508480641859755	0.566	0.238	3.08716622662831e-37	F	TRIM5
KIF14	1.65262674703912e-41	-0.772674911334855	0.111	0.447	3.61561679717219e-37	F	KIF14
HSPA4L	1.69978802669791e-41	0.578843375858435	0.648	0.313	3.71879624480968e-37	F	HSPA4L
FCGR2A	1.82634781536428e-41	0.688211593649513	0.582	0.265	3.99568375045398e-37	F	FCGR2A
GABARAPL1	2.18230041851191e-41	0.384324937351375	0.365	0.091	4.77443685562035e-37	F	GABARAPL1
FAM162A	2.32444892961983e-41	0.52402340526723	0.664	0.324	5.08542936822226e-37	F	FAM162A
PRELID1	2.58810739882513e-41	-0.467173106622357	0.979	0.994	5.66226136714962e-37	F	PRELID1
CNTNAP3B	3.55349122956301e-41	0.497698537426638	0.54	0.212	7.77432811203796e-37	F	CNTNAP3B
PSMC3	4.44636912073466e-41	-0.491520614199895	0.937	0.989	9.72776636234329e-37	F	PSMC3
RBM3	5.97459476677867e-41	-0.487242953411008	0.915	0.989	1.30712184307584e-36	F	RBM3
AL139220.2	6.93620252428785e-41	0.445090145069405	0.474	0.162	1.51750238826369e-36	F	AL139220.2
LRP1B	7.45807472118959e-41	0.529999182540917	0.521	0.216	1.63167758750186e-36	F	LRP1B
CBR1	7.7075413528004e-41	0.77850927367222	0.54	0.274	1.68625589716567e-36	F	CBR1
KDELR2	8.22615956763178e-41	-0.439184585810986	0.929	0.991	1.79971919020648e-36	F	KDELR2
ADGRG1	1.00762853943416e-40	0.606384484835045	0.929	0.834	2.20448971857406e-36	F	ADGRG1
BRCA1	1.03297901756803e-40	-0.758387689879674	0.413	0.725	2.25995149463534e-36	F	BRCA1
ASAH1	1.1623941002048e-40	0.514616047337838	0.86	0.619	2.54308581242807e-36	F	ASAH1
TENM1	1.23585198583186e-40	0.523917850468977	0.646	0.293	2.70379697460295e-36	F	TENM1
TP53I3	1.24813145314724e-40	0.686233456988519	0.754	0.508	2.73066199319552e-36	F	TP53I3
FBXO5	1.53096013561914e-40	-0.779006184728421	0.286	0.617	3.34943458470756e-36	F	FBXO5
MAP6D1	1.8320990788648e-40	0.440674940774	0.484	0.17	4.0082663647404e-36	F	MAP6D1
SAT2	2.22666371878788e-40	0.495715594299438	0.942	0.807	4.87149488396413e-36	F	SAT2
TRIAP1	2.26972999512064e-40	0.584263339633605	0.812	0.577	4.96571528332494e-36	F	TRIAP1
FAM49A	2.37374276319153e-40	0.382435795764957	0.32	0.07	5.19327441731042e-36	F	FAM49A
SCN4B	2.61275436311805e-40	0.344493418570261	0.272	0.049	5.71618399562967e-36	F	SCN4B
MND1	2.7622873761302e-40	-0.585755624177906	0.103	0.424	6.04333232149764e-36	F	MND1
USP1	3.36246978764825e-40	-0.612035691252361	0.712	0.904	7.35641140141684e-36	F	USP1
PLOD2	3.39782045985029e-40	0.606634810443928	0.841	0.559	7.43375160206048e-36	F	PLOD2
RFC3	3.56227124577398e-40	-0.641693634423455	0.204	0.532	7.79353703150432e-36	F	RFC3
TRA2B	4.22013219105222e-40	-0.490139308204096	0.91	0.979	9.23280520758405e-36	F	TRA2B
LSM2	4.77243892579457e-40	-0.523980588463643	0.857	0.946	1.04411418818534e-35	F	LSM2
PSMA7	5.26848716755844e-40	-0.392593998357509	0.995	1	1.15263962251844e-35	F	PSMA7
FANCD2	6.15959523390112e-40	-0.576855938100345	0.122	0.451	1.34759624527289e-35	F	FANCD2
NUDT14	7.7846934809553e-40	0.480307984194712	0.587	0.258	1.7031352397634e-35	F	NUDT14
ACSBG1	8.17521365958156e-40	0.489508278185911	0.458	0.157	1.78857324444325e-35	F	ACSBG1
AKAP6	1.12188395204399e-39	0.502064750520119	0.574	0.248	2.45445771028185e-35	F	AKAP6
CALCOCO1	1.28200836802717e-39	0.418141455369021	0.489	0.174	2.80477790756984e-35	F	CALCOCO1
ALDOA	1.46283272179538e-39	0.478735055231889	0.526	0.209	3.20038542874393e-35	F	ALDOA
PPP1R14B	1.88518169010977e-39	-0.438518871216348	1	0.999	4.12440050162215e-35	F	PPP1R14B
PHF19	2.38761883295132e-39	-0.650400861516416	0.497	0.78	5.2236324827309e-35	F	PHF19
ZMAT4	2.44567953729778e-39	0.38112617169938	0.32	0.071	5.35065769170009e-35	F	ZMAT4
HMMR	2.92809260057677e-39	-0.895459498636366	0.111	0.432	6.40608099154186e-35	F	HMMR
GPM6B	3.27788682244848e-39	0.412885222116436	0.995	1	7.17136079015278e-35	F	GPM6B
NASP	3.56673748135704e-39	-0.481382096970946	0.987	0.999	7.80330826171293e-35	F	NASP
CSF1	4.48886975215824e-39	0.49544198616788	0.579	0.247	9.82074924377179e-35	F	CSF1
ENHO	4.48984063136978e-39	0.585706542225394	0.778	0.521	9.82287333331081e-35	F	ENHO
RAD21	4.75012429585579e-39	-0.697415731679219	0.878	0.96	1.03923219344733e-34	F	RAD21
SCP2	5.11332367390929e-39	0.485338042310173	0.944	0.825	1.11869295337787e-34	F	SCP2
PVT1	5.7985416059475e-39	0.628766759289915	0.685	0.497	1.26860493254919e-34	F	PVT1
MAST4	5.90380559131891e-39	0.451443430519849	0.437	0.144	1.29163458726875e-34	F	MAST4
ACYP2	6.06474074185244e-39	0.501836790707736	0.635	0.34	1.32684397950248e-34	F	ACYP2
COX7C	6.40474451748693e-39	0.352123604873205	1	1	1.40123000553579e-34	F	COX7C
HNRNPC	7.25602165435516e-39	-0.362134982240942	1	1	1.58747241753982e-34	F	HNRNPC
EXTL3	8.45881710517359e-39	0.583418136384653	0.857	0.667	1.85062000626988e-34	F	EXTL3
MAZ	1.03430005397267e-38	-0.510695116211485	0.849	0.961	2.2628416580814e-34	F	MAZ
ATP2A2	1.04150916344055e-38	0.582229184714541	0.926	0.796	2.27861374777523e-34	F	ATP2A2
NRCAM	1.31201198924169e-38	0.59634569287848	0.778	0.457	2.87041983006297e-34	F	NRCAM
NT5DC2	1.38599327162797e-38	-0.512077557787445	0.812	0.953	3.03227607966767e-34	F	NT5DC2
FAM3C	1.48569709035365e-38	0.540663135516812	0.984	0.966	3.25040809427572e-34	F	FAM3C
SDK1	1.89092089511955e-38	0.615170691843356	0.659	0.357	4.13695673434256e-34	F	SDK1
PRMT1	2.02904301532617e-38	-0.493768534549824	0.876	0.971	4.43914030893059e-34	F	PRMT1
TPT1	2.09242036885707e-38	0.349742864380421	0.997	1	4.57779728298551e-34	F	TPT1
ARL6IP5	2.20688852231719e-38	0.541623048517313	0.905	0.687	4.82823070912554e-34	F	ARL6IP5
FUT8	2.30288488684576e-38	0.593233436664906	0.913	0.752	5.03825155544116e-34	F	FUT8
MCM8	2.60884497273668e-38	-0.635470862965166	0.217	0.534	5.70763103135332e-34	F	MCM8
ANKRA2	3.71818197096805e-38	0.414574996545728	0.423	0.146	8.13463851608391e-34	F	ANKRA2
HLA.A	4.9739121157545e-38	0.554777913806418	0.976	0.939	1.08819249268477e-33	F	HLA.A
SRGAP2C	7.46750131994944e-38	0.562956047685276	0.934	0.849	1.63373993877854e-33	F	SRGAP2C
BACE2	9.17532320238105e-38	0.482285989451752	0.421	0.15	2.00737721021693e-33	F	BACE2
SPAG16	1.04966583818974e-37	0.534511249169701	0.616	0.327	2.29645892079151e-33	F	SPAG16
METTL7A	1.15426194294853e-37	0.468512838569212	0.426	0.143	2.52529427878279e-33	F	METTL7A
PPP1R1C	1.19142994393383e-37	0.417449025190758	0.336	0.084	2.60661043133843e-33	F	PPP1R1C
DRAM1	1.33661715710001e-37	0.427010828591074	0.397	0.12	2.9242510163034e-33	F	DRAM1
KCNJ16	1.34702174488384e-37	0.569217010313713	0.452	0.167	2.94701417345686e-33	F	KCNJ16
SLC40A1	1.51396783884762e-37	0.39331545628743	0.312	0.073	3.31225883783082e-33	F	SLC40A1
NINJ1	1.76573012393668e-37	0.609532162604906	0.72	0.483	3.86306436514866e-33	F	NINJ1
PTPRN2	2.05941524842529e-37	0.369342350304956	0.389	0.113	4.50558868050484e-33	F	PTPRN2
MAN1C1	2.08802492203582e-37	0.478471187825412	0.503	0.193	4.56818092442996e-33	F	MAN1C1
CEP152	2.33414374990613e-37	-0.578264785757665	0.108	0.413	5.10663969604462e-33	F	CEP152
CCL2	2.34984256612258e-37	1.77449290793357	0.466	0.206	5.14098556616299e-33	F	CCL2
MTSS1L	2.70239369867878e-37	0.475095544543711	0.688	0.354	5.91229693396944e-33	F	MTSS1L
PPARGC1A	2.86303810352479e-37	0.342897220235484	0.275	0.054	6.26375476289154e-33	F	PPARGC1A
PSMC3IP	3.38096294913511e-37	-0.658680501990115	0.249	0.555	7.3968707401178e-33	F	PSMC3IP
RTKN2	3.81268589184512e-37	-0.579345719911388	0.085	0.378	8.34139419417876e-33	F	RTKN2
CDH6	4.60658127931774e-37	0.634979671136357	0.772	0.476	1.00782785228914e-32	F	CDH6
CMIP	4.67029971493273e-37	0.454102215788341	0.624	0.293	1.02176817163298e-32	F	CMIP
PGPEP1	5.19230540113206e-37	0.592235416439844	0.68	0.392	1.13597257565967e-32	F	PGPEP1
SRSF8	5.5015204502767e-37	0.502551996549856	0.614	0.311	1.20362264411154e-32	F	SRSF8
CDH10	6.48724671865089e-37	0.379231309652504	0.331	0.085	1.41927983710644e-32	F	CDH10
HAS3	9.71558948846606e-37	0.516269719887158	0.479	0.177	2.12557666828661e-32	F	HAS3
ZWINT	1.02809560816914e-36	-0.577440583101325	0.122	0.429	2.24926757155244e-32	F	ZWINT
DNASE2	1.05586285921431e-36	0.462400271014521	0.63	0.305	2.31001676338906e-32	F	DNASE2
DGCR6	1.25182351703523e-36	0.308545715444707	0.286	0.061	2.73873949056968e-32	F	DGCR6
IP6K2	1.41324401445764e-36	0.481237494069377	0.804	0.521	3.09189525483043e-32	F	IP6K2
AURKB	1.55025004837029e-36	-0.598275361406972	0.063	0.349	3.39163705582452e-32	F	AURKB
CHCHD10	1.98667176942587e-36	0.563249276509468	0.577	0.289	4.34644049714992e-32	F	CHCHD10
CCT6A	2.11554186761465e-36	-0.387211033222282	0.995	1	4.62838249796733e-32	F	CCT6A
ARHGEF26.AS1	2.27975390926286e-36	0.356066492150387	0.347	0.092	4.9876456026853e-32	F	ARHGEF26.AS1
CKAP2L	2.28434830429218e-36	-0.662537705269151	0.101	0.406	4.99769722013043e-32	F	CKAP2L
ANOS1	3.20985001410477e-36	0.387029897505355	0.201	0.029	7.02250986085841e-32	F	ANOS1
PDGFC	3.99142651007955e-36	0.576779480718114	0.823	0.55	8.73244291875205e-32	F	PDGFC
FAM184A	4.13958443759176e-36	0.548915639417452	0.608	0.288	9.05658283256324e-32	F	FAM184A
KCNN3	4.70734930070117e-36	0.281241802971722	0.198	0.024	1.0298738800074e-31	F	KCNN3
KITLG	4.72694787157143e-36	0.469562513302625	0.27	0.057	1.0341616553424e-31	F	KITLG
PBX1	5.27883333010506e-36	0.612684790380272	0.87	0.609	1.15490315596038e-31	F	PBX1
ACTA2	6.8307174085027e-36	0.344476580818637	0.262	0.051	1.49442435463222e-31	F	ACTA2
SHC2	6.88537821042289e-36	0.42687429950818	0.579	0.259	1.50638304487632e-31	F	SHC2
APC	6.91624320617374e-36	0.632140423098514	0.971	0.892	1.51313568864669e-31	F	APC
AC058791.1	7.52700907275681e-36	0.360850025480942	0.362	0.102	1.64675904493774e-31	F	AC058791.1
EMID1	9.46538877707884e-36	0.344079498275876	0.331	0.085	2.07083775664931e-31	F	EMID1
AL049838.1	1.01118752778507e-35	0.380458670405636	0.402	0.127	2.21227607328817e-31	F	AL049838.1
NME4	1.01240126518673e-35	-0.519694996644833	0.889	0.976	2.21493148797552e-31	F	NME4
CKLF	1.09532212294222e-35	-0.543727404141889	0.812	0.937	2.39634574057299e-31	F	CKLF
DPP7	1.24995905683241e-35	0.490480421496438	0.778	0.489	2.73466042453794e-31	F	DPP7
IL6ST	1.40821761014297e-35	0.499979742510262	0.926	0.841	3.08089848747078e-31	F	IL6ST
FMN2	1.4490852115274e-35	0.519382560483281	0.526	0.234	3.17030862577964e-31	F	FMN2
GINS4	1.67755002323739e-35	-0.58617573693188	0.18	0.492	3.67014394083876e-31	F	GINS4
RTRAF	1.94961630821472e-35	-0.440870430534486	0.987	0.995	4.26537055911217e-31	F	RTRAF
FST	1.99165442130143e-35	0.869463336855225	0.635	0.344	4.35734154292328e-31	F	FST
DNAJB9	2.24545459258028e-35	0.687755568843457	0.548	0.266	4.91260555764713e-31	F	DNAJB9
PLD3	2.44854444788742e-35	0.494367025261887	0.783	0.509	5.35692554308809e-31	F	PLD3
SKA1	3.37340837323399e-35	-0.4897707877264	0.056	0.326	7.38034283896131e-31	F	SKA1
ATP2B1	3.67291289864759e-35	0.632065944168567	0.944	0.85	8.03559883966119e-31	F	ATP2B1
ITGB3BP	4.3802217150874e-35	-0.651556245212164	0.458	0.728	9.58304906826821e-31	F	ITGB3BP
HSD11B1L	5.67811029993168e-35	0.43456135335212	0.659	0.336	1.24225697141905e-30	F	HSD11B1L
RNF13	6.46867739137121e-35	0.495823573954256	0.854	0.669	1.41521723968419e-30	F	RNF13
NDUFB5	6.85984096411653e-35	0.435228033142583	0.944	0.855	1.50079600612941e-30	F	NDUFB5
GCNT2	7.46000052684417e-35	0.464668797732958	0.529	0.232	1.63209891526297e-30	F	GCNT2
FAM84A	7.77044710315072e-35	0.649761716877439	0.497	0.208	1.70001841722732e-30	F	FAM84A
PHYHIPL	9.35752878881773e-35	0.556655963625987	0.566	0.271	2.04724014841754e-30	F	PHYHIPL
TM7SF3	1.08853764404331e-34	0.509747322419523	0.81	0.597	2.38150265763796e-30	F	TM7SF3
KPNA2	1.11662218115562e-34	-0.893516872982978	0.548	0.795	2.44294600793225e-30	F	KPNA2
GSTK1	1.23464310532949e-34	0.503102844209224	0.849	0.647	2.70115218583986e-30	F	GSTK1
COBLL1	1.27000520668359e-34	0.497008997787784	0.476	0.202	2.77851739118236e-30	F	COBLL1
PDE2A	1.69092581492243e-34	0.261682920446436	0.196	0.027	3.6994074978873e-30	F	PDE2A
CRISPLD1	1.72902094810669e-34	0.537800301278376	0.561	0.263	3.78275203026781e-30	F	CRISPLD1
CADM4	1.81975951172425e-34	0.482027400292786	0.937	0.84	3.98126985975031e-30	F	CADM4
GAL3ST4	2.06838703461512e-34	0.361854725021792	0.354	0.106	4.52521715433096e-30	F	GAL3ST4
ITPRID2	2.14331191483416e-34	0.555798045713487	0.971	0.944	4.68913780727417e-30	F	ITPRID2
SORL1	2.23191400438787e-34	0.468589580684301	0.516	0.216	4.88298145879977e-30	F	SORL1
EML2	2.34276893346994e-34	0.354711706545709	0.365	0.109	5.12550987264553e-30	F	EML2
ITFG1	2.50901472927405e-34	0.467127569108201	0.841	0.579	5.48922242470576e-30	F	ITFG1
LAMP2	2.91013812485664e-34	0.506344425337888	0.862	0.621	6.36680018956135e-30	F	LAMP2
RPS6KA5	3.37957758466476e-34	0.455524536286319	0.341	0.102	7.39383983972956e-30	F	RPS6KA5
FBXO22	3.638155702834e-34	0.584761190588774	0.881	0.728	7.95955704666024e-30	F	FBXO22
KIF18A	3.92741209643696e-34	-0.635579434235603	0.14	0.448	8.59239218458478e-30	F	KIF18A
DPYD	4.31284809614197e-34	0.476509001903424	0.511	0.212	9.43564906473941e-30	F	DPYD
DNAJC9	4.87692129780816e-34	-0.64140271665841	0.354	0.628	1.06697284153447e-29	F	DNAJC9
GLG1	5.19551299804306e-34	0.459147745902777	0.976	0.877	1.13667433371186e-29	F	GLG1
ISCU	6.0013209726725e-34	0.497655994382407	0.817	0.594	1.31296900240129e-29	F	ISCU
SULF2	6.34085823940118e-34	0.584520456238596	0.5	0.227	1.38725296561619e-29	F	SULF2
NUDC	6.62959202511158e-34	-0.454403049444217	0.944	0.989	1.45042214325391e-29	F	NUDC
NORAD	6.67411992135004e-34	0.579108056247581	0.852	0.649	1.46016395639296e-29	F	NORAD
GAPDH	6.7084896676577e-34	0.260946214598218	1	1	1.46768336949015e-29	F	GAPDH
ATP6V1G1	7.43518845774839e-34	0.394811260473151	0.997	0.988	1.62667053078619e-29	F	ATP6V1G1
PARPBP	7.47760435404896e-34	-0.519854835145581	0.111	0.405	1.63595028057883e-29	F	PARPBP
CDCA8	8.44206234401831e-34	-0.721868786111027	0.066	0.339	1.84695439962433e-29	F	CDCA8
MT.ND4	8.76546997059856e-34	0.261921870697208	1	1	1.91770952016755e-29	F	MT.ND4
SYNCRIP	8.87114762287979e-34	-0.403249007271727	0.963	0.995	1.94082967693364e-29	F	SYNCRIP
LIFR	1.19389695899985e-33	0.562088591353369	0.688	0.432	2.61200776689987e-29	F	LIFR
DGLUCY	1.34387145350024e-33	0.337092632246198	0.333	0.091	2.94012196596782e-29	F	DGLUCY
PCMTD2	1.73328528114888e-33	0.500983906536753	0.741	0.483	3.79208153809751e-29	F	PCMTD2
ANP32A	1.76094956560954e-33	-0.429757438511513	0.947	0.99	3.85260545964055e-29	F	ANP32A
XPO1	1.7679857458758e-33	-0.500212744818934	0.897	0.962	3.86799921482707e-29	F	XPO1
SNTB1	1.77410976334516e-33	0.385611761878921	0.394	0.131	3.88139734024654e-29	F	SNTB1
SDK2	2.56690959109241e-33	0.285542041044638	0.22	0.036	5.61588480339198e-29	F	SDK2
ALDH3A1	2.57827007748659e-33	0.694135454725239	0.164	0.019	5.64073927552515e-29	F	ALDH3A1
LIPA	2.70841211355443e-33	0.4825746483584	0.402	0.142	5.92546402203437e-29	F	LIPA
SOCS2	3.07482113797595e-33	0.412272057450069	0.405	0.136	6.72709368566379e-29	F	SOCS2
KCNE4	3.08312552118489e-33	0.665846847495676	0.487	0.211	6.74526201524829e-29	F	KCNE4
HNRNPUL1	3.18140621012344e-33	-0.501058823948681	0.817	0.928	6.96028050650806e-29	F	HNRNPUL1
NCAM2	3.38366811546189e-33	0.323663611650083	0.296	0.071	7.40278910300753e-29	F	NCAM2
MASP1	3.44594404923132e-33	0.357129998197258	0.344	0.099	7.53903639090828e-29	F	MASP1
NUPR1	3.59996785470169e-33	0.513207770943388	0.135	0.009	7.87600967251636e-29	F	NUPR1
PSAP	3.91785894223862e-33	0.462757816946686	0.955	0.873	8.57149179382965e-29	F	PSAP
ATP6AP1	4.12794471735919e-33	0.4500574511046	0.86	0.611	9.03111745263843e-29	F	ATP6AP1
DCLK1	4.70483137770878e-33	0.510885773768478	0.616	0.329	1.02932300881513e-28	F	DCLK1
HIGD2A	5.07268160739108e-33	0.464411516387687	0.926	0.848	1.10980128206502e-28	F	HIGD2A
SLC22A17	5.25091292328871e-33	0.464697817919446	0.714	0.43	1.1487947293571e-28	F	SLC22A17
CACNG7	5.3093462609276e-33	0.441123980075817	0.529	0.248	1.16157877496574e-28	F	CACNG7
SPTBN1	5.36030567685954e-33	0.486946182733234	0.981	0.95	1.17272767598333e-28	F	SPTBN1
CENPK	5.8268146396649e-33	-0.607273003094284	0.423	0.711	1.27479050686589e-28	F	CENPK
AGT	6.47808837105309e-33	0.820204938092162	0.402	0.139	1.417276173819e-28	F	AGT
DENR	6.67319331177385e-33	-0.457055162402805	0.931	0.975	1.45996123274988e-28	F	DENR
FMN1	7.4232285181202e-33	0.30954968572425	0.238	0.045	1.62405393519434e-28	F	FMN1
NME3	8.27045985623635e-33	0.461131434366011	0.624	0.31	1.80941120734739e-28	F	NME3
BAZ1B	8.91417131581409e-33	-0.428797524681999	0.981	0.993	1.95024240047381e-28	F	BAZ1B
COMT	1.01422646624332e-32	0.471295312953398	0.868	0.704	2.21892466284713e-28	F	COMT
PLXNB2	1.08786401926016e-32	0.470893649334787	0.714	0.442	2.38002890133739e-28	F	PLXNB2
HMOX1	1.12418686696363e-32	0.683520711983951	0.214	0.037	2.45949602754303e-28	F	HMOX1
CENPA	1.14127496702944e-32	-0.585564752886399	0.082	0.354	2.496881372867e-28	F	CENPA
FAM171B	1.23490129267876e-32	0.46199720868059	0.476	0.207	2.70171704812258e-28	F	FAM171B
TM7SF2	1.23520195333304e-32	0.570391023957737	0.749	0.534	2.70237483350203e-28	F	TM7SF2
CBLN4	1.24779528279097e-32	0.588875117502163	0.341	0.102	2.72992651969008e-28	F	CBLN4
SFPQ	1.2805273721327e-32	-0.428747896436592	0.989	0.998	2.80153778475193e-28	F	SFPQ
APC2	1.35605084546201e-32	0.450076635222414	0.545	0.254	2.9667680397018e-28	F	APC2
CLEC11A	1.45108386072672e-32	0.475859902228136	0.714	0.442	3.17468127049791e-28	F	CLEC11A
CDCA2	1.47413423319612e-32	-0.705126890908194	0.114	0.404	3.22511087538646e-28	F	CDCA2
CENPJ	1.52236037661724e-32	-0.543647725748698	0.18	0.47	3.33062003196319e-28	F	CENPJ
PAM	1.56854242603951e-32	0.483063272695138	0.82	0.541	3.43165711968923e-28	F	PAM
HTRA1	1.64729270258119e-32	0.5681118843986	0.81	0.606	3.60394697470713e-28	F	HTRA1
CACYBP	1.67759790602387e-32	-0.518373387799889	0.802	0.924	3.67024869879901e-28	F	CACYBP
DUBR	1.74366168438982e-32	0.4296103434331	0.601	0.291	3.81478303310804e-28	F	DUBR
SERINC1	1.82267046130598e-32	0.485749803376902	0.849	0.651	3.98763843524523e-28	F	SERINC1
CDV3	1.86463719692653e-32	-0.487160548200518	0.892	0.971	4.07945325943587e-28	F	CDV3
CHMP4B	2.45726036056109e-32	0.499792183436532	0.836	0.655	5.37599421683555e-28	F	CHMP4B
CTSL	2.64631033682858e-32	0.479095868368238	0.495	0.232	5.78959775491356e-28	F	CTSL
SMC1A	3.20549102730679e-32	-0.513297362075897	0.878	0.959	7.0129732695418e-28	F	SMC1A
EIF4A1	3.28468353454092e-32	-0.375940018703325	0.997	1	7.18623063686862e-28	F	EIF4A1
CHN1	3.70886012392481e-32	0.730112674407315	0.802	0.661	8.11424417912271e-28	F	CHN1
EIF4A2	4.18964436677338e-32	0.47789957626193	0.902	0.743	9.1661039456268e-28	F	EIF4A2
FAM107A	4.82558964594516e-32	0.367140232710248	0.169	0.023	1.05574250273988e-27	F	FAM107A
IGDCC4	4.93400455358836e-32	0.323971060407057	0.328	0.092	1.07946151623406e-27	F	IGDCC4
CROT	4.94974859114924e-32	0.447312528892657	0.458	0.203	1.08290599677163e-27	F	CROT
DDX21	5.86434507020988e-32	-0.659417575411717	0.598	0.776	1.28300141446052e-27	F	DDX21
LINC01376	6.68088662452397e-32	0.282208053871208	0.13	0.009	1.46164437571335e-27	F	LINC01376
MAGI2.AS3	6.81502589895208e-32	0.557811404951015	0.59	0.296	1.49099136617274e-27	F	MAGI2.AS3
RPSA	7.12074244036744e-32	-0.270830079365401	1	1	1.55787603110359e-27	F	RPSA
EMC10	7.5552384549381e-32	0.460063648437053	0.905	0.759	1.65293506917136e-27	F	EMC10
BLOC1S2	8.09604623651232e-32	0.47171960193982	0.754	0.496	1.77125299562417e-27	F	BLOC1S2
BRINP2	8.14518162254058e-32	0.447180772271573	0.397	0.137	1.78200283537943e-27	F	BRINP2
C1orf54	8.95017182343566e-32	0.341019440826198	0.28	0.069	1.95811859153125e-27	F	C1orf54
GCC2	9.67728834228782e-32	0.505028986907474	0.688	0.409	2.11719714352573e-27	F	GCC2
CES2	1.01153162132519e-31	0.470081202023785	0.735	0.468	2.21302888113525e-27	F	CES2
LAMP1	1.1934640383e-31	0.454787847502107	0.947	0.803	2.61106062299273e-27	F	LAMP1
DEPDC1B	1.26273926009008e-31	-0.52702169787672	0.095	0.373	2.76262095322507e-27	F	DEPDC1B
JPT1	1.43485661430812e-31	-0.525098898410616	0.931	0.992	3.1391793007833e-27	F	JPT1
SNRPA1	1.52864287025856e-31	-0.528479546524749	0.614	0.823	3.34436487155168e-27	F	SNRPA1
PAQR6	1.58110940233296e-31	0.448518359043792	0.521	0.249	3.45915115042404e-27	F	PAQR6
AC025423.1	1.60504423470197e-31	0.263151289860142	0.196	0.033	3.51151577668098e-27	F	AC025423.1
CEBPB	1.76984819999965e-31	0.600783192822724	0.519	0.251	3.87207389195923e-27	F	CEBPB
CCNG1	1.93622926326167e-31	0.51496724322317	0.683	0.434	4.23608238216388e-27	F	CCNG1
KNSTRN	2.14551066094402e-31	-0.615067494050739	0.14	0.433	4.69394822401332e-27	F	KNSTRN
NCAPD2	2.18036359501581e-31	-0.627476266233196	0.19	0.485	4.77019947317558e-27	F	NCAPD2
APOL6	2.26409481887788e-31	0.26122073905981	0.212	0.036	4.95338664474102e-27	F	APOL6
IFITM2	2.28871930065417e-31	0.749161575629548	0.717	0.499	5.0072600859712e-27	F	IFITM2
FAM19A5	2.60006242988609e-31	0.527377826155523	0.638	0.362	5.68841658410479e-27	F	FAM19A5
HAUS8	2.66423949462766e-31	-0.517250886654691	0.204	0.495	5.82882316634639e-27	F	HAUS8
CCDC90B	3.58210414224185e-31	0.459943730723004	0.915	0.766	7.83692744239673e-27	F	CCDC90B
TK1	3.66339556700493e-31	-0.497163341355112	0.079	0.336	8.01477682149338e-27	F	TK1
SUPT16H	3.70758031031744e-31	-0.479054340748271	0.934	0.984	8.11144420291249e-27	F	SUPT16H
BTBD1	3.85676724340479e-31	0.447415505719151	0.714	0.44	8.43783537512101e-27	F	BTBD1
INCENP	3.85760606307755e-31	-0.555767463186685	0.079	0.346	8.43967054480107e-27	F	INCENP
ATXN2	3.92653897563003e-31	0.442097534381903	0.944	0.8	8.59048197088339e-27	F	ATXN2
PIK3R3	4.03185337950964e-31	0.553003696804093	0.765	0.524	8.82088882369118e-27	F	PIK3R3
ACTR10	4.29696447111053e-31	0.482553336298352	0.807	0.574	9.40089886989563e-27	F	ACTR10
PEG3	5.99429266515871e-31	0.644887813279406	0.836	0.668	1.31143134928342e-26	F	PEG3
HS6ST1	6.00219605350365e-31	0.498783661936289	0.68	0.383	1.31316045258553e-26	F	HS6ST1
ATP6AP2	6.08349535438954e-31	0.429548004017854	0.96	0.87	1.33094711363334e-26	F	ATP6AP2
SMPD1	6.44861129153549e-31	0.407592494541641	0.516	0.233	1.41082717836213e-26	F	SMPD1
ABAT	6.8333917957577e-31	0.483001590733843	0.825	0.576	1.49500945707587e-26	F	ABAT
LGALS1	6.91398712120128e-31	-0.361590352806052	0.974	0.999	1.51264210237642e-26	F	LGALS1
TSPAN11	7.58408846727506e-31	0.421568738531854	0.593	0.299	1.65924687487044e-26	F	TSPAN11
NTN1	8.85802679607468e-31	0.309017367301605	0.32	0.091	1.93795910244522e-26	F	NTN1
CYFIP2	8.87794492808542e-31	0.479949467291096	0.664	0.388	1.94231679136653e-26	F	CYFIP2
CA11	9.396537990084e-31	0.368511295117857	0.402	0.144	2.05577458147058e-26	F	CA11
PINK1	9.63137767590579e-31	0.387361552708569	0.521	0.234	2.10715280793467e-26	F	PINK1
TRIM16L	1.08797787977566e-30	0.380250870785083	0.368	0.137	2.38027800537318e-26	F	TRIM16L
UNC13B	1.21569487362455e-30	0.320040420748029	0.331	0.098	2.65969724451578e-26	F	UNC13B
GABARAP	1.33310283712388e-30	0.359350061249459	1	0.999	2.91656238705962e-26	F	GABARAP
ATP1B1	1.43580590352945e-30	0.634502099632836	0.757	0.528	3.14125615574174e-26	F	ATP1B1
NIPAL3	1.45090467876662e-30	0.324346636928312	0.291	0.075	3.17428925620561e-26	F	NIPAL3
EIF3J	1.55744910331099e-30	-0.47059155330316	0.931	0.974	3.40738714822378e-26	F	EIF3J
ALDH2	1.58434917938028e-30	0.406869793331152	0.532	0.247	3.46623913464817e-26	F	ALDH2
SEMA3E	1.65937718847896e-30	0.635605686900793	0.447	0.187	3.63038541295428e-26	F	SEMA3E
B4GAT1	1.82786619010907e-30	0.41670312938592	0.69	0.401	3.99900565072062e-26	F	B4GAT1
CYSTM1	1.86449078891211e-30	0.484047537371806	0.571	0.299	4.07913294798192e-26	F	CYSTM1
ARHGAP18	1.89899788617266e-30	0.47864614572815	0.529	0.238	4.15462757536855e-26	F	ARHGAP18
NIPSNAP3A	2.0135552905449e-30	0.310922616178512	0.278	0.07	4.40525626465412e-26	F	NIPSNAP3A
DDIAS	2.19308870919792e-30	-0.459790224151712	0.098	0.367	4.79803947798322e-26	F	DDIAS
SCOC	2.35691830113807e-30	0.438518546824612	0.918	0.714	5.15646585922988e-26	F	SCOC
TMEM205	2.37152921408693e-30	0.449093309459395	0.735	0.461	5.18843161457939e-26	F	TMEM205
PSPH	2.45761545171605e-30	0.483900927334047	0.815	0.613	5.37677108526437e-26	F	PSPH
MAGED2	2.64778615851024e-30	0.467432560699896	0.854	0.642	5.7928265575887e-26	F	MAGED2
CSMD1	2.75555036773643e-30	0.331373235165953	0.317	0.09	6.02859309453377e-26	F	CSMD1
CIT	2.81049547903293e-30	-0.473733104717195	0.063	0.315	6.14880200902824e-26	F	CIT
HERC5	3.54402257569247e-30	0.321940313557515	0.201	0.036	7.75361259109998e-26	F	HERC5
GRN	4.03023439125343e-30	0.443167153402759	0.683	0.414	8.81734680118426e-26	F	GRN
UAP1L1	4.25832756739273e-30	0.310295293186726	0.317	0.091	9.31636905194181e-26	F	UAP1L1
ANKRD12	4.51352334901451e-30	0.48620974440639	0.899	0.728	9.87468638297395e-26	F	ANKRD12
GDPD2	4.66420090342555e-30	0.322615944576937	0.307	0.087	1.02043387365144e-25	F	GDPD2
PELI2	5.22356242023481e-30	0.421787715868834	0.439	0.174	1.14281098629897e-25	F	PELI2
ARF5	5.55951673731233e-30	0.493596728926072	0.812	0.629	1.21631107178919e-25	F	ARF5
OBSL1	6.18612649398459e-30	0.434107212756291	0.648	0.366	1.35340075435395e-25	F	OBSL1
NADK2	6.46119387854509e-30	0.456042831366351	0.622	0.346	1.4135799967481e-25	F	NADK2
KCNMB4	7.73319794777848e-30	0.418574746424668	0.513	0.231	1.69186904701498e-25	F	KCNMB4
ZHX1	8.06807965623905e-30	0.46640052410135	0.796	0.551	1.76513446719198e-25	F	ZHX1
TMEM47	8.52306717470694e-30	0.501944073951853	0.548	0.263	1.86467663648238e-25	F	TMEM47
NRXN2	8.75571628123934e-30	0.444291895962874	0.5	0.226	1.91557560800954e-25	F	NRXN2
ZNF385D	9.31084982181799e-30	0.531409234354292	0.415	0.153	2.03702772401734e-25	F	ZNF385D
HEATR5A	9.65670945185932e-30	0.437961332917422	0.579	0.322	2.11269489387778e-25	F	HEATR5A
CREBRF	9.74025289301549e-30	0.450528094053685	0.397	0.154	2.13097252793393e-25	F	CREBRF
SCPEP1	9.74147897322147e-30	0.314304945790347	0.312	0.09	2.13124076976139e-25	F	SCPEP1
EPB41L2	1.02082345382355e-29	-0.576211922703459	0.577	0.8	2.23335755227516e-25	F	EPB41L2
STK38L	1.03203344123552e-29	0.440395668809792	0.614	0.327	2.25788276273508e-25	F	STK38L
HSD17B12	1.1159199816544e-29	0.449010934480127	0.971	0.911	2.4414097358635e-25	F	HSD17B12
ARHGAP42	1.22130127040774e-29	0.510954274908195	0.807	0.587	2.67196291939804e-25	F	ARHGAP42
MRPL3	1.24981983110639e-29	-0.476504457617113	0.754	0.891	2.73435582649457e-25	F	MRPL3
ENDOD1	1.30501760493254e-29	0.543326304424998	0.632	0.38	2.85511751607141e-25	F	ENDOD1
RCN2	1.3662904305656e-29	0.391334465526972	1	0.996	2.98917020399143e-25	F	RCN2
GTF3A	1.45290543831385e-29	-0.467308672791841	0.865	0.942	3.17866651794305e-25	F	GTF3A
SYT11	1.56155582861044e-29	0.485703831375522	0.942	0.855	3.41637184183393e-25	F	SYT11
TOMM40	1.57970165216084e-29	-0.5005412054447	0.791	0.914	3.45607127459749e-25	F	TOMM40
RAB6B	1.68135484660296e-29	0.37389072659547	0.399	0.157	3.67846813339795e-25	F	RAB6B
MT.ND4L	1.93269437327293e-29	0.402366259814815	1	0.998	4.22834874984653e-25	F	MT.ND4L
HDAC2	2.12824706902573e-29	-0.418495176304122	0.897	0.975	4.6561789376145e-25	F	HDAC2
AC092691.1	2.20927865896068e-29	0.301875713801526	0.251	0.059	4.83345985007418e-25	F	AC092691.1
ERBIN	2.26485940339299e-29	0.518391302467423	0.926	0.84	4.95505940274319e-25	F	ERBIN
ATP6V0D1	2.32335428489557e-29	0.429796567144259	0.741	0.476	5.08303450449454e-25	F	ATP6V0D1
SPAG5	2.32411648618106e-29	-0.490112154849964	0.085	0.344	5.08470204846692e-25	F	SPAG5
PPIC	2.49616703691371e-29	0.445361307041311	0.608	0.32	5.46111424335981e-25	F	PPIC
POLQ	2.67724518784985e-29	-0.416904845747943	0.053	0.292	5.85727702197789e-25	F	POLQ
DGKI	2.99399914700834e-29	0.35773019223612	0.376	0.13	6.55027133382484e-25	F	DGKI
CDC20	3.14319719423792e-29	-0.694943163106185	0.108	0.379	6.87668682155373e-25	F	CDC20
ELMOD1	3.20251684119101e-29	0.601003860658199	0.706	0.505	7.00646634515769e-25	F	ELMOD1
RACGAP1	3.28894748550045e-29	-0.579497509696462	0.122	0.396	7.19555930877789e-25	F	RACGAP1
IDS	3.58001419932546e-29	0.507250992961722	0.979	0.932	7.83235506528423e-25	F	IDS
GRIA3	3.90572956866545e-29	0.482602433442799	0.704	0.435	8.54495515032628e-25	F	GRIA3
TUBA1C	3.9434659634514e-29	-0.755698696331561	0.558	0.792	8.62751483483897e-25	F	TUBA1C
HNRNPA3	4.15082898176251e-29	-0.350886551259676	0.995	1	9.08118364630003e-25	F	HNRNPA3
REEP2	4.45890777034742e-29	0.407798610772439	0.735	0.447	9.75519841996609e-25	F	REEP2
YPEL5	4.61078076647695e-29	0.403314704182599	0.571	0.287	1.00874661608983e-24	F	YPEL5
PDAP1	5.01753730032339e-29	-0.342588061627545	0.987	0.998	1.09773681056475e-24	F	PDAP1
CADPS2	5.4260549967113e-29	0.346017862025682	0.36	0.121	1.1871123121805e-24	F	CADPS2
ST3GAL5	5.5775210827483e-29	0.612212101083581	0.683	0.411	1.22025006248367e-24	F	ST3GAL5
IFIT2	5.67188054890727e-29	0.390861937091281	0.225	0.046	1.24089402648993e-24	F	IFIT2
TOMM5	5.75418938874417e-29	-0.374435105614907	0.952	0.994	1.25890155446945e-24	F	TOMM5
SEC11C	5.76126193031363e-29	0.488747940965347	0.865	0.695	1.26044888511402e-24	F	SEC11C
NIM1K	6.02092046942148e-29	0.335025679801205	0.323	0.102	1.31725698030003e-24	F	NIM1K
ATP6V1F	6.26310883805803e-29	0.374367776315961	0.987	0.963	1.37024295159034e-24	F	ATP6V1F
SEMA5A	7.50650508647791e-29	0.494414800023884	0.931	0.849	1.64227318281964e-24	F	SEMA5A
TIMM10	7.64663140691301e-29	-0.469957659203902	0.839	0.934	1.67293001920443e-24	F	TIMM10
AC090204.1	7.77952389356682e-29	0.358033859765776	0.442	0.176	1.70200423743455e-24	F	AC090204.1
DNMT1	7.90576110460072e-29	-0.464844323331223	0.947	0.993	1.72962241446455e-24	F	DNMT1
C19orf66	7.91584043836799e-29	0.322815547223452	0.347	0.113	1.73182757110615e-24	F	C19orf66
ASTN1	8.0694918673378e-29	0.375370852421778	0.452	0.193	1.76544343073616e-24	F	ASTN1
CASK	8.44942292679188e-29	0.473297707334694	0.849	0.629	1.84856474792353e-24	F	CASK
POP7	9.45173420317699e-29	-0.474444176814259	0.746	0.886	2.06785040897106e-24	F	POP7
LRRTM2	1.04107780640181e-28	0.524368378414706	0.701	0.469	2.27767002484587e-24	F	LRRTM2
FAM181A	1.08550782835758e-28	0.372994999609025	0.437	0.172	2.37487402688071e-24	F	FAM181A
PCDHB9	1.09076751450163e-28	0.49482506015953	0.675	0.419	2.38638116822666e-24	F	PCDHB9
DAAM1	1.0966102263854e-28	0.617600679114946	0.788	0.584	2.39916385328597e-24	F	DAAM1
CEND1	1.18721766229571e-28	0.407174760881767	0.474	0.208	2.59739480157055e-24	F	CEND1
HIST1H1E	1.2505814493468e-28	-0.992187256618824	0.402	0.583	2.73602209488093e-24	F	HIST1H1E
AK1	1.32049349881112e-28	0.470100824697785	0.698	0.46	2.88897567669897e-24	F	AK1
LAMB2	1.41827899613667e-28	0.424937338364394	0.579	0.304	3.1029107877478e-24	F	LAMB2
RDX	1.51288744264132e-28	-0.310248775168497	0.992	1	3.30989514701069e-24	F	RDX
CBX1	1.78099561771446e-28	-0.404538358035648	0.942	0.989	3.8964622124357e-24	F	CBX1
MAPK10	2.42270058391449e-28	0.46669690079213	0.656	0.369	5.30038433748811e-24	F	MAPK10
SIVA1	2.5533882195339e-28	-0.505303758659226	0.741	0.864	5.58630274669626e-24	F	SIVA1
NBR1	2.59750682893168e-28	0.397320805476595	0.558	0.276	5.68282544033672e-24	F	NBR1
USP2	2.63687243130144e-28	0.316844590618162	0.347	0.113	5.7689495052013e-24	F	USP2
SGK3	2.79328289633802e-28	0.368650587555187	0.474	0.201	6.11114432060832e-24	F	SGK3
METTL8	2.81066439621914e-28	0.447567308041558	0.669	0.405	6.14917156604823e-24	F	METTL8
LGALS3BP	3.20439986765128e-28	0.423598321841898	0.717	0.448	7.01058603044747e-24	F	LGALS3BP
TROAP	3.42525482825148e-28	-0.532829696401034	0.156	0.436	7.49377251324858e-24	F	TROAP
AC006058.1	5.45787502037062e-28	0.367382529633115	0.397	0.15	1.19407389695668e-23	F	AC006058.1
CKAP2	6.24402389245978e-28	-0.729498869393931	0.407	0.658	1.36606754719235e-23	F	CKAP2
NEO1	6.29191433413459e-28	0.476282596880072	0.653	0.39	1.37654501802196e-23	F	NEO1
CSDE1	6.39386892850293e-28	-0.361366206233108	0.995	0.997	1.39885064417787e-23	F	CSDE1
TPM3	7.39946098391422e-28	-0.352828101075066	0.992	0.998	1.61885407406075e-23	F	TPM3
ZNF561	7.5139863438884e-28	0.429845564241884	0.616	0.362	1.6439099323159e-23	F	ZNF561
PARP14	7.59287736539993e-28	0.417237040409267	0.505	0.245	1.6611697100022e-23	F	PARP14
LRR1	7.66832538121364e-28	-0.497424360269835	0.249	0.511	1.67767622690192e-23	F	LRR1
MAP1LC3A	7.84806331095948e-28	0.459760950542435	0.526	0.252	1.71699929117172e-23	F	MAP1LC3A
TMTC2	8.11043313562992e-28	0.391946969637126	0.466	0.2	1.77440056141311e-23	F	TMTC2
ADORA1	8.11698998431396e-28	0.342451978585807	0.455	0.189	1.77583506876821e-23	F	ADORA1
TRPS1	8.89377711351245e-28	0.454586482129247	0.68	0.406	1.94578055689425e-23	F	TRPS1
AL589740.1	9.16683690909378e-28	0.352385262139605	0.349	0.117	2.00552057897154e-23	F	AL589740.1
RNASEH2C	9.27030542245756e-28	-0.461679293502045	0.754	0.904	2.02815742032526e-23	F	RNASEH2C
SHCBP1	1.03205069528518e-27	-0.412173363154311	0.074	0.318	2.25792051114491e-23	F	SHCBP1
LRRTM3	1.25230611167737e-27	0.475843178518735	0.511	0.241	2.73979531112774e-23	F	LRRTM3
CRIM1	1.27381980054243e-27	0.39728175133766	0.611	0.319	2.78686295962673e-23	F	CRIM1
GRB14	1.41212789140922e-27	0.408541942494245	0.413	0.175	3.08945340082509e-23	F	GRB14
MAP7	1.4845685756399e-27	0.359363170726139	0.317	0.1	3.24793912978498e-23	F	MAP7
WIPI1	1.49145940315323e-27	0.282515839218938	0.288	0.08	3.26301488221864e-23	F	WIPI1
XRCC6	1.5072429069415e-27	-0.377254073878291	0.931	0.986	3.29754603180662e-23	F	XRCC6
MAP1LC3B	1.58681633655604e-27	0.452519476298252	0.923	0.802	3.4716367811173e-23	F	MAP1LC3B
AC007448.3	1.59633481975035e-27	0.271265703743119	0.257	0.064	3.49246131864982e-23	F	AC007448.3
RAP2B	1.6467094881961e-27	0.480172583734503	0.656	0.399	3.60267101827543e-23	F	RAP2B
SRSF10	1.65165124079072e-27	-0.389700958890145	0.958	0.987	3.61348258460194e-23	F	SRSF10
SLC6A9	1.7849876801215e-27	0.270818084325411	0.204	0.042	3.90519604656982e-23	F	SLC6A9
GUCY1A2	1.91892933022119e-27	0.457189937298625	0.553	0.278	4.19823358865792e-23	F	GUCY1A2
PDCD4	2.00585726469755e-27	0.4835137329315	0.571	0.301	4.3884145237053e-23	F	PDCD4
TMEM9B	2.04225254382525e-27	0.417322061362039	0.828	0.64	4.46804011538088e-23	F	TMEM9B
LHFPL3.AS1	2.78203303350091e-27	0.31357230080512	0.32	0.1	6.08653187069329e-23	F	LHFPL3.AS1
HIST1H2AL	2.91371960874665e-27	-0.440493328960289	0.029	0.233	6.37463576001592e-23	F	HIST1H2AL
XPR1	2.98888300608703e-27	0.389336163546404	0.532	0.27	6.5390782407172e-23	F	XPR1
FKBP1B	3.07877602281981e-27	0.309815049153824	0.378	0.137	6.73574618272518e-23	F	FKBP1B
DTL	3.30595733820597e-27	-0.573466714060525	0.18	0.446	7.23277346452702e-23	F	DTL
SEC14L1	3.39969514694754e-27	0.445128480060065	0.902	0.738	7.43785304249183e-23	F	SEC14L1
RAN	3.69421272285668e-27	-0.349663502053862	0.968	0.996	8.08219859506585e-23	F	RAN
ZWILCH	3.81740622398843e-27	-0.461356042986296	0.209	0.485	8.35172133684189e-23	F	ZWILCH
PLEKHB1	3.85435482750541e-27	0.399147005286542	0.595	0.318	8.43255749161633e-23	F	PLEKHB1
PFKM	3.86289353629116e-27	0.415562603080066	0.646	0.379	8.45123847869779e-23	F	PFKM
DYRK1B	3.97713120223024e-27	0.298810449526705	0.354	0.122	8.70116764423931e-23	F	DYRK1B
SDSL	3.98438418084042e-27	0.277983090761525	0.283	0.079	8.71703571084267e-23	F	SDSL
ASF1B	4.12400638846252e-27	-0.41922535431399	0.103	0.358	9.02250117667829e-23	F	ASF1B
NOV	4.72659105930321e-27	0.406860462667779	0.257	0.073	1.03408359195436e-22	F	NOV
NCAPD3	4.73432999810561e-27	-0.536812779027722	0.328	0.59	1.03577671698554e-22	F	NCAPD3
TMEM132A	4.84751542706495e-27	0.5676934070699	0.894	0.771	1.06053942513327e-22	F	TMEM132A
IGF2R	4.97824709328196e-27	0.444059940327697	0.72	0.475	1.08914089906823e-22	F	IGF2R
SMAD1	5.10286047084065e-27	0.580931584341224	0.799	0.625	1.11640381381052e-22	F	SMAD1
TTK	5.71373862562888e-27	-0.533116657126174	0.071	0.309	1.25005173651509e-22	F	TTK
COL4A1	6.36767094963557e-27	0.488582641151348	0.968	0.984	1.39311905036127e-22	F	COL4A1
ADGRB3	6.7403592095e-27	0.434451254244857	0.648	0.388	1.47465578785441e-22	F	ADGRB3
ANTXR1	6.75573327938468e-27	0.417965055905128	0.704	0.436	1.47801932686378e-22	F	ANTXR1
PLA2G5	6.83934044741831e-27	0.339322303906569	0.339	0.112	1.49631090308618e-22	F	PLA2G5
ATP6V1H	7.22892506657657e-27	0.386652476640491	0.569	0.292	1.58154422606562e-22	F	ATP6V1H
SPDL1	7.51035123993172e-27	-0.569080222670394	0.262	0.522	1.64311464427226e-22	F	SPDL1
ADI1	8.92469047871186e-27	0.463977818726077	0.907	0.762	1.95254378293258e-22	F	ADI1
HNRNPA0	9.06537852651855e-27	-0.415073699418882	0.907	0.971	1.98332351403173e-22	F	HNRNPA0
RAB9A	9.10050992113036e-27	0.438028968610792	0.807	0.603	1.9910095605449e-22	F	RAB9A
HIST1H3G	9.462910472843e-27	-0.441462103013716	0.04	0.251	2.07029555324859e-22	F	HIST1H3G
TKT	9.97662188969094e-27	0.459443091397294	0.979	0.962	2.18268533702658e-22	F	TKT
KCTD1	1.14847252098811e-26	0.34918124241897	0.495	0.225	2.51262818141779e-22	F	KCTD1
PKMYT1	1.27691762993922e-26	-0.401771581916281	0.056	0.276	2.79364039078103e-22	F	PKMYT1
TTC3	1.38089922475254e-26	0.352044968009833	1	0.999	3.02113132391361e-22	F	TTC3
NOP56	1.39619161821195e-26	-0.456445462798143	0.894	0.969	3.05458802232409e-22	F	NOP56
AC007325.4	1.45742680584869e-26	0.272340978394695	0.257	0.068	3.18855836583577e-22	F	AC007325.4
RORB	1.46670504415418e-26	0.49653368835438	0.487	0.223	3.20885729560051e-22	F	RORB
AC011447.3	1.57291172409371e-26	-0.461743538777797	0.13	0.376	3.44121626997222e-22	F	AC011447.3
LINC01224	1.59491132987239e-26	-0.446154953993152	0.077	0.302	3.48934700749482e-22	F	LINC01224
MAGOHB	1.61083406892966e-26	-0.505361659792754	0.508	0.72	3.52418277600431e-22	F	MAGOHB
LRP10	1.64771429066813e-26	0.437959652896786	0.675	0.441	3.60486932512374e-22	F	LRP10
FLCN	1.85148488560172e-26	0.352653439570334	0.455	0.197	4.05067863271944e-22	F	FLCN
NAMPT	1.95117252170831e-26	0.633895863312514	0.696	0.533	4.26877524299343e-22	F	NAMPT
CAV2	2.67095154088459e-26	0.390078471150193	0.399	0.159	5.84350778114731e-22	F	CAV2
CTCF	2.75383435306868e-26	-0.501570979231714	0.72	0.847	6.02483879764367e-22	F	CTCF
DCLK2	2.8184393920359e-26	0.492181636382548	0.817	0.689	6.16618170189614e-22	F	DCLK2
PPP2R2B	3.03306560680981e-26	0.504622813538573	0.87	0.725	6.6357409345785e-22	F	PPP2R2B
RGS3	3.20538460326593e-26	0.31470709372811	0.259	0.068	7.01274043502521e-22	F	RGS3
FGFR3	4.16645389976009e-26	0.429102262765447	0.484	0.221	9.11536784189513e-22	F	FGFR3
PRCP	4.26335998215181e-26	0.460204713949502	0.929	0.887	9.32737896895173e-22	F	PRCP
CDIP1	4.38542474920924e-26	0.353752801167209	0.452	0.2	9.59443226631997e-22	F	CDIP1
SEMA6A	4.49164325029627e-26	0.477586919544305	0.929	0.83	9.82681710299819e-22	F	SEMA6A
DOCK4	4.55275843761037e-26	0.379652747451839	0.59	0.311	9.96052490980396e-22	F	DOCK4
IFIT1	4.92167729908723e-26	0.365407587448057	0.188	0.038	1.0767645594943e-21	F	IFIT1
SLC25A18	5.01384912706994e-26	0.524685154371354	0.511	0.283	1.09692991202036e-21	F	SLC25A18
TMEM160	5.08917270821669e-26	-0.443109944000093	0.839	0.938	1.11340920510365e-21	F	TMEM160
FGD4	5.81517050474905e-26	0.434008634923453	0.587	0.315	1.272243003029e-21	F	FGD4
PNMA8C	5.96717473202273e-26	0.323141068025893	0.243	0.066	1.30549848787193e-21	F	PNMA8C
SLC2A3	6.04933063030425e-26	0.568703653342941	0.455	0.25	1.32347255529796e-21	F	SLC2A3
CTNNAL1	6.24224687305784e-26	-0.547810657300473	0.611	0.811	1.36567877088759e-21	F	CTNNAL1
BNIP3L	6.68528736750089e-26	0.408843990848551	0.899	0.708	1.46260717026184e-21	F	BNIP3L
TUBB6	7.29422492489985e-26	-0.49994633458725	0.508	0.744	1.59583052906959e-21	F	TUBB6
BEX2	7.34953524906364e-26	0.368656416147212	0.291	0.089	1.60793132179014e-21	F	BEX2
LPIN2	7.60191649241717e-26	0.43844530231045	0.706	0.461	1.66314729021103e-21	F	LPIN2
ADAM19	7.75546235334159e-26	0.477464807305806	0.489	0.244	1.69674005366407e-21	F	ADAM19
CBWD1	7.84495438128059e-26	0.4118814228768	0.685	0.433	1.71631911953657e-21	F	CBWD1
PFN1	7.89768418038285e-26	-0.281722474820328	0.995	1	1.72785534498416e-21	F	PFN1
VAMP5	8.8525473594796e-26	0.491047405616907	0.41	0.183	1.93676031130695e-21	F	VAMP5
CKS2	9.11387689677985e-26	-0.694191155843499	0.471	0.691	1.9939339874775e-21	F	CKS2
RAB6A	9.33554680712426e-26	0.407258487872289	0.862	0.646	2.04243093046265e-21	F	RAB6A
TSPYL2	9.47316096152646e-26	0.359334304541155	0.333	0.126	2.07253815516276e-21	F	TSPYL2
CKAP5	9.80950573969266e-26	-0.622872439619347	0.688	0.831	2.14612366572996e-21	F	CKAP5
GOLM1	1.03343800404071e-25	0.416588212181065	0.942	0.842	2.26095566524026e-21	F	GOLM1
EIF5	1.05227290887499e-25	-0.438954551252713	0.963	0.985	2.3021626700367e-21	F	EIF5
PGP	1.16013764944791e-25	-0.482131000188371	0.616	0.807	2.53814914946214e-21	F	PGP
FKBP9	1.35856390459191e-25	0.418874746558185	0.754	0.536	2.97226611046619e-21	F	FKBP9
ANK2	1.44511809435751e-25	0.472144073223788	0.78	0.552	3.16162936683537e-21	F	ANK2
DACT3	1.4630726955914e-25	0.354395003343643	0.558	0.283	3.20091044341486e-21	F	DACT3
FTX	1.53717505623093e-25	0.442693627538281	0.931	0.793	3.36303158802202e-21	F	FTX
TMEM30A	1.59521550247319e-25	0.438000206403058	0.844	0.675	3.49001247631084e-21	F	TMEM30A
GNPDA1	1.59962081834351e-25	0.425410465312953	0.77	0.553	3.49965042637193e-21	F	GNPDA1
CLIC1	1.6793930694361e-25	-0.453968770975773	0.894	0.967	3.67417615731229e-21	F	CLIC1
PPA1	1.73399624188612e-25	-0.533923421783952	0.73	0.838	3.79363697799845e-21	F	PPA1
ITGAV	1.81464886951733e-25	0.489518316930162	0.81	0.641	3.97008879673001e-21	F	ITGAV
GRIK4	1.83369580131286e-25	0.275849328195525	0.317	0.104	4.01175967411227e-21	F	GRIK4
STIL	1.936306860658e-25	-0.337375113517304	0.071	0.3	4.23625214974756e-21	F	STIL
MINDY2	1.97881522234896e-25	0.472751335862266	0.751	0.558	4.32925194345505e-21	F	MINDY2
LUZP2	1.98589613001607e-25	0.74179990348243	0.558	0.331	4.34474355324916e-21	F	LUZP2
AL391069.2	2.28067008677808e-25	0.383955965713131	0.529	0.266	4.98965001585308e-21	F	AL391069.2
CPXM1	2.36492549513362e-25	0.374769130837423	0.418	0.178	5.17398399825333e-21	F	CPXM1
AC018647.1	2.40492552942105e-25	0.254254511124525	0.246	0.063	5.26149607326738e-21	F	AC018647.1
EPHX1	2.46706777967011e-25	0.447749325359977	0.627	0.379	5.39745088836227e-21	F	EPHX1
ZNF521	2.77065781256383e-25	0.442117056007905	0.672	0.406	6.06164516232714e-21	F	ZNF521
SLCO1C1	2.79498698028227e-25	0.259560345510433	0.153	0.024	6.11487251546154e-21	F	SLCO1C1
THRA	2.94977100894747e-25	0.386366231895662	0.653	0.38	6.45350901337528e-21	F	THRA
SUSD6	2.95250479422741e-25	0.3325246347685	0.386	0.155	6.45948998881072e-21	F	SUSD6
ARMCX3	3.04688127367035e-25	0.440077571208687	0.884	0.73	6.66596685053599e-21	F	ARMCX3
CHST9	3.16883995391308e-25	0.384110045841532	0.378	0.144	6.93278805117104e-21	F	CHST9
KCNN2	3.19956349718322e-25	0.412266445270111	0.378	0.157	7.00000501913746e-21	F	KCNN2
HIRIP3	3.41902123836035e-25	-0.508280839651575	0.347	0.578	7.48013466528478e-21	F	HIRIP3
HDAC9	3.50516098641096e-25	0.40447619829477	0.503	0.243	7.6685912060699e-21	F	HDAC9
KIF22	3.60502281570777e-25	-0.540966262768187	0.243	0.497	7.88706891620546e-21	F	KIF22
TFRC	3.64607480860156e-25	0.536845072267788	0.82	0.671	7.97688246625849e-21	F	TFRC
RRM1	3.73925498301777e-25	-0.515810966502612	0.659	0.837	8.18074205184628e-21	F	RRM1
TCEAL8	3.7508542924913e-25	0.44363291602859	0.807	0.611	8.20611902111248e-21	F	TCEAL8
KDM5B	3.79350789336666e-25	0.45537249803244	0.828	0.599	8.29943656910757e-21	F	KDM5B
CRYL1	3.86873877146936e-25	0.327240042454491	0.431	0.184	8.46402668422068e-21	F	CRYL1
FBXO32	3.92456128878584e-25	0.346943453375035	0.299	0.093	8.58615518760567e-21	F	FBXO32
RNASEK	3.99425487287286e-25	0.317716669089019	0.997	0.994	8.73863081087124e-21	F	RNASEK
SRRT	4.0943537087223e-25	-0.516649769345599	0.651	0.802	8.95762704394266e-21	F	SRRT
CHODL	4.10660195945779e-25	0.480324030096369	0.278	0.083	8.98442376690176e-21	F	CHODL
RAB40B	4.46041282259777e-25	0.262257000235138	0.28	0.083	9.75849117327939e-21	F	RAB40B
PCDHGA10	4.47339232297201e-25	0.432394209523812	0.611	0.344	9.78688772419816e-21	F	PCDHGA10
RAB5A	4.8946812385601e-25	0.389204315060459	0.881	0.68	1.07085836137218e-20	F	RAB5A
COQ10B	5.11332490465563e-25	0.359220616921765	0.595	0.323	1.11869322264056e-20	F	COQ10B
NEIL3	5.22392107519742e-25	-0.331262073152512	0.029	0.222	1.14288945283169e-20	F	NEIL3
CRYAB	5.2367463671949e-25	0.782910548378776	0.614	0.346	1.1456953702149e-20	F	CRYAB
TANC2	5.85235960329908e-25	0.416743312709939	0.923	0.795	1.28037923400977e-20	F	TANC2
PLK1	6.13687098827182e-25	-0.624027824238892	0.087	0.322	1.34262463481411e-20	F	PLK1
AL354740.1	6.6717652434592e-25	0.388860810975089	0.566	0.303	1.459648799964e-20	F	AL354740.1
FNIP1	7.17291076929247e-25	0.387282893406302	0.582	0.336	1.56928941810581e-20	F	FNIP1
VPS41	7.32314682816284e-25	0.416181267045817	0.78	0.55	1.60215806306547e-20	F	VPS41
GPC6	8.0331376482546e-25	0.495470446837119	0.844	0.652	1.75748985468514e-20	F	GPC6
DIPK2A	8.16002596631753e-25	0.452670733903851	0.545	0.311	1.78525048091095e-20	F	DIPK2A
MRPS36	8.2907859069645e-25	0.389186913184483	0.854	0.659	1.81385814072569e-20	F	MRPS36
TCP1	9.89718454092141e-25	-0.400678461425532	0.844	0.94	2.16530603386279e-20	F	TCP1
TERF2IP	1.02866593844903e-24	0.424158424363493	0.934	0.797	2.25051534013878e-20	F	TERF2IP
TCEAL7	1.06933029738898e-24	0.463635558630441	0.616	0.357	2.33948082462761e-20	F	TCEAL7
GRAMD2B	1.2583778415292e-24	0.359348109093596	0.407	0.168	2.75307904169758e-20	F	GRAMD2B
BUB3	1.3051710703773e-24	-0.596482043245387	0.5	0.707	2.85545326777147e-20	F	BUB3
C1QBP	1.3569002827192e-24	-0.379256230531063	0.963	0.992	2.96862643853308e-20	F	C1QBP
PTPRA	1.47398212918025e-24	0.352236520533206	0.989	0.977	3.22477810222055e-20	F	PTPRA
COX6A1	1.58504609086764e-24	0.317102262374674	1	1	3.46776383760021e-20	F	COX6A1
PDE1A	1.59264283253276e-24	0.430991762155522	0.365	0.138	3.48438398901517e-20	F	PDE1A
WASHC1	1.62170437727987e-24	0.384952789425245	0.569	0.315	3.54796483661289e-20	F	WASHC1
RGL1	1.74323114026065e-24	0.340908758019678	0.55	0.281	3.81384108866225e-20	F	RGL1
IRF9	1.84821361922087e-24	0.327215124829265	0.421	0.179	4.04352175613142e-20	F	IRF9
LDHA	1.95224840277538e-24	-0.380088064976554	0.931	0.988	4.27112905559197e-20	F	LDHA
NOMO1	2.04775234144234e-24	0.313954194816695	0.413	0.173	4.48007257260756e-20	F	NOMO1
DIAPH3	2.10755934647094e-24	-0.439129297049885	0.116	0.355	4.61091833820912e-20	F	DIAPH3
EYA4	2.12233214384296e-24	0.42439257475763	0.706	0.464	4.64323826429962e-20	F	EYA4
NAGLU	2.21034959944156e-24	0.347087966046854	0.492	0.237	4.83580285365826e-20	F	NAGLU
TIMP4	2.22100553736804e-24	0.433219036074256	0.593	0.343	4.85911591465379e-20	F	TIMP4
CDCA3	2.28199261760278e-24	-0.528544552688816	0.09	0.323	4.99254344879135e-20	F	CDCA3
ATRX	2.37059322872761e-24	0.348327527558123	0.989	0.99	5.18638386581026e-20	F	ATRX
DSEL	2.41418785621905e-24	-0.332637194914463	0.78	0.942	5.28176019183604e-20	F	DSEL
AF117829.1	2.47227247848265e-24	0.385970575459873	0.595	0.33	5.40883772842435e-20	F	AF117829.1
HSPD1	2.66102535344457e-24	-0.336323134672561	0.995	1	5.82179126826603e-20	F	HSPD1
STIP1	2.69009206474312e-24	-0.445847948230265	0.751	0.875	5.885383419245e-20	F	STIP1
CPEB2	2.95450494975088e-24	0.401377738148076	0.548	0.286	6.46386592906498e-20	F	CPEB2
ZNF436	3.25770546485616e-24	0.288769520089309	0.299	0.097	7.12720801601231e-20	F	ZNF436
AC055874.1	4.4482281370108e-24	0.281946044015184	0.272	0.081	9.73183351815223e-20	F	AC055874.1
COL5A2	4.6207612798766e-24	0.588802621448529	0.648	0.384	1.0109301528114e-19	F	COL5A2
SCD5	4.82023049365015e-24	0.508456727979154	0.881	0.763	1.05457002740078e-19	F	SCD5
TIMELESS	4.88011635830391e-24	-0.481620448890975	0.347	0.592	1.06767185686973e-19	F	TIMELESS
CENPO	5.20153581554911e-24	-0.410343208291822	0.156	0.398	1.13799200572583e-19	F	CENPO
VCAM1	5.48990834582373e-24	0.272280222222199	0.122	0.013	1.20108214789931e-19	F	VCAM1
GADD45GIP1	5.60750577789173e-24	-0.297850021278478	1	0.999	1.22681011408715e-19	F	GADD45GIP1
LRP4	5.83590856731319e-24	0.352635012742008	0.439	0.197	1.27678007635678e-19	F	LRP4
SLC18B1	5.9187638681196e-24	0.267878351160266	0.291	0.092	1.29490715906721e-19	F	SLC18B1
EEPD1	6.13983485293614e-24	0.256664292492516	0.212	0.054	1.34327306912537e-19	F	EEPD1
E2F8	6.21623375242616e-24	-0.396492929723094	0.071	0.287	1.3599876203558e-19	F	E2F8
POLD2	6.57934692013183e-24	-0.398152216729862	0.881	0.951	1.43942951918644e-19	F	POLD2
SACS	6.60843615864506e-24	-0.479943488088357	0.884	0.977	1.44579366278837e-19	F	SACS
TBX2	6.7126059738131e-24	0.396246434613402	0.513	0.254	1.46858393495083e-19	F	TBX2
PNPLA8	7.04583957669704e-24	0.414124928548815	0.839	0.642	1.54148878258978e-19	F	PNPLA8
GNPTG	7.06043478224332e-24	0.362679606794485	0.542	0.284	1.54468192165919e-19	F	GNPTG
HDHD3	7.11472905872612e-24	0.254919692412725	0.288	0.091	1.5565604234681e-19	F	HDHD3
JMY	7.12753394655444e-24	0.27544501850946	0.339	0.123	1.55936187682718e-19	F	JMY
TENT5A	8.67845874288502e-24	0.289172001620972	0.233	0.062	1.89867320376839e-19	F	TENT5A
NES	9.28941570236387e-24	-0.370070903727134	0.974	0.999	2.03233836736317e-19	F	NES
PMP2	9.63331906254895e-24	0.41058548724945	0.971	0.998	2.10757754450446e-19	F	PMP2
ADCYAP1R1	1.00031753197075e-23	0.323803886364218	0.28	0.089	2.18849469644561e-19	F	ADCYAP1R1
PLK4	1.03540336209605e-23	-0.335603446588048	0.066	0.282	2.26525547559373e-19	F	PLK4
PAPSS1	1.04171772802782e-23	0.411091941830467	0.807	0.602	2.27907004537926e-19	F	PAPSS1
FCGR2B	1.08228842472928e-23	0.467843045528102	0.376	0.151	2.36783061562273e-19	F	FCGR2B
FKBP3	1.15151576918946e-23	-0.347434161233342	0.907	0.981	2.5192861998327e-19	F	FKBP3
DENND5B	1.17671410439219e-23	0.402810219377127	0.741	0.495	2.57441511758924e-19	F	DENND5B
BHLHE40	1.36257279783227e-23	0.321486050404802	0.344	0.131	2.98103676709745e-19	F	BHLHE40
GOLGA8A	1.46743481174363e-23	0.254118255385906	0.249	0.07	3.21045388113271e-19	F	GOLGA8A
SNRPD2	1.70272322695654e-23	-0.285191313769786	1	1	3.72521787593552e-19	F	SNRPD2
ATP10D	1.80559053696403e-23	0.319638953496594	0.397	0.166	3.95027097676991e-19	F	ATP10D
NSD2	1.82202774584677e-23	-0.425050603212667	0.794	0.891	3.98623230236357e-19	F	NSD2
CSE1L	1.96992269092435e-23	-0.478562644610762	0.439	0.655	4.30979686320429e-19	F	CSE1L
ARHGAP31	2.00292907061442e-23	0.31714391436037	0.418	0.181	4.38200822069023e-19	F	ARHGAP31
NIN	2.14094133809189e-23	-0.523446280942397	0.796	0.905	4.68395145947744e-19	F	NIN
SAMD9	2.26843434758901e-23	0.329985924865462	0.325	0.116	4.96288066565523e-19	F	SAMD9
LRRC59	2.28090104215771e-23	-0.450470648458748	0.651	0.821	4.99015530003263e-19	F	LRRC59
POT1.AS1	2.32740864859401e-23	0.308151766205788	0.251	0.08	5.09190464139398e-19	F	POT1.AS1
RFTN2	2.48050860541315e-23	0.43947747371985	0.701	0.455	5.42685672692288e-19	F	RFTN2
KIF18B	2.49076089307943e-23	-0.392786825575825	0.082	0.301	5.44928668187918e-19	F	KIF18B
ADGRL1	2.506752378564e-23	0.331825131688152	0.426	0.186	5.48427285382231e-19	F	ADGRL1
XPC	2.59082927311437e-23	0.461022315376993	0.812	0.646	5.66821628371961e-19	F	XPC
MNS1	2.72397910202947e-23	-0.430250077981393	0.095	0.31	5.95952147942008e-19	F	MNS1
EXD2	2.97655799298768e-23	0.301824381710857	0.37	0.147	6.51211357705844e-19	F	EXD2
MASTL	3.00398958341394e-23	-0.384808300737099	0.09	0.302	6.57212841059302e-19	F	MASTL
DDX11	3.07385808809536e-23	-0.456191236687388	0.272	0.52	6.72498672513502e-19	F	DDX11
HAUS6	3.09890514280561e-23	-0.477886672711614	0.479	0.694	6.77978467143011e-19	F	HAUS6
ZFYVE21	3.15814181229595e-23	0.372595490202986	0.63	0.384	6.90938265694108e-19	F	ZFYVE21
ACAT2	3.18664059838372e-23	-0.263375545174126	0.87	0.979	6.9717323011439e-19	F	ACAT2
FBXW7	3.26344165064243e-23	0.536687770574001	0.757	0.576	7.13975764327551e-19	F	FBXW7
TTF2	3.3582349997503e-23	-0.449491698294734	0.196	0.426	7.34714653245371e-19	F	TTF2
KIDINS220	3.38088608458638e-23	0.411414729724575	0.886	0.722	7.39670257585807e-19	F	KIDINS220
HNRNPH3	3.53480304674704e-23	-0.428824841424625	0.913	0.968	7.73344210567317e-19	F	HNRNPH3
AMER2	3.55413423034287e-23	0.327139851819992	0.333	0.122	7.77573486914413e-19	F	AMER2
FAM84B	3.59329290564376e-23	0.345924233221022	0.331	0.119	7.86140621896741e-19	F	FAM84B
TEDC1	3.64318271868935e-23	-0.40990217449589	0.161	0.402	7.97055515194856e-19	F	TEDC1
IGFBP7	3.83172168153427e-23	0.643077339650248	0.315	0.126	8.38304069486068e-19	F	IGFBP7
AGRN	4.80817634905532e-23	0.358957817668853	0.616	0.36	1.05193282164632e-18	F	AGRN
FHL1	4.85106543506673e-23	0.445054183872466	0.892	0.786	1.0613160958839e-18	F	FHL1
SOX5	4.97213683786701e-23	0.461556122263896	0.659	0.41	1.08780409738855e-18	F	SOX5
MBD5	5.66902742698442e-23	0.387509920814264	0.646	0.399	1.24026982047565e-18	F	MBD5
SLCO3A1	5.70000279359819e-23	0.261405362215252	0.19	0.042	1.24704661118341e-18	F	SLCO3A1
CRELD1	5.74098949613039e-23	0.298810449526705	0.336	0.125	1.25601368196341e-18	F	CRELD1
TECPR1	5.80178387718163e-23	0.316135928304972	0.519	0.262	1.2693142766498e-18	F	TECPR1
GSTM3	5.92361290238997e-23	0.488325536792764	0.847	0.709	1.29596803078488e-18	F	GSTM3
VPS13C	6.3984745103977e-23	0.444605663345836	0.857	0.67	1.39985825338481e-18	F	VPS13C
NAP1L5	6.74091440349287e-23	0.280289096850652	0.354	0.136	1.47477725319617e-18	F	NAP1L5
KPNA4	7.69658623072427e-23	-0.433786552255351	0.825	0.911	1.68385913555786e-18	F	KPNA4
AURKA	7.99654536416607e-23	-0.672803348044529	0.103	0.331	1.74948419477225e-18	F	AURKA
GRIK3	8.20190066593432e-23	0.398935567846514	0.735	0.476	1.79441182769311e-18	F	GRIK3
PLPPR2	8.68170622393573e-23	0.343176656653505	0.492	0.248	1.89938368767266e-18	F	PLPPR2
CHEK1	8.87785895105864e-23	-0.504433570714531	0.484	0.691	1.94229798131261e-18	F	CHEK1
HIST1H3D	9.80366004306184e-23	-0.397968691989474	0.042	0.232	2.14484474422107e-18	F	HIST1H3D
TGFB2	9.84590937405106e-23	0.474062275529324	0.349	0.135	2.15408805285489e-18	F	TGFB2
CDS2	1.00434519046935e-22	0.329695372697147	0.611	0.346	2.19730640770885e-18	F	CDS2
KCTD12	1.05082726835561e-22	0.344948356545683	0.344	0.13	2.29899989770841e-18	F	KCTD12
LFNG	1.08374998652226e-22	0.53009763737583	0.558	0.327	2.37102822051341e-18	F	LFNG
TPRKB	1.15687738428398e-22	-0.45046931291903	0.632	0.785	2.53101634133649e-18	F	TPRKB
CCT4	1.20852239977372e-22	-0.384292122376122	0.91	0.967	2.64400530622494e-18	F	CCT4
LINC00844	1.25535631026753e-22	0.308535979716016	0.267	0.093	2.74646853560331e-18	F	LINC00844
TMEM14A	1.25628131610837e-22	0.385671720459991	0.561	0.32	2.74849226338189e-18	F	TMEM14A
HSD17B7	1.26580459911317e-22	0.348792873597161	0.492	0.248	2.76932730193978e-18	F	HSD17B7
GATD3B	1.28321569947631e-22	0.324208119668152	0.434	0.201	2.80741930731427e-18	F	GATD3B
P2RY1	1.29949852727514e-22	0.319450325741869	0.354	0.143	2.84304287797256e-18	F	P2RY1
SLC4A3	1.30053102375878e-22	0.355895417365823	0.553	0.297	2.84530177377945e-18	F	SLC4A3
B4GALNT4	1.46033080996049e-22	0.376813528725526	0.656	0.403	3.19491174603156e-18	F	B4GALNT4
TFAM	1.5178211593244e-22	-0.44628568016245	0.381	0.578	3.32068913236993e-18	F	TFAM
BEX3	1.74163286480488e-22	0.313335838155079	0.995	0.998	3.81034438162011e-18	F	BEX3
CACNB4	1.74313165815001e-22	0.377996748554588	0.45	0.215	3.81362344170058e-18	F	CACNB4
CDK5RAP2	1.7793013168783e-22	-0.503420426552347	0.627	0.8	3.89275542106636e-18	F	CDK5RAP2
C11orf58	1.81195079792982e-22	-0.283148582225254	1	1	3.96418595571085e-18	F	C11orf58
CLIP3	1.81461679649037e-22	0.368542721902814	0.743	0.495	3.97001862736162e-18	F	CLIP3
DPP6	1.8765668229077e-22	0.462262839036788	0.815	0.685	4.10555289515746e-18	F	DPP6
ZNF226	1.88221050502625e-22	0.385662525045134	0.738	0.519	4.11790014289644e-18	F	ZNF226
TFPI	1.88625363552198e-22	0.420540249262023	0.31	0.113	4.12674570379498e-18	F	TFPI
SAPCD1	1.91625565102335e-22	0.313746052879881	0.307	0.122	4.19238411330889e-18	F	SAPCD1
TYMSOS	1.97924255673942e-22	0.3922968217669	0.577	0.33	4.3301868656345e-18	F	TYMSOS
MCTP1	2.0237269322265e-22	0.324609096799642	0.265	0.084	4.42750978232515e-18	F	MCTP1
RASSF2	2.09346201584152e-22	0.416702370489135	0.823	0.634	4.58007619825807e-18	F	RASSF2
MARK1	2.20834070436975e-22	0.356599929141263	0.526	0.285	4.83140779302013e-18	F	MARK1
PLPPR3	2.23793093363129e-22	0.269814839125312	0.27	0.084	4.89614529659853e-18	F	PLPPR3
PPM1G	2.26596748116126e-22	-0.348340685873866	0.976	0.994	4.9574836552846e-18	F	PPM1G
CD81	2.52083933173234e-22	0.31799210935065	1	0.994	5.51509228996402e-18	F	CD81
RBMX	2.57618626095907e-22	-0.411514127470229	0.96	0.991	5.63618030172626e-18	F	RBMX
WDR62	2.67772607832551e-22	-0.395772413001359	0.124	0.345	5.85832911416056e-18	F	WDR62
UNC80	2.7452631082419e-22	0.276171000850921	0.27	0.084	6.00608662821163e-18	F	UNC80
PHIP	2.78403546549176e-22	-0.483345172232779	0.608	0.785	6.09091279140288e-18	F	PHIP
CCDC144A	2.90522007345346e-22	0.392699482567946	0.667	0.414	6.35604047670147e-18	F	CCDC144A
ARHGAP29	2.9339857248079e-22	0.389900682160007	0.429	0.194	6.41897396873472e-18	F	ARHGAP29
JUND	3.14512659266106e-22	0.44153935846481	0.997	0.991	6.88090795942387e-18	F	JUND
RBM25	3.19222624035168e-22	-0.322068264064304	0.95	0.993	6.9839525686414e-18	F	RBM25
ALKBH7	3.41686371668515e-22	0.396182222828715	0.836	0.689	7.47541443936378e-18	F	ALKBH7
PKIG	3.47872258045824e-22	0.516582497724044	0.759	0.544	7.61074926152654e-18	F	PKIG
ADAM10	4.261381057954e-22	0.417296777037481	0.804	0.617	9.32304947859177e-18	F	ADAM10
CCT3	4.39785953777927e-22	-0.357794035594924	0.971	0.994	9.62163709675348e-18	F	CCT3
UBC	4.47062641601201e-22	0.348397943017211	1	0.999	9.78083647295107e-18	F	UBC
PIP4P2	4.51156912324137e-22	0.363850700605266	0.688	0.442	9.87041092782746e-18	F	PIP4P2
ABCE1	4.52795387486787e-22	-0.425938685990318	0.78	0.873	9.90625748743593e-18	F	ABCE1
CASD1	4.7901232531307e-22	0.303617963444467	0.611	0.35	1.04798316531994e-17	F	CASD1
SCARB2	5.22416235018026e-22	0.374866649041827	0.963	0.907	1.14294223897244e-17	F	SCARB2
FKBP2	5.36460691667471e-22	0.391388271791142	0.489	0.271	1.17366870123009e-17	F	FKBP2
HIST1H2AG	5.41476474759784e-22	-0.355885071019508	0.048	0.235	1.18464223147946e-17	F	HIST1H2AG
LSM7	5.5486398719446e-22	-0.272016530483917	1	0.999	1.21393143118404e-17	F	LSM7
PPP1CA	5.56094567799871e-22	-0.399352033460155	0.807	0.894	1.21662369543256e-17	F	PPP1CA
ZBED3.AS1	6.15441387537436e-22	0.277674128210197	0.376	0.156	1.3464626676544e-17	F	ZBED3.AS1
ERLEC1	6.29474287704162e-22	0.360696763558823	0.923	0.769	1.37716384663916e-17	F	ERLEC1
GABBR2	6.56090093913611e-22	0.436946381610835	0.259	0.085	1.4353939074642e-17	F	GABBR2
ZHX3	6.67993363048489e-22	0.361365826359118	0.603	0.354	1.46143587967748e-17	F	ZHX3
VCAN	7.06044500793947e-22	0.466176683888198	0.976	0.942	1.544684158837e-17	F	VCAN
GLO1	7.54108521577321e-22	-0.341680108594277	0.963	0.989	1.64983862350686e-17	F	GLO1
LAMA2	8.30579597549262e-22	0.288583266644065	0.315	0.114	1.81714204351827e-17	F	LAMA2
TMEM175	8.33735943007737e-22	0.275831461307163	0.325	0.121	1.82404749611233e-17	F	TMEM175
RETREG1	8.34635798727749e-22	0.459386073711054	0.725	0.525	1.82601620045657e-17	F	RETREG1
SMARCD1	8.85151807235321e-22	-0.398653231008614	0.841	0.932	1.93653512386944e-17	F	SMARCD1
KDM4A	8.88527427322777e-22	0.332901362996238	0.601	0.343	1.94392030549677e-17	F	KDM4A
SLC25A12	9.50504485674894e-22	0.276933732127292	0.392	0.167	2.07951371375953e-17	F	SLC25A12
NDN	1.02148605255469e-21	0.402945644644067	0.444	0.214	2.23480718577915e-17	F	NDN
S100A13	1.11284566828347e-21	0.543714472688805	0.685	0.469	2.43468375307057e-17	F	S100A13
AC090152.1	1.11533990358295e-21	0.29347978836859	0.394	0.17	2.44014064105878e-17	F	AC090152.1
CMC2	1.128352138096e-21	-0.473289341464137	0.624	0.757	2.46860880772643e-17	F	CMC2
C18orf54	1.2898653254056e-21	-0.379638710718522	0.138	0.37	2.82196735892237e-17	F	C18orf54
ARNTL	1.29225565251928e-21	0.392623350233913	0.463	0.235	2.82719691658168e-17	F	ARNTL
WBP2	1.29324069349115e-21	0.332268196353955	0.587	0.333	2.82935198921993e-17	F	WBP2
TAOK3	1.30018495273808e-21	0.389214120174339	0.86	0.663	2.84454463960038e-17	F	TAOK3
GTF2IRD2	1.4034200926859e-21	0.344946081319053	0.622	0.367	3.07040247877821e-17	F	GTF2IRD2
RND2	1.41621549051588e-21	0.395805208851503	0.624	0.377	3.09839625015065e-17	F	RND2
C5orf30	1.46080870666496e-21	0.368401817006248	0.508	0.27	3.1959572884416e-17	F	C5orf30
XRN2	1.52222118553914e-21	-0.340117621792563	0.971	0.987	3.33031550972254e-17	F	XRN2
IFI6	1.55765380886084e-21	0.322584681716399	0.426	0.198	3.40783500302574e-17	F	IFI6
PTPMT1	1.58522796832497e-21	0.401228217804908	0.685	0.474	3.46816174910137e-17	F	PTPMT1
MFSD3	1.59497797782653e-21	0.30183056835298	0.386	0.167	3.48949281988888e-17	F	MFSD3
PGM5	1.62005113108119e-21	0.302867709571231	0.392	0.168	3.54434786457942e-17	F	PGM5
LIMA1	1.63749049699252e-21	-0.421009471429681	0.963	0.995	3.58250170932023e-17	F	LIMA1
SLC35D2	1.67106212422403e-21	0.265439795633709	0.46	0.225	3.65594971537734e-17	F	SLC35D2
NDUFB3	1.67407453240145e-21	0.389462815226232	0.886	0.805	3.66254026198789e-17	F	NDUFB3
RAD51	1.76648830175083e-21	-0.326403852901296	0.056	0.249	3.86472310657047e-17	F	RAD51
MIAT	1.82509417258173e-21	0.54233165951965	0.616	0.38	3.99294103077431e-17	F	MIAT
POC1A	2.01455541040571e-21	-0.359752942183893	0.114	0.331	4.4074443268856e-17	F	POC1A
ZNF385A	2.01679435329853e-21	0.336798158445608	0.415	0.206	4.41234268614653e-17	F	ZNF385A
BICD1	2.05109912155649e-21	0.410044610846969	0.899	0.8	4.48739465814129e-17	F	BICD1
FAM111B	2.11110766309408e-21	-0.636818955653704	0.296	0.535	4.61868134531722e-17	F	FAM111B
PLPPR5	2.25963637546011e-21	0.439580895287779	0.696	0.467	4.94363246223164e-17	F	PLPPR5
RETREG2	2.35752157038903e-21	0.364027653265967	0.616	0.37	5.15778569169711e-17	F	RETREG2
NAE1	2.48957046795115e-21	-0.409074597582385	0.751	0.865	5.44668226978352e-17	F	NAE1
GLRB	2.6793337855618e-21	0.283744006351259	0.405	0.179	5.8618464560521e-17	F	GLRB
AIG1	2.74311845015252e-21	0.384966853179208	0.807	0.589	6.00139454524369e-17	F	AIG1
GPATCH4	3.41553743254637e-21	-0.497654107071959	0.646	0.796	7.47251279492495e-17	F	GPATCH4
FANCB	3.57389168739279e-21	-0.39598780762756	0.14	0.352	7.81896023367795e-17	F	FANCB
TSKU	3.74502614836678e-21	0.298521503700184	0.437	0.205	8.19336820739683e-17	F	TSKU
RTCA.AS1	3.78254429449851e-21	0.2967605424963	0.32	0.122	8.27545040750383e-17	F	RTCA.AS1
RIT1	3.84046498464929e-21	0.323548227990762	0.577	0.324	8.40216929341571e-17	F	RIT1
C21orf62	3.88554454874277e-21	0.618688003423855	0.741	0.584	8.50079436373943e-17	F	C21orf62
ADAM9	4.08745341321842e-21	0.3652026460223	0.96	0.92	8.94253057743926e-17	F	ADAM9
FZD7	4.26263680283256e-21	0.433724862900849	0.455	0.234	9.32579679723708e-17	F	FZD7
PCDH9	4.30604369955475e-21	0.526508031431333	0.839	0.708	9.42076240588588e-17	F	PCDH9
GSTM4	4.38520134877768e-21	0.324058761725527	0.402	0.19	9.5939435108558e-17	F	GSTM4
HILPDA	4.57425212673282e-21	-0.469527114492516	0.505	0.698	1.00075488028661e-16	F	HILPDA
PUM3	4.87781484259525e-21	-0.474375633204043	0.59	0.747	1.06716833126299e-16	F	PUM3
SMARCC1	5.03285583269346e-21	-0.369466868695608	0.876	0.956	1.10108819907667e-16	F	SMARCC1
RNF19B	5.24172319514548e-21	0.28512516855827	0.347	0.145	1.14678420063393e-16	F	RNF19B
SORT1	5.72837945094984e-21	0.406419793628511	0.915	0.789	1.25325485627881e-16	F	SORT1
EHD2	6.26681056802677e-21	0.375025590009654	0.553	0.307	1.3710528160729e-16	F	EHD2
PARP1	6.41144294720137e-21	-0.322595761779502	0.989	0.997	1.40269548798872e-16	F	PARP1
RAD18	6.44590161352882e-21	-0.4194748073365	0.209	0.427	1.41023435500784e-16	F	RAD18
HNRNPA2B1	7.12111639332034e-21	-0.261232155688862	1	1	1.55795784453062e-16	F	HNRNPA2B1
SNHG1	7.20496571856619e-21	-0.468949850965799	0.407	0.608	1.57630239990791e-16	F	SNHG1
CDCA4	7.44141922312377e-21	-0.390780202071686	0.169	0.376	1.62803369763502e-16	F	CDCA4
NDUFB4	7.67339209581707e-21	0.340797690210501	0.989	0.974	1.67878472272286e-16	F	NDUFB4
RPE65	7.90206105117688e-21	0.456079102003674	0.423	0.212	1.72881291677648e-16	F	RPE65
P4HTM	8.20912547930753e-21	0.333577721535541	0.582	0.331	1.7959924723629e-16	F	P4HTM
SLC44A1	8.5030053359024e-21	0.428342207048285	0.706	0.526	1.86028750738873e-16	F	SLC44A1
AGO2	8.7884128416189e-21	-0.461945880906043	0.743	0.855	1.92272896148938e-16	F	AGO2
TPST1	8.99291665056218e-21	0.353948563033974	0.529	0.297	1.96747030480999e-16	F	TPST1
SQLE	9.23475258175464e-21	-0.396026446324837	0.873	0.972	2.02037916983628e-16	F	SQLE
ABHD4	9.40984154984327e-21	0.266724461862598	0.32	0.122	2.05868513427471e-16	F	ABHD4
MSANTD4	1.05131193197317e-20	0.40409055345879	0.69	0.47	2.30006024477091e-16	F	MSANTD4
TAX1BP1	1.06488707468326e-20	0.362189418244339	0.992	0.989	2.32975994199203e-16	F	TAX1BP1
LAMA5	1.08317839448456e-20	0.30149227325684	0.405	0.183	2.36977769145331e-16	F	LAMA5
CXCL14	1.1300024904142e-20	0.930599587701911	0.156	0.034	2.4722194485282e-16	F	CXCL14
BCAS3	1.15507847838563e-20	0.282892579124691	0.317	0.122	2.52708069501208e-16	F	BCAS3
DRAXIN	1.16004766195977e-20	0.460055191094359	0.63	0.419	2.53795227483558e-16	F	DRAXIN
LAPTM4A	1.17292754084699e-20	0.334682889244856	0.984	0.925	2.56613087386504e-16	F	LAPTM4A
STAG1	1.18477360453364e-20	-0.449546563648985	0.566	0.71	2.5920476919987e-16	F	STAG1
POLE3	1.20728467673827e-20	-0.425544250400244	0.669	0.822	2.64129741576799e-16	F	POLE3
GAS7	1.25889573280656e-20	0.510650225448286	0.873	0.774	2.7542120842342e-16	F	GAS7
CFLAR	1.32791929139039e-20	0.407745162809383	0.701	0.486	2.90522182570389e-16	F	CFLAR
ST3GAL6	1.33089188356627e-20	0.318287114143396	0.463	0.229	2.91172526286628e-16	F	ST3GAL6
PIK3C2B	1.34811063395235e-20	0.263339170364932	0.304	0.113	2.94939644496095e-16	F	PIK3C2B
PFDN2	1.39330960447924e-20	-0.355004856216747	0.934	0.955	3.04828275267968e-16	F	PFDN2
SRRM2	1.49595953208954e-20	-0.283290119503105	0.997	1	3.27286026430549e-16	F	SRRM2
OLFM2	1.5040593131894e-20	0.489986382484074	0.664	0.479	3.29058096539577e-16	F	OLFM2
PLEKHH3	1.62107651061564e-20	0.276347961263388	0.392	0.173	3.54659118992491e-16	F	PLEKHH3
C4orf19	1.68432745901514e-20	0.265007062665731	0.259	0.087	3.68497161483332e-16	F	C4orf19
JAKMIP2	1.68766082642938e-20	0.411171533076539	0.857	0.71	3.6922643560622e-16	F	JAKMIP2
COL6A2	1.69360251896822e-20	0.334588358230918	0.481	0.246	3.70526359099867e-16	F	COL6A2
SRSF1	1.75024023239153e-20	-0.405009710755658	0.762	0.881	3.82917558042619e-16	F	SRSF1
C19orf48	1.77921832035544e-20	-0.473792312853	0.59	0.76	3.89257384127363e-16	F	C19orf48
CEBPD	1.78985435124279e-20	0.565555043669703	0.463	0.231	3.91584334964898e-16	F	CEBPD
PHKB	1.94143519420496e-20	0.32788370078769	0.862	0.648	4.24747191788161e-16	F	PHKB
RHPN2	2.03762643287961e-20	0.288426807884936	0.384	0.168	4.45791910985401e-16	F	RHPN2
FBLN7	2.13205505563995e-20	0.289741449049281	0.347	0.141	4.66451005072907e-16	F	FBLN7
EFNB3	2.14710764976686e-20	0.306689762879002	0.426	0.204	4.69744211615995e-16	F	EFNB3
TMEM134	2.14872234459242e-20	0.345390529447966	0.704	0.476	4.70097474549929e-16	F	TMEM134
TTF1	2.33396364979031e-20	-0.435764717108498	0.381	0.61	5.10624567301125e-16	F	TTF1
ILF2	2.41053637300605e-20	-0.360358322843011	0.944	0.973	5.27377147686264e-16	F	ILF2
CYLD	2.65774463368336e-20	0.294908371170117	0.402	0.182	5.81461370957245e-16	F	CYLD
GPRC5B	2.73642542531823e-20	0.384540651093473	0.767	0.565	5.98675154551123e-16	F	GPRC5B
SEPHS1	3.02396869458718e-20	-0.463550692427422	0.444	0.633	6.61583871001784e-16	F	SEPHS1
NFE2L2	3.26363192302309e-20	0.380991173366415	0.984	0.958	7.14017392118992e-16	F	NFE2L2
RAB29	3.37136111623071e-20	0.369052778489668	0.585	0.347	7.37586385008955e-16	F	RAB29
ANAPC11	3.45626358058319e-20	-0.305696598649556	0.995	0.997	7.56161346159991e-16	F	ANAPC11
FAM168A	3.68926895071688e-20	0.35339337516887	0.728	0.494	8.07138261037838e-16	F	FAM168A
INPP4B	3.82435519023367e-20	0.251490384041196	0.265	0.088	8.36692428519322e-16	F	INPP4B
SASH1	4.01038709905546e-20	0.393072454165026	0.638	0.418	8.77392489531354e-16	F	SASH1
TOM1L2	4.29198251882743e-20	0.270684774243087	0.365	0.155	9.38999935469065e-16	F	TOM1L2
UQCRB	4.37661082788312e-20	0.280123040579065	1	1	9.57514916924268e-16	F	UQCRB
RFC2	4.44841886939289e-20	-0.456704576337473	0.651	0.815	9.73225080245775e-16	F	RFC2
FBL	4.68736921485443e-20	-0.385928080844758	0.78	0.893	1.02550263682585e-15	F	FBL
SDC2	4.91447873796855e-20	0.399445197838362	0.503	0.265	1.07518965829276e-15	F	SDC2
FBXL17	5.20936778608822e-20	0.286840010372587	0.431	0.206	1.13970548424038e-15	F	FBXL17
PAIP2	5.39940714323455e-20	0.361746008202253	0.929	0.876	1.18128229479686e-15	F	PAIP2
CYP2U1	5.41042533003517e-20	0.276120804543471	0.402	0.183	1.1836928537051e-15	F	CYP2U1
DDX39A	6.22098082237592e-20	-0.457937648803491	0.553	0.733	1.3610261843194e-15	F	DDX39A
RAB13	6.35704042632351e-20	-0.344534992707836	0.937	0.988	1.39079330447106e-15	F	RAB13
DKC1	6.38263485789279e-20	-0.427574343232824	0.672	0.809	1.39639285420978e-15	F	DKC1
CSTB	6.38352753389439e-20	0.367970961799404	0.899	0.807	1.39658815386541e-15	F	CSTB
TIPARP	6.63762755965976e-20	0.44356503324004	0.669	0.453	1.45218015750236e-15	F	TIPARP
CCDC106	6.98699971822871e-20	0.291593037666378	0.548	0.304	1.52861579835408e-15	F	CCDC106
ZDHHC21	7.06846167919257e-20	0.364489842480157	0.735	0.527	1.54643804617375e-15	F	ZDHHC21
CNN3	7.28554429931896e-20	0.406641182512165	0.981	0.988	1.593931381805e-15	F	CNN3
ANKRD50	7.45701474051058e-20	0.295049174025202	0.606	0.357	1.63144568492891e-15	F	ANKRD50
PPP3CA	7.53768640853471e-20	0.412624813363904	0.698	0.47	1.64909503245922e-15	F	PPP3CA
BRD7	7.69550777552535e-20	-0.329611376810399	0.995	0.995	1.68362319112944e-15	F	BRD7
ARID3A	8.70963625473846e-20	0.263927863440582	0.312	0.12	1.90549421981168e-15	F	ARID3A
CACNG8	8.73126070672949e-20	0.475622587260549	0.799	0.612	1.91022521741828e-15	F	CACNG8
LINC01278	9.11901548352419e-20	0.286004722542289	0.452	0.223	1.99505820748542e-15	F	LINC01278
DYNC1LI1	9.2901342129202e-20	-0.400132374364448	0.728	0.861	2.03249556310268e-15	F	DYNC1LI1
HELLS	9.75209166067454e-20	-0.527593048034886	0.619	0.757	2.13356261352238e-15	F	HELLS
TLN2	1.06082090366157e-19	0.318481700527855	0.455	0.227	2.32086397303079e-15	F	TLN2
ZMAT1	1.06377417744114e-19	0.312633943408394	0.384	0.175	2.32732514540574e-15	F	ZMAT1
GRIK1	1.10125867221e-19	0.264520102097823	0.275	0.096	2.40933372306104e-15	F	GRIK1
RAB31	1.10867968813672e-19	0.404376434262128	0.947	0.939	2.42556942170552e-15	F	RAB31
TBC1D19	1.1138452818621e-19	0.380484967205624	0.471	0.263	2.4368707076579e-15	F	TBC1D19
GGCT	1.1858906474462e-19	-0.441593128068606	0.892	0.947	2.5944915584828e-15	F	GGCT
CD44	1.1953787666904e-19	0.599944967477035	0.683	0.493	2.61524966576526e-15	F	CD44
CPD	1.22109579124085e-19	0.365169579656978	0.73	0.526	2.67151337207672e-15	F	CPD
MATN2	1.29384071360037e-19	0.413963856360609	0.41	0.207	2.8306647132149e-15	F	MATN2
CCPG1	1.29662171541936e-19	0.28424391812412	0.235	0.074	2.83674898899447e-15	F	CCPG1
MAPRE3	1.30887770012176e-19	0.316142333571161	0.431	0.217	2.86356263232639e-15	F	MAPRE3
CDC45	1.34488680142295e-19	-0.381806694733412	0.119	0.326	2.94234334415313e-15	F	CDC45
HMGXB4	1.36660277695079e-19	-0.441429283574618	0.648	0.788	2.98985355541294e-15	F	HMGXB4
KCNK10	1.3714373108272e-19	0.371607458342594	0.484	0.254	3.00043054862776e-15	F	KCNK10
SNHG18	1.46320566957359e-19	0.266606029806286	0.291	0.107	3.2012013638931e-15	F	SNHG18
RRP1B	1.51331172936083e-19	-0.417258941435541	0.643	0.782	3.31082340149562e-15	F	RRP1B
CCDC160	1.57617737380002e-19	0.277935292566403	0.254	0.085	3.44836085839969e-15	F	CCDC160
OXR1	1.58072961991356e-19	0.392956715357093	0.706	0.492	3.45832026244689e-15	F	OXR1
EFHD2	1.60482531874217e-19	0.445323956390295	0.595	0.422	3.51103683234412e-15	F	EFHD2
ERICH3	1.66066900062052e-19	0.282225936008109	0.323	0.129	3.63321163955758e-15	F	ERICH3
SMARCA4	1.79208901976826e-19	-0.292305909751593	0.968	0.994	3.92073235744901e-15	F	SMARCA4
RBM8A	1.82625496703756e-19	-0.350932053292645	0.934	0.968	3.99548061688478e-15	F	RBM8A
MXD3	2.0997812263894e-19	-0.427580371655725	0.114	0.323	4.59390136709473e-15	F	MXD3
ACOX1	2.13433577699478e-19	0.323888412697693	0.614	0.372	4.66949981290918e-15	F	ACOX1
KLHDC8A	2.22521911938397e-19	0.43761607272982	0.881	0.829	4.86833438938825e-15	F	KLHDC8A
CDT1	2.48623926024635e-19	-0.460460708904722	0.299	0.514	5.43939425356697e-15	F	CDT1
YPEL3	2.62191407122409e-19	0.358718879829518	0.455	0.251	5.73622360502407e-15	F	YPEL3
SNN	2.63751541463524e-19	0.363198441058421	0.683	0.477	5.77035622413897e-15	F	SNN
SOBP	2.69234236385307e-19	0.378205203356997	0.794	0.582	5.89030662363774e-15	F	SOBP
NDUFA5	2.75257012054787e-19	0.303318678458008	0.992	0.956	6.02207290973464e-15	F	NDUFA5
SRSF4	2.83623908322265e-19	-0.339178541938134	0.95	0.975	6.20512386627452e-15	F	SRSF4
BDH2	2.85666994017429e-19	0.345538599674791	0.611	0.374	6.24982249511331e-15	F	BDH2
COLGALT2	2.94370253102624e-19	0.432367115615265	0.693	0.477	6.44023239737921e-15	F	COLGALT2
FEN1	2.99122073647712e-19	-0.510663790183085	0.423	0.606	6.54419272726464e-15	F	FEN1
PRKAR1A	2.99854903976576e-19	0.320285543554722	0.873	0.673	6.56022558919952e-15	F	PRKAR1A
ATRN	3.0084451981576e-19	0.302171510932824	0.534	0.296	6.5818764045292e-15	F	ATRN
ARAP2	3.12418555973166e-19	0.398719685703412	0.653	0.439	6.83509316758092e-15	F	ARAP2
IFNGR1	3.21292537112152e-19	0.269472336116719	0.608	0.364	7.02923812693965e-15	F	IFNGR1
NELL2	3.36444327041929e-19	0.28403915489218	0.18	0.055	7.36072898702332e-15	F	NELL2
TSPAN3	3.59374775966833e-19	0.297052803442545	0.979	0.965	7.86240134860238e-15	F	TSPAN3
SH3BGRL	3.64678478790693e-19	0.372564672365839	0.937	0.853	7.97843575898278e-15	F	SH3BGRL
ZC3H18	3.65921366938076e-19	-0.398494693898432	0.717	0.824	8.00562766587123e-15	F	ZC3H18
TMEM263	3.70625296972779e-19	0.342138364989176	0.802	0.583	8.10854024717046e-15	F	TMEM263
MRPL52	3.78816504891936e-19	-0.338153619682693	0.952	0.978	8.28774749402578e-15	F	MRPL52
TNRC6B	3.85788414883404e-19	0.315943604588994	0.981	0.968	8.44027894081911e-15	F	TNRC6B
GFAP	3.87632020584295e-19	0.952726164069129	0.757	0.642	8.4806133463432e-15	F	GFAP
TSPAN6	4.12931938232668e-19	0.340025217105152	0.677	0.447	9.0341249446543e-15	F	TSPAN6
ARMCX1	4.14536254478329e-19	0.300087779100156	0.455	0.23	9.06922417547688e-15	F	ARMCX1
CLCN7	4.83192765299124e-19	0.272253358643897	0.384	0.174	1.05712913192142e-14	F	CLCN7
LAMTOR3	4.88347995023856e-19	0.30750105378794	0.688	0.448	1.06840774351319e-14	F	LAMTOR3
2021-09-10	5.32761513661659e-19	-0.414345556645184	0.667	0.81	1.16557563958898e-14	F	2021-09-10
FAM135A	5.34709890577562e-19	0.33060115006266	0.508	0.28	1.16983829860559e-14	F	FAM135A
TMEM161B.AS1	5.35951042292577e-19	0.397461331787562	0.913	0.808	1.1725536903277e-14	F	TMEM161B.AS1
HIST1H4E	5.42808334897749e-19	-0.296048745774263	0.045	0.215	1.1875560750893e-14	F	HIST1H4E
AURKAIP1	5.58835316115221e-19	-0.310267295213173	0.947	0.984	1.22261990459688e-14	F	AURKAIP1
AFDN	5.70767121392356e-19	-0.375913755520584	0.844	0.932	1.2487243081822e-14	F	AFDN
SH3BP2	5.86642426420886e-19	0.292739295027975	0.394	0.186	1.28345630052361e-14	F	SH3BP2
ZNF90	5.92411210578019e-19	-0.345253764788037	0.122	0.321	1.29607724650259e-14	F	ZNF90
SAE1	5.95780581140814e-19	-0.416957598715627	0.439	0.627	1.30344875541987e-14	F	SAE1
LAMTOR5	5.96505100899993e-19	0.280699100024584	0.992	0.955	1.30503385974901e-14	F	LAMTOR5
DDX46	5.99890538235415e-19	-0.361678434756641	0.934	0.974	1.31244051955144e-14	F	DDX46
KALRN	6.15950826004114e-19	0.291589251626668	0.407	0.192	1.3475772171318e-14	F	KALRN
EVA1B	6.22144245312688e-19	0.305348149123471	0.484	0.257	1.3611271798951e-14	F	EVA1B
CX3CL1	6.31431379808242e-19	0.2715622700656	0.357	0.155	1.38144557274447e-14	F	CX3CL1
SMCHD1	6.35456555157461e-19	-0.387120431092952	0.868	0.944	1.39025185137349e-14	F	SMCHD1
UBE2D3	6.56061827488145e-19	-0.30593774213822	0.958	0.987	1.43533206617856e-14	F	UBE2D3
MGAT5	6.74874858156346e-19	0.292824396080305	0.389	0.179	1.47649121467445e-14	F	MGAT5
IER5	6.89465697897833e-19	0.396184727762883	0.812	0.634	1.50841305386088e-14	F	IER5
VGLL4	7.04122531702902e-19	0.400182717100749	0.931	0.836	1.54047927485961e-14	F	VGLL4
RNF187	7.14494601440213e-19	0.282668481783312	0.86	0.649	1.5631712890309e-14	F	RNF187
RRAGB	7.21515303115332e-19	0.294280762828017	0.437	0.216	1.57853118015572e-14	F	RRAGB
TNFRSF1A	7.28213691735518e-19	0.374128297541612	0.749	0.579	1.59318591477897e-14	F	TNFRSF1A
ELOVL2	7.65903569505956e-19	0.42410158170708	0.81	0.679	1.67564382936513e-14	F	ELOVL2
PCSK5	7.94441150072145e-19	0.274442585241776	0.312	0.123	1.73807834812784e-14	F	PCSK5
TRIM28	7.98553666549005e-19	-0.321618167773096	0.955	0.962	1.74707571167591e-14	F	TRIM28
PPP2R5E	8.09881022143939e-19	-0.377932069766825	0.82	0.876	1.77185770024651e-14	F	PPP2R5E
TMEM59	8.80053598542977e-19	0.345931882405234	0.929	0.836	1.92538126289233e-14	F	TMEM59
AC234582.1	8.88002414529659e-19	0.28499053741968	0.407	0.194	1.94277168250799e-14	F	AC234582.1
AHDC1	9.70807162091004e-19	0.327021796499695	0.444	0.229	2.1239319092227e-14	F	AHDC1
EXOSC8	1.05113812237614e-18	-0.396896310706559	0.381	0.553	2.29967998413452e-14	F	EXOSC8
MAPK4	1.09306075180319e-18	0.328253771204618	0.405	0.201	2.39139831279502e-14	F	MAPK4
EFNB1	1.09669560551734e-18	0.284826793104953	0.447	0.225	2.39935064575083e-14	F	EFNB1
PDCD6	1.13782082980637e-18	0.323357519576525	0.952	0.898	2.48932441145038e-14	F	PDCD6
CHD7	1.15478110845639e-18	-0.400319095611293	0.836	0.936	2.5264301090809e-14	F	CHD7
NSMF	1.26212696559426e-18	0.310197126942512	0.608	0.371	2.76128137532711e-14	F	NSMF
TMEM53	1.35209000534808e-18	0.255822795452776	0.362	0.16	2.95810251370053e-14	F	TMEM53
IAH1	1.36780648034647e-18	0.37457331087719	0.746	0.534	2.99248701770202e-14	F	IAH1
AC243964.2	1.45094168919601e-18	0.259142062049204	0.278	0.107	3.17437022762304e-14	F	AC243964.2
COA1	1.74901998932033e-18	-0.340572213958454	0.907	0.959	3.82650593263501e-14	F	COA1
SAPCD2	1.77072867289544e-18	-0.545155830780054	0.278	0.492	3.87400019056065e-14	F	SAPCD2
FCGRT	1.80411007755467e-18	0.344215872471764	0.54	0.325	3.94703202767411e-14	F	FCGRT
CNR1	1.84987747138414e-18	0.28160699808588	0.36	0.161	4.04716193189422e-14	F	CNR1
EPDR1	1.97263848473664e-18	0.375397877563079	0.489	0.273	4.31573847690683e-14	F	EPDR1
HIBADH	2.07261945996678e-18	0.313113723333818	0.524	0.293	4.53447685451531e-14	F	HIBADH
DPY19L1	2.21030247836708e-18	0.377958861784843	0.786	0.639	4.8356997621715e-14	F	DPY19L1
FKBP4	2.26710831928837e-18	-0.426344053371555	0.532	0.695	4.9599795809391e-14	F	FKBP4
TBX2.AS1	2.89602292322651e-18	0.288884182160488	0.32	0.136	6.33591895143496e-14	F	TBX2.AS1
MZT1	3.02006555551068e-18	-0.446504896576662	0.389	0.559	6.60729942234626e-14	F	MZT1
PLPP1	3.04325387223907e-18	0.30690037080469	0.397	0.198	6.65803082168465e-14	F	PLPP1
MFSD1	3.05982469607792e-18	0.285807696909603	0.405	0.199	6.69428447007927e-14	F	MFSD1
HSP90AA1	3.09790597854075e-18	-0.267801285616377	1	1	6.77759869985145e-14	F	HSP90AA1
ICA1	3.20811242704059e-18	0.256878224308487	0.354	0.156	7.01870836787941e-14	F	ICA1
PCYT1B	3.22158032051884e-18	0.26192716543009	0.439	0.222	7.04817342523111e-14	F	PCYT1B
NUDT4	3.47773641104823e-18	0.501572198985846	0.735	0.611	7.60859172009131e-14	F	NUDT4
CDC6	3.5196652452694e-18	-0.483088011859211	0.175	0.373	7.70032362360039e-14	F	CDC6
EXOC1	3.5213427173257e-18	0.307279735073472	0.794	0.573	7.70399359696517e-14	F	EXOC1
SHISA5	3.59187092632005e-18	0.307176507610132	0.59	0.356	7.85829521260301e-14	F	SHISA5
TLE2	3.70462845923528e-18	0.310550720147035	0.452	0.239	8.10498614311495e-14	F	TLE2
MTDH	3.73473433868649e-18	-0.302418552438684	0.976	0.993	8.17085178617831e-14	F	MTDH
C1orf53	3.79375093724895e-18	0.254158412018181	0.323	0.134	8.29996830051326e-14	F	C1orf53
RGS6	3.84520110788859e-18	0.38588020133567	0.783	0.582	8.41253098383865e-14	F	RGS6
PCDHB16	4.01269650167305e-18	0.254945104724201	0.36	0.161	8.7789774063603e-14	F	PCDHB16
PSMC1	4.06771063733993e-18	-0.346067556501009	0.892	0.952	8.89933733237231e-14	F	PSMC1
STAT3	4.13010503553686e-18	0.329525321757667	0.939	0.808	9.03584379674755e-14	F	STAT3
GPATCH2L	4.19259369915604e-18	0.367861427288159	0.881	0.782	9.17255649501357e-14	F	GPATCH2L
HMGA1	4.2580824744256e-18	-0.433294022850119	0.714	0.836	9.31583283754833e-14	F	HMGA1
ADD3	4.39809100854171e-18	0.377606998499798	0.69	0.478	9.62214350848754e-14	F	ADD3
CDC25C	4.50188758194516e-18	-0.326925397853155	0.053	0.224	9.84922965177963e-14	F	CDC25C
PDE4D	4.70298395914446e-18	0.267652951007328	0.373	0.172	1.02891883058163e-13	F	PDE4D
UNC50	4.71286344674209e-18	0.318339972676452	0.68	0.454	1.03108026487823e-13	F	UNC50
CCDC18.AS1	4.87249181785022e-18	0.316799715488189	0.479	0.264	1.06600375990927e-13	F	CCDC18.AS1
ZNF519	5.06074800454321e-18	-0.384644718931395	0.214	0.426	1.10719044843396e-13	F	ZNF519
CIB1	5.10497519191595e-18	0.286077511301349	0.728	0.494	1.11686647248737e-13	F	CIB1
COL27A1	5.25250990276388e-18	0.355790540769695	0.487	0.263	1.14914411652668e-13	F	COL27A1
LINC02482	5.31833503576052e-18	0.267994446442589	0.36	0.161	1.16354533912369e-13	F	LINC02482
GPR82	5.43059371572515e-18	0.264187241407172	0.386	0.18	1.18810529312635e-13	F	GPR82
ZNF22	5.47930290187637e-18	-0.456764935342504	0.548	0.711	1.19876188887251e-13	F	ZNF22
SLC35E2A	5.48386907329798e-18	0.284519416909795	0.444	0.228	1.19976087585613e-13	F	SLC35E2A
FAM174A	5.49701962672419e-18	0.276645970075697	0.386	0.181	1.20263795393472e-13	F	FAM174A
PEA15	5.53531650698033e-18	0.42677337998515	0.907	0.852	1.21101654539716e-13	F	PEA15
TLCD1	5.55144901155411e-18	0.390261999788896	0.553	0.336	1.21454601474781e-13	F	TLCD1
OIP5	5.61686183420606e-18	-0.313973960888466	0.098	0.293	1.2288570320876e-13	F	OIP5
WDR43	5.71862018499797e-18	-0.438055396943844	0.664	0.795	1.25111972407386e-13	F	WDR43
PSAT1	6.12024540899969e-18	0.496335905604088	0.831	0.708	1.33898729058095e-13	F	PSAT1
MT.ND6	6.20780883011205e-18	0.286025446304108	0.997	1	1.35814441585191e-13	F	MT.ND6
RANGAP1	6.22879252861022e-18	-0.502191229883065	0.31	0.496	1.36273522940934e-13	F	RANGAP1
TOP1	6.51258909641293e-18	-0.339806367528994	0.952	0.987	1.42482424251322e-13	F	TOP1
ADCY9	6.87396209133009e-18	0.267564903105734	0.354	0.157	1.5038854263412e-13	F	ADCY9
MOSPD2	6.91708821964977e-18	0.312807523831675	0.468	0.249	1.51332056069498e-13	F	MOSPD2
LMBRD1	7.20977527239719e-18	0.270773090795463	0.437	0.221	1.57735463409506e-13	F	LMBRD1
PAICS	8.18392523677064e-18	-0.342214836191536	0.91	0.965	1.79047916330068e-13	F	PAICS
NCKAP5	8.9364284402572e-18	0.270786265551212	0.344	0.15	1.95511181415947e-13	F	NCKAP5
AC060780.1	8.98321038372392e-18	0.255161006875618	0.331	0.141	1.96534676775112e-13	F	AC060780.1
L3HYPDH	9.52157226533404e-18	0.329268190251003	0.505	0.286	2.08312958020978e-13	F	L3HYPDH
HMGCS1	9.54272832941376e-18	0.53683406009265	0.931	0.964	2.08775810390914e-13	F	HMGCS1
NPM1	9.86959221734246e-18	-0.270077932890979	1	1	2.15926938531018e-13	F	NPM1
MMP24OS	1.02181353624498e-17	0.310926554261493	0.481	0.262	2.23552365459676e-13	F	MMP24OS
PFN2	1.05755984801135e-17	0.364751002777672	0.905	0.856	2.31372943547923e-13	F	PFN2
TMEM63B	1.06046436549943e-17	0.259717091092161	0.421	0.209	2.32008393883964e-13	F	TMEM63B
HERPUD1	1.06307553476377e-17	0.589852234110641	0.563	0.354	2.32579665495618e-13	F	HERPUD1
PATJ	1.09253206724439e-17	0.274737464721446	0.267	0.1	2.39024165671729e-13	F	PATJ
PRKAR2B	1.09495541883369e-17	0.368684244529336	0.503	0.295	2.39554346532434e-13	F	PRKAR2B
SAMD1	1.15962795642076e-17	-0.549170381243936	0.741	0.837	2.53703404305734e-13	F	SAMD1
CACNB2	1.16112190367729e-17	0.284521357351391	0.336	0.149	2.54030250086517e-13	F	CACNB2
GLIDR	1.17627752824545e-17	0.254632347161587	0.368	0.168	2.57345997629539e-13	F	GLIDR
TRAPPC2B	1.22240164230979e-17	0.267268045716428	0.587	0.354	2.67437031304536e-13	F	TRAPPC2B
PPM1D	1.2573218549672e-17	0.334422548359142	0.571	0.347	2.75076875429725e-13	F	PPM1D
PSMD2	1.26680648740811e-17	-0.317423705380692	0.947	0.972	2.77151923315146e-13	F	PSMD2
LEPROTL1	1.28481899791253e-17	-0.398995987134544	0.796	0.88	2.81092700363302e-13	F	LEPROTL1
IKBIP	1.3200950556149e-17	0.407885162897117	0.765	0.607	2.88810396267427e-13	F	IKBIP
SETD7	1.44718601508888e-17	0.25091266843462	0.278	0.107	3.16615356381146e-13	F	SETD7
ASB3	1.50110306256748e-17	0.335561836316458	0.505	0.291	3.28411328028514e-13	F	ASB3
BBS2	1.51328504619222e-17	0.250072181932032	0.394	0.189	3.31076502405933e-13	F	BBS2
GLRX5	1.5435315336718e-17	-0.351298475841126	0.847	0.896	3.37693828936717e-13	F	GLRX5
CCNF	1.54750771866092e-17	-0.451201343509189	0.111	0.3	3.38563738688637e-13	F	CCNF
MCM4	1.58718345358522e-17	-0.486809142592321	0.643	0.793	3.47243995975374e-13	F	MCM4
KDM1A	1.60455117630427e-17	-0.371379334853254	0.802	0.889	3.51043706351849e-13	F	KDM1A
PLEKHO1	1.62062442984384e-17	-0.392760367139701	0.762	0.871	3.54560212761235e-13	F	PLEKHO1
MAP9	1.65184613742391e-17	0.369605962175461	0.81	0.645	3.61390897945604e-13	F	MAP9
GPHN	1.68581498956213e-17	0.3826478512877	0.693	0.481	3.68822603416402e-13	F	GPHN
DDX18	1.73588039949721e-17	-0.355116040023479	0.907	0.955	3.79775913801999e-13	F	DDX18
NKAIN3.IT1	1.81826194095982e-17	0.405159158971888	0.606	0.381	3.9779934744319e-13	F	NKAIN3.IT1
PCDHGC3	1.84331552364337e-17	0.337231999428726	0.95	0.924	4.03280570262697e-13	F	PCDHGC3
GP1BB	1.87358108284761e-17	0.485022179556173	0.653	0.449	4.09902069305401e-13	F	GP1BB
GEM	1.97904826026926e-17	0.25747680177349	0.222	0.074	4.32976178381709e-13	F	GEM
NTPCR	1.9830955982237e-17	0.337039353717023	0.693	0.509	4.33861654979381e-13	F	NTPCR
TMTC4	1.99051009252344e-17	0.347759027895006	0.429	0.229	4.35483798042279e-13	F	TMTC4
KDM6B	2.01086006147059e-17	0.286312347481732	0.505	0.281	4.39935964248535e-13	F	KDM6B
SIPA1L1	2.01620223036321e-17	0.367337149250667	0.952	0.913	4.41104723958863e-13	F	SIPA1L1
ZNF506	2.08724373663517e-17	0.326471440689225	0.693	0.475	4.56647184701042e-13	F	ZNF506
PCBD1	2.12400133974942e-17	0.27867962780333	0.354	0.161	4.64689013110377e-13	F	PCBD1
AL049840.1	2.18760191635877e-17	0.252550535399309	0.37	0.171	4.78603547260972e-13	F	AL049840.1
MARCH6	2.25949571686505e-17	0.31926441857638	0.931	0.808	4.94332472935735e-13	F	MARCH6
ACTL6A	2.28344920166917e-17	-0.392775224540859	0.571	0.728	4.99573016341181e-13	F	ACTL6A
GALNT11	2.44306643941382e-17	0.347607144774746	0.775	0.585	5.34494075614955e-13	F	GALNT11
GTPBP4	2.4569564390144e-17	-0.408564962209963	0.434	0.592	5.3753292972757e-13	F	GTPBP4
NBPF14	2.96952571305667e-17	0.272808231495162	0.46	0.244	6.49672835502537e-13	F	NBPF14
FABP7	2.9746709749304e-17	0.37113909546555	0.984	0.999	6.50798515895273e-13	F	FABP7
TCEAL4	2.97864166467932e-17	0.299395147288267	0.974	0.932	6.51667223398541e-13	F	TCEAL4
GABRQ	3.0117072993741e-17	0.343061216289578	0.275	0.131	6.58901322957066e-13	F	GABRQ
GLRA2	3.05916502408879e-17	0.400805291503525	0.265	0.103	6.69284123970145e-13	F	GLRA2
ATP6V1A	3.26052503629023e-17	0.316144620386552	0.579	0.361	7.13337667439576e-13	F	ATP6V1A
GLB1	3.4200049310618e-17	0.277546090983795	0.402	0.201	7.48228678817701e-13	F	GLB1
DCP2	3.45631402605733e-17	-0.432204579686482	0.585	0.722	7.56172382620822e-13	F	DCP2
MFSD6	3.49972213102769e-17	0.268126919100722	0.354	0.162	7.65669207826239e-13	F	MFSD6
RABL6	3.50526312868509e-17	-0.354426323223642	0.852	0.934	7.66881467293723e-13	F	RABL6
CLSTN1	3.59436116899045e-17	0.334098900783368	0.918	0.833	7.86374336551731e-13	F	CLSTN1
COX5B	3.61952183278516e-17	0.273017475499659	0.995	0.994	7.91878986576738e-13	F	COX5B
DDX1	3.66538397504324e-17	-0.335616479593372	0.86	0.93	8.01912706059961e-13	F	DDX1
BZW1	3.67246231998528e-17	-0.264000495637574	1	1	8.0346130636638e-13	F	BZW1
AGL	3.79532703442686e-17	0.313507986232226	0.479	0.266	8.30341648591909e-13	F	AGL
GJC1	3.83707104273207e-17	-0.379280693282639	0.664	0.815	8.39474402728923e-13	F	GJC1
PXK	3.89301549847727e-17	0.250396020784315	0.378	0.179	8.51713930756858e-13	F	PXK
CCDC184	3.92917443699242e-17	0.264368610620399	0.299	0.122	8.59624783325202e-13	F	CCDC184
SNRPG	4.14387864538478e-17	-0.253546410006336	0.992	0.999	9.06597770037281e-13	F	SNRPG
EAF1	4.34227458495749e-17	0.25387651397202	0.476	0.259	9.50002833697e-13	F	EAF1
C2orf80	4.36948654356509e-17	0.439165016445847	0.712	0.557	9.55956266001172e-13	F	C2orf80
EIF3A	4.57692047850395e-17	-0.374519606078914	0.929	0.974	1.00133866228709e-12	F	EIF3A
SP110	4.624500838652e-17	0.258475204398056	0.386	0.185	1.01174829348029e-12	F	SP110
TNR	4.68794257991267e-17	0.414925195908197	0.262	0.111	1.02562807763329e-12	F	TNR
TTYH1	4.71086813525788e-17	0.447737473145505	0.947	0.958	1.03064373063172e-12	F	TTYH1
OPHN1	4.75537969449934e-17	0.255803252035804	0.317	0.135	1.04038196956257e-12	F	OPHN1
YBX3	4.95573767529658e-17	0.431364355251901	0.939	0.948	1.08421628860139e-12	F	YBX3
CA2	4.98337194014839e-17	0.558265614349228	0.611	0.491	1.09026211306566e-12	F	CA2
AC245297.3	4.98486915801978e-17	0.278112467049366	0.344	0.157	1.09058967439157e-12	F	AC245297.3
MRPL12	5.00733016261105e-17	-0.379791384938559	0.714	0.809	1.09550369297605e-12	F	MRPL12
MSI2	5.15430625817854e-17	0.351952525033416	0.984	0.97	1.1276591231643e-12	F	MSI2
NOP58	5.1900808379685e-17	-0.380575721285777	0.709	0.807	1.13548588573075e-12	F	NOP58
OCEL1	5.23961230750986e-17	0.271719255811693	0.333	0.155	1.14632238063701e-12	F	OCEL1
SMIM29	5.25291688989222e-17	0.358994480925398	0.664	0.457	1.14923315717062e-12	F	SMIM29
KMT5A	5.47396139272652e-17	-0.437273396475867	0.595	0.723	1.19759327350071e-12	F	KMT5A
ARL6IP4	5.75395824056351e-17	-0.303270797283821	0.981	0.989	1.25885098387049e-12	F	ARL6IP4
IMMP2L	5.91137936582377e-17	0.419333550029739	0.415	0.214	1.29329157765492e-12	F	IMMP2L
CEP128	5.95403828352859e-17	-0.303752961759372	0.087	0.26	1.30262449567039e-12	F	CEP128
SLC3A2	6.32933664702259e-17	0.465865351449443	0.825	0.673	1.3847322716356e-12	F	SLC3A2
CARMIL1	6.37697211036526e-17	0.352365828108166	0.749	0.568	1.39515395830571e-12	F	CARMIL1
RFC4	6.57370446930163e-17	-0.412651321304974	0.418	0.594	1.43819506379381e-12	F	RFC4
C2orf76	6.97790307088609e-17	0.272809569560827	0.426	0.22	1.52662563384846e-12	F	C2orf76
ID2	7.33260023248814e-17	0.48252766955546	0.667	0.476	1.60422627886375e-12	F	ID2
MSI1	7.35932440326401e-17	0.299513945842431	0.672	0.447	1.6100729929461e-12	F	MSI1
AL391807.1	7.6993844914313e-17	0.302804130622716	0.468	0.257	1.68447133903534e-12	F	AL391807.1
CHST2	8.10403337547743e-17	0.389822955025073	0.585	0.383	1.77300042188695e-12	F	CHST2
ATP6V1D	8.12072311983665e-17	0.321774843166517	0.876	0.721	1.77665180415786e-12	F	ATP6V1D
AC092683.1	8.1931426921636e-17	0.340271937961643	0.55	0.333	1.79249575819155e-12	F	AC092683.1
MAP1A	8.26780310211422e-17	0.396316514135422	0.854	0.735	1.80882996268055e-12	F	MAP1A
ERCC6L	8.31871844624965e-17	-0.252309428082224	0.061	0.228	1.8199692216705e-12	F	ERCC6L
WDR6	8.35275351997689e-17	0.320075155202268	0.741	0.54	1.82741541510054e-12	F	WDR6
NOVA2	8.36474454317534e-17	0.300953350934216	0.698	0.473	1.8300388111559e-12	F	NOVA2
MGRN1	8.42076038255072e-17	0.313507986232226	0.688	0.476	1.84229395649445e-12	F	MGRN1
CCDC102B	8.42622565819712e-17	0.37034320161445	0.402	0.203	1.84348964950037e-12	F	CCDC102B
C1orf61	8.52130928934893e-17	0.58747242692693	0.997	0.994	1.86429204632376e-12	F	C1orf61
ALDH6A1	8.86736407004724e-17	0.311463241390498	0.669	0.452	1.94000191124494e-12	F	ALDH6A1
SCAMP1	8.99126412660719e-17	0.326042566464089	0.698	0.495	1.96710876561912e-12	F	SCAMP1
PNPO	9.15185128198168e-17	0.278958677321978	0.376	0.186	2.00224202347195e-12	F	PNPO
MRPS15	9.19508591662418e-17	-0.34425198805683	0.778	0.87	2.01170089683904e-12	F	MRPS15
ZNF793	9.42167249358323e-17	0.327801140197888	0.413	0.219	2.06127350814614e-12	F	ZNF793
SYT17	9.46434998093837e-17	0.371331106451913	0.733	0.528	2.0706104888297e-12	F	SYT17
HAS2	9.90750044855796e-17	-0.464077727495981	0.614	0.81	2.16756294813551e-12	F	HAS2
STIM1	1.01685617844599e-16	0.277970469182564	0.381	0.188	2.22467794720415e-12	F	STIM1
SORBS1	1.01809938121022e-16	0.297409576791218	0.463	0.25	2.22739782621172e-12	F	SORBS1
LAMA1	1.08431603470799e-16	0.282616638010118	0.437	0.228	2.37226662073414e-12	F	LAMA1
VLDLR.AS1	1.08816674726213e-16	0.282778502738111	0.402	0.199	2.38069120966009e-12	F	VLDLR.AS1
SELENOK	1.20161222410978e-16	0.340644630894145	0.968	0.93	2.62888722390737e-12	F	SELENOK
PAX8.AS1	1.25897486877942e-16	0.332793397168186	0.839	0.65	2.75438521791562e-12	F	PAX8.AS1
NTRK3	1.26588195172239e-16	0.391490705333861	0.775	0.604	2.76949653397824e-12	F	NTRK3
NRBP2	1.29742444022736e-16	0.298416728861197	0.505	0.288	2.83850519032941e-12	F	NRBP2
TCAIM	1.31075200958587e-16	0.296196450753941	0.484	0.277	2.86766324657198e-12	F	TCAIM
SRPK1	1.31474368375843e-16	-0.355951934316954	0.751	0.855	2.87639623132669e-12	F	SRPK1
WDR34	1.32087533374684e-16	-0.364623949447394	0.69	0.833	2.88981105517134e-12	F	WDR34
RTL5	1.38012670775386e-16	0.295064569544173	0.339	0.158	3.0194412112239e-12	F	RTL5
FGF12	1.46869097680305e-16	0.330941421979849	0.431	0.227	3.21320211904971e-12	F	FGF12
ENO1	1.56224907650523e-16	-0.307785261374987	0.939	0.981	3.41788852957814e-12	F	ENO1
CCDC150	1.56510791583995e-16	-0.286483568294651	0.079	0.251	3.42414309827463e-12	F	CCDC150
SPATA7	1.59682180642087e-16	0.257575156726633	0.376	0.18	3.49352674808758e-12	F	SPATA7
NBDY	1.63797930149016e-16	0.332349659597849	0.754	0.572	3.58357111580017e-12	F	NBDY
BRIP1	1.64341476837843e-16	-0.357045650369172	0.14	0.33	3.59546283025833e-12	F	BRIP1
SPP1	1.75248380123211e-16	0.897558777337969	0.532	0.341	3.83408406033562e-12	F	SPP1
CEP135	1.78594525081787e-16	-0.392517550659136	0.347	0.568	3.90729101973934e-12	F	CEP135
FABP5	1.88904228691936e-16	-0.523499440064864	0.392	0.618	4.13284671532218e-12	F	FABP5
RCN1	1.95035078660085e-16	0.336734744119454	0.944	0.876	4.26697745092534e-12	F	RCN1
RORA	2.02361706287078e-16	0.35108468510515	0.389	0.191	4.4272694101487e-12	F	RORA
TMED7	2.03357295932787e-16	0.308407810763354	0.733	0.52	4.44905092041752e-12	F	TMED7
MRPL14	2.03733288272251e-16	-0.323056825464137	0.823	0.895	4.4572768808203e-12	F	MRPL14
PERP	2.09568177737967e-16	0.39455170276645	0.323	0.18	4.58493259255124e-12	F	PERP
PLEKHA2	2.15254646592698e-16	0.290425429189728	0.521	0.302	4.70934115815506e-12	F	PLEKHA2
SLC35A5	2.16741782711735e-16	0.280609988117548	0.479	0.265	4.74187672216733e-12	F	SLC35A5
SIL1	2.25017056889163e-16	0.340153966462019	0.614	0.405	4.92292317062112e-12	F	SIL1
TMEM158	2.30665805009271e-16	-0.361865542846051	0.974	0.995	5.04650648199284e-12	F	TMEM158
LRRC8D	2.33195554201975e-16	0.272126312928439	0.479	0.265	5.10185233483081e-12	F	LRRC8D
SNRPC	2.34797317897628e-16	-0.321325591207322	0.862	0.917	5.13689572096431e-12	F	SNRPC
UCHL5	2.35671551390535e-16	-0.367424381692624	0.347	0.528	5.15602220132213e-12	F	UCHL5
ATP6V1C1	2.55196116240599e-16	0.299293130805513	0.603	0.387	5.58318063111182e-12	F	ATP6V1C1
FAM227A	2.57624037530978e-16	0.255094126781119	0.286	0.117	5.63629869310273e-12	F	FAM227A
AEBP2	2.65642710613132e-16	0.293901142311168	0.656	0.435	5.81173122279411e-12	F	AEBP2
SRM	2.69196744442235e-16	-0.355463078478689	0.889	0.943	5.88948637490721e-12	F	SRM
ZNF654	2.92728401496493e-16	0.297490175507572	0.458	0.251	6.40431196794028e-12	F	ZNF654
DUSP3	3.08185788817449e-16	0.306278753285142	0.442	0.24	6.74248868774814e-12	F	DUSP3
PCBP1.AS1	3.16219724919411e-16	0.272728264901475	0.5	0.284	6.91825514178688e-12	F	PCBP1.AS1
SEMA5B	3.18855174194661e-16	0.285360387670953	0.368	0.176	6.9759135010308e-12	F	SEMA5B
FARP1	3.20186934209023e-16	-0.320973315447789	0.889	0.964	7.00504974662501e-12	F	FARP1
ZDBF2	3.26603379694374e-16	0.263894326775806	0.442	0.234	7.14542874095352e-12	F	ZDBF2
BCAM	3.3474234780031e-16	0.299933038736824	0.511	0.299	7.32349308517518e-12	F	BCAM
NEK2	3.35428732595414e-16	-0.371398928727488	0.074	0.244	7.33850981172248e-12	F	NEK2
GLRX3	3.37702839591481e-16	-0.370852893745726	0.534	0.639	7.38826272458242e-12	F	GLRX3
LRPAP1	3.55907850514487e-16	0.306319895116791	0.91	0.817	7.78655195355594e-12	F	LRPAP1
FANCA	3.85770484802194e-16	-0.385418270017865	0.307	0.493	8.4398866665024e-12	F	FANCA
BEND6	3.92112377496457e-16	0.331024226166349	0.492	0.284	8.57863459486748e-12	F	BEND6
METRNL	4.1213526341606e-16	0.278903666167145	0.389	0.194	9.01669529301657e-12	F	METRNL
IGSF3	4.1517998218452e-16	0.274525225656571	0.487	0.273	9.08330765023293e-12	F	IGSF3
GDI2	4.38509567303838e-16	-0.397239984615441	0.717	0.819	9.59371231347337e-12	F	GDI2
DAG1	4.42391468569116e-16	0.340464684017671	0.881	0.793	9.67864054935511e-12	F	DAG1
TRAF3IP2	4.67586572259573e-16	0.341175532430439	0.519	0.318	1.02298590278949e-11	F	TRAF3IP2
NCSTN	4.71813298631473e-16	0.26650744862777	0.495	0.282	1.03223313474594e-11	F	NCSTN
SDHA	4.81259722240594e-16	0.291143926807983	0.759	0.55	1.05290002031797e-11	F	SDHA
OSMR	4.85171811343757e-16	0.29089874634044	0.481	0.27	1.06145888885787e-11	F	OSMR
C7orf50	4.9809583050105e-16	-0.277574410617199	0.899	0.973	1.0897340579702e-11	F	C7orf50
COX6C	5.26767431420192e-16	0.273862210690184	0.997	1	1.1524617864611e-11	F	COX6C
CLCN3	5.27958576625939e-16	0.319728679440568	0.868	0.725	1.15506777394223e-11	F	CLCN3
RHOJ	5.57832982591666e-16	0.330620779439719	0.767	0.58	1.22042699931405e-11	F	RHOJ
TRIM47	5.77451283085001e-16	0.261662353474598	0.323	0.143	1.26334791713336e-11	F	TRIM47
SASS6	6.03974651665846e-16	-0.324549492081608	0.167	0.35	1.32137574291454e-11	F	SASS6
IRS2	6.15396160201481e-16	0.399534783597169	0.952	0.905	1.3463637192888e-11	F	IRS2
IQGAP3	6.26563413883764e-16	-0.282440279493959	0.069	0.235	1.3707954368949e-11	F	IQGAP3
PTBP1	6.48254737954807e-16	-0.341731801869159	0.82	0.889	1.41825171569753e-11	F	PTBP1
EPB41L4A.AS1	6.7288746946077e-16	0.312727575489644	0.632	0.415	1.47214320568627e-11	F	EPB41L4A.AS1
FAM83D	6.74306496727817e-16	-0.292157419766746	0.058	0.216	1.47524775354112e-11	F	FAM83D
BCL2L1	6.89987819911189e-16	0.317240582181729	0.529	0.321	1.5095553524017e-11	F	BCL2L1
DAZAP1	6.98518799480643e-16	-0.382880534876838	0.532	0.696	1.52821942950375e-11	F	DAZAP1
HNRNPH2	7.31650929707132e-16	0.311224819551852	0.759	0.564	1.60070590401326e-11	F	HNRNPH2
PLEKHA5	7.42698522982335e-16	0.296251119160395	0.386	0.192	1.62487582858075e-11	F	PLEKHA5
PNMA1	7.44680370251717e-16	0.320316722879584	0.553	0.344	1.62921171403671e-11	F	PNMA1
BAZ2B	7.60196752569993e-16	0.377099565040641	0.812	0.647	1.66315845527263e-11	F	BAZ2B
SPECC1	7.72737419350135e-16	0.294066738237644	0.989	0.984	1.69059492605423e-11	F	SPECC1
HES5	7.88879005132077e-16	0.749163781414943	0.185	0.059	1.72590948742796e-11	F	HES5
CUTA	7.98785806091939e-16	0.298210685235306	0.974	0.931	1.74758358656794e-11	F	CUTA
AEN	8.17381272542841e-16	0.272623026615816	0.59	0.369	1.78826674806923e-11	F	AEN
THRAP3	8.50918278281756e-16	-0.318434003901098	0.942	0.967	1.86163900922483e-11	F	THRAP3
CRB2	8.52360822034832e-16	0.371178056765448	0.526	0.315	1.86479500644781e-11	F	CRB2
SPIRE1	8.62111951178193e-16	0.32939103383308	0.854	0.743	1.88612852678765e-11	F	SPIRE1
NLGN4Y	8.89490276731393e-16	0.331125898450901	0.569	0.359	1.94602682743294e-11	F	NLGN4Y
SDCCAG8	9.09673144081044e-16	0.269291520511863	0.767	0.554	1.99018290462051e-11	F	SDCCAG8
POLD3	9.124998378727e-16	-0.436068140865012	0.466	0.631	1.99636714529789e-11	F	POLD3
PSMB6	9.23832215537913e-16	-0.273716725547226	0.984	0.993	2.02116012115385e-11	F	PSMB6
BACE1	9.4910473280142e-16	0.324236375253663	0.683	0.486	2.07645133442295e-11	F	BACE1
SIPA1L2	1.02841567081169e-15	0.35405177002064	0.667	0.466	2.24996780460182e-11	F	SIPA1L2
WASF3	1.04992198847888e-15	0.262082839301562	0.431	0.228	2.29701932639408e-11	F	WASF3
ZNF181	1.10996592569681e-15	0.287146728837474	0.54	0.324	2.42838345223948e-11	F	ZNF181
IQCK	1.12912742420501e-15	0.302663454257105	0.577	0.363	2.47030497867571e-11	F	IQCK
NLGN3	1.28847179341334e-15	0.269272444183267	0.712	0.494	2.8189185896297e-11	F	NLGN3
MEGF9	1.31316949568402e-15	0.326202863839379	0.646	0.443	2.87295222265749e-11	F	MEGF9
REXO2	1.34158279117571e-15	0.391532270459822	0.741	0.577	2.93511483053422e-11	F	REXO2
RSL1D1	1.34160071296569e-15	-0.358660290313983	0.828	0.915	2.93515403982634e-11	F	RSL1D1
ATP2A1.AS1	1.36339127615237e-15	-0.347062506830994	0.196	0.377	2.98282743396616e-11	F	ATP2A1.AS1
OSBPL1A	1.43432059288462e-15	0.341287158043479	0.722	0.533	3.13800659311297e-11	F	OSBPL1A
RIT2	1.43817116542364e-15	0.357088901877217	0.172	0.051	3.14643087571384e-11	F	RIT2
TK2	1.46651225056667e-15	0.289911782018802	0.484	0.278	3.20843550178976e-11	F	TK2
VAT1	1.47597974893607e-15	0.275282744729312	0.513	0.3	3.22914849472233e-11	F	VAT1
FOXO3	1.49498723565422e-15	0.346019108144808	0.825	0.665	3.27073307416431e-11	F	FOXO3
C1orf122	1.49844442756357e-15	0.295737561898665	0.974	0.95	3.27829671862359e-11	F	C1orf122
SNX3	1.54184626300576e-15	0.284904205011101	0.989	0.991	3.373251254204e-11	F	SNX3
ARID4A	1.54812375756797e-15	0.312318847844886	0.844	0.667	3.38698515680721e-11	F	ARID4A
TNFRSF12A	1.56498185822441e-15	-0.694428947334692	0.519	0.691	3.42386730942337e-11	F	TNFRSF12A
HHIP	1.7096470734257e-15	-0.416005966607285	0.093	0.264	3.74036586724074e-11	F	HHIP
E2F3	1.78167206758147e-15	-0.428694256300127	0.653	0.781	3.89794214945474e-11	F	E2F3
CCDC85B	1.78380731436415e-15	-0.45829667478246	0.714	0.831	3.90261364236588e-11	F	CCDC85B
MAP2	1.88393541279531e-15	0.448293670565723	0.992	0.995	4.12167389611358e-11	F	MAP2
CRY1	1.91497280881551e-15	0.327371009730208	0.582	0.369	4.18957751112658e-11	F	CRY1
PIDD1	2.01351520650909e-15	0.27684429871804	0.381	0.193	4.40516856880059e-11	F	PIDD1
RHNO1	2.02923646820214e-15	-0.376583336350381	0.257	0.444	4.43956354513263e-11	F	RHNO1
RNPS1	2.05623361992033e-15	-0.271263469117474	0.979	0.97	4.4986279136617e-11	F	RNPS1
TMA16	2.07899195991705e-15	-0.389559229432212	0.595	0.729	4.54841860990653e-11	F	TMA16
UBE2L6	2.08970807357582e-15	0.255224669697634	0.603	0.384	4.57186332336917e-11	F	UBE2L6
SCRN1	2.124368678966e-15	0.325166563483112	0.91	0.827	4.64769379584183e-11	F	SCRN1
LYAR	2.18480319894382e-15	-0.350162553882101	0.286	0.464	4.77991243864928e-11	F	LYAR
CTNNA1	2.26984875463342e-15	0.276160220350782	0.997	0.975	4.965975105387e-11	F	CTNNA1
RGS20	2.28019132401621e-15	0.278903666167145	0.357	0.172	4.98860257868267e-11	F	RGS20
PNO1	2.338218958582e-15	-0.383744012775677	0.532	0.653	5.11555543758569e-11	F	PNO1
PLCD3	2.34118152692566e-15	0.287132856347373	0.444	0.246	5.12203694460796e-11	F	PLCD3
UGP2	2.34735823947203e-15	-0.327418524254542	0.87	0.959	5.1355503563169e-11	F	UGP2
ENAH	2.48868921631349e-15	-0.28448729117222	0.96	0.992	5.44475426745065e-11	F	ENAH
RPF2	2.57200776066681e-15	-0.391106699502061	0.513	0.655	5.62703857878684e-11	F	RPF2
LSM14A	2.63551585967706e-15	-0.305697837552245	0.937	0.965	5.76598159780147e-11	F	LSM14A
RABL2B	2.65804509495393e-15	0.292795084372484	0.524	0.32	5.81527105874022e-11	F	RABL2B
TMEM198	2.71821529984429e-15	0.256937474173885	0.439	0.238	5.94691143299935e-11	F	TMEM198
GDPD1	2.80468706796596e-15	0.281817841098184	0.439	0.239	6.13609436729592e-11	F	GDPD1
PRKDC	2.93409330708955e-15	-0.28498563738455	0.997	0.999	6.41920933725053e-11	F	PRKDC
DPYSL2	3.06093763776461e-15	0.279640844610352	0.989	0.997	6.69671936390140e-11	F	DPYSL2
C12orf75	3.09313869287054e-15	-0.379838373212291	0.698	0.828	6.76716883226216e-11	F	C12orf75
PANTR1	3.24484178402479e-15	0.385769236039295	0.95	0.88	7.09906485508945e-11	F	PANTR1
ZBED3	3.27106492335886e-15	0.272181285188272	0.466	0.26	7.15643583932451e-11	F	ZBED3
UBL7.AS1	3.3024977444485e-15	-0.288758271346011	0.119	0.291	7.22520456530442e-11	F	UBL7.AS1
NDUFAF3	3.3564397072403e-15	-0.303651571998853	0.844	0.897	7.34321879150034e-11	F	NDUFAF3
IGSF8	3.35672415748826e-15	0.28277680861833	0.476	0.275	7.34384111175282e-11	F	IGSF8
PRXL2C	3.44015935732148e-15	0.261368322452865	0.466	0.261	7.52638064194793e-11	F	PRXL2C
LGMN	3.4970048195147e-15	0.290937630333443	0.373	0.221	7.65074714413425e-11	F	LGMN
FRMD3	3.52084021651898e-15	0.256374135969014	0.251	0.098	7.70289422570023e-11	F	FRMD3
ANAPC15	3.60719483376541e-15	-0.361861908472491	0.537	0.695	7.89182085731196e-11	F	ANAPC15
SLC38A2	3.64019290024752e-15	0.350290557600275	0.759	0.586	7.96401402716152e-11	F	SLC38A2
ZYX	3.65869863730144e-15	-0.337548891951263	0.746	0.89	8.0045008786881e-11	F	ZYX
KCTD13	3.69066712564218e-15	0.250141067029611	0.394	0.202	8.07444153747995e-11	F	KCTD13
TM2D1	3.71779755620106e-15	0.280458713518876	0.698	0.488	8.13379749345667e-11	F	TM2D1
MRPS16	3.7924090362195e-15	-0.371190618049844	0.519	0.663	8.29703248944102e-11	F	MRPS16
ARID5B	3.84424174171192e-15	0.307287916724331	0.643	0.426	8.41043208251734e-11	F	ARID5B
MRPS24	3.90267833016714e-15	-0.269007024904557	0.958	0.985	8.53827965073966e-11	F	MRPS24
CD59	3.97771267926224e-15	0.326474975359322	0.984	0.944	8.70243979968993e-11	F	CD59
ELAVL4	4.01603362541253e-15	0.261230946911264	0.124	0.027	8.78627836567754e-11	F	ELAVL4
HELLPAR	4.02294500604602e-15	-0.409825742346213	0.151	0.331	8.80139908422748e-11	F	HELLPAR
RALY	4.1049342761161e-15	-0.329601576681023	0.791	0.864	8.98077520928679e-11	F	RALY
TAP1	4.1295174564643e-15	0.266088388507931	0.373	0.188	9.0345582912526e-11	F	TAP1
MOCS2	4.27901476460273e-15	0.30477063179962	0.902	0.763	9.36162850199785e-11	F	MOCS2
SECISBP2L	4.41687384377442e-15	0.260519814226567	0.77	0.563	9.66323659540967e-11	F	SECISBP2L
UHRF1	4.42644934507111e-15	-0.438179184463798	0.68	0.834	9.68418587714658e-11	F	UHRF1
NBEA	4.51941927862565e-15	0.381027014365254	0.619	0.445	9.88758549777721e-11	F	NBEA
SNW1	4.71270265051292e-15	-0.343457196689608	0.778	0.866	1.03104508587922e-10	F	SNW1
MDH1	5.09892615847007e-15	0.321955475960269	0.918	0.799	1.11554306495008e-10	F	MDH1
AP1S2	5.15682183353875e-15	0.329120634254143	0.987	0.99	1.12820948074161e-10	F	AP1S2
PMS2	5.27676773442351e-15	0.257701512877282	0.696	0.481	1.15445124493718e-10	F	PMS2
SEMA6D	5.31512233941357e-15	0.388008794669227	0.884	0.823	1.1628424654169e-10	F	SEMA6D
TCF3	5.34603620014113e-15	-0.330863663538891	0.86	0.914	1.16960579986688e-10	F	TCF3
CACHD1	5.6598208978633e-15	0.298254413263377	0.458	0.262	1.23825561603453e-10	F	CACHD1
GATM	5.80638189650745e-15	0.479599481584761	0.579	0.524	1.2703202313179e-10	F	GATM
MEGF8	5.81401093122521e-15	0.297528350603538	0.717	0.516	1.27198931153345e-10	F	MEGF8
SUV39H2	5.81593701988304e-15	-0.297658670343283	0.159	0.333	1.27241070121001e-10	F	SUV39H2
TMEM206	6.03401265839116e-15	0.270275452228969	0.532	0.323	1.32012128940282e-10	F	TMEM206
ZNF511	6.05257989226087e-15	-0.361614682062369	0.323	0.51	1.32418342882883e-10	F	ZNF511
RAB1A	6.29773301810604e-15	0.278719871652483	0.934	0.816	1.37781802970124e-10	F	RAB1A
TEX264	6.6199938549558e-15	0.255017579330396	0.643	0.427	1.44832225558723e-10	F	TEX264
TMSB4X	6.63997209776796e-15	0.401170237409357	0.997	1	1.45269309554967e-10	F	TMSB4X
LIMS1	6.69942103869935e-15	-0.364750754124094	0.886	0.954	1.46569933484664e-10	F	LIMS1
DPF1	6.76512367835075e-15	-0.428748089703725	0.487	0.643	1.48007375834958e-10	F	DPF1
SEL1L	6.81367669776679e-15	0.332209427138677	0.728	0.537	1.49069618793742e-10	F	SEL1L
PELI1	6.88986221323295e-15	0.298456269945989	0.447	0.255	1.5073640550111e-10	F	PELI1
EMC2	6.97528454467676e-15	0.309702208969994	0.698	0.499	1.52605275268438e-10	F	EMC2
TMOD2	7.03850036202256e-15	0.321028034853367	0.807	0.638	1.5398831092033e-10	F	TMOD2
MOB1B	7.16618204435282e-15	0.321484551453364	0.63	0.438	1.56781730766351e-10	F	MOB1B
PDGFRL	7.21418561143357e-15	0.276768919796032	0.323	0.154	1.57831952806944e-10	F	PDGFRL
NDUFA1	7.32714087334371e-15	0.272082400311131	0.976	0.969	1.60303188027014e-10	F	NDUFA1
EIF4B	7.60631593898735e-15	0.321655047060953	0.96	0.923	1.66410980113165e-10	F	EIF4B
RFX3	7.62600698639251e-15	0.337653412898676	0.767	0.585	1.66841780848295e-10	F	RFX3
RMST	7.66599194685622e-15	0.272461590268827	0.341	0.163	1.6771657181332e-10	F	RMST
RTN3	7.74797105328112e-15	0.293262078623113	0.989	0.978	1.69510110703684e-10	F	RTN3
DCHS1	8.0024825079331e-15	0.255404510410298	0.545	0.334	1.7507831230856e-10	F	DCHS1
ETFB	8.07168127335108e-15	0.325935266790741	0.878	0.763	1.76592242898375e-10	F	ETFB
GJA1	8.2606672209305e-15	0.436389418630833	0.765	0.606	1.80726877459518e-10	F	GJA1
C4orf48	8.86618036589164e-15	0.277818445029014	0.984	0.983	1.93974294044977e-10	F	C4orf48
FAM111A	8.9831785438374e-15	-0.49698359595838	0.373	0.523	1.96533980182075e-10	F	FAM111A
FSTL1	9.09941629881829e-15	0.352467264603195	0.548	0.352	1.99077029785547e-10	F	FSTL1
SPTAN1	9.10940392411751e-15	0.344194929591397	0.889	0.811	1.99295539051843e-10	F	SPTAN1
KHDRBS1	9.22122458850662e-15	-0.278162494717486	0.979	0.994	2.01741951547348e-10	F	KHDRBS1
STARD4	9.42980368938723e-15	0.273575146569953	0.439	0.242	2.06305245116414e-10	F	STARD4
NUP50	9.5770428405478e-15	-0.376362768678504	0.595	0.746	2.09526543265505e-10	F	NUP50
ABHD14A	9.65412010863165e-15	0.269034011356179	0.429	0.233	2.11212839736643e-10	F	ABHD14A
RRP7A	1.07251494923647e-14	-0.350749457669318	0.5	0.642	2.34644820593954e-10	F	RRP7A
THAP5	1.10642622078204e-14	0.293532198869242	0.897	0.752	2.42063928582694e-10	F	THAP5
AC005618.1	1.13501537075802e-14	0.295875871545156	0.444	0.248	2.48318662814439e-10	F	AC005618.1
IGDCC3	1.1448741304234e-14	0.298524173830584	0.392	0.203	2.50475562254031e-10	F	IGDCC3
CENPL	1.15063999755965e-14	-0.362492201734785	0.196	0.376	2.51737018666101e-10	F	CENPL
AFF1	1.192148901546e-14	0.255776219666159	0.418	0.224	2.60818336680234e-10	F	AFF1
PPP2R3C	1.25112301835705e-14	-0.33463159078986	0.704	0.781	2.73720693956156e-10	F	PPP2R3C
NBPF19	1.27819002371428e-14	0.264727244651427	0.492	0.288	2.79642413388211e-10	F	NBPF19
KCNJ2	1.31399424817557e-14	0.396150622097897	0.563	0.358	2.87475661615851e-10	F	KCNJ2
TMBIM4	1.31895798572865e-14	0.318852056703598	0.796	0.637	2.88561628117713e-10	F	TMBIM4
STARD4.AS1	1.36479819045072e-14	0.305205182993812	0.466	0.265	2.98590548106809e-10	F	STARD4.AS1
AC026356.2	1.38496074500702e-14	0.306473387412017	0.598	0.391	3.03001711792636e-10	F	AC026356.2
NOS1AP	1.40389571092933e-14	0.297974120076114	0.471	0.273	3.07144303637118e-10	F	NOS1AP
CA8	1.40919328877979e-14	0.276010753545733	0.278	0.126	3.08303307719241e-10	F	CA8
TRAM2	1.48320428807091e-14	-0.42854129594382	0.511	0.689	3.24495434144153e-10	F	TRAM2
FNDC4	1.49314272422481e-14	0.278598486126232	0.593	0.387	3.26669765205903e-10	F	FNDC4
NPTXR	1.52720149131288e-14	0.282876595089493	0.41	0.227	3.34121142269431e-10	F	NPTXR
PSD3	1.53338411160129e-14	0.349179656663032	0.802	0.663	3.35473775936129e-10	F	PSD3
ATP6V0A1	1.60424970834843e-14	0.295094002133534	0.749	0.561	3.50977751192469e-10	F	ATP6V0A1
PCNT	1.76536061091573e-14	-0.391634566260085	0.421	0.572	3.86225594456144e-10	F	PCNT
USP9Y	1.79111684339801e-14	0.261844370404507	0.651	0.439	3.91860542998618e-10	F	USP9Y
SSBP3	1.80019716555451e-14	0.290526457923419	0.489	0.29	3.93847135880016e-10	F	SSBP3
MYO5B	1.80250299020735e-14	0.263052041041524	0.479	0.277	3.94351604197564e-10	F	MYO5B
SMOX	1.80642795984853e-14	0.267569747135761	0.415	0.225	3.95210309055662e-10	F	SMOX
SC5D	1.81505796327264e-14	0.362097601693544	0.796	0.689	3.97098381204788e-10	F	SC5D
SUZ12	1.85735367137015e-14	-0.34660464348327	0.796	0.876	4.06351836222361e-10	F	SUZ12
LONRF2	1.89414078288546e-14	0.449371369353569	0.513	0.323	4.14400120479681e-10	F	LONRF2
SEZ6L	1.96521350579512e-14	0.382734442612467	0.78	0.661	4.29949410797856e-10	F	SEZ6L
WSB1	2.00141118291859e-14	0.329374608913494	0.947	0.883	4.3786873859893e-10	F	WSB1
CPVL	2.01562410187363e-14	0.30673286182872	0.505	0.303	4.40978241007912e-10	F	CPVL
NRXN1	2.02455974301606e-14	0.259272206077786	0.116	0.025	4.42933180577053e-10	F	NRXN1
RAP2A	2.06673253038268e-14	0.297466117193572	0.574	0.378	4.52159742997124e-10	F	RAP2A
NAP1L4	2.08510954695841e-14	-0.276776817291086	0.971	0.99	4.56180266683562e-10	F	NAP1L4
AC064875.1	2.16620909212294e-14	0.351714876357647	0.701	0.526	4.73923225174658e-10	F	AC064875.1
EIF3B	2.18267154194696e-14	-0.331924285153897	0.823	0.902	4.77524879947155e-10	F	EIF3B
ARHGDIA	2.25455687853753e-14	-0.310878081840462	0.878	0.931	4.93251953886442e-10	F	ARHGDIA
CPNE5	2.28522240251381e-14	0.302043247169313	0.347	0.17	4.9996095722197e-10	F	CPNE5
TSC22D1	2.36819189131311e-14	0.443419667758302	0.939	0.855	5.18113021981483e-10	F	TSC22D1
VDAC2	2.37094735299632e-14	-0.352641378147745	0.899	0.942	5.18715861888536e-10	F	VDAC2
DNAJC3	2.37844528872784e-14	0.373881877814698	0.852	0.72	5.20356260267877e-10	F	DNAJC3
DNAJC7	2.40609701598258e-14	-0.285575762476752	0.944	0.959	5.26405905156668e-10	F	DNAJC7
NKAIN3	2.41036475281125e-14	0.354064283358586	0.648	0.446	5.27339600620045e-10	F	NKAIN3
UBE2E1	2.41267969234344e-14	0.299923215756583	0.701	0.515	5.27846063090897e-10	F	UBE2E1
TMEM128	2.43142699893776e-14	0.254207496593904	0.487	0.285	5.31947598827603e-10	F	TMEM128
SETBP1	2.44774354280528e-14	0.349008182727148	0.68	0.505	5.35517332294939e-10	F	SETBP1
RBMS1	2.45491211603822e-14	0.355407576842798	0.532	0.337	5.37085672746843e-10	F	RBMS1
MTMR2	2.63100879517648e-14	-0.371792116164188	0.492	0.655	5.75612104208711e-10	F	MTMR2
RGMA	2.68982059119963e-14	0.308244877465668	0.505	0.305	5.88478948942655e-10	F	RGMA
STXBP3	2.71685025475522e-14	0.283201632304451	0.72	0.518	5.94392498735348e-10	F	STXBP3
TMCC1	2.75157217142727e-14	0.325576331242131	0.72	0.541	6.01988959664857e-10	F	TMCC1
C3orf70	2.78776939689682e-14	0.348057893355586	0.63	0.447	6.09908188653086e-10	F	C3orf70
CCT2	2.87689652068958e-14	-0.257748510560445	0.974	0.99	6.29407420796467e-10	F	CCT2
DMD	2.95445443361982e-14	0.284702653095735	0.286	0.127	6.46375540987344e-10	F	DMD
MAP1B	2.98568607412059e-14	0.355204924468233	1	0.995	6.53208399296103e-10	F	MAP1B
CTXND1	3.17859045965082e-14	0.261437678842702	0.328	0.156	6.95412020762405e-10	F	CTXND1
ARHGEF26	3.18724473438526e-14	0.328443418681422	0.714	0.53	6.97305402988807e-10	F	ARHGEF26
LSAMP	3.20103519982946e-14	0.393889649833238	0.802	0.688	7.0032248101869e-10	F	LSAMP
MMP2	3.27784153226237e-14	0.484758590050684	0.767	0.62	7.17126170428362e-10	F	MMP2
RABGGTB	3.32348948207323e-14	0.283135176394499	0.624	0.418	7.27113028887981e-10	F	RABGGTB
ETFRF1	3.36885514379386e-14	0.272570604565808	0.72	0.518	7.37038128359221e-10	F	ETFRF1
CYB5D2	3.41692062390813e-14	0.287889795901061	0.595	0.389	7.47553894098621e-10	F	CYB5D2
CHST12	3.49185427477048e-14	0.274213392727465	0.667	0.461	7.63947878234285e-10	F	CHST12
BCHE	3.51823190773971e-14	0.375852390826529	0.64	0.502	7.69718776775293e-10	F	BCHE
TRAPPC6A	3.56358977952356e-14	0.27260567583656	0.373	0.203	7.79642171964164e-10	F	TRAPPC6A
PGM1	3.56400929327918e-14	0.260593494911521	0.529	0.324	7.79733953183619e-10	F	PGM1
POLA2	3.57586688044662e-14	-0.291343872856879	0.153	0.323	7.82328156104112e-10	F	POLA2
GAB1	3.59620083604098e-14	0.316356240797246	0.751	0.585	7.86776818909046e-10	F	GAB1
CNIH4	3.67621134009312e-14	-0.340289959267044	0.675	0.772	8.04281516985573e-10	F	CNIH4
KIF20A	3.76958481326181e-14	-0.358180812066851	0.079	0.238	8.24709765445419e-10	F	KIF20A
VLDLR	3.79587599820003e-14	0.368389216798899	0.622	0.424	8.30461750886203e-10	F	VLDLR
SGK1	4.13865400536985e-14	0.270415924741905	0.183	0.061	9.05454723294816e-10	F	SGK1
PIN1	4.20327670878727e-14	-0.275267509826818	0.984	0.988	9.19592878348478e-10	F	PIN1
PHLDA1	4.3219263302921e-14	-0.324225776345987	0.857	0.951	9.45551042541306e-10	F	PHLDA1
FRMD6	4.50147144701542e-14	0.369630165348557	0.569	0.388	9.84831923178035e-10	F	FRMD6
2021-09-08	4.65501199524321e-14	0.282889649369323	0.693	0.496	1.01842352431931e-09	F	2021-09-08
NFYB	4.70595901287744e-14	-0.326132061450171	0.616	0.709	1.02956971283733e-09	F	NFYB
PSMB7	4.7555432489681e-14	-0.287784447548544	0.894	0.934	1.04041775200924e-09	F	PSMB7
COX20	5.21077411109686e-14	-0.299455698573913	0.897	0.95	1.14001316002577e-09	F	COX20
SERINC3	5.29693254922301e-14	0.2879668750082	0.698	0.508	1.15886290311901e-09	F	SERINC3
EEF1A2	5.30554797486825e-14	0.342037241741229	0.614	0.437	1.16074778594168e-09	F	EEF1A2
FGF2	5.3075438413936e-14	0.316027493447678	0.569	0.381	1.16118444162009e-09	F	FGF2
LENG8	5.34389804249442e-14	0.270282815651914	0.601	0.395	1.16913801373693e-09	F	LENG8
SOCS3	5.3452879689752e-14	0.331655332942486	0.487	0.29	1.1694421018524e-09	F	SOCS3
RASSF1	5.49024771804398e-14	-0.29267167597959	0.127	0.288	1.20115639575366e-09	F	RASSF1
STXBP1	5.57391972089423e-14	0.255108379592712	0.415	0.227	1.21946215653724e-09	F	STXBP1
CAPN5	5.9179153203451e-14	0.26290931680737	0.479	0.28	1.2947215137851e-09	F	CAPN5
PEX2	5.93033954293459e-14	0.250721200900007	0.675	0.467	1.29743968520323e-09	F	PEX2
CARM1	6.02967831822015e-14	-0.340518842356845	0.587	0.718	1.3191730224602e-09	F	CARM1
BTG1	6.04239594410837e-14	0.57353320185441	0.847	0.821	1.32195538465203e-09	F	BTG1
IER2	6.18443799375755e-14	-0.523774981178126	0.548	0.685	1.35303134427428e-09	F	IER2
BARD1	6.32319202856721e-14	-0.384259735014107	0.638	0.765	1.38338795200993e-09	F	BARD1
RNF146	6.45921698653218e-14	0.274587414808503	0.593	0.391	1.41314749231351e-09	F	RNF146
CAPZA2	6.48526376795395e-14	0.276475214843074	0.968	0.93	1.41884600715296e-09	F	CAPZA2
NSUN5	6.53662334586039e-14	0.260037882242422	0.437	0.246	1.43008245560734e-09	F	NSUN5
SRRM1	6.55439580015445e-14	-0.293636418758401	0.971	0.99	1.43397071315779e-09	F	SRRM1
ZNF667	7.04378638697697e-14	0.3114248084681	0.489	0.308	1.54103958574282e-09	F	ZNF667
GPN3	7.04822366550559e-14	-0.335240955573179	0.397	0.565	1.54201037353931e-09	F	GPN3
DCXR	7.07779423302383e-14	-0.315283221613057	0.892	0.947	1.54847982230095e-09	F	DCXR
PLEC	7.40727728288356e-14	0.323787419183133	0.653	0.475	1.62056412394927e-09	F	PLEC
POLD4	7.6844345204149e-14	0.254510994174355	0.386	0.204	1.68120058437637e-09	F	POLD4
SALL2	7.79425385745239e-14	0.271445832724599	0.479	0.288	1.70522685893343e-09	F	SALL2
MRPS28	8.2114614580547e-14	0.282716631493502	0.519	0.323	1.79650353779321e-09	F	MRPS28
RAB4A	8.2688502300648e-14	0.300019057627642	0.886	0.757	1.80905905333358e-09	F	RAB4A
TMED1	9.08905565107002e-14	0.267317141509623	0.735	0.542	1.9885035953411e-09	F	TMED1
ACER3	9.14606767895523e-14	0.32987000196142	0.669	0.486	2.00097668680182e-09	F	ACER3
FZD3	9.18324491737794e-14	0.277112224655537	0.963	0.934	2.00911032302395e-09	F	FZD3
FAT1	9.45816309172656e-14	0.315059930629708	0.987	0.98	2.06925692120794e-09	F	FAT1
ZNF493	9.58673298756193e-14	0.280349350378545	0.669	0.472	2.0973854430188e-09	F	ZNF493
SDC3	9.72099034668375e-14	0.332558945268421	0.889	0.787	2.12675826804747e-09	F	SDC3
TTC9	9.82421181362613e-14	0.250778957627188	0.323	0.157	2.14934106058512e-09	F	TTC9
SMIM3	9.84941494995321e-14	0.287252015196433	0.397	0.224	2.15485500275076e-09	F	SMIM3
SAP30	9.87252873559221e-14	-0.37756265997462	0.683	0.79	2.15991183677286e-09	F	SAP30
TMEM68	1.00445425893152e-13	0.296426844631504	0.577	0.382	2.19754502769037e-09	F	TMEM68
KNOP1	1.01458954882112e-13	-0.344666028060576	0.796	0.891	2.21971901491085e-09	F	KNOP1
HEY1	1.04402453603414e-13	0.436251216426736	0.582	0.382	2.28411687993549e-09	F	HEY1
PGAP1	1.06400273621891e-13	0.342473831625637	0.817	0.682	2.32782518629973e-09	F	PGAP1
ATP6V1B2	1.08087054191658e-13	0.276828011525991	0.69	0.494	2.3647285716051e-09	F	ATP6V1B2
OTX1	1.16138896158302e-13	0.292504698923868	0.577	0.38	2.54088677015134e-09	F	OTX1
MACF1	1.21827860508811e-13	0.281784256224094	0.997	0.996	2.66534993221177e-09	F	MACF1
KIF1B	1.23188243696614e-13	0.270980130529763	0.987	0.975	2.69511239559452e-09	F	KIF1B
MMS22L	1.26717676297404e-13	-0.387067486473798	0.415	0.579	2.77232932203461e-09	F	MMS22L
PCMTD1	1.34866318311058e-13	0.304885649582263	0.437	0.267	2.95060531200934e-09	F	PCMTD1
ADAM17	1.37462581612485e-13	0.277006215160326	0.746	0.556	3.00740636051794e-09	F	ADAM17
SBDS	1.38183837916109e-13	0.27166557151733	0.944	0.916	3.02318600592863e-09	F	SBDS
TCEAL1	1.39907546373639e-13	0.275807431376481	0.458	0.275	3.06089729956247e-09	F	TCEAL1
NUDT3	1.40928664714558e-13	0.338973194474806	0.921	0.881	3.08323732662511e-09	F	NUDT3
APLP2	1.42851242491682e-13	0.250441119842328	0.997	1	3.12529948323301e-09	F	APLP2
GSPT1	1.46206910230039e-13	-0.303143275765344	0.915	0.951	3.1987147820128e-09	F	GSPT1
NDFIP2	1.47667430355676e-13	0.254945569845554	0.46	0.269	3.23066804132148e-09	F	NDFIP2
HMOX2	1.51723197403019e-13	0.265678298954036	0.553	0.351	3.31940011278325e-09	F	HMOX2
PSIP1	1.61852134946476e-13	-0.275244965950876	0.984	0.996	3.54100100835899e-09	F	PSIP1
KIFAP3	1.62236881524116e-13	0.297968949858131	0.54	0.342	3.54941849398462e-09	F	KIFAP3
EFEMP2	1.71880670644201e-13	0.254596845542613	0.354	0.18	3.76040531235382e-09	F	EFEMP2
MEF2C	1.73536862814924e-13	0.371686873592154	0.421	0.261	3.7966394846649e-09	F	MEF2C
DNM1	1.74524187415752e-13	0.334852252086138	0.548	0.354	3.81824017228181e-09	F	DNM1
SIK2	1.90434815965145e-13	0.256232128292083	0.418	0.232	4.16633290368544e-09	F	SIK2
SLF1	1.99449639438913e-13	-0.34994626914709	0.325	0.511	4.36355921164454e-09	F	SLF1
EXOSC9	2.07380804995668e-13	-0.33764935113147	0.455	0.598	4.53707725169523e-09	F	EXOSC9
NPAS2	2.08368368410353e-13	0.31676701001254	0.373	0.207	4.55868316408169e-09	F	NPAS2
TIMP3	2.19937736617163e-13	0.428434502956771	0.601	0.44	4.81179780171029e-09	F	TIMP3
UGCG	2.21150810020712e-13	-0.534470054782289	0.399	0.541	4.83833742163314e-09	F	UGCG
WISP1	2.21280028853704e-13	0.378207382546012	0.235	0.096	4.84116447126134e-09	F	WISP1
ABHD17C	2.32455626094728e-13	0.265420436803523	0.503	0.307	5.08566418770047e-09	F	ABHD17C
TOPBP1	2.43281775943678e-13	-0.353962798999673	0.587	0.713	5.32251869409579e-09	F	TOPBP1
PTPRE	2.44026899926737e-13	0.274677455246026	0.558	0.357	5.33882051659715e-09	F	PTPRE
NFAT5	2.55616626364074e-13	0.278903666167145	0.619	0.421	5.59238055159321e-09	F	NFAT5
PCDH8	2.58118729532099e-13	0.261170887527342	0.265	0.117	5.64712156470327e-09	F	PCDH8
CENPQ	2.81965476212863e-13	-0.321974430903839	0.251	0.431	6.16884068858503e-09	F	CENPQ
DNA2	2.84893968193866e-13	-0.2520310110914	0.095	0.246	6.23291023614541e-09	F	DNA2
DHRS7	2.86026463093464e-13	0.296044036244147	0.772	0.604	6.25768695955881e-09	F	DHRS7
GSPT2	2.86867305627179e-13	0.254248197581713	0.688	0.488	6.27608291251142e-09	F	GSPT2
FMC1	2.89198750721026e-13	0.296778032503699	0.913	0.812	6.32709026827462e-09	F	FMC1
HSPA5	3.11426324511008e-13	0.48009852070068	0.979	0.976	6.81338512765184e-09	F	HSPA5
HBP1	3.12489145581888e-13	0.288353079511858	0.455	0.273	6.83663752704054e-09	F	HBP1
GINS2	3.1777581589661e-13	-0.444683599139396	0.643	0.754	6.95229930018603e-09	F	GINS2
SIRT2	3.20332587938511e-13	0.306843747075064	0.712	0.554	7.00823635891873e-09	F	SIRT2
PAK2	3.27434705140733e-13	-0.274695649944678	0.984	0.994	7.16361647906895e-09	F	PAK2
RBM7	3.34637120623156e-13	0.258055397428828	0.463	0.273	7.32119092499341e-09	F	RBM7
TRIM4	3.38706968157202e-13	0.270744360721264	0.537	0.341	7.41023104934326e-09	F	TRIM4
NSA2	3.49543882978147e-13	-0.266837266669835	0.966	0.988	7.6473210717959e-09	F	NSA2
LIG1	3.50201015061622e-13	-0.361330490755558	0.299	0.453	7.66169780751817e-09	F	LIG1
BCAN	3.71595639378031e-13	0.510082962918747	0.847	0.858	8.12976939831256e-09	F	BCAN
CTSA	3.78094130005166e-13	0.258388742755278	0.487	0.296	8.27194337625302e-09	F	CTSA
DEAF1	3.78168973811932e-13	0.30159126087504	0.677	0.502	8.27358080905744e-09	F	DEAF1
INKA2	3.8180637161202e-13	-0.360804247324905	0.762	0.857	8.35315979812777e-09	F	INKA2
MGAT4A	3.8536790894574e-13	0.252451106437342	0.394	0.218	8.43107911191489e-09	F	MGAT4A
CEP85L	3.99803606614129e-13	0.315616218239982	0.659	0.477	8.74690330550391e-09	F	CEP85L
CCDC124	4.03314934399256e-13	-0.284157220098342	0.907	0.93	8.82372413478693e-09	F	CCDC124
SLC25A4	4.06078941297741e-13	0.340192748001167	0.659	0.512	8.88419507771197e-09	F	SLC25A4
ASPHD1	4.38928637913144e-13	0.254664660746853	0.426	0.241	9.60288074026377e-09	F	ASPHD1
TXNDC17	4.5192795972308e-13	-0.273826327330289	0.947	0.983	9.88727990282155e-09	F	TXNDC17
RCC1	4.57618947536522e-13	-0.285921278119345	0.193	0.362	1.0011787334204e-08	F	RCC1
ZFHX4	5.00619560554912e-13	0.329822058178169	0.892	0.782	1.09525547458204e-08	F	ZFHX4
WDFY3	5.11098461225361e-13	0.25583481774686	0.545	0.349	1.11818121346884e-08	F	WDFY3
PABPC4	5.13605156838202e-13	-0.329429990407633	0.73	0.806	1.12366536213062e-08	F	PABPC4
CTNND2	5.3717505732487e-13	0.299998789319115	0.844	0.698	1.17523159041535e-08	F	CTNND2
CELSR2	5.51212780961441e-13	0.30996616147293	0.712	0.54	1.20594332218744e-08	F	CELSR2
ATXN1	5.60861979157991e-13	0.286378245827541	0.569	0.371	1.22705383800185e-08	F	ATXN1
LRP8	5.77342542807807e-13	0.36558511714014	0.72	0.563	1.26311001515492e-08	F	LRP8
PCDHB7	5.92748858434714e-13	0.265643091016867	0.444	0.26	1.29681595248347e-08	F	PCDHB7
LZTS1	5.93192642969898e-13	0.344606135478784	0.876	0.823	1.29778686428954e-08	F	LZTS1
LINGO1	5.955686210079e-13	0.29658470921158	0.489	0.298	1.30298502904108e-08	F	LINGO1
ABHD3	6.08376221555207e-13	0.258583681787549	0.553	0.355	1.33100549751848e-08	F	ABHD3
RNF213	6.16840190819729e-13	0.293874819668761	0.688	0.508	1.3495229694754e-08	F	RNF213
KLHL9	6.43803648349164e-13	0.259576840927191	0.579	0.383	1.4085136218583e-08	F	KLHL9
PARP9	6.46192547372608e-13	0.262092967359355	0.495	0.302	1.41374005514179e-08	F	PARP9
AHR	6.48252023573434e-13	0.318953551960785	0.455	0.284	1.41824577717396e-08	F	AHR
ZNF708	6.51272842239261e-13	0.29101334844514	0.746	0.564	1.42485472425106e-08	F	ZNF708
PEAK1	6.51393907683461e-13	0.32327299428053	0.751	0.604	1.42511959122988e-08	F	PEAK1
ARHGEF12	6.60005234367315e-13	0.258639115690493	0.907	0.786	1.44395945174881e-08	F	ARHGEF12
EPM2AIP1	6.76975438850285e-13	0.294785945881347	0.722	0.549	1.48108686511665e-08	F	EPM2AIP1
CPM	7.30915971863118e-13	0.283913881756226	0.349	0.18	1.59909796324213e-08	F	CPM
ATP9A	7.33217647114862e-13	0.310797201473161	0.712	0.549	1.6041335683579e-08	F	ATP9A
TMEM107	7.62095821495924e-13	-0.357037687926724	0.476	0.598	1.66731323826878e-08	F	TMEM107
SMIM14	8.05216644073143e-13	0.311626852448668	0.606	0.411	1.76165297390322e-08	F	SMIM14
LINC01105	8.3313348745308e-13	0.258853769918803	0.259	0.114	1.82272944384985e-08	F	LINC01105
CNIH2	8.33406204537351e-13	0.287104968320478	0.836	0.681	1.82332609428682e-08	F	CNIH2
MRPL51	8.82178712835768e-13	-0.278963540301635	0.96	0.986	1.93003058794209e-08	F	MRPL51
LRRC75A.AS1	8.89444958973272e-13	0.2530695724207	1	0.999	1.94592768124173e-08	F	LRRC75A.AS1
USP14	8.94568037459738e-13	-0.287024730112252	0.839	0.908	1.95713595235441e-08	F	USP14
MAN1B1	9.18124166499607e-13	0.251709799246754	0.513	0.322	2.00867205146784e-08	F	MAN1B1
NUP107	9.48540286910572e-13	-0.312673293304788	0.344	0.49	2.07521643970295e-08	F	NUP107
AP1S1	9.86610386990404e-13	0.269593306903023	0.955	0.883	2.15850620465761e-08	F	AP1S1
GNL3	9.92878580745227e-13	-0.323575461331085	0.69	0.811	2.17221975895441e-08	F	GNL3
CTTNBP2	1.08557326326982e-12	0.261883786255623	0.429	0.247	2.3750171853817e-08	F	CTTNBP2
PLEKHJ1	1.11249004768349e-12	-0.325667815254716	0.677	0.782	2.43390572632193e-08	F	PLEKHJ1
HIF1A	1.12399241174557e-12	0.314000014818938	0.974	0.968	2.45907059841696e-08	F	HIF1A
UBTF	1.16113286145787e-12	-0.345981391922253	0.754	0.854	2.54032647429752e-08	F	UBTF
RMI1	1.18659154335912e-12	-0.336614630563354	0.349	0.511	2.59602497856109e-08	F	RMI1
USP8	1.19559500758259e-12	0.273739772009841	0.881	0.783	2.61572275758919e-08	F	USP8
ZKSCAN1	1.20849862531097e-12	0.275210546375783	0.971	0.973	2.64395329245535e-08	F	ZKSCAN1
PPP1R14C	1.21482722884272e-12	0.362967930955619	0.64	0.46	2.65779901126211e-08	F	PPP1R14C
MGME1	1.2336705050712e-12	-0.317433075919749	0.426	0.529	2.69902433099477e-08	F	MGME1
ZNF66	1.25973586255943e-12	-0.340977648668039	0.339	0.51	2.75605012010752e-08	F	ZNF66
LGR4	1.30669066587783e-12	0.276973065125492	0.333	0.17	2.85877783880751e-08	F	LGR4
VEZF1	1.42664686306801e-12	-0.331100792901832	0.78	0.856	3.1212180070202e-08	F	VEZF1
IGSF11	1.45581943785612e-12	0.2599556239214	0.466	0.28	3.18504176614163e-08	F	IGSF11
SDF2	1.46872246955899e-12	0.265828900374953	0.722	0.547	3.21327101890115e-08	F	SDF2
CALCOCO2	1.48324409293971e-12	0.252548912224244	0.569	0.374	3.2450414265335e-08	F	CALCOCO2
SPRY4	1.49562516200579e-12	0.452939882666974	0.725	0.665	3.27212872943626e-08	F	SPRY4
DPYSL5	1.55729395055887e-12	0.266874651609499	0.841	0.684	3.40704770503268e-08	F	DPYSL5
DST	1.57146573263401e-12	0.326578233318699	0.992	0.993	3.4380527298567e-08	F	DST
RNF145	1.58363075938449e-12	-0.304727177546958	0.857	0.927	3.46466737538139e-08	F	RNF145
NKD1	1.68725411391644e-12	0.333882469292318	0.606	0.416	3.69137455042639e-08	F	NKD1
SYPL1	1.77092346874188e-12	0.286757081259526	0.884	0.828	3.87442636491349e-08	F	SYPL1
JTB	1.79834042829773e-12	-0.272950948644429	0.913	0.949	3.93440918902978e-08	F	JTB
ANK3	1.81463213183775e-12	0.287994771820123	0.228	0.094	3.97005217803463e-08	F	ANK3
HK1	1.83556789004648e-12	0.276385402255823	0.542	0.356	4.0158554298437e-08	F	HK1
NEU1	1.84761149813438e-12	0.269029739344511	0.529	0.342	4.0422044356184e-08	F	NEU1
UTP18	1.85676603574028e-12	-0.328727432664887	0.624	0.727	4.06223273299258e-08	F	UTP18
THOC7	2.02862947162266e-12	-0.306193594659528	0.765	0.868	4.43823555801605e-08	F	THOC7
BRD9	2.08872210133634e-12	-0.308915845932401	0.651	0.77	4.56970621330365e-08	F	BRD9
CA12	2.13866801400132e-12	0.426353806576805	0.656	0.49	4.6789778810321e-08	F	CA12
PJA2	2.19677011641288e-12	0.311590171118887	0.992	0.993	4.80609366068809e-08	F	PJA2
FADS1	2.20678076950849e-12	-0.31187314124501	0.825	0.913	4.82799496753067e-08	F	FADS1
CEBPZ	2.4491424966099e-12	-0.313481859786803	0.87	0.908	5.35823395408313e-08	F	CEBPZ
PLA2G12A	2.48189146702925e-12	0.275003751318204	0.598	0.412	5.4298821515666e-08	F	PLA2G12A
MOXD1	2.73176908525437e-12	0.414849268468884	0.447	0.276	5.9765644047195e-08	F	MOXD1
AASDHPPT	2.74486265825625e-12	0.266244439447432	0.873	0.771	6.00521052373302e-08	F	AASDHPPT
RGMB	2.75231333411713e-12	0.319434840338319	0.616	0.457	6.02151111238146e-08	F	RGMB
IPO5	2.80984567819612e-12	-0.307505545586074	0.807	0.871	6.14738037475747e-08	F	IPO5
STIM2	2.83000347719875e-12	0.343798197810472	0.95	0.915	6.19148160741542e-08	F	STIM2
GNPNAT1	2.8446922687199e-12	-0.318707953604063	0.405	0.544	6.22361774550539e-08	F	GNPNAT1
ZBTB20	2.87884009971324e-12	0.281332579833879	0.974	0.911	6.29832637015263e-08	F	ZBTB20
TCERG1	2.8803731904298e-12	-0.314863232567058	0.648	0.748	6.30168046602233e-08	F	TCERG1
RHOQ	2.94443671761842e-12	0.338775680368976	0.844	0.761	6.44183865080559e-08	F	RHOQ
AC004158.1	3.05245051279838e-12	0.364590828896933	0.653	0.569	6.67815123190029e-08	F	AC004158.1
SNHG3	3.08581225429395e-12	-0.447657994533866	0.481	0.606	6.75114004994431e-08	F	SNHG3
UBXN6	3.26182879267514e-12	0.260263709933022	0.577	0.388	7.13622903261468e-08	F	UBXN6
OSBPL6	3.42787429214876e-12	0.251740006402553	0.77	0.589	7.49950337636305e-08	F	OSBPL6
COX14	3.52565287495331e-12	0.283232532380194	0.743	0.582	7.71342335982285e-08	F	COX14
TMEM256	3.56328924026868e-12	-0.313593677399022	0.77	0.876	7.79576419985981e-08	F	TMEM256
EVI5	3.63421846102401e-12	0.310330144961876	0.69	0.577	7.95094314902832e-08	F	EVI5
PCGF5	4.7494181767936e-12	0.300923431783403	0.548	0.372	1.0390777087189e-07	F	PCGF5
CNOT2	4.79528365435483e-12	0.339110595204369	0.817	0.677	1.04911215789975e-07	F	CNOT2
PSMB9	4.81844137172257e-12	0.261944751108844	0.389	0.222	1.05417860330546e-07	F	PSMB9
SOX11	5.04541585879044e-12	-0.256334772256899	0.942	0.984	1.10383608158617e-07	F	SOX11
PSMD11	5.32344463466618e-12	-0.277662056989193	0.852	0.891	1.16466321717227e-07	F	PSMD11
ZDHHC2	5.39357854319008e-12	0.26228819523129	0.463	0.287	1.18000711367913e-07	F	ZDHHC2
PDHB	5.40187080236366e-12	0.255320642705186	0.749	0.573	1.18182129414112e-07	F	PDHB
RNASEH1	5.63440860742755e-12	-0.282615110352451	0.672	0.729	1.232695915133e-07	F	RNASEH1
RSRC1	5.73836929276362e-12	-0.294496021632549	0.786	0.888	1.25544043387082e-07	F	RSRC1
VPS13A	5.87857931141553e-12	0.289034791573706	0.598	0.418	1.28611558175149e-07	F	VPS13A
SLC27A1	5.96774840337707e-12	0.258631271140884	0.487	0.308	1.30562399569084e-07	F	SLC27A1
SLC33A1	5.99399400024227e-12	0.250836484506795	0.487	0.306	1.311366007373e-07	F	SLC33A1
ANXA2	5.99995078687986e-12	-0.263229578301014	0.765	0.898	1.31266923315358e-07	F	ANXA2
ID4	6.151578482591e-12	0.382615208661071	0.923	0.892	1.34584234042126e-07	F	ID4
SCARA3	6.20993485085144e-12	0.292939966702366	0.548	0.379	1.35860954666928e-07	F	SCARA3
PRIM1	6.27799490452961e-12	-0.319960382653927	0.384	0.541	1.37349972521299e-07	F	PRIM1
CHP1	6.32236782270977e-12	0.273885023719778	0.622	0.447	1.38320763225244e-07	F	CHP1
RPS24	6.78143059790681e-12	-0.287033112915434	1	1	1.48364138621005e-07	F	RPS24
USP7	6.96434834496053e-12	-0.295168084387182	0.693	0.778	1.52366013091047e-07	F	USP7
CTSD	7.21336827506924e-12	0.274553950010553	0.638	0.466	1.57814071121965e-07	F	CTSD
PDLIM4	7.9716467855371e-12	0.312659356597386	0.86	0.74	1.74403688373981e-07	F	PDLIM4
SRGAP2B	8.39331691030191e-12	0.308587895296359	0.91	0.84	1.83628987363585e-07	F	SRGAP2B
COX17	8.45675717614516e-12	-0.283824727394136	0.915	0.945	1.85016933499704e-07	F	COX17
PSMD1	8.69496377304477e-12	-0.267061648541153	0.913	0.926	1.90228417426673e-07	F	PSMD1
CRIPT	8.73572164819577e-12	0.267356200926445	0.738	0.569	1.91120118219227e-07	F	CRIPT
NPEPPS	8.83892908129904e-12	0.256764374753924	0.804	0.655	1.9337809044066e-07	F	NPEPPS
CSKMT	9.01057064477768e-12	0.32708923182943	0.64	0.477	1.97133264566446e-07	F	CSKMT
FAT3	9.10518875812373e-12	0.434365968147505	0.672	0.543	1.99203319650231e-07	F	FAT3
GINS1	9.24286893411383e-12	-0.294771862440702	0.259	0.431	2.02215486540542e-07	F	GINS1
C16orf45	9.43147386499902e-12	0.285848188603993	0.907	0.818	2.06341785218449e-07	F	C16orf45
PCDHB14	9.47148150597598e-12	0.269079450808597	0.452	0.276	2.07217072387743e-07	F	PCDHB14
NPM3	9.56935315687591e-12	-0.30425207784838	0.294	0.448	2.09358308366131e-07	F	NPM3
GRINA	9.58075045954925e-12	0.258507828319202	0.677	0.498	2.09607658554019e-07	F	GRINA
SPG21	9.94307622824297e-12	0.251523201759837	0.677	0.495	2.175346217215e-07	F	SPG21
ROBO2	1.00482551555837e-11	0.316122953839675	0.788	0.684	2.19835726293861e-07	F	ROBO2
STMN4	1.037079685921e-11	0.292573248872313	0.257	0.12	2.26892293685796e-07	F	STMN4
AL590617.2	1.03895314787313e-11	0.345656351831669	0.738	0.589	2.27302169691683e-07	F	AL590617.2
FMNL2	1.08017080339673e-11	0.308690752579281	0.69	0.526	2.36319768367136e-07	F	FMNL2
PTAR1	1.11473701104545e-11	0.253680382481411	0.804	0.639	2.43882163276524e-07	F	PTAR1
PTCH1	1.15420168085879e-11	-0.392612325429692	0.439	0.595	2.52516243738287e-07	F	PTCH1
WBP11	1.1556422931444e-11	-0.285671744087229	0.767	0.821	2.52831420894133e-07	F	WBP11
NEDD1	1.31214020404397e-11	-0.321735087120176	0.458	0.583	2.87070033840739e-07	F	NEDD1
UFD1	1.39138120827447e-11	-0.293031390420818	0.762	0.849	3.04406380746288e-07	F	UFD1
C1GALT1	1.48327355890171e-11	0.29625776118651	0.646	0.494	3.24510589216517e-07	F	C1GALT1
ZNF626	1.49812333438028e-11	0.253950292907879	0.603	0.415	3.27759423095717e-07	F	ZNF626
PRPF40A	1.50732148363446e-11	-0.251436712551166	0.958	0.971	3.29771794189546e-07	F	PRPF40A
CREB5	1.54564917643914e-11	-0.274699431335966	0.579	0.753	3.38157126821354e-07	F	CREB5
MAPK1	1.61714798258782e-11	0.274045473380059	0.876	0.78	3.53799635630564e-07	F	MAPK1
KIF3A	1.61828411560372e-11	0.255690169451828	0.693	0.511	3.54048198811781e-07	F	KIF3A
H1FX	1.63315764871905e-11	-0.320922181196755	0.929	0.974	3.57302230386753e-07	F	H1FX
CADM1	1.70588784543772e-11	0.320068583236528	0.921	0.894	3.73214142824865e-07	F	CADM1
PMPCB	1.72255161666917e-11	0.250153357031383	0.854	0.714	3.76859842694881e-07	F	PMPCB
CD320	1.75281132229344e-11	-0.279028197922942	0.902	0.941	3.83480061091358e-07	F	CD320
RBM17	1.82590683044445e-11	-0.319423792754924	0.696	0.76	3.99471896364637e-07	F	RBM17
ERCC1	1.89003216811052e-11	-0.266827798864373	0.86	0.919	4.13501237739219e-07	F	ERCC1
ACO2	1.93022510631773e-11	0.253232692238683	0.643	0.466	4.22294648760194e-07	F	ACO2
MRE11	1.95258882889136e-11	-0.31617748518346	0.32	0.464	4.27187383984853e-07	F	MRE11
MAP3K20	1.97682227807052e-11	-0.317061779063027	0.587	0.711	4.32489177996268e-07	F	MAP3K20
C12orf76	1.99782295664791e-11	0.257227022608782	0.593	0.41	4.37083706455429e-07	F	C12orf76
CITED1	2.0007441044501e-11	0.410637346427251	0.728	0.627	4.37722795171592e-07	F	CITED1
CEP57	2.05119667785805e-11	-0.30918078123181	0.648	0.727	4.48760809181784e-07	F	CEP57
PCDH19	2.13686937312787e-11	0.250843882961873	0.455	0.278	4.67504281452916e-07	F	PCDH19
HES1	2.23539186175353e-11	0.500629963801055	0.688	0.539	4.89059031514437e-07	F	HES1
SKAP2	2.43091842082635e-11	0.291980273157024	0.733	0.572	5.3183633210839e-07	F	SKAP2
DNAJB14	2.44012482397375e-11	0.250581509236359	0.759	0.598	5.33850508988976e-07	F	DNAJB14
ABCD3	2.49584302519867e-11	0.258600234428051	0.889	0.776	5.46040537052966e-07	F	ABCD3
FEZF1.AS1	2.74044019071056e-11	0.280209496752583	0.505	0.337	5.99553504923657e-07	F	FEZF1.AS1
LAMP5	2.78125319602678e-11	0.374060899207485	0.286	0.145	6.08482574226738e-07	F	LAMP5
SNHG17	2.83244324228831e-11	-0.334699813699598	0.585	0.685	6.19681932547836e-07	F	SNHG17
HIST1H2AM	2.9867582281261e-11	-0.289176121253657	0.071	0.187	6.53442965149428e-07	F	HIST1H2AM
MRTFB	2.99908006415798e-11	0.255336809909651	0.622	0.442	6.56138736436482e-07	F	MRTFB
FEZ2	3.06312390563802e-11	0.275980832592481	0.865	0.754	6.70150248075487e-07	F	FEZ2
ADAM22	3.0659625675204e-11	0.255320396261327	0.545	0.361	6.70771290522112e-07	F	ADAM22
ITGA2	3.23700873240501e-11	0.256855213081327	0.249	0.119	7.08192770475569e-07	F	ITGA2
N4BP2L2	3.31062361478871e-11	0.259290711961411	0.852	0.722	7.24298234443473e-07	F	N4BP2L2
KIF13B	3.33907901184675e-11	0.265156335711035	0.413	0.258	7.30523706211831e-07	F	KIF13B
LRRCC1	3.37840286890334e-11	0.373639437055364	0.735	0.605	7.39126979658673e-07	F	LRRCC1
CENPX	3.44316873761459e-11	-0.290813280885128	0.77	0.864	7.53296456415319e-07	F	CENPX
GLDC	3.49561681841874e-11	0.254810982913788	0.733	0.561	7.64771047533652e-07	F	GLDC
WAPL	3.54071331871997e-11	-0.326281496263485	0.439	0.594	7.74637259869555e-07	F	WAPL
MDFI	3.60604143302912e-11	0.284604605358105	0.389	0.223	7.8892974471811e-07	F	MDFI
MAPK8IP1	3.63902859703418e-11	0.262548344421219	0.632	0.455	7.96146676459139e-07	F	MAPK8IP1
ITGB1	3.75225922728729e-11	-0.265045524520369	0.992	0.997	8.20919273745914e-07	F	ITGB1
NELFE	3.8712603788695e-11	-0.293756764720105	0.717	0.8	8.46954345689069e-07	F	NELFE
PARP2	4.39001930105221e-11	-0.305009029129563	0.36	0.486	9.60448422684202e-07	F	PARP2
MT.ATP8	4.39033441229084e-11	0.277780794263808	0.868	0.759	9.60517362720991e-07	F	MT.ATP8
HDGFL3	4.42300923088762e-11	-0.294970967070194	0.825	0.897	9.67665959533594e-07	F	HDGFL3
NOM1	4.63157673821043e-11	-0.304760301842764	0.458	0.587	1.01329635878568e-06	F	NOM1
ALDH7A1	4.77627439677661e-11	0.273385515391446	0.868	0.754	1.04495331252679e-06	F	ALDH7A1
NIF3L1	5.04278188325129e-11	-0.264768473492407	0.19	0.339	1.10325982041772e-06	F	NIF3L1
NOTCH2	5.12639454067508e-11	0.254977081737375	0.685	0.514	1.12155259760889e-06	F	NOTCH2
SLC7A11	5.3441324183872e-11	0.287709563542486	0.14	0.049	1.16918929049475e-06	F	SLC7A11
THAP12	5.44561007601135e-11	-0.302825598576226	0.593	0.697	1.19139057242976e-06	F	THAP12
PLEKHH2	5.48711872987855e-11	0.342834695022492	0.505	0.395	1.20047183572283e-06	F	PLEKHH2
RUVBL1	5.63481223637582e-11	-0.292214523558593	0.77	0.85	1.2327842210743e-06	F	RUVBL1
ATF6	5.83223007848571e-11	0.274119602260087	0.73	0.586	1.2759752965711e-06	F	ATF6
PIF1	5.99656236217442e-11	-0.627067136588484	0.108	0.242	1.31192791359652e-06	F	PIF1
CDC14B	6.01676530392663e-11	0.258695628172411	0.582	0.407	1.31634791319307e-06	F	CDC14B
SLITRK2	6.06601585147197e-11	0.315335582102627	0.542	0.409	1.32712294798504e-06	F	SLITRK2
PPIH	6.09141271066893e-11	-0.280515453025498	0.339	0.474	1.33267927284015e-06	F	PPIH
NOC3L	6.12419942398477e-11	-0.323752996746526	0.392	0.525	1.33985234997939e-06	F	NOC3L
ZNF93	6.23051355381593e-11	-0.318471507289632	0.381	0.536	1.36311175530385e-06	F	ZNF93
CCDC138	6.33784157115454e-11	-0.2700157007794	0.228	0.377	1.38659297893719e-06	F	CCDC138
[truncated: 4,868 more rows]

## Sheet: U3071MG
	p_val	avg_log2FC	pct.1	pct.2	p_val_adj	cluster	gene
CLSPN	1.00630619527876e-260	1.98391686203004	0.995	0.564	2.26610092114824e-256	II	CLSPN
ATAD5	1.62274239788495e-226	1.46937176839154	0.973	0.483	3.65425360579712e-222	II	ATAD5
USP1	1.37325608224774e-213	1.35712930135205	1	0.905	3.09243537161369e-209	II	USP1
BRCA2	5.19572357591559e-209	1.44484588823132	0.998	0.605	1.17002499206043e-204	II	BRCA2
MCM10	3.97704074215661e-203	1.65392303669814	0.947	0.321	8.95589804726248e-199	II	MCM10
CDCA4	6.28100323178996e-203	1.37605986816851	0.954	0.528	1.41441911776678e-198	II	CDCA4
FEN1	5.45884487342868e-199	1.46350659339544	0.979	0.505	1.22927727704741e-194	II	FEN1
MSH2	6.99829687812211e-198	1.16324436290778	0.998	0.803	1.57594647398432e-193	II	MSH2
TYMS	3.45071137427017e-194	1.66524527029427	0.998	0.688	7.77065694371899e-190	II	TYMS
DNAJC9	8.91835263867308e-193	1.21704855499208	0.998	0.837	2.00832383070279e-188	II	DNAJC9
RRM1	6.3492209134844e-191	1.31044167841844	1	0.834	1.42978105750755e-186	II	RRM1
ORC6	2.60869801249103e-190	1.30799098913105	0.963	0.393	5.87452705432855e-186	II	ORC6
PCLAF	1.53924183577034e-188	1.63763639769218	0.993	0.6	3.46621868997123e-184	II	PCLAF
DIAPH3	1.84140429348628e-187	1.5305996783059	0.979	0.631	4.14665832850175e-183	II	DIAPH3
TCF19	1.77147728225156e-183	1.3306220981481	0.888	0.243	3.98918969190228e-179	II	TCF19
CDC6	2.51875132323631e-182	1.6313690695928	0.911	0.44	5.67197610479584e-178	II	CDC6
ZWINT	3.05029825741388e-181	1.51040773560472	0.963	0.587	6.86896664587032e-177	II	ZWINT
ANLN	1.49632040896778e-179	1.75987197310602	0.979	0.684	3.36956392895454e-175	II	ANLN
SLC43A3	1.52137800259208e-179	1.32319445597534	0.867	0.348	3.42599112403711e-175	II	SLC43A3
CENPK	8.32703153611007e-176	1.38167109767383	0.993	0.651	1.87516423161663e-171	II	CENPK
MCM8	1.91411686983015e-173	1.25299143972671	0.979	0.627	4.31039977917051e-169	II	MCM8
GINS1	6.55211287660861e-171	1.23918539956925	0.954	0.477	1.47547029868349e-166	II	GINS1
PSMC3IP	3.52356240583748e-170	1.32174937763215	0.929	0.406	7.93471018170542e-166	II	PSMC3IP
RRM2	7.93269804691924e-167	1.85661459481012	0.89	0.459	1.78636427318574e-162	II	RRM2
MCM7	7.36696544439091e-166	1.27307660455502	0.998	0.8	1.65896694842239e-161	II	MCM7
CDT1	3.64101005794639e-164	1.24413535315776	0.897	0.274	8.19919054948947e-160	II	CDT1
KPNB1	9.00420205386079e-164	0.890652310221085	1	1	2.02765626050891e-159	II	KPNB1
BRCA1	4.5245420234807e-162	1.24912253653207	0.989	0.547	1.01888161826762e-157	II	BRCA1
RAD51AP1	9.84696449605351e-161	1.38391478687345	0.979	0.53	2.21743793486629e-156	II	RAD51AP1
CENPU	2.11144613703161e-160	1.4160368706671	0.993	0.69	4.75476555598148e-156	II	CENPU
POLA2	2.91748888976433e-160	1.06830820266225	0.876	0.266	6.5698932308603e-156	II	POLA2
CDC45	3.43276635277871e-159	1.21179617828731	0.856	0.223	7.73024654982239e-155	II	CDC45
KDM5B	1.91751134703332e-157	-1.36384927504102	0.506	0.951	4.31804380238433e-153	II	KDM5B
CDCA5	4.40834458414072e-155	1.28852147362026	0.915	0.331	9.92715116902648e-151	II	CDCA5
MELK	3.96637694583819e-154	1.14464038195608	0.902	0.32	8.93188424433302e-150	II	MELK
ERCC6L	7.67090077501477e-154	1.05963361848996	0.812	0.183	1.72741014552558e-149	II	ERCC6L
WDHD1	6.48782872061655e-153	1.13329112040684	0.931	0.478	1.46099414959564e-148	II	WDHD1
TK1	8.05136579104904e-153	1.2813676930488	0.931	0.487	1.81308706248633e-148	II	TK1
ASF1B	1.93527799069289e-152	1.0073838823934	0.805	0.174	4.35805250724131e-148	II	ASF1B
FBXO5	5.59096829713939e-152	1.35877421458856	0.957	0.646	1.25903015083282e-147	II	FBXO5
HELLS	1.12542692524297e-151	1.25927399605567	0.986	0.633	2.53434889295465e-147	II	HELLS
DSN1	7.59266434736864e-151	1.12200001040397	0.95	0.525	1.70979208438394e-146	II	DSN1
RFC3	2.46922363277637e-150	1.15663524471977	0.963	0.532	5.56044469864912e-146	II	RFC3
PRIM1	1.23552978501689e-149	1.16958009223688	0.947	0.464	2.78228952287954e-145	II	PRIM1
GMNN	1.54016591008087e-149	1.10842628110441	0.995	0.755	3.46829961291111e-145	II	GMNN
LRR1	7.14538910636468e-149	1.05956926623327	0.959	0.613	1.60907017286226e-144	II	LRR1
POLD3	1.51927376570805e-148	1.14295346140019	0.97	0.574	3.42125259299796e-144	II	POLD3
RBL1	7.27059894329116e-148	1.10970358846561	0.966	0.523	1.63726617603974e-143	II	RBL1
EXO1	3.11393544040082e-147	0.9690427396858	0.739	0.135	7.0122712182386e-143	II	EXO1
FANCA	3.61616690133227e-147	1.02945606980001	0.879	0.264	8.14324624511013e-143	II	FANCA
RBBP8	9.56159605833178e-146	1.0995000536499	0.977	0.761	2.15317581637573e-141	II	RBBP8
HIST1H4C	1.77018660624251e-145	1.9020461495317	1	0.979	3.98628321859751e-141	II	HIST1H4C
CTPS1	7.38337697351085e-145	0.934329256973161	0.984	0.844	1.66266266066491e-140	II	CTPS1
CGAS	3.99412615974483e-142	1.09321543312	0.792	0.236	8.99437269912939e-138	II	CGAS
VRK1	5.78714719541519e-139	1.07425234420704	0.968	0.669	1.30320767693555e-134	II	VRK1
MND1	1.24855288105481e-138	1.03559019911413	0.847	0.25	2.81161623284733e-134	II	MND1
MTHFD1	1.81294795711876e-138	0.913766064776733	0.991	0.862	4.08257750463573e-134	II	MTHFD1
NEIL3	5.94441592595189e-138	1.22786844364954	0.799	0.211	1.3386230223651e-133	II	NEIL3
MYBL2	7.00740335936782e-138	1.36236902091586	0.945	0.575	1.57799716249604e-133	II	MYBL2
MASTL	1.11226865783611e-136	1.06348428902437	0.872	0.334	2.50471779058113e-132	II	MASTL
DTL	2.28822833578727e-135	1.33019943900114	0.858	0.293	5.15286138935934e-131	II	DTL
CDK1	1.9301352371258e-133	1.53961041649292	0.941	0.546	4.34647154048359e-129	II	CDK1
GGCT	1.58176330638143e-132	0.936633304530159	0.998	0.977	3.56197278964035e-128	II	GGCT
BRIP1	5.45163411202327e-132	1.02899489910298	0.769	0.187	1.22765348568652e-127	II	BRIP1
GJC1	6.30653837424187e-131	1.00675395331849	0.95	0.607	1.42016937649553e-126	II	GJC1
RANBP1	6.4849533563562e-131	0.958395364648283	1	0.999	1.46034664631785e-126	II	RANBP1
RFC2	4.29829433726313e-130	1.02228380401235	0.982	0.788	9.67932901808284e-126	II	RFC2
HJURP	4.37311547594814e-130	1.48988493906089	0.888	0.358	9.84781874028761e-126	II	HJURP
PLK4	6.55066693748822e-130	0.869792649042028	0.767	0.182	1.47514468765297e-125	II	PLK4
AC016205.1	8.15648286923409e-130	1.00637039473514	0.854	0.272	1.83675837732282e-125	II	AC016205.1
Z94721.3	2.42591340766998e-129	0.884834485574771	0.709	0.144	5.46291440273203e-125	II	Z94721.3
UHRF1	2.52513891893996e-129	1.11328418803788	0.952	0.6	5.6863603315609e-125	II	UHRF1
MAD2L1	4.65066193224805e-129	1.19939284538491	0.982	0.659	1.04728256052294e-124	II	MAD2L1
SKA3	6.9691855875013e-129	1.21548132709603	0.865	0.375	1.56939090244942e-124	II	SKA3
GINS2	3.00003799091727e-127	1.30619140722103	0.908	0.451	6.75578555174661e-123	II	GINS2
CHAF1B	3.35733955898336e-126	0.844614061143428	0.693	0.147	7.56039295287462e-122	II	CHAF1B
XRCC2	4.46777784358969e-126	1.07617860003542	0.934	0.416	1.00609889259796e-121	II	XRCC2
MGME1	2.3712484906333e-125	0.987528604315779	0.954	0.664	5.33981447605713e-121	II	MGME1
TRAC	8.68612699144894e-125	1.60641007341744	0.943	0.637	1.95602893720439e-120	II	TRAC
UBE2T	5.69645686278777e-124	1.19222961500478	0.97	0.675	1.28278512093118e-119	II	UBE2T
DONSON	7.00680303684556e-124	0.933251519377817	0.849	0.356	1.57786197586725e-119	II	DONSON
NCAPD3	1.37849467223905e-123	1.0128885000191	0.97	0.675	3.10423215241512e-119	II	NCAPD3
NOP56	2.19798116127112e-123	0.824404529046129	1	0.999	4.94963377706643e-119	II	NOP56
CSE1L	3.99152159013725e-123	0.86575145138894	0.998	0.943	8.98850746883007e-119	II	CSE1L
FANCB	3.60391344068437e-121	0.956003678557438	0.84	0.33	8.11565267707713e-117	II	FANCB
FIGNL1	6.21380236847999e-121	0.953664164277256	0.934	0.53	1.39928615535801e-116	II	FIGNL1
STIL	5.73914763044926e-120	1.03060134875846	0.87	0.322	1.29239865490087e-115	II	STIL
ATAD2	7.00791031017592e-120	1.18937880498874	0.97	0.662	1.57811132274851e-115	II	ATAD2
DSCC1	2.33618266180677e-119	0.945849590562742	0.792	0.233	5.26084973612267e-115	II	DSCC1
RAB3B	5.57788814796057e-119	1.10699299330918	0.95	0.699	1.25608463203924e-114	II	RAB3B
PFKP	6.89905807102491e-119	0.987509296248045	0.989	0.823	1.5535988870141e-114	II	PFKP
DUT	1.71472336902621e-118	1.0093925959541	0.998	0.959	3.86138555471013e-114	II	DUT
RPA2	4.80353806905189e-118	0.928563037055553	0.968	0.736	1.08170873776979e-113	II	RPA2
DHFR	2.51697877969587e-117	1.05089974203427	0.986	0.815	5.66798451399713e-113	II	DHFR
TMPO	7.68048905236719e-117	1.05600107513089	0.995	0.919	1.72956932970257e-112	II	TMPO
CEP78	2.59774450771979e-116	0.926528688116938	0.973	0.782	5.84986085693419e-112	II	CEP78
DCLRE1B	4.84014894149886e-116	0.882464301926862	0.751	0.221	1.08995314013613e-111	II	DCLRE1B
MYBL1	7.70478486289027e-116	1.04292654563411	0.888	0.398	1.73504050327426e-111	II	MYBL1
WDR76	8.81531308114885e-116	0.975038088290108	0.762	0.213	1.98512035274391e-111	II	WDR76
PRIM2	1.8971194596009e-115	0.865089826067812	0.947	0.638	4.27212331107527e-111	II	PRIM2
DDIAS	8.97876642722553e-115	0.776191715118141	0.762	0.206	2.02192841174692e-110	II	DDIAS
TRIP13	2.00766184395821e-114	1.01434076128052	0.856	0.37	4.5210537064095e-110	II	TRIP13
BLM	5.71028296290996e-114	0.941874438109944	0.822	0.294	1.28589862041769e-109	II	BLM
FOSL1	1.27699093354745e-113	1.11871991251647	0.888	0.561	2.87565588325551e-109	II	FOSL1
CENPI	5.57135114681463e-112	0.787807566481536	0.732	0.189	1.25461256475119e-107	II	CENPI
ICMT	1.74129988612885e-111	0.841605466666037	0.95	0.733	3.92123321357356e-107	II	ICMT
PLP2	1.78064202970597e-111	0.962000500994018	0.998	0.947	4.00982778669486e-107	II	PLP2
MCM4	2.7611996836298e-111	1.10997630387532	0.947	0.585	6.21794556756595e-107	II	MCM4
HIST1H1D	1.68903945776984e-110	2.32257651798	0.723	0.47	3.80354795495189e-106	II	HIST1H1D
TCOF1	1.81942887771812e-110	0.838425098449731	0.982	0.843	4.09717188973342e-106	II	TCOF1
FAM111B	3.00205181039054e-110	1.36146125839906	0.764	0.23	6.76032047181846e-106	II	FAM111B
PKMYT1	1.08051805775271e-109	0.736404065384998	0.645	0.133	2.43321861425334e-105	II	PKMYT1
MRTO4	1.40285568799988e-109	0.846708382009278	1	0.97	3.15909072380694e-105	II	MRTO4
DNA2	2.16145911991414e-109	0.797316015012866	0.753	0.211	4.86738979213466e-105	II	DNA2
SKA1	2.680413983562e-109	1.07834040708586	0.812	0.298	6.03602424958327e-105	II	SKA1
SMC2	3.22091342107316e-109	1.00529946835234	1	0.86	7.25317493291466e-105	II	SMC2
CHAF1A	5.42307767327783e-109	0.999448053921385	0.899	0.43	1.22122286124543e-104	II	CHAF1A
FABP7	1.00317908192795e-108	-3.3510358073519	0.247	0.735	2.25905897459356e-104	II	FABP7
RIBC2	1.22780799980417e-108	0.646363045385299	0.458	0.044	2.76490083475902e-104	II	RIBC2
PTPRZ1	1.40760972288935e-108	-4.02748599658887	0.089	0.601	3.16979633497452e-104	II	PTPRZ1
DLX5	1.53165674927761e-108	-2.61875092722301	0.272	0.76	3.44913783369825e-104	II	DLX5
TMEM109	3.38951851307822e-108	0.83622077431999	0.936	0.65	7.63285673960085e-104	II	TMEM109
RFC5	3.61776954823085e-108	0.851191947756483	0.892	0.401	8.14685524566105e-104	II	RFC5
TFDP1	5.26613385134601e-108	0.866170949848503	0.968	0.758	1.18588068198461e-103	II	TFDP1
SNTG1	6.40674755059019e-108	-2.5455544593893	0.041	0.548	1.4427354809174e-103	II	SNTG1
PNRC1	7.37313259540807e-108	-1.39743479579112	0.426	0.859	1.66035572915994e-103	II	PNRC1
KIF18B	9.09469951865323e-108	0.814806289316359	0.682	0.161	2.04803538460552e-103	II	KIF18B
RAN	1.37463008638187e-107	0.667335914226969	1	1	3.09552949152334e-103	II	RAN
MTFR2	1.44074787572484e-107	0.685685089222513	0.654	0.144	3.24442014134478e-103	II	MTFR2
NF2	1.76799997221037e-107	1.03571070495831	0.989	0.91	3.98135913742054e-103	II	NF2
PDGFRA	1.0292827522936e-106	-3.52061728751548	0.126	0.637	2.31784182988995e-102	II	PDGFRA
NCAPH	1.78629043921428e-106	1.01301168479126	0.86	0.338	4.02254744006664e-102	II	NCAPH
DLX6.AS1	4.37824282548099e-106	-4.74090400422518	0.162	0.666	9.85936501870063e-102	II	DLX6.AS1
CHEK1	5.7232912352606e-106	0.821744014102183	0.989	0.77	1.28882795326833e-101	II	CHEK1
NUP155	1.07544056448408e-105	0.809991463949977	0.95	0.739	2.42178460716171e-101	II	NUP155
PAWR	2.1545622168936e-105	0.991293649584456	1	0.982	4.85185865622271e-101	II	PAWR
NCAPH2	5.18947712210895e-104	0.867975627973196	0.863	0.447	1.16861835312771e-99	II	NCAPH2
UBE2C	5.67464555930571e-104	1.43786629336938	0.931	0.648	1.27787343350005e-99	II	UBE2C
FGF5	7.11891873946059e-104	1.32301871322837	0.89	0.556	1.60310931093913e-99	II	FGF5
FAM111A	7.45696512165256e-104	1.11246021266806	0.927	0.619	1.67923397574494e-99	II	FAM111A
PCNA	1.7028187097898e-103	1.21416458190005	0.968	0.797	3.83457745257564e-99	II	PCNA
C12orf75	4.05535684056454e-103	1.00448142698124	0.998	0.978	9.13225806926728e-99	II	C12orf75
NUDC	8.39334595991013e-103	0.673431434595785	1	1	1.89009757671216e-98	II	NUDC
S100B	8.95165687885543e-103	-2.38335652155652	0.039	0.531	2.01582361254946e-98	II	S100B
DCX	2.4216063146374e-102	-2.67138989515964	0.037	0.525	5.45321525993196e-98	II	DCX
ESCO2	2.975807787418e-102	0.970536999938646	0.847	0.326	6.7012215564866e-98	II	ESCO2
ARHGAP29	5.24657727161877e-102	1.10309118797874	1	0.888	1.18147673579583e-97	II	ARHGAP29
ANKLE2	6.72126668276735e-102	0.754952944235771	1	0.977	1.51356204429238e-97	II	ANKLE2
EIF2S1	1.72413467832132e-101	0.775764709893217	0.998	0.987	3.88257888211178e-97	II	EIF2S1
CDK4	2.09406985732012e-101	0.986306361694266	1	1	4.71563591169917e-97	II	CDK4
FANCI	2.44439975980265e-101	0.983743216308706	0.854	0.4	5.5045438190996e-97	II	FANCI
CENPL	2.48391145805698e-101	0.989094762832394	0.906	0.535	5.59352021239851e-97	II	CENPL
RAD54L	2.93859939443449e-101	0.647656693750494	0.558	0.097	6.61743197632702e-97	II	RAD54L
ANP32B	3.79474332859941e-101	0.733980465594446	1	0.999	8.54538250167302e-97	II	ANP32B
YWHAH	1.53679462914955e-100	0.781061720374742	1	0.994	3.46070782538188e-96	II	YWHAH
NET1	2.63189762762575e-100	0.857322186382378	0.808	0.335	5.92677026765042e-96	II	NET1
COPS3	3.1358443816794e-100	0.745906570957413	0.993	0.94	7.06160796310384e-96	II	COPS3
FXYD6	4.59731959660634e-100	-2.60647975669912	0.119	0.615	1.03527039995978e-95	II	FXYD6
ACTN1	6.47460335144767e-100	0.813243851958253	1	0.999	1.4580159287125e-95	II	ACTN1
KIFC1	9.855582585828e-100	1.09410089117907	0.838	0.339	2.21937864250261e-95	II	KIFC1
SHCBP1	1.12188691232028e-99	0.93279660282745	0.792	0.276	2.52637713785404e-95	II	SHCBP1
C9orf40	1.70999240856852e-99	0.859898744004529	0.874	0.488	3.85073190485544e-95	II	C9orf40
NRCAM	3.45556797213324e-99	-2.1791548163368	0.053	0.534	7.78159351644684e-95	II	NRCAM
CEP55	6.45068103839704e-99	1.09610666772455	0.874	0.403	1.45262886303663e-94	II	CEP55
E2F8	1.12115558086567e-98	0.691203505009027	0.577	0.119	2.52473025255139e-94	II	E2F8
HNRNPAB	1.76804245655514e-98	0.658729302213431	1	1	3.98145480791651e-94	II	HNRNPAB
RBM17	1.88163255297533e-98	0.687220491233016	1	0.996	4.23724834604515e-94	II	RBM17
CENPO	2.40815750233076e-98	0.747054048134098	0.858	0.352	5.42292987949864e-94	II	CENPO
MIS18A	5.55748449757018e-98	0.833410330720348	0.968	0.712	1.25148993400783e-93	II	MIS18A
POLE3	7.33428963264163e-98	0.757568206970441	0.993	0.941	1.65160868237457e-93	II	POLE3
MCM5	1.19673808253162e-97	1.12800014352521	0.803	0.425	2.69493448805295e-93	II	MCM5
RAD51	1.6168899272455e-97	0.627450751517545	0.597	0.126	3.64107442716414e-93	II	RAD51
BEX1	1.94602810649493e-97	-2.03377294656804	0.034	0.506	4.38226069301592e-93	II	BEX1
OAS3	2.19756146600859e-97	0.779901199031363	0.68	0.201	4.94868866530475e-93	II	OAS3
TUBB6	2.45993428012999e-97	0.827625681926537	1	0.965	5.53952600542473e-93	II	TUBB6
LYAR	3.48422357060318e-97	0.860124200069745	0.989	0.862	7.8461230586413e-93	II	LYAR
H2AFZ	3.62467730365958e-97	0.863855048874627	1	1	8.162410820111e-93	II	H2AFZ
HIC1	5.45820878732924e-97	0.976378306409875	0.59	0.138	1.22913403681867e-92	II	HIC1
KIF11	7.43526843804194e-97	1.01394662555663	0.858	0.365	1.67434809956266e-92	II	KIF11
POLE	7.43695692654183e-97	0.749606826910494	0.755	0.24	1.67472833028796e-92	II	POLE
HIST2H2AC	1.08030833445562e-96	1.46200112979304	0.739	0.629	2.43274633836061e-92	II	HIST2H2AC
C1orf112	1.09032573306232e-96	0.755595366910351	0.739	0.236	2.45530451828304e-92	II	C1orf112
NCAPG2	1.46768210870358e-96	0.936938042982056	0.959	0.629	3.30507334058959e-92	II	NCAPG2
KAT6B	1.77253528446139e-96	-1.69072317305085	0.545	0.885	3.99157220707861e-92	II	KAT6B
MET	2.29756501298934e-96	0.896748732495007	0.991	0.851	5.17388665275069e-92	II	MET
CEP152	3.49533704841664e-96	0.860053131433662	0.84	0.368	7.87114949932942e-92	II	CEP152
DKC1	4.47690960696256e-96	0.788705394476422	0.995	0.956	1.0081552743919e-91	II	DKC1
AXL	6.34009813176145e-96	0.996904883884379	0.986	0.887	1.42772669829136e-91	II	AXL
HIST1H2AH	8.92476007073088e-96	1.24890906592461	0.618	0.147	2.00976672032789e-91	II	HIST1H2AH
CENPM	9.76795335387528e-96	0.901375427282464	0.899	0.452	2.19964541575918e-91	II	CENPM
EGFR	1.70286202655887e-95	0.874362505142366	0.991	0.764	3.83467499760793e-91	II	EGFR
C21orf58	2.58430537100931e-95	0.873341614496597	0.888	0.399	5.81959726497587e-91	II	C21orf58
ORC1	4.33179640945006e-95	0.71695650297257	0.609	0.138	9.75477233444059e-91	II	ORC1
AURKB	6.04791829148394e-95	1.27644774018591	0.769	0.319	1.36193072005927e-90	II	AURKB
GPD1	1.9177510622923e-94	-2.7001426291345	0.043	0.512	4.31858361717603e-90	II	GPD1
CCDC15	6.54734643286917e-94	0.84456901359333	0.778	0.302	1.47439694321781e-89	II	CCDC15
SUPT16H	1.05103913833045e-93	0.682227441814201	1	0.999	2.36683503560635e-89	II	SUPT16H
KNTC1	5.20353135750129e-93	0.824828018993098	0.854	0.378	1.17178322639572e-88	II	KNTC1
NT5C3A	5.34357583917764e-93	0.705444740024337	1	0.967	1.20331984322441e-88	II	NT5C3A
TJP2	8.82110479299546e-93	0.88226590388781	0.863	0.446	1.98642458833465e-88	II	TJP2
PJA2	1.29958449482786e-92	-1.12783232331043	0.97	0.994	2.92653432390285e-88	II	PJA2
DLX2	1.99506803042232e-92	-1.70431398798368	0.043	0.504	4.49269369770802e-88	II	DLX2
FREM2	3.24285786596714e-92	-1.68126509415261	0.039	0.491	7.30259162837141e-88	II	FREM2
HIST1H1B	3.27987324270913e-92	1.66916953927083	0.686	0.257	7.38594655525669e-88	II	HIST1H1B
ITM2B	3.78449648943557e-92	-1.22493057924211	0.998	0.999	8.52230764455995e-88	II	ITM2B
CENPH	7.25785597880254e-92	0.854752289828301	0.977	0.689	1.63439658786654e-87	II	CENPH
DDAH2	6.38538744656832e-91	-0.935990831085942	0.767	0.964	1.43792539909272e-86	II	DDAH2
POU3F3	7.44728228631435e-91	-1.64851348131324	0.037	0.488	1.67705349805513e-86	II	POU3F3
DNMT1	8.79999190327647e-91	0.792036798175174	1	0.983	1.98167017669883e-86	II	DNMT1
SPC25	1.30045136235565e-90	1.15585261554704	0.828	0.404	2.92848642288869e-86	II	SPC25
TUBB3	2.42932876888108e-90	-1.33400383622895	0.908	0.986	5.4706054546433e-86	II	TUBB3
BUB1B	3.06623255266979e-90	0.851051521414262	0.805	0.303	6.9048490853571e-86	II	BUB1B
MXD4	3.73323957329361e-90	-1.17380907132316	0.432	0.828	8.40688219509988e-86	II	MXD4
CCNA2	5.19108031996271e-90	1.22994408385676	0.863	0.453	1.1689793772524e-85	II	CCNA2
TEX30	5.89019136763038e-90	0.774422186311664	0.924	0.672	1.32641219407669e-85	II	TEX30
SLF1	6.7469019581244e-90	0.834082563606743	0.886	0.483	1.51933485195003e-85	II	SLF1
ZNF428	1.33064746294726e-89	-1.49137727689465	0.897	0.967	2.99648502181094e-85	II	ZNF428
ATAD3A	1.43409177907403e-89	0.798160875254434	0.92	0.673	3.2294312772968e-85	II	ATAD3A
CCNE2	2.00367829281565e-89	1.12129514447246	0.65	0.177	4.51208314759155e-85	II	CCNE2
TOMM40	2.32445022342548e-89	0.706241768838203	1	0.958	5.23442945813185e-85	II	TOMM40
RPA1	2.714505602711e-89	0.715315033366784	0.984	0.837	6.11279516674491e-85	II	RPA1
SERBP1	3.20069990781501e-89	0.59321442772397	1	1	7.20765612240862e-85	II	SERBP1
PA2G4	3.59965567991947e-89	0.672356548404367	1	1	8.10606462561066e-85	II	PA2G4
LRRN3	1.53412874515913e-88	-1.80993929833651	0.055	0.51	3.45470452122385e-84	II	LRRN3
FXYD5	2.35434406116387e-88	0.874074428335453	0.957	0.627	5.30174739133491e-84	II	FXYD5
MYO19	2.38709642556295e-88	0.745535182323256	0.842	0.472	5.37550244072521e-84	II	MYO19
IGFBP2	2.68982254905565e-88	-3.34536263763159	0.261	0.679	6.05721139821841e-84	II	IGFBP2
CCT6A	2.9271999121575e-88	0.524745449504986	1	1	6.59176148218747e-84	II	CCT6A
DEK	3.58722926330637e-88	0.753859716187166	1	0.998	8.07808157803961e-84	II	DEK
POLE2	3.72509969819725e-88	0.700390979267052	0.684	0.204	8.3885520103704e-84	II	POLE2
IPO5	5.27950320421918e-88	0.72359269129802	0.998	0.97	1.18889132655812e-83	II	IPO5
LIG1	6.69786257536977e-88	0.718419700123733	0.792	0.296	1.50829167334752e-83	II	LIG1
TUBA1A	6.70176202568592e-88	-1.30227998158718	1	1	1.50916979056421e-83	II	TUBA1A
CKS1B	8.58239137249497e-88	0.999194352761624	0.998	0.909	1.93266871317214e-83	II	CKS1B
POU3F2	1.29315541412013e-87	-2.02367445371322	0.119	0.587	2.91205667705712e-83	II	POU3F2
BRI3BP	1.52073730751672e-87	0.908781798130455	0.815	0.448	3.42454834279689e-83	II	BRI3BP
LIF	2.30293375828573e-87	1.18408199132095	0.73	0.298	5.18597653028364e-83	II	LIF
SNRPB	3.48243107901949e-87	0.642055401154204	1	1	7.84208654684399e-83	II	SNRPB
LMO1	5.58075255871736e-87	-3.17368607512533	0.085	0.541	1.25672966869756e-82	II	LMO1
SAC3D1	8.09338662750793e-87	0.886593321842085	0.902	0.614	1.82254973464851e-82	II	SAC3D1
C19orf48	1.00089889391641e-86	0.825905162428631	0.918	0.614	2.25392421921036e-82	II	C19orf48
NUP85	1.80979883822001e-86	0.728869291660819	0.924	0.639	4.07548600378765e-82	II	NUP85
SNRPD1	2.16266046697238e-86	0.615229727816413	1	1	4.87009510557509e-82	II	SNRPD1
TEAD4	2.46456509688098e-86	0.869013448912809	0.844	0.495	5.54995414166628e-82	II	TEAD4
C1orf61	2.8613142219253e-86	-2.47400713734293	0.05	0.495	6.44339349635358e-82	II	C1orf61
CADM4	4.17770579104262e-86	-1.6865057731467	0.144	0.602	9.40777567084889e-82	II	CADM4
KIF20B	4.35017253105804e-86	0.988825314777463	0.924	0.554	9.79615352268961e-82	II	KIF20B
WDR62	5.58834507584327e-86	0.6464805334786	0.661	0.189	1.25843942762914e-81	II	WDR62
HAUS8	6.60897324344076e-86	0.612804198010414	0.739	0.252	1.48827468469042e-81	II	HAUS8
SYT11	8.93938093268873e-86	-1.61657377225616	0.398	0.778	2.01305919223217e-81	II	SYT11
CDCA8	1.33683023038422e-85	1.01764329682578	0.815	0.33	3.01040799580223e-81	II	CDCA8
UAP1	1.38990030712486e-85	0.902005316989059	0.993	0.887	3.12991650161446e-81	II	UAP1
SMCHD1	1.45967359687868e-85	0.675636805617134	1	0.982	3.28703897281109e-81	II	SMCHD1
ALYREF	2.61888063091364e-85	0.740877688062933	1	0.98	5.89745729275443e-81	II	ALYREF
PRPF4	2.7284290932675e-85	0.695585445225888	0.979	0.804	6.14414947512909e-81	II	PRPF4
GPX4	3.3052074298248e-85	-0.98584193700334	0.998	0.999	7.44299661122247e-81	II	GPX4
HSPB11	4.47441890555481e-85	0.775308568319248	0.998	0.959	1.00759439334189e-80	II	HSPB11
EZH2	8.0998106937208e-85	0.839442889570052	0.986	0.812	1.82399637011899e-80	II	EZH2
RTKN2	1.2989390761921e-84	0.931033545751548	0.931	0.66	2.92508090567699e-80	II	RTKN2
GFAP	2.00349365837912e-84	-2.34302656039261	0.053	0.496	4.51166736930394e-80	II	GFAP
VGLL4	2.46585661186157e-84	-1.2274066560516	0.595	0.887	5.55286250425107e-80	II	VGLL4
SLC25A24	3.92005996172274e-84	0.799725248719738	0.982	0.822	8.82758302780343e-80	II	SLC25A24
CHAC2	3.94656681492273e-84	0.690099836305511	0.725	0.25	8.88727381052451e-80	II	CHAC2
KIF2C	5.24056195473087e-84	1.13228485883054	0.831	0.381	1.18012214658584e-79	II	KIF2C
GPM6B	5.4074951147684e-84	-2.43492054426581	0.538	0.842	1.2177138248947e-79	II	GPM6B
PLXNA4	8.006325810614e-84	-1.75201344092098	0.055	0.495	1.80294450929217e-79	II	PLXNA4
UCHL5	8.22821324508021e-84	0.70849295931622	0.977	0.848	1.85291134065961e-79	II	UCHL5
PPM1G	8.9158934288321e-84	0.60863436671699	1	1	2.0077700412387e-79	II	PPM1G
PSMG1	1.91763006544081e-83	0.696291166006585	0.998	0.888	4.31831114436615e-79	II	PSMG1
SESN3	2.77799213037537e-83	-1.25968652921582	0.453	0.828	6.2557604783923e-79	II	SESN3
HSPA8	4.88035938027689e-83	0.60335257161826	1	0.999	1.09900812884455e-78	II	HSPA8
EIF5	5.33687510782818e-83	0.700544583875626	1	0.999	1.20181090553183e-78	II	EIF5
SORL1	5.91249306704812e-83	-1.78722109452123	0.066	0.501	1.33143431376857e-78	II	SORL1
BARD1	1.31495152838975e-82	0.76048580852443	0.982	0.762	2.96113934678088e-78	II	BARD1
EED	1.84898783787398e-82	0.712370030874151	0.924	0.656	4.16373571210841e-78	II	EED
LMNB1	1.90093123876576e-82	0.82369664366369	0.984	0.715	4.28070705657662e-78	II	LMNB1
RFWD3	1.9507962743987e-82	0.769250752624066	0.872	0.502	4.39299813031844e-78	II	RFWD3
PROX1	1.95411989496924e-82	-1.51304872937434	0.236	0.687	4.40048259148124e-78	II	PROX1
F3	3.29496803603027e-82	1.55467893913067	0.842	0.658	7.41993852033656e-78	II	F3
DGKH	6.46704184254272e-82	0.754420614577163	0.929	0.648	1.4563131525222e-77	II	DGKH
INSM1	6.59893236806622e-82	-1.73277109376321	0.037	0.456	1.48601357996483e-77	II	INSM1
TICRR	7.10114121022196e-82	1.22703550369696	0.513	0.111	1.59910598912988e-77	II	TICRR
LAYN	7.70094609748706e-82	0.885338760669655	0.986	0.805	1.73417605169311e-77	II	LAYN
SLC35F1	1.42576845748311e-81	-1.51536659404452	0.032	0.446	3.21068798940622e-77	II	SLC35F1
CKAP2L	1.89245729325817e-81	0.959141091120606	0.785	0.319	4.26162457868808e-77	II	CKAP2L
SMC3	2.21725595052008e-81	0.666567062155742	1	0.957	4.99303867497617e-77	II	SMC3
SFTA1P	2.75536874805913e-81	1.30972080493566	0.851	0.532	6.20481488375436e-77	II	SFTA1P
CD3EAP	3.14816175448396e-81	0.899646282020269	0.904	0.666	7.08934545492243e-77	II	CD3EAP
MARCKSL1	3.47966000135488e-81	-0.845390961343671	1	0.998	7.83584635705105e-77	II	MARCKSL1
SIVA1	4.03294587246163e-81	0.690467930264719	1	0.987	9.08179081019635e-77	II	SIVA1
MGLL	4.12341037262311e-81	0.847579113309026	0.986	0.775	9.28550781810998e-77	II	MGLL
SKP2	4.55588653551795e-81	0.739901567876581	0.76	0.328	1.02594008893329e-76	II	SKP2
MYL12A	1.35812772448613e-80	0.909889480657756	1	0.943	3.05836782277032e-76	II	MYL12A
ASCL1	1.63592731756192e-80	-1.76176268997081	0.027	0.435	3.68394472641769e-76	II	ASCL1
QSOX1	1.71480790709649e-80	0.87030776590837	0.977	0.864	3.86157592599059e-76	II	QSOX1
E2F7	2.42585389961976e-80	0.901130785300639	0.895	0.572	5.46278039655373e-76	II	E2F7
MCM3	4.8244061950479e-80	1.03542823216379	0.906	0.681	1.08640803106284e-75	II	MCM3
E2F1	5.81861951067998e-80	0.950685231628517	0.767	0.32	1.31029492761002e-75	II	E2F1
KIF23	6.39214348234768e-80	0.935721625533221	0.838	0.4	1.43944679078987e-75	II	KIF23
CAV1	7.3568083432404e-80	0.987720820588097	1	0.985	1.65667967081431e-75	II	CAV1
SPDL1	7.97120336612173e-80	0.874314992063648	0.936	0.696	1.79503528601695e-75	II	SPDL1
TIPIN	8.32728420343109e-80	0.731793147214157	0.858	0.58	1.87522112977065e-75	II	TIPIN
LINC00461	8.70819123433211e-80	-1.90748823650915	0.217	0.657	1.96099758405925e-75	II	LINC00461
SCAND1	1.09010311157629e-79	-0.737742782962761	0.929	0.997	2.45480319695864e-75	II	SCAND1
DBF4	1.20753753221371e-79	0.832487673374072	0.995	0.868	2.71925376879206e-75	II	DBF4
NXT1	1.30323540762151e-79	0.65701667179331	0.989	0.934	2.93475581442287e-75	II	NXT1
SPRY1	1.32619906161272e-79	-1.57270135823339	0.43	0.815	2.98646766684569e-75	II	SPRY1
HPRT1	1.50345725202245e-79	0.709250476646306	0.947	0.776	3.38563538582935e-75	II	HPRT1
PMP2	1.76061420168877e-79	-2.39841921569336	0.037	0.451	3.96472712078294e-75	II	PMP2
ZNF367	2.18304031874828e-79	0.673259641229883	0.551	0.129	4.91598849378925e-75	II	ZNF367
POLQ	2.26775783336488e-79	0.507817719866357	0.581	0.158	5.10676386495436e-75	II	POLQ
TOP2A	2.51989681732486e-79	1.13245754264438	0.943	0.684	5.67455564293385e-75	II	TOP2A
LSAMP	2.98520637309038e-79	-1.44249894257758	0.304	0.73	6.72238623156223e-75	II	LSAMP
HSPD1	3.7851936570242e-79	0.575562847565306	1	1	8.5238775962528e-75	II	HSPD1
SOX2.OT	3.91223017544476e-79	-1.87021350274561	0.284	0.715	8.80995113208406e-75	II	SOX2.OT
ETV1	6.11710641938776e-79	-1.02578507463036	0.757	0.955	1.37751119458193e-74	II	ETV1
NFIX	9.25177889170359e-79	-1.26184109012515	0.876	0.962	2.08340808862273e-74	II	NFIX
PANTR1	1.04075152833042e-78	-1.65377659936779	0.034	0.439	2.34366836664727e-74	II	PANTR1
NOVA1	1.18956842377938e-78	-1.31200780110385	0.62	0.903	2.67878913350879e-74	II	NOVA1
NTMT1	1.35879389919651e-78	0.683195858211539	0.998	0.966	3.05986798160062e-74	II	NTMT1
NRP2	2.12735292437272e-78	-2.58320776059101	0.259	0.672	4.79058605039492e-74	II	NRP2
PTGES3	2.13806315265007e-78	0.512043355751182	1	1	4.81470441345268e-74	II	PTGES3
TPX2	9.19910219140162e-78	1.02539825159714	0.977	0.791	2.07154582248173e-73	II	TPX2
ZNF850	1.93579677728815e-77	0.887564031451436	0.762	0.387	4.35922076277518e-73	II	ZNF850
COX6C	2.81511795505571e-77	-0.782201661316464	1	1	6.33936412298996e-73	II	COX6C
BRIX1	5.33650579095375e-77	0.672421834768993	0.993	0.94	1.20172773906487e-72	II	BRIX1
NCAPG	1.62606128362703e-76	1.05581202422492	0.927	0.645	3.66172740459971e-72	II	NCAPG
ARPC5L	2.0877389263808e-76	0.640280999007367	0.998	0.987	4.70137928831693e-72	II	ARPC5L
ARNTL2	5.84663324515939e-76	0.763801056173548	0.906	0.613	1.31660334047744e-71	II	ARNTL2
CD274	7.23580903640948e-76	1.00801457728972	0.648	0.217	1.62943183690905e-71	II	CD274
DGKI	7.90625627700566e-76	-2.50159513685005	0.128	0.556	1.7804098510189e-71	II	DGKI
EME1	8.97778057009726e-76	0.524564422341239	0.572	0.15	2.0217064065802e-71	II	EME1
TACC3	1.11592190101912e-75	0.99184648327413	0.876	0.515	2.51294452890496e-71	II	TACC3
LRRC8C	1.14633135860971e-75	0.668658237464439	0.719	0.271	2.58142358645321e-71	II	LRRC8C
HMGB2	2.44626116066216e-75	0.779725077413842	0.989	0.798	5.50873550769512e-71	II	HMGB2
FKBP5	2.47689748510667e-75	0.694743507756192	0.698	0.249	5.57772544671171e-71	II	FKBP5
PDPN	4.02385587009148e-75	-1.61218312337591	0.062	0.477	9.061321033859e-71	II	PDPN
SAE1	4.73538984476427e-75	0.668816063289448	0.963	0.741	1.06636243914247e-70	II	SAE1
LRRC59	7.18540370192485e-75	0.657807515082279	1	0.984	1.61808105963646e-70	II	LRRC59
SSRP1	7.35837554764456e-75	0.638049229249475	0.998	0.991	1.65703258957408e-70	II	SSRP1
NPM1	8.40880880548955e-75	0.60508561636721	1	1	1.89357965490819e-70	II	NPM1
CDCA2	9.28218202760594e-75	0.922405448049394	0.849	0.431	2.09025457079658e-70	II	CDCA2
HIST1H2AL	1.30667381849531e-74	0.787274524300802	0.467	0.09	2.94249877186959e-70	II	HIST1H2AL
NDC80	1.3381347127078e-74	1.07375053871867	0.833	0.427	3.0133455595467e-70	II	NDC80
UCK2	3.35607426021978e-74	0.695012480492903	0.888	0.591	7.55754362658893e-70	II	UCK2
CEP128	3.65865203238662e-74	0.734100389217962	0.769	0.334	8.23891851173144e-70	II	CEP128
PANK2	4.81816364566207e-74	0.617545253711685	0.984	0.911	1.08500227136664e-69	II	PANK2
SPATA33	5.23052607695773e-74	0.711827805808308	0.886	0.654	1.17786216727011e-69	II	SPATA33
POP7	7.19729296386824e-74	0.628484899845108	0.998	0.98	1.62075840253349e-69	II	POP7
TUBB2B	1.21883863703302e-73	-1.8095274913984	0.618	0.875	2.74470272673467e-69	II	TUBB2B
BAG2	1.51420798966417e-73	0.680580721907269	0.991	0.747	3.40984497192474e-69	II	BAG2
FAM210B	1.57068090053622e-73	-1.57194474178252	0.693	0.903	3.53701631991752e-69	II	FAM210B
TUBB4B	1.94047661451761e-73	0.784424105937289	1	0.996	4.3697592882322e-69	II	TUBB4B
BAZ2B	2.85862044890285e-73	-1.04565390881002	0.677	0.908	6.43732738888433e-69	II	BAZ2B
EXOSC9	3.50903510024505e-73	0.678553437204577	0.931	0.73	7.90199614224183e-69	II	EXOSC9
TUBA1C	3.90625158277179e-73	0.77868297533351	1	0.995	8.7964879392438e-69	II	TUBA1C
PAIP2	9.48327100237156e-73	-0.820980957372673	0.902	0.98	2.13553779702405e-68	II	PAIP2
RRP7A	1.74130785861337e-72	0.620840844900776	0.991	0.894	3.92125116681145e-68	II	RRP7A
DEPDC1	1.94525515127713e-72	0.999461358313693	0.856	0.44	4.38052007516098e-68	II	DEPDC1
RHEB	2.23190160304182e-72	0.629304633242075	1	1	5.02601921988987e-68	II	RHEB
ITGA3	2.33221433673926e-72	0.774523534519839	0.998	0.927	5.25191346490313e-68	II	ITGA3
METTL1	3.58011003570203e-72	0.827438586441176	1	0.942	8.0620497893974e-68	II	METTL1
VCL	3.88239210849203e-72	0.778190924000807	1	0.976	8.7427587891132e-68	II	VCL
TUBB	4.23666150817429e-72	0.538446150200394	1	1	9.54053805025768e-68	II	TUBB
FAF1	4.23837513032163e-72	0.669391532840537	0.961	0.808	9.54439695597127e-68	II	FAF1
MEIS3	8.29652652786415e-72	-1.06003999112891	0.263	0.677	1.86829480880973e-67	II	MEIS3
NSD2	8.4212762134048e-72	0.746643464616962	0.975	0.805	1.89638719049663e-67	II	NSD2
SRPK1	9.1966086340272e-72	0.573786306768346	0.995	0.973	2.07098429829658e-67	II	SRPK1
ADCY3	1.23148309134861e-71	0.565541243574582	0.519	0.135	2.77317677340793e-67	II	ADCY3
CENPJ	1.81291300166465e-71	0.694707437223997	0.883	0.508	4.08249878844863e-67	II	CENPJ
PSAP	1.99466658022319e-71	-0.907444251091069	0.977	0.995	4.49178967200461e-67	II	PSAP
SCRG1	2.20985911228801e-71	-2.02096846330562	0.076	0.476	4.97638173496137e-67	II	SCRG1
ENO1	2.68134933915579e-71	0.6285709494924	1	1	6.03813057684492e-67	II	ENO1
SHMT1	2.9909905755741e-71	0.635200939098	0.691	0.259	6.73541167713532e-67	II	SHMT1
PBK	3.95063726834107e-71	0.863628268134335	0.897	0.523	8.89644006457725e-67	II	PBK
EXOSC2	4.05584465677832e-71	0.626276553274714	0.902	0.602	9.1333565825991e-67	II	EXOSC2
PGP	4.33576904571467e-71	0.631245210264739	0.993	0.898	9.76371831404486e-67	II	PGP
CCDC102B	4.48739102840291e-71	-1.36803654400646	0.149	0.566	1.01051558568605e-66	II	CCDC102B
GABARAPL2	4.54747929352482e-71	-0.759104191144043	0.973	0.993	1.02404686210885e-66	II	GABARAPL2
WDR34	4.81181480162023e-71	0.724096301200145	0.961	0.804	1.08357257517686e-66	II	WDR34
MEIS2	5.24170061211676e-71	-2.04053400390038	0.27	0.663	1.18037856084257e-66	II	MEIS2
SGO1	7.01990788401785e-71	0.612090453740061	0.828	0.383	1.58081305640198e-66	II	SGO1
DIAPH1	1.0708051329068e-70	0.6783577962829	0.973	0.871	2.41134607879282e-66	II	DIAPH1
THOP1	1.20657349684571e-70	0.647665704652936	0.924	0.731	2.71708285754686e-66	II	THOP1
NUF2	1.70169828975008e-70	1.00401794459471	0.838	0.447	3.8320543786882e-66	II	NUF2
GNG11	1.71036434430653e-70	-1.06202907713144	0.835	0.957	3.85156946694388e-66	II	GNG11
NDUFB4	2.25070531581628e-70	-0.667826860406372	0.991	0.998	5.06836330068669e-66	II	NDUFB4
SARAF	2.33229733990965e-70	-0.771866044792847	0.968	0.999	5.25210037974254e-66	II	SARAF
NOM1	2.33308657534014e-70	0.626790989959934	0.984	0.875	5.25387765900845e-66	II	NOM1
SLCO5A1	2.90983670355239e-70	-1.36228792832015	0.018	0.381	6.55266127272962e-66	II	SLCO5A1
TEDC1	3.24597737072487e-70	0.670177869660859	0.698	0.258	7.30961644113533e-66	II	TEDC1
AUNIP	4.37591479057477e-70	0.508380936445741	0.439	0.084	9.85412251689533e-66	II	AUNIP
ZKSCAN1	7.95720112953358e-70	-0.711447724418045	0.982	0.999	1.79188212235967e-65	II	ZKSCAN1
SNRNP40	8.11603865405168e-70	0.574122647803365	0.998	0.952	1.8276507445059e-65	II	SNRNP40
IPO7	8.64059617712867e-70	0.58373314095201	1	0.989	1.94577585312761e-65	II	IPO7
C5orf34	8.6620014018309e-70	0.610821065068019	0.611	0.189	1.9505960956783e-65	II	C5orf34
RAB5IF	1.11203567183746e-69	0.500681587501107	1	0.999	2.50419312941079e-65	II	RAB5IF
CDC25C	1.23511448798234e-69	0.567877414988514	0.581	0.18	2.78135431548744e-65	II	CDC25C
MGST1	2.17341617336592e-69	0.838374825922715	0.995	0.811	4.89431588080272e-65	II	MGST1
MYO1C	2.37501848970507e-69	0.631538158343138	1	0.909	5.34830413696685e-65	II	MYO1C
DLC1	3.2193493066886e-69	0.867686628192572	0.831	0.476	7.24965270373206e-65	II	DLC1
MRE11	3.24072824464913e-69	0.644601430031724	0.936	0.679	7.29779593412537e-65	II	MRE11
FMC1	3.51324610511526e-69	-0.836548183866159	0.744	0.934	7.91147890410906e-65	II	FMC1
LIMA1	3.72351264155127e-69	-1.71560776099914	0.975	0.992	8.38497811750931e-65	II	LIMA1
NFIA	5.18959138029812e-69	-2.21007670321885	0.176	0.585	1.16864408292933e-64	II	NFIA
FLNA	5.39151949896447e-69	0.636526377979984	0.998	0.997	1.21411627597181e-64	II	FLNA
MSRB3	6.89230107309009e-69	0.71146791634955	0.982	0.733	1.55207727864916e-64	II	MSRB3
PRC1	7.1881190684121e-69	0.830232394918403	0.95	0.637	1.61869253301572e-64	II	PRC1
PTX3	8.04882396743515e-69	0.98125115493581	0.959	0.685	1.81251466922672e-64	II	PTX3
FBN1	1.235973361277e-68	0.971712786218059	0.975	0.812	2.78328841225967e-64	II	FBN1
2021-09-10	1.49658686159714e-68	0.62681361689856	0.995	0.931	3.37016395363059e-64	II	2021-09-10
CHMP2A	1.8373406051383e-68	-0.849708460502174	0.826	0.963	4.13750730871093e-64	II	CHMP2A
LMO4	1.94453368246219e-68	-2.05129958808522	0.854	0.938	4.37889539953661e-64	II	LMO4
PTPRO	2.39076781499392e-68	-1.34417842688032	0.046	0.417	5.3837700425848e-64	II	PTPRO
GDF11	2.71587142308636e-68	-1.02642829416845	0.561	0.868	6.11587085764818e-64	II	GDF11
CCT5	5.0770461269932e-68	0.548049232255709	1	1	1.1433000173376e-63	II	CCT5
COL9A3	6.53083488946101e-68	-1.89152648470391	0.288	0.679	1.47067870875772e-63	II	COL9A3
ABHD12	1.10202692782404e-67	0.697100471062568	0.995	0.934	2.48165443876695e-63	II	ABHD12
NCL	1.17801130687138e-67	0.559826716194348	1	1	2.65276366194366e-63	II	NCL
TMEM132A	1.27943910906826e-67	-1.44360004031709	0.325	0.714	2.88116892971081e-63	II	TMEM132A
CTNNAL1	1.30269581403182e-67	0.675680392124556	1	0.972	2.93354070361826e-63	II	CTNNAL1
DTYMK	1.62832464048974e-67	0.700984240675496	0.995	0.973	3.66682425791884e-63	II	DTYMK
ZNHIT1	1.69746680511743e-67	-0.610275629720502	0.991	0.999	3.82252549844394e-63	II	ZNHIT1
DDR1	2.78117275616766e-67	-0.948112007894584	0.32	0.724	6.26292292961396e-63	II	DDR1
MAP2	2.95397062039135e-67	-1.67280145147092	0.636	0.884	6.65204644005927e-63	II	MAP2
ID4	3.46987583579711e-67	-2.3084194107612	0.343	0.714	7.81381339463152e-63	II	ID4
PLAUR	3.89439120249345e-67	0.893120015120947	0.936	0.696	8.76977954889499e-63	II	PLAUR
SRI	4.37523658607432e-67	-0.909274296433835	0.998	1	9.85259526818076e-63	II	SRI
MRPL37	4.3917704016463e-67	0.622927965679739	0.979	0.93	9.88982776746731e-63	II	MRPL37
CAVIN1	4.85482108249984e-67	0.718687883624622	1	0.985	1.09325715956814e-62	II	CAVIN1
TNIK	5.2451729492356e-67	-1.15690138510733	0.256	0.666	1.18116049643836e-62	II	TNIK
EZR	5.48093055608526e-67	0.642076672251626	1	0.991	1.23425075192484e-62	II	EZR
SNHG14	5.76134384152288e-67	-0.935308504923932	0.886	0.977	1.29739701967254e-62	II	SNHG14
IGF2BP1	5.98808765763579e-67	0.731132543238163	0.833	0.475	1.348457459623e-62	II	IGF2BP1
PTMS	6.76545590753461e-67	-0.780061456465992	1	0.999	1.52351301581772e-62	II	PTMS
TTK	7.14284357572977e-67	0.700648532808704	0.78	0.344	1.60849694481859e-62	II	TTK
WWTR1	9.4947350194497e-67	-1.02715749780896	0.957	0.986	2.13811937902988e-62	II	WWTR1
SPC24	9.98011498096938e-67	0.718665646864699	0.735	0.308	2.2474220925645e-62	II	SPC24
MMS22L	1.27322523441819e-66	0.747252140325861	0.897	0.615	2.86717590538633e-62	II	MMS22L
LMNB2	1.4877586821221e-66	0.708745720518748	0.982	0.88	3.35028377627076e-62	II	LMNB2
GNL2	1.63898858002169e-66	0.640209155971593	0.984	0.888	3.69083838335084e-62	II	GNL2
CCNF	1.97870332113455e-66	0.736851749617645	0.638	0.218	4.45584200886288e-62	II	CCNF
DEPDC1B	2.10203561538816e-66	0.469758151983069	0.604	0.207	4.73357400229259e-62	II	DEPDC1B
HIST1H3D	2.25127464828124e-66	0.876212725941885	0.485	0.118	5.06964538046452e-62	II	HIST1H3D
ITGA7	2.68595973072981e-66	-1.45422230905403	0.149	0.553	6.04851271763046e-62	II	ITGA7
CEMIP2	2.87150122142578e-66	-1.35776720375943	0.327	0.707	6.46633360052872e-62	II	CEMIP2
BUB3	2.89523567108996e-66	0.656623611737173	0.979	0.869	6.51978120772749e-62	II	BUB3
BRINP1	3.03417013509906e-66	-1.72533366969831	0.023	0.373	6.83264772722958e-62	II	BRINP1
FGD4	3.19403779830828e-66	-1.35827453366627	0.245	0.637	7.19265371801042e-62	II	FGD4
TRIB2	4.16731671555329e-66	-1.0409651735563	0.73	0.93	9.38438051175446e-62	II	TRIB2
PBX1	5.82604251934965e-66	-0.976885249466448	0.705	0.913	1.31196651493235e-61	II	PBX1
PAICS	6.57575266603333e-66	0.54576949545415	1	0.991	1.48079374286405e-61	II	PAICS
BAZ1B	7.04623711818748e-66	0.525319290125847	1	1	1.58674213664464e-61	II	BAZ1B
TCHP	7.34336270050644e-66	0.637679678472857	0.973	0.82	1.65365184652704e-61	II	TCHP
EFEMP1	9.22585820609153e-66	0.932080068704749	0.979	0.819	2.07757100942975e-61	II	EFEMP1
MKI67	1.24140733409069e-65	1.03086858781164	0.87	0.562	2.79552517563882e-61	II	MKI67
PM20D2	1.24858192377911e-65	0.699534605390241	0.732	0.36	2.81168163415817e-61	II	PM20D2
CACYBP	1.28038420817894e-65	0.572618611235521	1	0.993	2.88329719839816e-61	II	CACYBP
BTG2	1.68755511890066e-65	-0.998667977549534	0.098	0.488	3.80020537225239e-61	II	BTG2
MYH9	1.96188871085861e-65	0.735373152883483	1	0.997	4.41797718798251e-61	II	MYH9
PARP2	1.97068886011964e-65	0.649872517919548	0.904	0.621	4.43779424410341e-61	II	PARP2
COLEC12	2.00697178038066e-65	0.865584114499807	0.934	0.646	4.51949975223921e-61	II	COLEC12
CLU	2.05105110557955e-65	-1.90779739010936	0.934	0.984	4.61876198465459e-61	II	CLU
PARPBP	3.34437277056841e-65	0.688038511895369	0.895	0.53	7.53119304204299e-61	II	PARPBP
NOP58	3.48289559517227e-65	0.608819247031067	0.995	0.939	7.84313259076843e-61	II	NOP58
FANCG	3.86083438717493e-65	0.525079485493628	0.531	0.146	8.69421295647923e-61	II	FANCG
EDIL3	4.76019467571321e-65	0.72657227241404	0.993	0.81	1.07194823902386e-60	II	EDIL3
CAV2	4.84933048013996e-65	0.713720048798673	1	0.966	1.09202073082272e-60	II	CAV2
MCM6	6.01459926707628e-65	0.905745107564428	0.739	0.553	1.35442760895291e-60	II	MCM6
FOXS1	6.26182355389928e-65	0.93750206098099	0.975	0.798	1.41010004610258e-60	II	FOXS1
CDC25A	6.30121014901713e-65	0.589310703155899	0.508	0.131	1.41896951345717e-60	II	CDC25A
CENPW	8.36570887906776e-65	0.72726180383439	0.97	0.784	1.88387398247727e-60	II	CENPW
SLC1A2	1.17143625902763e-64	-1.55485808654655	0.025	0.372	2.63795731170431e-60	II	SLC1A2
PKP4	1.25225873385622e-64	0.653885551558432	0.943	0.748	2.81996144277081e-60	II	PKP4
TNRC6B	1.28564380365571e-64	-0.771327559950921	0.92	0.983	2.89514128145229e-60	II	TNRC6B
CENPS	1.53943337230114e-64	0.665004043098113	0.872	0.658	3.46665001108494e-60	II	CENPS
ZFAND6	1.64907171997288e-64	-0.951545768042411	0.769	0.926	3.71354460620692e-60	II	ZFAND6
GOLGB1	1.6867096770036e-64	-0.784658670809104	0.828	0.971	3.7983015216444e-60	II	GOLGB1
KIF15	2.23530313480943e-64	0.675746852166394	0.748	0.321	5.03367912927735e-60	II	KIF15
MYL6B	2.88529075323873e-64	-0.776670397606776	0.963	0.991	6.49738624721829e-60	II	MYL6B
IQGAP3	3.20533249789256e-64	0.620507265298872	0.609	0.201	7.21808825200425e-60	II	IQGAP3
FLNC	3.34530278422562e-64	0.872051686963367	0.757	0.414	7.53328733979768e-60	II	FLNC
ZBTB20	3.42818154892745e-64	-1.40721142440276	0.824	0.945	7.71992203002973e-60	II	ZBTB20
FUCA2	3.79426467168203e-64	0.605272949363652	1	0.903	8.54430461416077e-60	II	FUCA2
CENPN	4.28120110467733e-64	0.737104300172494	0.934	0.673	9.64083676762288e-60	II	CENPN
TCEA2	5.82213636824949e-64	-0.877377478613383	0.59	0.855	1.3110868887661e-59	II	TCEA2
RTTN	5.89264812241491e-64	0.58793012243741	0.716	0.296	1.32696543068661e-59	II	RTTN
GLIPR1	9.16031388812529e-64	0.758202799749915	0.995	0.924	2.06281108446693e-59	II	GLIPR1
NUDT15	1.1168080558163e-63	0.645830698396747	0.899	0.663	2.51494006089272e-59	II	NUDT15
CPA4	1.37665692960911e-63	0.878100272156827	0.524	0.144	3.10009373978675e-59	II	CPA4
CRYAB	1.59857006751763e-63	-2.59805509852295	0.435	0.753	3.59981993504295e-59	II	CRYAB
DRAXIN	2.45187115461659e-63	-1.37404070571652	0.066	0.434	5.5213686530811e-59	II	DRAXIN
KLHDC8A	2.88819691556043e-63	-1.30145825483596	0.027	0.37	6.50393063415054e-59	II	KLHDC8A
DBF4B	3.05568674656727e-63	0.639827092916051	0.636	0.225	6.88110098459483e-59	II	DBF4B
GNPNAT1	3.49693184986565e-63	0.685293183785916	0.984	0.889	7.87474083271247e-59	II	GNPNAT1
ZWILCH	4.61762681036033e-63	0.658614175287398	0.876	0.573	1.03984338142504e-58	II	ZWILCH
TIFA	4.61936960714849e-63	0.614122292378323	0.684	0.269	1.04023584183377e-58	II	TIFA
FANCD2	6.12269779661665e-63	0.449843833931274	0.636	0.237	1.3787703168201e-58	II	FANCD2
CCHCR1	7.9417252246256e-63	0.650871471057046	0.812	0.541	1.78839710333344e-58	II	CCHCR1
CLN6	7.9965866164204e-63	0.663365604694854	0.801	0.439	1.80075134015171e-58	II	CLN6
ATAD3B	1.10611819577345e-62	0.668124838860519	0.714	0.324	2.49086756506223e-58	II	ATAD3B
SNHG1	1.12070123519202e-62	0.701384113938732	0.934	0.699	2.52370711152891e-58	II	SNHG1
AC092718.4	1.18600009922684e-62	0.477574471761409	0.568	0.176	2.67075362344893e-58	II	AC092718.4
SMC4	1.56710856399443e-62	0.776758428701156	0.991	0.888	3.52897177525907e-58	II	SMC4
EDN1	1.59376445735356e-62	1.6695584483542	0.551	0.217	3.58899818151447e-58	II	EDN1
TMPO.AS1	1.8855586714393e-62	0.570974860340365	0.519	0.144	4.24608957221417e-58	II	TMPO.AS1
GPRC5B	2.30683124305445e-62	-1.03156527226358	0.066	0.423	5.19475327623432e-58	II	GPRC5B
COL1A1	3.0940426104727e-62	0.761213910870159	0.995	0.943	6.96747455452348e-58	II	COL1A1
XRCC3	3.11962055173662e-62	0.544789012308376	0.549	0.165	7.02507352045571e-58	II	XRCC3
NDFIP1	3.29513382920144e-62	-0.671855548262766	0.952	0.991	7.42031186997873e-58	II	NDFIP1
SRM	3.49461993600125e-62	0.609992264505561	1	0.996	7.86953463388121e-58	II	SRM
PNP	3.59159085753963e-62	0.659015768178891	0.796	0.441	8.08790345209349e-58	II	PNP
TTF2	4.20152761954128e-62	0.67071975852249	0.954	0.738	9.461420046445e-58	II	TTF2
HASPIN	4.35596400738895e-62	0.41281283416433	0.364	0.059	9.80919534823917e-58	II	HASPIN
CCND3	4.95275336256723e-62	0.683262313852715	0.778	0.441	1.11531052971651e-57	II	CCND3
CREB3L1	6.04676428602261e-62	0.814471550532107	0.982	0.867	1.36167084956943e-57	II	CREB3L1
SLBP	6.19346287711923e-62	0.739776207024116	0.934	0.873	1.39470590529848e-57	II	SLBP
HIST1H2AG	6.87316511071903e-62	0.632449421485048	0.524	0.15	1.54776805128282e-57	II	HIST1H2AG
IRF2BPL	7.08499682338442e-62	-1.11046226101966	0.41	0.757	1.59547043465794e-57	II	IRF2BPL
DSEL	9.33123424779741e-62	-0.94011315419833	0.902	0.98	2.1013006402615e-57	II	DSEL
INAFM1	1.05725675529587e-61	-1.24490296240626	0.295	0.666	2.38083648725078e-57	II	INAFM1
CELF2	1.35675586835896e-61	-1.43732158760737	0.213	0.591	3.05527853995753e-57	II	CELF2
NDC1	1.36015030435819e-61	0.616812773265866	0.744	0.349	3.06292247038422e-57	II	NDC1
GTF2I	2.205525841593e-61	-0.726961174815495	1	1	4.96662364268328e-57	II	GTF2I
HIST1H1E	2.95385662597296e-61	1.08785798468103	0.673	0.58	6.65178973602851e-57	II	HIST1H1E
IL11	3.75154435023423e-61	1.73955975620308	0.677	0.388	8.44810272229247e-57	II	IL11
DLX1	4.28964679751071e-61	-1.55824134332581	0.22	0.576	9.65985562331436e-57	II	DLX1
FBL	4.86591325281925e-61	0.573101436572953	0.998	0.967	1.09575500540237e-56	II	FBL
ARHGAP11A	4.92545952133023e-61	0.712028122521754	0.812	0.41	1.10916422960836e-56	II	ARHGAP11A
HIST1H2AJ	6.74576621272866e-61	0.331212672815316	0.231	0.014	1.51907909344437e-56	II	HIST1H2AJ
SMC1A	7.61638056428908e-61	0.569552159567701	0.998	0.969	1.71513273927226e-56	II	SMC1A
SLC7A1	7.85524959700047e-61	0.651228671342653	0.95	0.735	1.76892365674854e-56	II	SLC7A1
GPM6A	8.35294569243614e-61	-1.24760728560195	0.103	0.477	1.88099984047969e-56	II	GPM6A
PPP1CB	8.61895321277028e-61	-0.862396096570056	0.993	0.998	1.94090207398374e-56	II	PPP1CB
TAGLN	8.9046037767605e-61	1.27926039631019	0.957	0.812	2.0052277244887e-56	II	TAGLN
GPR155	1.01261559498034e-60	-0.925901565601264	0.35	0.736	2.28030905833623e-56	II	GPR155
PRKDC	1.054293707288e-60	0.536778745689041	1	1	2.37416399944184e-56	II	PRKDC
MTFP1	1.16283580759967e-60	0.622018954899758	0.753	0.371	2.61858995513369e-56	II	MTFP1
CKLF	1.19128785555271e-60	0.636789308814559	0.998	0.989	2.68266112191914e-56	II	CKLF
COL7A1	1.21910083311921e-60	0.774667452913353	0.886	0.607	2.74529316610115e-56	II	COL7A1
SLC25A5	1.35244631943126e-60	0.537375227241608	0.998	0.999	3.04557386672726e-56	II	SLC25A5
SCML1	1.63063583261337e-60	0.651341539498116	0.915	0.736	3.67202883146204e-56	II	SCML1
WDR83OS	1.79454929183251e-60	-0.561857227216262	0.993	0.998	4.04114555027763e-56	II	WDR83OS
ZGRF1	2.31971913790151e-60	0.611438642023197	0.654	0.249	5.22377552664041e-56	II	ZGRF1
SRSF10	2.83249564742592e-60	0.489381507996153	1	0.998	6.37849694843843e-56	II	SRSF10
CKB	5.14887502645849e-60	-2.14933778467787	0.634	0.842	1.15947516720819e-55	II	CKB
MYO10	5.21853396677166e-60	-1.19305325644882	0.336	0.699	1.17516166397731e-55	II	MYO10
TPM1	5.64151314847588e-60	0.804777414063861	1	0.995	1.27041234590528e-55	II	TPM1
[truncated: 25,219 more rows]
