# Supplementary material for: Modeling glioblastoma heterogeneity as a dynamic network of cell states
Source: Mol Syst Biol. 2021 Sep 16;17(9):e10105. doi: 10.15252/msb.202010105 (PMC8444284; doi:10.15252/msb.202010105)
Supplement: Supplementary file 5 — Source Data for Figure 3 [file MSB-17-e10105-s001.zip]

Archive with 2,047 entries (2,021 files):
- Figure3A_sourcedata/
- Figure3A_sourcedata/GSEA_3065/
- Figure3A_sourcedata/GSEA_3065/hallmarks_state1.GseaPreranked.1623416262439/
- Figure3A_sourcedata/GSEA_3065/hallmarks_state1.GseaPreranked.1623416262439/edb/
- Figure3A_sourcedata/GSEA_3065/hallmarks_state1.GseaPreranked.1623416262439/edb/gene_sets.gmt
- Figure3A_sourcedata/GSEA_3065/hallmarks_state1.GseaPreranked.1623416262439/edb/results.edb
- Figure3A_sourcedata/GSEA_3065/hallmarks_state1.GseaPreranked.1623416262439/edb/state1.rnk
- Figure3A_sourcedata/GSEA_3065/hallmarks_state1.GseaPreranked.1623416262439/enplot_HALLMARK_ADIPOGENESIS_33.png
- Figure3A_sourcedata/GSEA_3065/hallmarks_state1.GseaPreranked.1623416262439/enplot_HALLMARK_ANDROGEN_RESPONSE_27.png
- Figure3A_sourcedata/GSEA_3065/hallmarks_state1.GseaPreranked.1623416262439/enplot_HALLMARK_ANGIOGENESIS_41.png
- Figure3A_sourcedata/GSEA_3065/hallmarks_state1.GseaPreranked.1623416262439/enplot_HALLMARK_APOPTOSIS_29.png
- Figure3A_sourcedata/GSEA_3065/hallmarks_state1.GseaPreranked.1623416262439/enplot_HALLMARK_BILE_ACID_METABOLISM_57.png
- Figure3A_sourcedata/GSEA_3065/hallmarks_state1.GseaPreranked.1623416262439/enplot_HALLMARK_CHOLESTEROL_HOMEOSTASIS_45.png
- Figure3A_sourcedata/GSEA_3065/hallmarks_state1.GseaPreranked.1623416262439/enplot_HALLMARK_COMPLEMENT_53.png
- Figure3A_sourcedata/GSEA_3065/hallmarks_state1.GseaPreranked.1623416262439/enplot_HALLMARK_DNA_REPAIR_13.png
- Figure3A_sourcedata/GSEA_3065/hallmarks_state1.GseaPreranked.1623416262439/enplot_HALLMARK_E2F_TARGETS_17.png
- Figure3A_sourcedata/GSEA_3065/hallmarks_state1.GseaPreranked.1623416262439/enplot_HALLMARK_EPITHELIAL_MESENCHYMAL_TRANSITION_25.png
- Figure3A_sourcedata/GSEA_3065/hallmarks_state1.GseaPreranked.1623416262439/enplot_HALLMARK_ESTROGEN_RESPONSE_EARLY_61.png
- Figure3A_sourcedata/GSEA_3065/hallmarks_state1.GseaPreranked.1623416262439/enplot_HALLMARK_ESTROGEN_RESPONSE_LATE_39.png
- Figure3A_sourcedata/GSEA_3065/hallmarks_state1.GseaPreranked.1623416262439/enplot_HALLMARK_FATTY_ACID_METABOLISM_11.png
- Figure3A_sourcedata/GSEA_3065/hallmarks_state1.GseaPreranked.1623416262439/enplot_HALLMARK_G2M_CHECKPOINT_19.png
- Figure3A_sourcedata/GSEA_3065/hallmarks_state1.GseaPreranked.1623416262439/enplot_HALLMARK_GLYCOLYSIS_23.png
- Figure3A_sourcedata/GSEA_3065/hallmarks_state1.GseaPreranked.1623416262439/enplot_HALLMARK_HEME_METABOLISM_69.png
- Figure3A_sourcedata/GSEA_3065/hallmarks_state1.GseaPreranked.1623416262439/enplot_HALLMARK_HYPOXIA_21.png
- Figure3A_sourcedata/GSEA_3065/hallmarks_state1.GseaPreranked.1623416262439/enplot_HALLMARK_INFLAMMATORY_RESPONSE_55.png
- Figure3A_sourcedata/GSEA_3065/hallmarks_state1.GseaPreranked.1623416262439/enplot_HALLMARK_INTERFERON_ALPHA_RESPONSE_67.png
- Figure3A_sourcedata/GSEA_3065/hallmarks_state1.GseaPreranked.1623416262439/enplot_HALLMARK_INTERFERON_GAMMA_RESPONSE_37.png
- Figure3A_sourcedata/GSEA_3065/hallmarks_state1.GseaPreranked.1623416262439/enplot_HALLMARK_KRAS_SIGNALING_DN_43.png
- Figure3A_sourcedata/GSEA_3065/hallmarks_state1.GseaPreranked.1623416262439/enplot_HALLMARK_MTORC1_SIGNALING_15.png
- Figure3A_sourcedata/GSEA_3065/hallmarks_state1.GseaPreranked.1623416262439/enplot_HALLMARK_MYC_TARGETS_V1_1.png
- Figure3A_sourcedata/GSEA_3065/hallmarks_state1.GseaPreranked.1623416262439/enplot_HALLMARK_MYC_TARGETS_V2_7.png
- Figure3A_sourcedata/GSEA_3065/hallmarks_state1.GseaPreranked.1623416262439/enplot_HALLMARK_MYOGENESIS_49.png
- Figure3A_sourcedata/GSEA_3065/hallmarks_state1.GseaPreranked.1623416262439/enplot_HALLMARK_NOTCH_SIGNALING_51.png
- Figure3A_sourcedata/GSEA_3065/hallmarks_state1.GseaPreranked.1623416262439/enplot_HALLMARK_OXIDATIVE_PHOSPHORYLATION_3.png
- Figure3A_sourcedata/GSEA_3065/hallmarks_state1.GseaPreranked.1623416262439/enplot_HALLMARK_P53_PATHWAY_35.png
- Figure3A_sourcedata/GSEA_3065/hallmarks_state1.GseaPreranked.1623416262439/enplot_HALLMARK_PI3K_AKT_MTOR_SIGNALING_9.png
- Figure3A_sourcedata/GSEA_3065/hallmarks_state1.GseaPreranked.1623416262439/enplot_HALLMARK_PROTEIN_SECRETION_65.png
- Figure3A_sourcedata/GSEA_3065/hallmarks_state1.GseaPreranked.1623416262439/enplot_HALLMARK_REACTIVE_OXYGEN_SPECIES_PATHWAY_5.png
- Figure3A_sourcedata/GSEA_3065/hallmarks_state1.GseaPreranked.1623416262439/enplot_HALLMARK_TNFA_SIGNALING_VIA_NFKB_59.png
- Figure3A_sourcedata/GSEA_3065/hallmarks_state1.GseaPreranked.1623416262439/enplot_HALLMARK_UV_RESPONSE_DN_63.png
- Figure3A_sourcedata/GSEA_3065/hallmarks_state1.GseaPreranked.1623416262439/enplot_HALLMARK_UV_RESPONSE_UP_31.png
- Figure3A_sourcedata/GSEA_3065/hallmarks_state1.GseaPreranked.1623416262439/enplot_HALLMARK_WNT_BETA_CATENIN_SIGNALING_47.png
- Figure3A_sourcedata/GSEA_3065/hallmarks_state1.GseaPreranked.1623416262439/gene_set_sizes.xls
- Figure3A_sourcedata/GSEA_3065/hallmarks_state1.GseaPreranked.1623416262439/global_es_histogram.png
- Figure3A_sourcedata/GSEA_3065/hallmarks_state1.GseaPreranked.1623416262439/gsea_report_for_na_neg_1623416262439.html
- Figure3A_sourcedata/GSEA_3065/hallmarks_state1.GseaPreranked.1623416262439/gsea_report_for_na_neg_1623416262439.xls
- Figure3A_sourcedata/GSEA_3065/hallmarks_state1.GseaPreranked.1623416262439/gsea_report_for_na_pos_1623416262439.html
- Figure3A_sourcedata/GSEA_3065/hallmarks_state1.GseaPreranked.1623416262439/gsea_report_for_na_pos_1623416262439.xls
- Figure3A_sourcedata/GSEA_3065/hallmarks_state1.GseaPreranked.1623416262439/gset_rnd_es_dist_10.png
- Figure3A_sourcedata/GSEA_3065/hallmarks_state1.GseaPreranked.1623416262439/gset_rnd_es_dist_12.png
- Figure3A_sourcedata/GSEA_3065/hallmarks_state1.GseaPreranked.1623416262439/gset_rnd_es_dist_14.png
- Figure3A_sourcedata/GSEA_3065/hallmarks_state1.GseaPreranked.1623416262439/gset_rnd_es_dist_16.png
- Figure3A_sourcedata/GSEA_3065/hallmarks_state1.GseaPreranked.1623416262439/gset_rnd_es_dist_18.png
- Figure3A_sourcedata/GSEA_3065/hallmarks_state1.GseaPreranked.1623416262439/gset_rnd_es_dist_2.png
- Figure3A_sourcedata/GSEA_3065/hallmarks_state1.GseaPreranked.1623416262439/gset_rnd_es_dist_20.png
- Figure3A_sourcedata/GSEA_3065/hallmarks_state1.GseaPreranked.1623416262439/gset_rnd_es_dist_22.png
- Figure3A_sourcedata/GSEA_3065/hallmarks_state1.GseaPreranked.1623416262439/gset_rnd_es_dist_24.png
- Figure3A_sourcedata/GSEA_3065/hallmarks_state1.GseaPreranked.1623416262439/gset_rnd_es_dist_26.png
- Figure3A_sourcedata/GSEA_3065/hallmarks_state1.GseaPreranked.1623416262439/gset_rnd_es_dist_28.png
- Figure3A_sourcedata/GSEA_3065/hallmarks_state1.GseaPreranked.1623416262439/gset_rnd_es_dist_30.png
- Figure3A_sourcedata/GSEA_3065/hallmarks_state1.GseaPreranked.1623416262439/gset_rnd_es_dist_32.png
- Figure3A_sourcedata/GSEA_3065/hallmarks_state1.GseaPreranked.1623416262439/gset_rnd_es_dist_34.png
- Figure3A_sourcedata/GSEA_3065/hallmarks_state1.GseaPreranked.1623416262439/gset_rnd_es_dist_36.png
- Figure3A_sourcedata/GSEA_3065/hallmarks_state1.GseaPreranked.1623416262439/gset_rnd_es_dist_38.png
- Figure3A_sourcedata/GSEA_3065/hallmarks_state1.GseaPreranked.1623416262439/gset_rnd_es_dist_4.png
- Figure3A_sourcedata/GSEA_3065/hallmarks_state1.GseaPreranked.1623416262439/gset_rnd_es_dist_40.png
- Figure3A_sourcedata/GSEA_3065/hallmarks_state1.GseaPreranked.1623416262439/gset_rnd_es_dist_42.png
- Figure3A_sourcedata/GSEA_3065/hallmarks_state1.GseaPreranked.1623416262439/gset_rnd_es_dist_44.png
- Figure3A_sourcedata/GSEA_3065/hallmarks_state1.GseaPreranked.1623416262439/gset_rnd_es_dist_46.png
- Figure3A_sourcedata/GSEA_3065/hallmarks_state1.GseaPreranked.1623416262439/gset_rnd_es_dist_48.png
- Figure3A_sourcedata/GSEA_3065/hallmarks_state1.GseaPreranked.1623416262439/gset_rnd_es_dist_50.png
- Figure3A_sourcedata/GSEA_3065/hallmarks_state1.GseaPreranked.1623416262439/gset_rnd_es_dist_52.png
- Figure3A_sourcedata/GSEA_3065/hallmarks_state1.GseaPreranked.1623416262439/gset_rnd_es_dist_54.png
- Figure3A_sourcedata/GSEA_3065/hallmarks_state1.GseaPreranked.1623416262439/gset_rnd_es_dist_56.png
- Figure3A_sourcedata/GSEA_3065/hallmarks_state1.GseaPreranked.1623416262439/gset_rnd_es_dist_58.png
- Figure3A_sourcedata/GSEA_3065/hallmarks_state1.GseaPreranked.1623416262439/gset_rnd_es_dist_6.png
- Figure3A_sourcedata/GSEA_3065/hallmarks_state1.GseaPreranked.1623416262439/gset_rnd_es_dist_60.png
- Figure3A_sourcedata/GSEA_3065/hallmarks_state1.GseaPreranked.1623416262439/gset_rnd_es_dist_62.png
- Figure3A_sourcedata/GSEA_3065/hallmarks_state1.GseaPreranked.1623416262439/gset_rnd_es_dist_64.png
- Figure3A_sourcedata/GSEA_3065/hallmarks_state1.GseaPreranked.1623416262439/gset_rnd_es_dist_66.png
- Figure3A_sourcedata/GSEA_3065/hallmarks_state1.GseaPreranked.1623416262439/gset_rnd_es_dist_68.png
- Figure3A_sourcedata/GSEA_3065/hallmarks_state1.GseaPreranked.1623416262439/gset_rnd_es_dist_70.png
- Figure3A_sourcedata/GSEA_3065/hallmarks_state1.GseaPreranked.1623416262439/gset_rnd_es_dist_8.png
- Figure3A_sourcedata/GSEA_3065/hallmarks_state1.GseaPreranked.1623416262439/hallmarks_state1.GseaPreranked.1623416262439.rpt
- Figure3A_sourcedata/GSEA_3065/hallmarks_state1.GseaPreranked.1623416262439/HALLMARK_ADIPOGENESIS.html
- Figure3A_sourcedata/GSEA_3065/hallmarks_state1.GseaPreranked.1623416262439/HALLMARK_ADIPOGENESIS.xls
- Figure3A_sourcedata/GSEA_3065/hallmarks_state1.GseaPreranked.1623416262439/HALLMARK_ANDROGEN_RESPONSE.html
- Figure3A_sourcedata/GSEA_3065/hallmarks_state1.GseaPreranked.1623416262439/HALLMARK_ANDROGEN_RESPONSE.xls
- Figure3A_sourcedata/GSEA_3065/hallmarks_state1.GseaPreranked.1623416262439/HALLMARK_ANGIOGENESIS.html
- Figure3A_sourcedata/GSEA_3065/hallmarks_state1.GseaPreranked.1623416262439/HALLMARK_ANGIOGENESIS.xls
- Figure3A_sourcedata/GSEA_3065/hallmarks_state1.GseaPreranked.1623416262439/HALLMARK_APOPTOSIS.html
- Figure3A_sourcedata/GSEA_3065/hallmarks_state1.GseaPreranked.1623416262439/HALLMARK_APOPTOSIS.xls
- Figure3A_sourcedata/GSEA_3065/hallmarks_state1.GseaPreranked.1623416262439/HALLMARK_BILE_ACID_METABOLISM.html
- Figure3A_sourcedata/GSEA_3065/hallmarks_state1.GseaPreranked.1623416262439/HALLMARK_BILE_ACID_METABOLISM.xls
- Figure3A_sourcedata/GSEA_3065/hallmarks_state1.GseaPreranked.1623416262439/HALLMARK_CHOLESTEROL_HOMEOSTASIS.html
- Figure3A_sourcedata/GSEA_3065/hallmarks_state1.GseaPreranked.1623416262439/HALLMARK_CHOLESTEROL_HOMEOSTASIS.xls
- Figure3A_sourcedata/GSEA_3065/hallmarks_state1.GseaPreranked.1623416262439/HALLMARK_COMPLEMENT.html
- Figure3A_sourcedata/GSEA_3065/hallmarks_state1.GseaPreranked.1623416262439/HALLMARK_COMPLEMENT.xls
- Figure3A_sourcedata/GSEA_3065/hallmarks_state1.GseaPreranked.1623416262439/HALLMARK_DNA_REPAIR.html
- Figure3A_sourcedata/GSEA_3065/hallmarks_state1.GseaPreranked.1623416262439/HALLMARK_DNA_REPAIR.xls
- Figure3A_sourcedata/GSEA_3065/hallmarks_state1.GseaPreranked.1623416262439/HALLMARK_E2F_TARGETS.html
- Figure3A_sourcedata/GSEA_3065/hallmarks_state1.GseaPreranked.1623416262439/HALLMARK_E2F_TARGETS.xls
- Figure3A_sourcedata/GSEA_3065/hallmarks_state1.GseaPreranked.1623416262439/HALLMARK_EPITHELIAL_MESENCHYMAL_TRANSITION.html
- Figure3A_sourcedata/GSEA_3065/hallmarks_state1.GseaPreranked.1623416262439/HALLMARK_EPITHELIAL_MESENCHYMAL_TRANSITION.xls
- Figure3A_sourcedata/GSEA_3065/hallmarks_state1.GseaPreranked.1623416262439/HALLMARK_ESTROGEN_RESPONSE_EARLY.html
- Figure3A_sourcedata/GSEA_3065/hallmarks_state1.GseaPreranked.1623416262439/HALLMARK_ESTROGEN_RESPONSE_EARLY.xls
- Figure3A_sourcedata/GSEA_3065/hallmarks_state1.GseaPreranked.1623416262439/HALLMARK_ESTROGEN_RESPONSE_LATE.html
- Figure3A_sourcedata/GSEA_3065/hallmarks_state1.GseaPreranked.1623416262439/HALLMARK_ESTROGEN_RESPONSE_LATE.xls
- Figure3A_sourcedata/GSEA_3065/hallmarks_state1.GseaPreranked.1623416262439/HALLMARK_FATTY_ACID_METABOLISM.html
- Figure3A_sourcedata/GSEA_3065/hallmarks_state1.GseaPreranked.1623416262439/HALLMARK_FATTY_ACID_METABOLISM.xls
- Figure3A_sourcedata/GSEA_3065/hallmarks_state1.GseaPreranked.1623416262439/HALLMARK_G2M_CHECKPOINT.html
- Figure3A_sourcedata/GSEA_3065/hallmarks_state1.GseaPreranked.1623416262439/HALLMARK_G2M_CHECKPOINT.xls
- Figure3A_sourcedata/GSEA_3065/hallmarks_state1.GseaPreranked.1623416262439/HALLMARK_GLYCOLYSIS.html
- Figure3A_sourcedata/GSEA_3065/hallmarks_state1.GseaPreranked.1623416262439/HALLMARK_GLYCOLYSIS.xls
- Figure3A_sourcedata/GSEA_3065/hallmarks_state1.GseaPreranked.1623416262439/HALLMARK_HEME_METABOLISM.html
- Figure3A_sourcedata/GSEA_3065/hallmarks_state1.GseaPreranked.1623416262439/HALLMARK_HEME_METABOLISM.xls
- Figure3A_sourcedata/GSEA_3065/hallmarks_state1.GseaPreranked.1623416262439/HALLMARK_HYPOXIA.html
- Figure3A_sourcedata/GSEA_3065/hallmarks_state1.GseaPreranked.1623416262439/HALLMARK_HYPOXIA.xls
- Figure3A_sourcedata/GSEA_3065/hallmarks_state1.GseaPreranked.1623416262439/HALLMARK_INFLAMMATORY_RESPONSE.html
- Figure3A_sourcedata/GSEA_3065/hallmarks_state1.GseaPreranked.1623416262439/HALLMARK_INFLAMMATORY_RESPONSE.xls
- Figure3A_sourcedata/GSEA_3065/hallmarks_state1.GseaPreranked.1623416262439/HALLMARK_INTERFERON_ALPHA_RESPONSE.html
- Figure3A_sourcedata/GSEA_3065/hallmarks_state1.GseaPreranked.1623416262439/HALLMARK_INTERFERON_ALPHA_RESPONSE.xls
- Figure3A_sourcedata/GSEA_3065/hallmarks_state1.GseaPreranked.1623416262439/HALLMARK_INTERFERON_GAMMA_RESPONSE.html
- Figure3A_sourcedata/GSEA_3065/hallmarks_state1.GseaPreranked.1623416262439/HALLMARK_INTERFERON_GAMMA_RESPONSE.xls
- Figure3A_sourcedata/GSEA_3065/hallmarks_state1.GseaPreranked.1623416262439/HALLMARK_KRAS_SIGNALING_DN.html
- Figure3A_sourcedata/GSEA_3065/hallmarks_state1.GseaPreranked.1623416262439/HALLMARK_KRAS_SIGNALING_DN.xls
- Figure3A_sourcedata/GSEA_3065/hallmarks_state1.GseaPreranked.1623416262439/HALLMARK_MTORC1_SIGNALING.html
- Figure3A_sourcedata/GSEA_3065/hallmarks_state1.GseaPreranked.1623416262439/HALLMARK_MTORC1_SIGNALING.xls
- Figure3A_sourcedata/GSEA_3065/hallmarks_state1.GseaPreranked.1623416262439/HALLMARK_MYC_TARGETS_V1.html
- Figure3A_sourcedata/GSEA_3065/hallmarks_state1.GseaPreranked.1623416262439/HALLMARK_MYC_TARGETS_V1.xls
- Figure3A_sourcedata/GSEA_3065/hallmarks_state1.GseaPreranked.1623416262439/HALLMARK_MYC_TARGETS_V2.html
- Figure3A_sourcedata/GSEA_3065/hallmarks_state1.GseaPreranked.1623416262439/HALLMARK_MYC_TARGETS_V2.xls
- Figure3A_sourcedata/GSEA_3065/hallmarks_state1.GseaPreranked.1623416262439/HALLMARK_MYOGENESIS.html
- Figure3A_sourcedata/GSEA_3065/hallmarks_state1.GseaPreranked.1623416262439/HALLMARK_MYOGENESIS.xls
- Figure3A_sourcedata/GSEA_3065/hallmarks_state1.GseaPreranked.1623416262439/HALLMARK_NOTCH_SIGNALING.html
- Figure3A_sourcedata/GSEA_3065/hallmarks_state1.GseaPreranked.1623416262439/HALLMARK_NOTCH_SIGNALING.xls
- Figure3A_sourcedata/GSEA_3065/hallmarks_state1.GseaPreranked.1623416262439/HALLMARK_OXIDATIVE_PHOSPHORYLATION.html
- Figure3A_sourcedata/GSEA_3065/hallmarks_state1.GseaPreranked.1623416262439/HALLMARK_OXIDATIVE_PHOSPHORYLATION.xls
- Figure3A_sourcedata/GSEA_3065/hallmarks_state1.GseaPreranked.1623416262439/HALLMARK_P53_PATHWAY.html
- Figure3A_sourcedata/GSEA_3065/hallmarks_state1.GseaPreranked.1623416262439/HALLMARK_P53_PATHWAY.xls
- Figure3A_sourcedata/GSEA_3065/hallmarks_state1.GseaPreranked.1623416262439/HALLMARK_PI3K_AKT_MTOR_SIGNALING.html
- Figure3A_sourcedata/GSEA_3065/hallmarks_state1.GseaPreranked.1623416262439/HALLMARK_PI3K_AKT_MTOR_SIGNALING.xls
- Figure3A_sourcedata/GSEA_3065/hallmarks_state1.GseaPreranked.1623416262439/HALLMARK_PROTEIN_SECRETION.html
- Figure3A_sourcedata/GSEA_3065/hallmarks_state1.GseaPreranked.1623416262439/HALLMARK_PROTEIN_SECRETION.xls
- Figure3A_sourcedata/GSEA_3065/hallmarks_state1.GseaPreranked.1623416262439/HALLMARK_REACTIVE_OXYGEN_SPECIES_PATHWAY.html
- Figure3A_sourcedata/GSEA_3065/hallmarks_state1.GseaPreranked.1623416262439/HALLMARK_REACTIVE_OXYGEN_SPECIES_PATHWAY.xls
- Figure3A_sourcedata/GSEA_3065/hallmarks_state1.GseaPreranked.1623416262439/HALLMARK_TNFA_SIGNALING_VIA_NFKB.html
- Figure3A_sourcedata/GSEA_3065/hallmarks_state1.GseaPreranked.1623416262439/HALLMARK_TNFA_SIGNALING_VIA_NFKB.xls
- Figure3A_sourcedata/GSEA_3065/hallmarks_state1.GseaPreranked.1623416262439/HALLMARK_UV_RESPONSE_DN.html
- Figure3A_sourcedata/GSEA_3065/hallmarks_state1.GseaPreranked.1623416262439/HALLMARK_UV_RESPONSE_DN.xls
- Figure3A_sourcedata/GSEA_3065/hallmarks_state1.GseaPreranked.1623416262439/HALLMARK_UV_RESPONSE_UP.html
- Figure3A_sourcedata/GSEA_3065/hallmarks_state1.GseaPreranked.1623416262439/HALLMARK_UV_RESPONSE_UP.xls
- Figure3A_sourcedata/GSEA_3065/hallmarks_state1.GseaPreranked.1623416262439/HALLMARK_WNT_BETA_CATENIN_SIGNALING.html
- Figure3A_sourcedata/GSEA_3065/hallmarks_state1.GseaPreranked.1623416262439/HALLMARK_WNT_BETA_CATENIN_SIGNALING.xls
- Figure3A_sourcedata/GSEA_3065/hallmarks_state1.GseaPreranked.1623416262439/index.html
- Figure3A_sourcedata/GSEA_3065/hallmarks_state1.GseaPreranked.1623416262439/neg_snapshot.html
- Figure3A_sourcedata/GSEA_3065/hallmarks_state1.GseaPreranked.1623416262439/pos_snapshot.html
- Figure3A_sourcedata/GSEA_3065/hallmarks_state1.GseaPreranked.1623416262439/pvalues_vs_nes_plot.png
- Figure3A_sourcedata/GSEA_3065/hallmarks_state1.GseaPreranked.1623416262439/ranked_gene_list_na_pos_versus_na_neg_1623416262439.xls
- Figure3A_sourcedata/GSEA_3065/hallmarks_state1.GseaPreranked.1623416262439/xtools.css
- Figure3A_sourcedata/GSEA_3065/hallmarks_state2.GseaPreranked.1623416269049/
- Figure3A_sourcedata/GSEA_3065/hallmarks_state2.GseaPreranked.1623416269049/edb/
- Figure3A_sourcedata/GSEA_3065/hallmarks_state2.GseaPreranked.1623416269049/edb/gene_sets.gmt
- Figure3A_sourcedata/GSEA_3065/hallmarks_state2.GseaPreranked.1623416269049/edb/results.edb
- Figure3A_sourcedata/GSEA_3065/hallmarks_state2.GseaPreranked.1623416269049/edb/state2.rnk
- Figure3A_sourcedata/GSEA_3065/hallmarks_state2.GseaPreranked.1623416269049/enplot_HALLMARK_ADIPOGENESIS_105.png
- Figure3A_sourcedata/GSEA_3065/hallmarks_state2.GseaPreranked.1623416269049/enplot_HALLMARK_ALLOGRAFT_REJECTION_103.png
- Figure3A_sourcedata/GSEA_3065/hallmarks_state2.GseaPreranked.1623416269049/enplot_HALLMARK_ANGIOGENESIS_111.png
- Figure3A_sourcedata/GSEA_3065/hallmarks_state2.GseaPreranked.1623416269049/enplot_HALLMARK_APICAL_JUNCTION_166.png
- Figure3A_sourcedata/GSEA_3065/hallmarks_state2.GseaPreranked.1623416269049/enplot_HALLMARK_APICAL_SURFACE_154.png
- Figure3A_sourcedata/GSEA_3065/hallmarks_state2.GseaPreranked.1623416269049/enplot_HALLMARK_APOPTOSIS_174.png
- Figure3A_sourcedata/GSEA_3065/hallmarks_state2.GseaPreranked.1623416269049/enplot_HALLMARK_CHOLESTEROL_HOMEOSTASIS_146.png
- Figure3A_sourcedata/GSEA_3065/hallmarks_state2.GseaPreranked.1623416269049/enplot_HALLMARK_COAGULATION_115.png
- Figure3A_sourcedata/GSEA_3065/hallmarks_state2.GseaPreranked.1623416269049/enplot_HALLMARK_COMPLEMENT_126.png
- Figure3A_sourcedata/GSEA_3065/hallmarks_state2.GseaPreranked.1623416269049/enplot_HALLMARK_DNA_REPAIR_77.png
- Figure3A_sourcedata/GSEA_3065/hallmarks_state2.GseaPreranked.1623416269049/enplot_HALLMARK_E2F_TARGETS_71.png
- Figure3A_sourcedata/GSEA_3065/hallmarks_state2.GseaPreranked.1623416269049/enplot_HALLMARK_EPITHELIAL_MESENCHYMAL_TRANSITION_107.png
- Figure3A_sourcedata/GSEA_3065/hallmarks_state2.GseaPreranked.1623416269049/enplot_HALLMARK_ESTROGEN_RESPONSE_EARLY_158.png
- Figure3A_sourcedata/GSEA_3065/hallmarks_state2.GseaPreranked.1623416269049/enplot_HALLMARK_ESTROGEN_RESPONSE_LATE_101.png
- Figure3A_sourcedata/GSEA_3065/hallmarks_state2.GseaPreranked.1623416269049/enplot_HALLMARK_FATTY_ACID_METABOLISM_93.png
- Figure3A_sourcedata/GSEA_3065/hallmarks_state2.GseaPreranked.1623416269049/enplot_HALLMARK_G2M_CHECKPOINT_73.png
- Figure3A_sourcedata/GSEA_3065/hallmarks_state2.GseaPreranked.1623416269049/enplot_HALLMARK_HEDGEHOG_SIGNALING_118.png
- Figure3A_sourcedata/GSEA_3065/hallmarks_state2.GseaPreranked.1623416269049/enplot_HALLMARK_HYPOXIA_122.png
- Figure3A_sourcedata/GSEA_3065/hallmarks_state2.GseaPreranked.1623416269049/enplot_HALLMARK_IL2_STAT5_SIGNALING_150.png
- Figure3A_sourcedata/GSEA_3065/hallmarks_state2.GseaPreranked.1623416269049/enplot_HALLMARK_IL6_JAK_STAT3_SIGNALING_142.png
- Figure3A_sourcedata/GSEA_3065/hallmarks_state2.GseaPreranked.1623416269049/enplot_HALLMARK_INFLAMMATORY_RESPONSE_130.png
- Figure3A_sourcedata/GSEA_3065/hallmarks_state2.GseaPreranked.1623416269049/enplot_HALLMARK_KRAS_SIGNALING_UP_134.png
- Figure3A_sourcedata/GSEA_3065/hallmarks_state2.GseaPreranked.1623416269049/enplot_HALLMARK_MITOTIC_SPINDLE_85.png
- Figure3A_sourcedata/GSEA_3065/hallmarks_state2.GseaPreranked.1623416269049/enplot_HALLMARK_MTORC1_SIGNALING_89.png
- Figure3A_sourcedata/GSEA_3065/hallmarks_state2.GseaPreranked.1623416269049/enplot_HALLMARK_MYC_TARGETS_V1_75.png
- Figure3A_sourcedata/GSEA_3065/hallmarks_state2.GseaPreranked.1623416269049/enplot_HALLMARK_MYC_TARGETS_V2_81.png
- Figure3A_sourcedata/GSEA_3065/hallmarks_state2.GseaPreranked.1623416269049/enplot_HALLMARK_MYOGENESIS_109.png
- Figure3A_sourcedata/GSEA_3065/hallmarks_state2.GseaPreranked.1623416269049/enplot_HALLMARK_OXIDATIVE_PHOSPHORYLATION_79.png
- Figure3A_sourcedata/GSEA_3065/hallmarks_state2.GseaPreranked.1623416269049/enplot_HALLMARK_P53_PATHWAY_170.png
- Figure3A_sourcedata/GSEA_3065/hallmarks_state2.GseaPreranked.1623416269049/enplot_HALLMARK_PEROXISOME_95.png
- Figure3A_sourcedata/GSEA_3065/hallmarks_state2.GseaPreranked.1623416269049/enplot_HALLMARK_PI3K_AKT_MTOR_SIGNALING_91.png
- Figure3A_sourcedata/GSEA_3065/hallmarks_state2.GseaPreranked.1623416269049/enplot_HALLMARK_PROTEIN_SECRETION_162.png
- Figure3A_sourcedata/GSEA_3065/hallmarks_state2.GseaPreranked.1623416269049/enplot_HALLMARK_REACTIVE_OXYGEN_SPECIES_PATHWAY_97.png
- Figure3A_sourcedata/GSEA_3065/hallmarks_state2.GseaPreranked.1623416269049/enplot_HALLMARK_SPERMATOGENESIS_83.png
- Figure3A_sourcedata/GSEA_3065/hallmarks_state2.GseaPreranked.1623416269049/enplot_HALLMARK_TNFA_SIGNALING_VIA_NFKB_138.png
- Figure3A_sourcedata/GSEA_3065/hallmarks_state2.GseaPreranked.1623416269049/enplot_HALLMARK_UNFOLDED_PROTEIN_RESPONSE_87.png
- Figure3A_sourcedata/GSEA_3065/hallmarks_state2.GseaPreranked.1623416269049/enplot_HALLMARK_UV_RESPONSE_DN_113.png
- Figure3A_sourcedata/GSEA_3065/hallmarks_state2.GseaPreranked.1623416269049/enplot_HALLMARK_UV_RESPONSE_UP_99.png
- Figure3A_sourcedata/GSEA_3065/hallmarks_state2.GseaPreranked.1623416269049/gene_set_sizes.xls
- Figure3A_sourcedata/GSEA_3065/hallmarks_state2.GseaPreranked.1623416269049/global_es_histogram.png
- Figure3A_sourcedata/GSEA_3065/hallmarks_state2.GseaPreranked.1623416269049/gsea_report_for_na_neg_1623416269049.html
- Figure3A_sourcedata/GSEA_3065/hallmarks_state2.GseaPreranked.1623416269049/gsea_report_for_na_neg_1623416269049.xls
- Figure3A_sourcedata/GSEA_3065/hallmarks_state2.GseaPreranked.1623416269049/gsea_report_for_na_pos_1623416269049.html
- Figure3A_sourcedata/GSEA_3065/hallmarks_state2.GseaPreranked.1623416269049/gsea_report_for_na_pos_1623416269049.xls
- Figure3A_sourcedata/GSEA_3065/hallmarks_state2.GseaPreranked.1623416269049/gset_rnd_es_dist_100.png
- Figure3A_sourcedata/GSEA_3065/hallmarks_state2.GseaPreranked.1623416269049/gset_rnd_es_dist_102.png
- Figure3A_sourcedata/GSEA_3065/hallmarks_state2.GseaPreranked.1623416269049/gset_rnd_es_dist_104.png
- Figure3A_sourcedata/GSEA_3065/hallmarks_state2.GseaPreranked.1623416269049/gset_rnd_es_dist_106.png
- Figure3A_sourcedata/GSEA_3065/hallmarks_state2.GseaPreranked.1623416269049/gset_rnd_es_dist_108.png
- Figure3A_sourcedata/GSEA_3065/hallmarks_state2.GseaPreranked.1623416269049/gset_rnd_es_dist_110.png
- Figure3A_sourcedata/GSEA_3065/hallmarks_state2.GseaPreranked.1623416269049/gset_rnd_es_dist_112.png
- Figure3A_sourcedata/GSEA_3065/hallmarks_state2.GseaPreranked.1623416269049/gset_rnd_es_dist_114.png
- Figure3A_sourcedata/GSEA_3065/hallmarks_state2.GseaPreranked.1623416269049/gset_rnd_es_dist_116.png
- Figure3A_sourcedata/GSEA_3065/hallmarks_state2.GseaPreranked.1623416269049/gset_rnd_es_dist_120.png
- Figure3A_sourcedata/GSEA_3065/hallmarks_state2.GseaPreranked.1623416269049/gset_rnd_es_dist_124.png
- Figure3A_sourcedata/GSEA_3065/hallmarks_state2.GseaPreranked.1623416269049/gset_rnd_es_dist_128.png
- Figure3A_sourcedata/GSEA_3065/hallmarks_state2.GseaPreranked.1623416269049/gset_rnd_es_dist_132.png
- Figure3A_sourcedata/GSEA_3065/hallmarks_state2.GseaPreranked.1623416269049/gset_rnd_es_dist_136.png
- Figure3A_sourcedata/GSEA_3065/hallmarks_state2.GseaPreranked.1623416269049/gset_rnd_es_dist_140.png
- Figure3A_sourcedata/GSEA_3065/hallmarks_state2.GseaPreranked.1623416269049/gset_rnd_es_dist_144.png
- Figure3A_sourcedata/GSEA_3065/hallmarks_state2.GseaPreranked.1623416269049/gset_rnd_es_dist_148.png
- Figure3A_sourcedata/GSEA_3065/hallmarks_state2.GseaPreranked.1623416269049/gset_rnd_es_dist_152.png
- Figure3A_sourcedata/GSEA_3065/hallmarks_state2.GseaPreranked.1623416269049/gset_rnd_es_dist_156.png
- Figure3A_sourcedata/GSEA_3065/hallmarks_state2.GseaPreranked.1623416269049/gset_rnd_es_dist_160.png
- Figure3A_sourcedata/GSEA_3065/hallmarks_state2.GseaPreranked.1623416269049/gset_rnd_es_dist_164.png
- Figure3A_sourcedata/GSEA_3065/hallmarks_state2.GseaPreranked.1623416269049/gset_rnd_es_dist_168.png
- Figure3A_sourcedata/GSEA_3065/hallmarks_state2.GseaPreranked.1623416269049/gset_rnd_es_dist_172.png
- Figure3A_sourcedata/GSEA_3065/hallmarks_state2.GseaPreranked.1623416269049/gset_rnd_es_dist_176.png
- Figure3A_sourcedata/GSEA_3065/hallmarks_state2.GseaPreranked.1623416269049/gset_rnd_es_dist_72.png
- Figure3A_sourcedata/GSEA_3065/hallmarks_state2.GseaPreranked.1623416269049/gset_rnd_es_dist_74.png
- Figure3A_sourcedata/GSEA_3065/hallmarks_state2.GseaPreranked.1623416269049/gset_rnd_es_dist_76.png
- Figure3A_sourcedata/GSEA_3065/hallmarks_state2.GseaPreranked.1623416269049/gset_rnd_es_dist_78.png
- Figure3A_sourcedata/GSEA_3065/hallmarks_state2.GseaPreranked.1623416269049/gset_rnd_es_dist_80.png
- Figure3A_sourcedata/GSEA_3065/hallmarks_state2.GseaPreranked.1623416269049/gset_rnd_es_dist_82.png
- Figure3A_sourcedata/GSEA_3065/hallmarks_state2.GseaPreranked.1623416269049/gset_rnd_es_dist_84.png
- Figure3A_sourcedata/GSEA_3065/hallmarks_state2.GseaPreranked.1623416269049/gset_rnd_es_dist_86.png
- Figure3A_sourcedata/GSEA_3065/hallmarks_state2.GseaPreranked.1623416269049/gset_rnd_es_dist_88.png
- Figure3A_sourcedata/GSEA_3065/hallmarks_state2.GseaPreranked.1623416269049/gset_rnd_es_dist_90.png
- Figure3A_sourcedata/GSEA_3065/hallmarks_state2.GseaPreranked.1623416269049/gset_rnd_es_dist_92.png
- Figure3A_sourcedata/GSEA_3065/hallmarks_state2.GseaPreranked.1623416269049/gset_rnd_es_dist_94.png
- Figure3A_sourcedata/GSEA_3065/hallmarks_state2.GseaPreranked.1623416269049/gset_rnd_es_dist_96.png
- Figure3A_sourcedata/GSEA_3065/hallmarks_state2.GseaPreranked.1623416269049/gset_rnd_es_dist_98.png
- Figure3A_sourcedata/GSEA_3065/hallmarks_state2.GseaPreranked.1623416269049/hallmarks_state2.GseaPreranked.1623416269049.rpt
- Figure3A_sourcedata/GSEA_3065/hallmarks_state2.GseaPreranked.1623416269049/HALLMARK_ADIPOGENESIS.html
- Figure3A_sourcedata/GSEA_3065/hallmarks_state2.GseaPreranked.1623416269049/HALLMARK_ADIPOGENESIS.xls
- Figure3A_sourcedata/GSEA_3065/hallmarks_state2.GseaPreranked.1623416269049/HALLMARK_ALLOGRAFT_REJECTION.html
- Figure3A_sourcedata/GSEA_3065/hallmarks_state2.GseaPreranked.1623416269049/HALLMARK_ALLOGRAFT_REJECTION.xls
- Figure3A_sourcedata/GSEA_3065/hallmarks_state2.GseaPreranked.1623416269049/HALLMARK_ANGIOGENESIS.html
- Figure3A_sourcedata/GSEA_3065/hallmarks_state2.GseaPreranked.1623416269049/HALLMARK_ANGIOGENESIS.xls
- Figure3A_sourcedata/GSEA_3065/hallmarks_state2.GseaPreranked.1623416269049/HALLMARK_APICAL_JUNCTION.html
- Figure3A_sourcedata/GSEA_3065/hallmarks_state2.GseaPreranked.1623416269049/HALLMARK_APICAL_JUNCTION.xls
- Figure3A_sourcedata/GSEA_3065/hallmarks_state2.GseaPreranked.1623416269049/HALLMARK_APICAL_SURFACE.html
- Figure3A_sourcedata/GSEA_3065/hallmarks_state2.GseaPreranked.1623416269049/HALLMARK_APICAL_SURFACE.xls
- Figure3A_sourcedata/GSEA_3065/hallmarks_state2.GseaPreranked.1623416269049/HALLMARK_APOPTOSIS.html
- Figure3A_sourcedata/GSEA_3065/hallmarks_state2.GseaPreranked.1623416269049/HALLMARK_APOPTOSIS.xls
- Figure3A_sourcedata/GSEA_3065/hallmarks_state2.GseaPreranked.1623416269049/HALLMARK_CHOLESTEROL_HOMEOSTASIS.html
- Figure3A_sourcedata/GSEA_3065/hallmarks_state2.GseaPreranked.1623416269049/HALLMARK_CHOLESTEROL_HOMEOSTASIS.xls
- Figure3A_sourcedata/GSEA_3065/hallmarks_state2.GseaPreranked.1623416269049/HALLMARK_COAGULATION.html
- Figure3A_sourcedata/GSEA_3065/hallmarks_state2.GseaPreranked.1623416269049/HALLMARK_COAGULATION.xls
- Figure3A_sourcedata/GSEA_3065/hallmarks_state2.GseaPreranked.1623416269049/HALLMARK_COMPLEMENT.html
- Figure3A_sourcedata/GSEA_3065/hallmarks_state2.GseaPreranked.1623416269049/HALLMARK_COMPLEMENT.xls
- Figure3A_sourcedata/GSEA_3065/hallmarks_state2.GseaPreranked.1623416269049/HALLMARK_DNA_REPAIR.html
- Figure3A_sourcedata/GSEA_3065/hallmarks_state2.GseaPreranked.1623416269049/HALLMARK_DNA_REPAIR.xls
- Figure3A_sourcedata/GSEA_3065/hallmarks_state2.GseaPreranked.1623416269049/HALLMARK_E2F_TARGETS.html
- Figure3A_sourcedata/GSEA_3065/hallmarks_state2.GseaPreranked.1623416269049/HALLMARK_E2F_TARGETS.xls
- Figure3A_sourcedata/GSEA_3065/hallmarks_state2.GseaPreranked.1623416269049/HALLMARK_EPITHELIAL_MESENCHYMAL_TRANSITION.html
- Figure3A_sourcedata/GSEA_3065/hallmarks_state2.GseaPreranked.1623416269049/HALLMARK_EPITHELIAL_MESENCHYMAL_TRANSITION.xls
- Figure3A_sourcedata/GSEA_3065/hallmarks_state2.GseaPreranked.1623416269049/HALLMARK_ESTROGEN_RESPONSE_EARLY.html
- Figure3A_sourcedata/GSEA_3065/hallmarks_state2.GseaPreranked.1623416269049/HALLMARK_ESTROGEN_RESPONSE_EARLY.xls
- Figure3A_sourcedata/GSEA_3065/hallmarks_state2.GseaPreranked.1623416269049/HALLMARK_ESTROGEN_RESPONSE_LATE.html
- Figure3A_sourcedata/GSEA_3065/hallmarks_state2.GseaPreranked.1623416269049/HALLMARK_ESTROGEN_RESPONSE_LATE.xls
- Figure3A_sourcedata/GSEA_3065/hallmarks_state2.GseaPreranked.1623416269049/HALLMARK_FATTY_ACID_METABOLISM.html
- Figure3A_sourcedata/GSEA_3065/hallmarks_state2.GseaPreranked.1623416269049/HALLMARK_FATTY_ACID_METABOLISM.xls
- Figure3A_sourcedata/GSEA_3065/hallmarks_state2.GseaPreranked.1623416269049/HALLMARK_G2M_CHECKPOINT.html
- Figure3A_sourcedata/GSEA_3065/hallmarks_state2.GseaPreranked.1623416269049/HALLMARK_G2M_CHECKPOINT.xls
- Figure3A_sourcedata/GSEA_3065/hallmarks_state2.GseaPreranked.1623416269049/HALLMARK_HEDGEHOG_SIGNALING.html
- Figure3A_sourcedata/GSEA_3065/hallmarks_state2.GseaPreranked.1623416269049/HALLMARK_HEDGEHOG_SIGNALING.xls
- Figure3A_sourcedata/GSEA_3065/hallmarks_state2.GseaPreranked.1623416269049/HALLMARK_HYPOXIA.html
- Figure3A_sourcedata/GSEA_3065/hallmarks_state2.GseaPreranked.1623416269049/HALLMARK_HYPOXIA.xls
- Figure3A_sourcedata/GSEA_3065/hallmarks_state2.GseaPreranked.1623416269049/HALLMARK_IL2_STAT5_SIGNALING.html
- Figure3A_sourcedata/GSEA_3065/hallmarks_state2.GseaPreranked.1623416269049/HALLMARK_IL2_STAT5_SIGNALING.xls
- Figure3A_sourcedata/GSEA_3065/hallmarks_state2.GseaPreranked.1623416269049/HALLMARK_IL6_JAK_STAT3_SIGNALING.html
- Figure3A_sourcedata/GSEA_3065/hallmarks_state2.GseaPreranked.1623416269049/HALLMARK_IL6_JAK_STAT3_SIGNALING.xls
- Figure3A_sourcedata/GSEA_3065/hallmarks_state2.GseaPreranked.1623416269049/HALLMARK_INFLAMMATORY_RESPONSE.html
- Figure3A_sourcedata/GSEA_3065/hallmarks_state2.GseaPreranked.1623416269049/HALLMARK_INFLAMMATORY_RESPONSE.xls
- Figure3A_sourcedata/GSEA_3065/hallmarks_state2.GseaPreranked.1623416269049/HALLMARK_KRAS_SIGNALING_UP.html
- Figure3A_sourcedata/GSEA_3065/hallmarks_state2.GseaPreranked.1623416269049/HALLMARK_KRAS_SIGNALING_UP.xls
- Figure3A_sourcedata/GSEA_3065/hallmarks_state2.GseaPreranked.1623416269049/HALLMARK_MITOTIC_SPINDLE.html
- Figure3A_sourcedata/GSEA_3065/hallmarks_state2.GseaPreranked.1623416269049/HALLMARK_MITOTIC_SPINDLE.xls
- Figure3A_sourcedata/GSEA_3065/hallmarks_state2.GseaPreranked.1623416269049/HALLMARK_MTORC1_SIGNALING.html
- Figure3A_sourcedata/GSEA_3065/hallmarks_state2.GseaPreranked.1623416269049/HALLMARK_MTORC1_SIGNALING.xls
- Figure3A_sourcedata/GSEA_3065/hallmarks_state2.GseaPreranked.1623416269049/HALLMARK_MYC_TARGETS_V1.html
- Figure3A_sourcedata/GSEA_3065/hallmarks_state2.GseaPreranked.1623416269049/HALLMARK_MYC_TARGETS_V1.xls
- Figure3A_sourcedata/GSEA_3065/hallmarks_state2.GseaPreranked.1623416269049/HALLMARK_MYC_TARGETS_V2.html
- Figure3A_sourcedata/GSEA_3065/hallmarks_state2.GseaPreranked.1623416269049/HALLMARK_MYC_TARGETS_V2.xls
[truncated: 1,747 more entries]
