# Supplementary material for: Modeling glioblastoma heterogeneity as a dynamic network of cell states
Source: Mol Syst Biol. 2021 Sep 16;17(9):e10105. doi: 10.15252/msb.202010105 (PMC8444284; doi:10.15252/msb.202010105)
Supplement: Supplementary file 5 — Source Data for Figure 3 [file MSB-17-e10105-s001.zip › Figure3A_sourcedata/GSEA_3065/hallmarks_state1.GseaPreranked.1623416262439/edb/gene_sets.gmt]

HALLMARK_ANGIOGENESIS	http://www.gsea-msigdb.org/gsea/msigdb/cards/HALLMARK_ANGIOGENESIS	VCAN	POSTN	FSTL1	LRPAP1	STC1	LPL	VEGFA	FGFR1	TNFRSF21	CCND2	COL5A2	ITGAV	APP	JAG1	SPP1	NRP1	PDGFA	PTK2	VAV2	S100A4	MSX1	TIMP1
HALLMARK_KRAS_SIGNALING_DN	http://www.gsea-msigdb.org/gsea/msigdb/cards/HALLMARK_KRAS_SIGNALING_DN	FGFR3	DTNB	YPEL1	CAMK1D	LFNG	FGGY	GAMT	C5	SLC25A23	KMT2D	PDK2	DCC	CELSR2	SLC38A3	KCNQ2	CHST2	PTPRJ	NUDT11	IDUA	GTF3C5	COPZ2	MFSD6	KLHDC8A	CCDC106	BTG2	SNN	SPHK2	IGFBP2	TCF7L1	TGFB2	MX1	BARD1	CDKAL1	SHOX2	SKIL	VPS50	EFHD1
HALLMARK_CHOLESTEROL_HOMEOSTASIS	http://www.gsea-msigdb.org/gsea/msigdb/cards/HALLMARK_CHOLESTEROL_HOMEOSTASIS	FDPS	CYP51A1	IDI1	FDFT1	DHCR7	SQLE	HMGCS1	NSDHL	LSS	MVD	LDLR	TM7SF2	EBP	SCD	PMVK	MVK	LPL	SC5D	FADS2	HMGCR	HSD17B7	SREBF2	PCYT2	ACSS2	ATF3	ETHE1	ECH1	GUSB	FASN	LGALS3	ATF5	ANXA5	TP53INP1	CHKA	ACAT2	PLSCR1	CLU	ERRFI1	CXCL16	TNFRSF12A	ACTG1	JAG1	LGMN	GPX8	PNRC1	ANTXR2	CD9	GLDC	STX5	STARD4	CTNNB1	TMEM97	PDK3	PLAUR	SEMA3B	GNAI1	ABCA2	ATXN2	NFIL3	ALCAM	FABP5	S100A11	CPEB2
HALLMARK_WNT_BETA_CATENIN_SIGNALING	http://www.gsea-msigdb.org/gsea/msigdb/cards/HALLMARK_WNT_BETA_CATENIN_SIGNALING	MYC	CTNNB1	NOTCH1	PSEN2	FZD1	LEF1	AXIN1	CUL1	JAG1	MAML1	KAT2A	GNAI1	PTCH1	NCOR2	HDAC2	DKK1	TCF7	NUMB	ADAM17	DVL2	NCSTN	HDAC5	CCND2	CSNK1E	RBPJ	TP53	SKP2	HEY1
HALLMARK_MYOGENESIS	http://www.gsea-msigdb.org/gsea/msigdb/cards/HALLMARK_MYOGENESIS	CRYAB	ADAM12	SVIL	MYL6B	TPM2	BIN1	FLII	TPM3	DMD	IGFBP3	CHRNB1	SPEG	FHL1	MYLK	ITGB5	SSPN	MAPK12	AEBP1	MEF2C	CNN3	IGFBP7	GSN	SCHIP1	MEF2D	SMTN	CDKN1A	GAA	COL4A2	PLXNB2	KCNH2	AGRN	MYO1C	SIRT2	SORBS1	VIPR1	FGF2	FKBP1B	TEAD4	PDLIM7	TAGLN	RIT1	MEF2A	AKT2	IFRD1	NCAM1	SYNGR2	PICK1	CRAT	DMPK	MYH9	CKB	ITGB1	PKIA	NAV2	HDAC5	ATP6AP1	CLU	ACSL1	MRAS	PDE4DIP	AGL	ERBB3	GABARAPL2	BHLHE40	LARGE1	LPIN1	NQO1	PRNP	PSEN2	DAPK2	SLC6A8	REEP1	EIF4A2	SH2B1	ITGA7	SPTAN1	SORBS3	SCD	STC2	BAG1	ABLIM1	MAPRE3	OCEL1	SH3BGR	NOTCH1	TSC2	TGFB1	FDPS	EPHB3	GADD45B	APP	ITGB4	SOD3	EFS	PFKM	COL6A2	DTNA	KIFC3	SPARC	WWTR1	ADCY9
HALLMARK_NOTCH_SIGNALING	http://www.gsea-msigdb.org/gsea/msigdb/cards/HALLMARK_NOTCH_SIGNALING	JAG1	NOTCH3	NOTCH2	APH1A	HES1	CCND1	FZD1	PSEN2	FZD7	MAML2	NOTCH1	PSENEN	WNT5A	CUL1	SAP30	KAT2A	SKP1	RBX1	TCF7L2	LFNG	PRKCA	DTX2	ST3GAL6	FBXW11
HALLMARK_COMPLEMENT	http://www.gsea-msigdb.org/gsea/msigdb/cards/HALLMARK_COMPLEMENT	C1R	SERPINE1	MMP14	CTSL	LGMN	ADAM9	CALM3	TIMP1	CD59	MMP15	LAP3	CTSB	CTSO	CBLB	PDP1	PLAUR	CASP4	STX4	CTSC	USP15	DUSP6	GPD2	FN1	CA2	PSMB9	APOBEC3G	PDGFB	CLU	LRP1	CTSD	BRPF3	PLAT	MT3	CASP7	PFN1	RNF4	ZEB1	IRF1	CPQ	CDK5R1	ATOX1	PIK3CA	CPM	RCE1	CALM1	USP14	KIF2A	GNB4	PREP	MSRB1	LTA4H	LYN	SIRT6	PRKCD	DGKH	MAFF	PCLO	DOCK10	SH2B3	RABIF	CD46	PRDM4	GNAI3	PPP2CB	IRF2	FYN	PRCP	USP8	RHOG	L3MBTL4	LAMP2	GNAI2	CASP9	XPNPEP1	PLSCR1	IRF7	HSPA5	GNB2	DYRK2	GRB2	FDX1	TIMP2	RBSN	ANXA5	CTSV	GCA	EHD1	COL4A2	CSRP1	APOBEC3F	DUSP5	CASP3	USP16	PSEN1	LIPA	GNG2	GMFB	PPP4C	AKAP10	VCPIP1	RAF1	CEBPB	LGALS3	TFPI2	S100A13
HALLMARK_INFLAMMATORY_RESPONSE	http://www.gsea-msigdb.org/gsea/msigdb/cards/HALLMARK_INFLAMMATORY_RESPONSE	NAMPT	ITGB8	ADM	PLAUR	NFKB1	IFNGR2	CSF1	LYN	ACVR2A	LDLR	HRH1	BST2	CALCRL	ADORA2B	MYC	RELA	TNFAIP6	GABBR1	CD82	RIPK2	MMP14	P2RX7	SLC11A2	ABCA1	GNAI3	SLC7A1	CDKN1A	TIMP1	NFKBIA	SRI	OSMR	PSEN1	ATP2B1	TNFRSF1B	SCN1B	SEMA4D	KLF6	TAPBP	RGS16	HIF1A	AHR	NMI	RHOG	TPBG	IFNAR1	KCNJ2	LY6E	HAS2	DCBLD2	SLC31A1	ADRM1	SERPINE1	AXL	PVR	PDE4B	PDPN	IRF7	MET	ATP2A2	SLC31A2	ITGA5	SGMS2	EIF2AK2	ATP2C1	NDP	BTG2	PTPRE	RAF1	CHST2	KIF1B	EMP3	SLC4A4	SELENOS	IRF1	ABI1	CX3CL1
HALLMARK_BILE_ACID_METABOLISM	http://www.gsea-msigdb.org/gsea/msigdb/cards/HALLMARK_BILE_ACID_METABOLISM	SCP2	ABCD3	HSD17B4	PEX1	PNPLA8	PHYH	SLC27A5	CYP27A1	PEX26	CROT	ABCA3	HACL1	PEX6	SOD1	GNPAT	ABCA2	PEX16	ABCD1	ACSL1	MLYCD	ISOC1	PEX19	NPC1	HSD17B11	CYP46A1	PEX13	IDH1	PRDX5	PXMP2	FADS2	ALDH9A1	OPTN	GSTK1	RETSAT	FADS1	PECR	CAT	LONP2	DHCR24	PFKM	RXRA	FDXR	SLC29A1	BCAR3	SLC35B2	NUDT12	ABCA1	SLC22A18	RBP1	SLC23A2	ATXN1	GCLM	NEDD4	AR	EFHC1	IDH2	IDI1	ABCA5
HALLMARK_TNFA_SIGNALING_VIA_NFKB	http://www.gsea-msigdb.org/gsea/msigdb/cards/HALLMARK_TNFA_SIGNALING_VIA_NFKB	JUNB	ATF3	NFKBIA	MAFF	KLF6	PLAUR	JUN	PPP1R15A	SOD2	RELB	BTG2	DUSP1	ETS2	SDC4	EGR1	KDM6B	NFKB1	PTX3	FOSL1	JAG1	RCAN1	EHD1	IER2	REL	CFLAR	RIPK2	NFKBIE	PHLDA1	IER5	GEM	GADD45A	PLK2	BHLHE40	SOCS3	SLC2A6	DUSP5	NFIL3	SERPINE1	TIPARP	RELA	BIRC2	LITAF	TNFAIP6	CD44	PLAU	MYC	TNIP1	NAMPT	FOSL2	PNRC1	ID2	PFKFB3	YRDC	IFNGR2	SQSTM1	BTG3	GADD45B	G0S2	BTG1	MCL1	VEGFA	MAP2K3	CDKN1A	TANK	TUBB2A	IRF1	FOS	RHOB	NINJ1	ZBTB10	PLPP3	SAT1	CSF1	PMEPA1	PTPRE	KLF10	MARCKS	LAMB3	CEBPB	TRIP10	F2RL1	LDLR	TGIF1	RNF19B	DRAM1	B4GALT1	DNAJB4	PDE4B	SNN	DENND5A	CCND1	DDX58	TNFAIP8	CCNL1	TSC22D1	B4GALT5	NFE2L2	NFAT5	ATP2B1	IL6ST	ABCA1	HES1	BCL6	IRS2	SLC2A3	CEBPD	SMAD3	TAP1	TNIP2	BCL3	PANX1	FJX1	EIF1	BMP2	DUSP4	PDLIM5	GFPT2	TNC	SERPINB8
HALLMARK_ESTROGEN_RESPONSE_EARLY	http://www.gsea-msigdb.org/gsea/msigdb/cards/HALLMARK_ESTROGEN_RESPONSE_EARLY	CA12	SLC9A3R1	NRIP1	LRIG1	KDM4B	RHOBTB3	TPBG	MAPT	ABAT	FLNB	XBP1	CELSR2	RAB31	MYBL1	MREG	FAM102A	STC2	RETREG1	SIAH2	SLC1A4	FHL2	PMAIP1	TSKU	ADCY9	KAZN	FKBP4	CXCL12	RARA	UGCG	CCND1	WFS1	WWC1	MYC	ITPK1	ARL3	MED13L	SEMA3B	SLC16A1	SLC26A2	SNX24	TFAP2C	GJA1	PRSS23	OLFM1	TIPARP	ABCA3	TGIF2	FOXC1	REEP1	PODXL	BAG1	CELSR1	SLC7A5	TIAM1	MYOF	RBBP8	OLFML3	FARP1	SVIL	PAPSS2	SLC1A1	AFF1	BLVRB	GLA	ADD3	PDLIM3	FOS	B4GALT1	IGF1R	NBL1	ABHD2	AR	SLC39A6	CD44	MED24	CANT1	TOB1	TUBB2B	SEC14L2	ENDOD1	SCARB1	NCOR2	INPP5F	PPIF	FDFT1	UNC119	KLF10	HES1	FKBP5	SLC2A1	AMFR	NADSYN1	BHLHE40	FASN	CHPT1	MYBBP1A	ELOVL5	DYNLT3	ABLIM1	MAST4	ELF1	RPS6KA2	ISG20L2	IL6ST	SYNGR1	SH3BP5	ALDH3B1	NXT1	NAV2	RRP12	ADCY1	DHCR7	AKAP1
HALLMARK_UV_RESPONSE_DN	http://www.gsea-msigdb.org/gsea/msigdb/cards/HALLMARK_UV_RESPONSE_DN	TJP1	NFIB	TFPI	MMP16	MAP2K5	AGGF1	MET	IRS1	AKT3	SIPA1L1	NR1D2	ATRN	ANXA2	ADD3	CDKN1B	ATXN1	CAP2	PRDM2	TOGARAM1	SDC2	SMAD3	SLC7A1	GCNT1	RUNX1	RND3	PLPP3	NR3C1	YTHDC1	DLG1	ATP2B4	NIPBL	PEX14	MYC	RASA2	FZD2	BMPR1A	PRKCA	RXRA	LDLR	RBPMS	CACNA1A	COL5A2	PRKAR2B	GJA1	BCKDHB	DMAC2L	SERPINE1	AMPH	MIOS	CITED2	COL1A2	INSIG1	FYN	ZMIZ1	PMP22	PIK3R3	NOTCH2	SYNJ2	MAP1B	TENT4A	PTEN	DYRK1A	NEK7	SPOP	ERBB2	GRK5	DUSP1	VLDLR	CAV1	COL11A1	CDC42BPA	CDK13	SFMBT1	ADORA2B	BHLHE40	KCNMA1	SYNE1	IGF1R	CELF2	MTA1	EFEMP1	LAMC1	PHF3	SCAF8	VAV2	PIAS3	ACVR2A	NRP1	MRPS31	MAGI2	ANXA4	SCHIP1	DDAH1	PDGFRB	ATRX	KALRN	TGFBR2	ATP2C1	ARHGEF9	NFKB1	MGLL	PDLIM5	MAPK14	SRI	INPP4B	IGFBP5	BDNF	ID1	ATP2B1	FHL2	APBB2	HAS2	SLC22A18	ICA1
HALLMARK_PROTEIN_SECRETION	http://www.gsea-msigdb.org/gsea/msigdb/cards/HALLMARK_PROTEIN_SECRETION	ARCN1	TMED10	COPB2	RAB14	ATP7A	COPB1	LAMP2	EGFR	IGF2R	COPE	PPT1	AP3S1	BET1	CLCN3	AP2S1	CLTC	AP2M1	RER1	KIF1B	ARF1	OCRL	ICA1	MON2	ARFGEF2	TMED2	NAPG	TMX1	PAM	SCAMP1	RAB2A	COG2	VAMP3	ERGIC3	VAMP4	VPS4B	NAPA	GNAS	STX7	SEC22B	VPS45	STX16	YKT6	SNX2	ARFGEF1	CLTA	CLN5	M6PR	USO1	TSG101	DNM1L	LMAN1	YIPF6	ARFIP1	ANP32E	DST	SCRN1	SEC31A	VAMP7	SCAMP3	AP2B1	RAB22A	AP3B1	TPD52	ATP6V1H	GBF1	CAV2	ATP1A1	BNIP3	ZW10	ADAM10	RAB5A	GOLGA4	SEC24D	AP1G1	MAPK1	GOSR2	RPS6KA3	STAM	ABCA1	SNAP23	SOD1	GLA	STX12	CD63	TOM1L1	SSPN	ARFGAP3	RAB9A	CTSC
HALLMARK_INTERFERON_ALPHA_RESPONSE	http://www.gsea-msigdb.org/gsea/msigdb/cards/HALLMARK_INTERFERON_ALPHA_RESPONSE	MX1	ISG15	OAS1	IFIT3	IFI44	IFI35	IRF7	EIF2AK2	TAP1	SP110	DDX60	UBE2L6	USP18	PSMB8	BST2	LGALS3BP	ADAR	ISG20	IRF1	PLSCR1	PSMB9	HERC6	SAMD9	IFITM3	STAT2	SAMD9L	LY6E	IFITM2	HELZ2	PARP14	TRIM26	NMI	TRIM14	TDRD7	PARP9	PNPT1	TRIM25	PSME1	PSME2	B2M	TRIM5	LAP3	NCOA7	CD74	GMPR	PSMA3	PROCR	IRF2	CSF1	CNP	CMTR1	CD47	MOV10	CASP8	TXNIP	SLC25A28	TRAFD1	RIPK2	NUB1	OGFR	MVB12A	ELF1
HALLMARK_HEME_METABOLISM	http://www.gsea-msigdb.org/gsea/msigdb/cards/HALLMARK_HEME_METABOLISM	PPOX	FECH	HMBS	ALAD	BLVRB	GYPC	UROD	DCAF11	EIF2AK1	CPOX	MPP1	GLRX5	TSPAN5	OSBP2	ANK1	MAP2K3	BNIP3L	TRAK2	GCLC	RANBP10	UROS	MARK3	UBAC1	CA2	BSG	FOXO3	CDC27	KAT2B	NARF	GCLM	FBXO7	HEBP1	NUDT4	FBXO9	RAD23A	BLVRA	RBM38	PRDX2	RNF123	MINPP1	HDGF	XPO7	MKRN1	SMOX	TFDP2	MXI1	MOSPD1	SLC25A37	SLC30A1	SLC6A8	TFRC	TOP1	TNRC6B	GAPVD1	MGST3	CAT	BCAM	PSMD9	ISCA1	ADD1	ADD2	BMP2K	BPGM	CLCN3	HAGH	OPTN	CTNS	NFE2L1	ELL2	SLC2A1	PIGQ	KLF3	EPB41	LAMP2	TMEM9B	EZH1	CTSB	ATG4A	MFHAS1	RNF19A	BTG2	SLC11A2	ADIPOR1	ASNS	DCUN1D1	DCAF10	YPEL5	SEC14L1	USP15	RIOK3	SIDT2	FOXJ2	TCEA1	VEZF1	LPIN2	CDR2	CCND3	SLC25A38	FBXO34	BACH1	NR3C1	PICALM	NCOA4	GDE1	NNT	ARHGEF12	PPP2R5B	UCP2	SYNJ1	DAAM1	AGPAT4	CCDC28A	GMPS	SLC10A3	ALDH6A1	CIR1	RBM5	HTRA2	IGSF3	BTRC	PGLS	SDCBP	LRP10	NEK7	ARL2BP	ENDOD1	P4HA2	HTATIP2	SLC7A11	MBOAT2	ATP6V0A1	CAST
HALLMARK_IL6_JAK_STAT3_SIGNALING	http://www.gsea-msigdb.org/gsea/msigdb/cards/HALLMARK_IL6_JAK_STAT3_SIGNALING	IL6ST	STAT1	SOCS3	STAT3	OSMR	IFNGR1	TYK2	IL13RA1	IFNGR2	IFNAR1	TNFRSF1A	MYD88	PDGFC	HAX1	BAK1	TNFRSF1B	PTPN1	PTPN2	CSF1	FAS	IL17RA	STAM2	TNFRSF12A	STAT2	HMOX1	CBL	CD9	TGFB1	ITGA4	JUN	TNFRSF21	GRB2	IRF1	PTPN11	CD44
HALLMARK_MITOTIC_SPINDLE	http://www.gsea-msigdb.org/gsea/msigdb/cards/HALLMARK_MITOTIC_SPINDLE	ARHGEF2	CLASP1	KIF11	KIF23	ALS2	ARF6	MYO9B	MYH9	TUBGCP3	CKAP5	RACGAP1	PREX1	ARHGEF3	NUMA1	SPTBN1	KIF2C	KIF5B	TTK	APC	CEP250	PAFAH1B1	KIF3B	CCDC88A	KIF15	BIRC5	CNTROB	NF1	TSC1	CDC27	CNTRL	TUBGCP5	KIF4A	MAPRE1	BRCA2	PLK1	RASA1	NEK2	WASF1	TOP2A	TRIO	ARHGEF11	KATNB1	PRC1	ANLN	CDK5RAP2	SMC3	TUBGCP2	MAP1S	SAC3D1	INCENP	ARHGAP5	GSN	LRPPRC	RABGAP1	FLNB	FGD4	ABR	CENPJ	NCK1	CENPF	KIF20B	WASF2	MYH10	CENPE	CYTH2	MID1	KLC1	MARK4	ARL8A	CEP57	UXT	CDC42EP4	SASS6	LATS1	OPHN1	WASL	MAP3K11	SOS1	ABL1	TIAM1	KIF1B	ITSN1	SHROOM1	NCK2	DLGAP5	BCR	RANBP9	EPB41L2	KATNA1	TUBD1	TPX2	KIF3C	SHROOM2	TUBGCP6	SPTAN1	PALLD	ARFIP2	KNTC1	HOOK3	SUN2	MID1IP1	DLG1	FLNA	ARHGAP10	CDC42BPA	ARHGEF12	MARCKS	NIN	PCM1	RALBP1	EZR	SSH2	CDK1	RAB3GAP1	FARP1	ECT2	EPB41	KIF22	PCGF5	STAU1	ARHGDIA	AURKA	FBXO5	NUSAP1	PXN	BCAR1	CD2AP	AKAP13	HDAC6	CEP131	ATG4B	PCNT	ALMS1	DST	KIFAP3	PPP4R2	ARHGAP29	RASAL2	CCNB2	PIF1	RASA2	NEDD9	SMC1A	ACTN4	PKD2	CLIP2	CDC42	NDC80	TLK1	TAOK2	TBCD	CAPZB	CTTN	SMC4	ARFGEF1	TUBA4A	LMNB1	ABI1	ROCK1	CEP192	BUB1	GEMIN4	PLEKHG2	RICTOR	BCL2L11	DYNC1H1	FSCN1	ARHGEF7	DYNLL2	MYO1E	BIN1	NOTCH2	RFC1	PDLIM5	RHOT2	SORBS2	CDC42EP1	VCL	CLIP1	STK38L	YWHAE	CSNK1D
HALLMARK_HEDGEHOG_SIGNALING	http://www.gsea-msigdb.org/gsea/msigdb/cards/HALLMARK_HEDGEHOG_SIGNALING	PTCH1	NRCAM	NRP1	SCG2	AMOT	ADGRG1	HEY1	THY1	CDK6	NRP2	TLE3	TLE1	L1CAM	NF1	RASA1	ETS2	RTN1	CRMP1	MYH9	VEGFA	CELSR1	PML	CDK5R1	VLDLR	OPHN1	LDB1	DPYSL2
HALLMARK_SPERMATOGENESIS	http://www.gsea-msigdb.org/gsea/msigdb/cards/HALLMARK_SPERMATOGENESIS	PIAS2	PHF7	CSNK2A2	MLF1	SPATA6	CLPB	HSPA4L	DCC	GSTM3	IL13RA2	LPIN1	ZC3H14	COIL	PHKG2	KIF2C	RPL39L	AURKA	MLLT10	CCNB2	NPHP1	MAST2	MTOR	CDKN3	AGFG1	PSMG1	CHFR	EZH2	ARL4A	SLC12A2	BRAF	VDAC3	IFT88	NEK2	STAM2	GMCL1	RFC4	DBF4	PRKAR2A	TTK	NCAPH	PEBP1	TOPBP1	BUB1	PGS1	TSN	CDK1	PARP2	PCSK1N	IDE	RAD17	TLE4	SIRT1	TALDO1	NF2	CNIH2	STRBP	GAD1	JAM3	IP6K1
HALLMARK_ALLOGRAFT_REJECTION	http://www.gsea-msigdb.org/gsea/msigdb/cards/HALLMARK_ALLOGRAFT_REJECTION	TGFB1	LYN	UBE2N	BCL10	NCK1	THY1	STAT1	CD74	TRAF2	B2M	BCL3	IFNGR1	GLMN	FAS	TGFB2	MAP3K7	CD47	CSF1	IL11	CCND3	EIF3A	IFNAR2	HDAC9	APBB1	TIMP1	RPS19	IFNGR2	EGFR	CCND2	ETS1	PSMB10	RPL39	EIF3J	ABCE1	RPS9	MTIF2	CSK	HIF1A	NPM1	NME1	FLNA	EIF3D	F2R	TAP1	IRF7	ACVR2A	UBE2D1	DEGS1	TPD52	AKT1	RIPK2	IKBKB	GCNT1	SOCS5	TAP2	EIF4G3	ABI1	BRCA1	MRPL3	CAPG	EIF5A	RPS3A	GALNT1	TAPBP	NOS2	RPL9	BCAT1	IL27RA
HALLMARK_TGF_BETA_SIGNALING	http://www.gsea-msigdb.org/gsea/msigdb/cards/HALLMARK_TGF_BETA_SIGNALING	TGFBR1	TGFB1	SMURF2	SMURF1	BMPR2	SKIL	SKI	ACVR1	PMEPA1	NCOR2	SERPINE1	JUNB	SMAD1	PPP1R15A	TGIF1	FURIN	SMAD3	FKBP1A	MAP3K7	BMPR1A	CTNNB1	HIPK2	KLF10	BMP2	APC	PPM1A	XIAP	ID1	CDKN1C	TRIM33	RAB31	TJP1	SLC20A1	CDK9	ID3	NOG	ARID4B	IFNGR2	ID2	PPP1CA	SPTBN1	WWTR1	BCAR3	THBS1	FNTA	HDAC1	UBE2D3	RHOA
HALLMARK_APICAL_SURFACE	http://www.gsea-msigdb.org/gsea/msigdb/cards/HALLMARK_APICAL_SURFACE	B4GALT1	CRYBG1	SHROOM2	SRPX	TMEM8B	THY1	EPHB4	DCBLD2	LYN	GAS1	FLOT2	PLAUR	AKAP7	APP	GSTM3	HSPB1	NCOA6	SULF2	ADAM10	BRCA1	AFAP1L2	ADIPOR2	CX3CL1
HALLMARK_PEROXISOME	http://www.gsea-msigdb.org/gsea/msigdb/cards/HALLMARK_PEROXISOME	ABCD3	ACOT8	ACOX1	ACSL1	ECH1	ECI2	GSTK1	HSD17B4	MLYCD	RETSAT	PEX13	PEX14	SCP2	GNPAT	SLC25A17	PEX2	ACAA1	HSD17B11	CRAT	PEX11B	LONP2	IDH1	FIS1	PEX6	SOD1	ISOC1	YWHAH	ABCD1	HMGCL	ALDH9A1	DHCR24	ELOVL5	NUDT19	PRDX5	CTPS1	IDE	SLC23A2	PEX5	BCL10	TSPO	CNBP	MSH2	SLC25A4	PRDX1	IDI1	HRAS	MVP	CLN6	CAT	ACSL4	IDH2	ABCC5	SOD2	SLC35B2	FDPS	FADS1	SMARCC1	ITGB1BP1	SIAH1	SLC25A19	CDK7	CADM1	CLN8	RDH11	CTBP1	ERCC3	ATXN1	TOP2A	ERCC1	PABPC1	ABCB9	SEMA3C	VPS4B
HALLMARK_IL2_STAT5_SIGNALING	http://www.gsea-msigdb.org/gsea/msigdb/cards/HALLMARK_IL2_STAT5_SIGNALING	SOCS2	XBP1	RRAGD	PHLDA1	NFIL3	ECM1	ADAM19	SLC2A3	HIPK2	BATF3	BHLHE40	DENND5A	PHTF2	GADD45B	NRP1	NCOA3	AHR	TNFRSF1B	NDRG1	BCL2L1	GABARAPL1	TIAM1	BMPR2	RHOB	MYC	CAPG	ST3GAL4	WLS	IKZF4	RGS16	SPP1	FAH	ITGAE	MAPKAPK2	TNFRSF21	NT5E	CCND2	LCLAT1	CYFIP1	PRNP	EEF1AKMT1	PUS1	ITGAV	NCS1	DCPS	FAM126B	ODC1	IGF1R	PTCH1	CD81	MAFF	EMP1	CDKN1C	SYT11	ANXA4	P4HA1	SLC1A5	IGF2R	CKAP4	CD44	KLF6	ARL4A	HOPX	ITGA6	GLIPR2	SMPDL3A	PLSCR1	FURIN	SERPINB6	GPX4	CCNE1	CASP3	SNX9	PLEC	BMP2	ALCAM	ENPP1	MYO1C	IFNGR1	PLIN2	AHNAK	SYNGR2	POU2F1	PTRH2	CDC6	MYO1E	SNX14	SPRED2	COCH	CSF1	UCK2	CA2	IFITM3	UMPS	HUWE1	COL6A1	RNH1	AHCY	PRAF2	GSTO1	TWSG1	CDC42SE2	APLP1	PLPP1	SPRY4	PDCD2L	CCND3	LRIG1	SWAP70	SLC39A8	RABGAP1L	ETV4
HALLMARK_COAGULATION	http://www.gsea-msigdb.org/gsea/msigdb/cards/HALLMARK_COAGULATION	MMP14	C1R	SERPINE1	F12	MMP2	CTSO	BMP1	FURIN	MMP11	LGMN	CTSB	TIMP1	CTSV	PLAU	ADAM9	GSN	CAPN2	PLAT	FN1	SPARC	LAMP2	PROS1	CLU	CD9	PREP	LTA4H	DUSP14	CASP9	CRIP2	ANXA1	PRSS23	FBN1	KLF7	CAPN5	CSRP1	MSRB2	TFPI2	PEF1	GNG12	SIRT2	HTRA1	MAFF	LRP1	CPQ	MMP15	RABIF	RAC1	WDR1	THBS1	FYN	PDGFB	SH2B2	DUSP6	S100A13	ISCU	USP11	TIMP3	ACOX2	GNB2	ARF4
HALLMARK_UNFOLDED_PROTEIN_RESPONSE	http://www.gsea-msigdb.org/gsea/msigdb/cards/HALLMARK_UNFOLDED_PROTEIN_RESPONSE	ATF4	HERPUD1	PARN	EXOSC4	HSP90B1	XBP1	EXOSC9	HSPA5	ATF3	EXOSC1	EXOSC5	ASNS	ARFGAP1	WFS1	SRPRB	DNAJB9	TSPYL2	CALR	KHSRP	DNAJC3	EXOSC2	NOP14	ATF6	HYOU1	RRP9	NOP56	CXXC1	CNOT4	DCP2	PDIA6	ATP6V0D1	PREB	SEC31A	GOSR2	SERP1	NFYB	NHP2	DCTN1	SLC7A5	SSR1	EDEM1	MTHFD2	SRPRA	NOLC1	FKBP14	ZBTB17	WIPI1	YIF1A	DKC1	EIF4EBP1	EIF4A1	EIF2S1	TATDN2	XPOT	LSM4	STC2	PDIA5	NABP1	LSM1	SDAD1	EIF4A2	EIF4E	DDX10	GEMIN4	ALDH18A1	DDIT4	HSPA9	SEC11A	EIF4A3	POP4	ERO1A	CEBPG	BAG3	KDELR3	CEBPB	CNOT2	SHC1	SPCS3	SLC1A4	RPS14	NPM1	CNOT6	CKS1B	PSAT1	EIF4G1	YWHAZ	SLC30A5	MTREX	KIF5B	DCP1A	IMP3	SPCS1	VEGFA	TTC37	TUBB2A	FUS	EXOSC10	EEF2	EXOC2	PAIP1	BANF1
HALLMARK_XENOBIOTIC_METABOLISM	http://www.gsea-msigdb.org/gsea/msigdb/cards/HALLMARK_XENOBIOTIC_METABOLISM	FAH	DCXR	CYP27A1	UGDH	ASL	NQO1	ALAS1	GSTM4	PTS	CYB5A	ACOX2	EPHX1	LCAT	SLC35D1	GSS	IDH1	GSTO1	CDO1	ALDH9A1	POR	ECH1	AHCY	COMT	DDAH2	MCCC2	BLVRB	HACL1	DHPS	SERPINE1	DHRS7	PAPSS2	ALDH2	SLC35B1	CA2	LPIN2	CAT	MTHFD1	DHRS1	CNDP2	SLC6A6	CROT	GAD1	SSR3	GABARAPL1	TMBIM6	SHMT2	HMOX1	GSR	ABHD6	ELOVL5	RETSAT	CYFIP2	PINK1	GCLC	PMM1	MT2A	ATP2A2	DDT	ACP2	ACOX3	SAR1B	FBLN1	ADH5	ETS2	NPC1	CASP6	BPHL	TNFRSF1A	PYCR1	CSAD	ID2	ETFDH	UPP1	BCAR1	CBR1	APOE	SLC12A4	TMEM97	PTGR1	EPHA2	PSMB10	FAS	ACOX1	GART	HPRT1	PGD	ABCC3	SMOX	HES6	PROS1	TPST1	NFS1	PGRMC1	ARPP19	SERTAD1	PEMT	ACO2	LONP1	NMT1	PTGES3	ACP1	TGFB2	PDLIM5	BCAT1	SLC1A5	NINJ1
HALLMARK_KRAS_SIGNALING_UP	http://www.gsea-msigdb.org/gsea/msigdb/cards/HALLMARK_KRAS_SIGNALING_UP	SPRY2	ETV4	GLRX	DUSP6	ETV5	AKT2	G0S2	DCBLD2	TFPI	MMP11	TMEM158	PRDM1	ETS1	IGFBP3	SPP1	ETV1	CCND2	ITGBL1	EMP1	KIF5C	TRIB2	SDCCAG8	PCP4	AMMECR1	SATB1	TOR1AIP2	ZNF639	GYPC	LY96	BMP2	PRRX1	ID2	PLAUR	GADD45G	SCN1B	PTBP2	AKAP12	PLAT	ATG10	YRDC	HDAC9	PEG3	SEMA3B	PPP1R15A	HOXD11	F2RL1	TSPAN13	MTMR10	ERO1A	KCNN4	CA2	RGS16	USP12	CPE	SPARCL1	BTBD3	DNMBP	PRELID3B	EPHB2	FBXO4	CROT	ANKH	CBR4	GPRC5B	RABGAP1L	STRN	VWA5A	PSMB8	NRP1	SOX9	ZNF277	PCSK1N	FUCA1	ADAM17	AVL9	RBM4	BPGM	GFPT2	PLAU	GNG11	PTCD2	MAP3K1	CBL	CXCR4	NIN	WDR33	CCSER2	EVI5	TNFRSF1B	GPNMB
HALLMARK_APICAL_JUNCTION	http://www.gsea-msigdb.org/gsea/msigdb/cards/HALLMARK_APICAL_JUNCTION	ACTN1	DLG1	TJP1	NECTIN1	CTNND1	LIMA1	VCL	SHROOM2	NECTIN3	NECTIN2	THY1	VASP	ITGB1	ZYX	ACTN4	ITGA3	NF2	B4GALT1	NEXN	CDH6	ADAM15	PTK2	HADH	LAMB3	CDH4	IRS1	SORBS3	EVL	CLDN15	JAM3	CDH11	ITGB4	RASA1	AKT2	TMEM8B	RSU1	GTF2F1	TSC1	CTNNA1	CD99	FSCN1	COL16A1	GNAI2	TGFBI	MPP5	INSIG1	LAYN	PFN1	CNN2	TAOK2	MDK	INPPL1	ARPC2	PBX2	MAPK14	MAP4K2	PTEN	CNTN1	TSPAN4	VCAN	EPB41L2	SPEG	CADM2	CX3CL1	MYH10	MYL12B	FBN1	MSN	MAPK11	BAIAP2	ARHGEF6	ACTG1	MVD	ADAM9	SGCE	GNAI1	PIK3CB	NLGN2	YWHAH	PARVA	CRAT	AMH	EGFR	SHC1	NFASC	PIK3R3	SDC3	SIRPA	PARD6G	MAP3K20	BMP1	MMP2	MYH9	DHX16	NF1	ADAM23	PLCG1	KCNH2	CERCAM	IKBKG	ACTB	TUBG1	HRAS	PKD1	CD276	GAMT	NLGN3	SKAP2	RRAS	CAP1	EXOC4	TIAL1	LDLRAP1	VAV2	AKT3	SYMPK	STX4	MPZL1	WASL
HALLMARK_ESTROGEN_RESPONSE_LATE	http://www.gsea-msigdb.org/gsea/msigdb/cards/HALLMARK_ESTROGEN_RESPONSE_LATE	SLC9A3R1	PRSS23	CA12	CELSR2	TPBG	ARL3	OLFM1	XBP1	NRIP1	ASS1	FKBP4	SEMA3B	BLVRB	FLNB	PDCD4	TIAM1	TSPAN13	CXCL12	RAB31	FKBP5	SIAH2	ISG20	WFS1	MAPT	PDLIM3	RBBP8	SLC1A4	FOS	SLC7A5	IMPA2	DHCR7	MYOF	EMP2	DLG5	CHPT1	ELOVL5	SLC26A2	ITPK1	PCP4	PAPSS2	NAB2	FAM102A	LSR	CA2	ACOX2	GLA	PERP	UGDH	ABHD2	SCARB1	DCXR	CCND1	ABCA3	STIL	CAV1	NBL1	CD44	HOMER2	BTG3	ETFB	BAG1	SLC16A1	AFF1	TFAP2C	HPRT1	CDC6	FARP1	AMFR	NXT1	SLC29A1	FOXC1	KIF20A	TOB1	FDFT1	DNAJC1	FGFR3	ID2	GALE	FABP5	MEST	JAK1	CPE	XRCC3	CXCL14	SCUBE2	CDC20	IL6ST	GINS2	UNC13B	LARGE1	SLC2A8	PLXNB1	PRKAR2B	RPS6KA2	HSPA4L	TFPI2	ALDH3A2	CD9	IDH2	SORD	MDK	ALDH3B1	RABEP1	PPIF	SNX10	METTL3	PLK4	COX6C	NCOR2	MOCS2	RNASEH2A	TST	TOP2A	CKB	ATP2B4	ADD3	DYNLT3
HALLMARK_INTERFERON_GAMMA_RESPONSE	http://www.gsea-msigdb.org/gsea/msigdb/cards/HALLMARK_INTERFERON_GAMMA_RESPONSE	STAT1	ISG15	MX1	IFIT3	IFI35	IRF7	TAP1	EIF2AK2	IRF1	OAS3	IFI44	BST2	SP110	PSMB8	IFITM3	DDX60	LGALS3BP	PSMB9	PML	UBE2L6	ADAR	LY6E	STAT2	USP18	DDX58	NMI	PSMB10	SAMHD1	HERC6	SAMD9L	PTPN2	PARP14	IFITM2	PLSCR1	PSME1	ISG20	IRF2	TRIM14	SOCS3	TNFAIP6	TRIM26	NAMPT	HELZ2	PSME2	SOD2	TRIM25	LAP3	PSMA3	RNF213	TXNIP	SPPL2A	PNPT1	BTG1	CASP8	CASP7	TRAFD1	MT2A	RIPK1	UPP1	PSMB2	TDRD7	HIF1A	PFKP	TOR1B	RBCK1	PDE4B	MVP	BPGM	CMTR1	AUTS2	B2M	RIPK2	MYD88	PSMA2	TAPBP	SLC25A28	PTPN1	SSPN	NUP93	MTHFD2	CDKN1A	NFKB1	LATS2	ISOC1	STAT3	NCOA3	IFNAR2	CD74	CASP4	FAS	OGFR	ARL4A	SRI	LYSMD2	ST3GAL5	C1R	CASP3	NFKBIA	METTL7B	VAMP5	ZNFX1	ARID5B	APOL6
HALLMARK_P53_PATHWAY	http://www.gsea-msigdb.org/gsea/msigdb/cards/HALLMARK_P53_PATHWAY	CDKN1A	BTG2	MDM2	CCNG1	FAS	TOB1	GADD45A	PHLDA3	TAP1	ZMAT3	DDB2	EI24	PERP	DDIT4	ATF3	BAX	SESN1	FDXR	PIDD1	SAT1	AEN	PPM1D	FOXO3	BTG1	TXNIP	TP53	NOTCH1	DCXR	NINJ1	FOS	S100A10	FBXW7	PLK3	XPC	TRIAP1	BAK1	CCND2	APAF1	PDGFA	NDRG1	RALGDS	DGKA	CYFIP2	IP6K2	ADA	PRKAB1	STOM	PLK2	RCHY1	PCNA	RPS27L	PPP1R15A	POLH	RAB40C	DDIT3	TGFB1	FUCA1	HSPA4L	EPHX1	TRAF4	CTSF	IER5	TAX1BP3	TSC22D1	RGS16	HRAS	PVT1	ZFP36L1	SDC1	WRAP73	RAP2B	PLXNB2	HEXIM1	PROCR	NOL8	SP1	CCP110	DRAM1	RPL18	KIF13B	TRAFD1	ANKRA2	RAD51C	ITGB4	VWA5A	ABAT	CTSD	PTPRE	HINT1	ELP1	WWP1	TCN2	CDKN2AIP	POM121	ZNF365	EPHA2	JUN	MAPKAPK3	SLC7A11	SERTAD3	IRAK1	ABCC5	UPP1	CD81	RPL36	FAM162A	RNF19B	CDK5R1	STEAP3	PITPNC1	SLC35D1	TPRKB	RRP8	PMM1	RPS12	TM4SF1	BLCAP	MKNK2	CD82	RACK1	HDAC3	CCNK	NUDT15	TGFA	ISCU	LDHB	RXRA	APP	F2R	CGRRF1	CSRNP2	BMP2	TM7SF3	PTPN14	TSPYL2	SLC3A2	S100A4	CCND3	PRMT2	BAIAP2	RETSAT	DNTTIP2	MXD4	SEC61A1	HMOX1	RAD9A
HALLMARK_ADIPOGENESIS	http://www.gsea-msigdb.org/gsea/msigdb/cards/HALLMARK_ADIPOGENESIS	DGAT1	LPL	CPT2	GPAM	ADIPOR2	ACAA2	ETFB	ACOX1	ACADM	HADH	IDH1	SORBS1	UCK1	SCP2	DECR1	CDKN2C	TALDO1	TST	MCCC1	PGM1	REEP5	BCL2L13	SLC25A10	PHYH	PIM3	YWHAG	NDUFAB1	GPD2	ECHS1	QDPR	CS	ECH1	SLC25A1	TOB1	GRPEL1	CRAT	GBE1	SCARB1	PEMT	CHCHD10	AK2	APOE	UQCR10	TANK	ACO2	FAH	ACLY	IFNGR1	SLC5A6	JAGN1	IDH3G	ELMOD3	RETSAT	ESRRA	HIBCH	SUCLG1	ITGA7	PLIN2	CYC1	ALDH2	RNF11	ALDOA	DDT	SDHB	CD151	SLC27A1	ADCY6	ELOVL6	SPARCL1	RMDN3	MTCH2	SOWAHC	SLC1A5	CMPK1	NDUFA5	DRAM2	MGST3	ATP1B3	STOM	ESYT1	GHITM	DNAJC15	GADD45A	VEGFB	PFKL	COQ3	NABP1	PPM1B	ARAF	CAVIN1	COL4A1	IMMT	DHRS7	NMT1	COQ5	LAMA4	AGPAT3	BAZ2A	IDH3A	LIFR	PREB	PFKFB3	GPX4	SSPN	DLD	ATL2	GPAT4	LPCAT3	TKT	UQCRC1	CAT	DLAT	MRPL15	RIOK3	RTN3	CHUK	G3BP2	SDHC	SAMM50	ARL4A	PDCD4	COQ9	APLP2	SOD1	PTCD3	PHLDB1	AIFM1	CCNG2	PPP1R15B	MDH2	ABCA1	COX7B	MYLK	COX8A	DHRS7B	MIGA2	MGLL	ITSN1	DHCR7	CMBL	UBC	ATP5PO	PRDX3	DBT	NDUFS3	NKIRAS1	RAB34	UQCRQ	PEX14	BCL6	COX6A1	DNAJB9	MAP4K3	ANGPT1	UBQLN1	NDUFB7	SLC19A1	ABCB8	POR	UCP2	UQCR11
HALLMARK_UV_RESPONSE_UP	http://www.gsea-msigdb.org/gsea/msigdb/cards/HALLMARK_UV_RESPONSE_UP	NXF1	SLC6A8	BAK1	CDC5L	POLR2H	ALAS1	TUBA4A	CCNE1	EPHX1	GRPEL1	FEN1	ARRB2	JUNB	CTSV	DGAT1	ATF3	CASP3	TMBIM6	FOS	TAP1	E2F5	RAB27A	CCND3	SLC25A4	SPR	SHOX2	OLFM1	IGFBP2	LYN	CLTB	BCL2L11	LHX2	NFKBIA	MSX1	GLS	CDC34	MMP14	STK25	PDAP1	BSG	SELENOW	IRF1	RXRB	TFRC	PPIF	CDKN1C	CREG1	BMP2	TGFBRAP1	CYB5R1	POLE3	YKT6	ACAA1	CLCN2	AGO2	SOD2	PPP1R2	RHOB	PDLIM3	DNAJA1	CHKA	ATP6V1F	CDO1	ALDOA	NPTXR	EIF2S3	CNP	GRINA	BID	POLG2	IL6ST	HYAL2	MGAT1	PPAT	FURIN	MRPL23	KLHDC3	PRPF3	DNAJB1	AP2S1	PSMC3	TST	SIGMAR1	BTG2	CEBPG	UROD	PARP2	BTG3	CHRNA5	ATP6V1C1	NUP58	TYRO3	HMOX1	RPN1	BTG1	ASNS	DDX21	KCNH2	CYB5B	HSPA13	GGH	NTRK3	PPT1	FKBP4	STIP1	EIF5	ENO2	PRKACA	PRKCD	STARD3	MARK2	SQSTM1	PTPRD	CDK2	RFC4	CA2	AMD1	HNRNPU	WIZ	CCK
HALLMARK_APOPTOSIS	http://www.gsea-msigdb.org/gsea/msigdb/cards/HALLMARK_APOPTOSIS	CASP3	CASP9	DFFA	CASP7	CFLAR	PMAIP1	CASP8	JUN	BCL2L11	MCL1	SPTAN1	BAX	BID	CDKN1A	GADD45A	DDIT3	CDKN1B	GSN	CASP6	SQSTM1	CD44	FAS	DAP	CCND1	BTG3	F2R	SATB1	BNIP3L	CASP4	TNFRSF12A	CREBBP	RHOB	PDGFRB	TSPO	CCND2	XIAP	TIMP1	CTNNB1	IRF1	HSPB1	ADD1	TIMP2	BTG2	TIMP3	LEF1	BCL10	IGF2R	CDC25B	PPP3R1	CLU	ATF3	LGALS3	LMNA	GADD45B	CDK2	RETSAT	SOD1	PTK2	ENO2	HMOX1	MMP2	VDAC2	TAP1	PLAT	IFNGR1	APP	BRCA1	ROCK1	PSEN1	PSEN2	SOD2	TGFB2	RELA	WEE1	RARA	PEA15	DNAJC3	CASP2	BMP2	HMGB2	PLPPR4	EBP	TXNIP	ANKH	RHOT2	CYLD	GSR	BCL2L1	PPT1	SC5D	IFITM3	RNASEL	EMP1	CAV1	DNM1L	ANXA1	TOP2A	ISG20	SLC20A1	MADD	PPP2R5B	BCAP31	ERBB3	NEDD9	SAT1	PDCD4	BCL2L2	FEZ1	ERBB2	DNAJA1	DAP3	DPYD	PAK1	FDXR	GPX4	ETF1
HALLMARK_ANDROGEN_RESPONSE	http://www.gsea-msigdb.org/gsea/msigdb/cards/HALLMARK_ANDROGEN_RESPONSE	ACSL3	PIAS1	CAMKK2	APPBP2	CENPN	FADS1	ZBTB10	HMGCR	SPCS3	INSIG1	NGLY1	UBE2J1	ELK4	ABCC4	ELOVL5	AZGP1	ABHD2	SAT1	DBI	DHCR24	SORD	STK39	TPD52	IDI1	B2M	DNAJB9	FKBP5	PGM3	HOMER2	ELL2	UAP1	SEC24D	LMAN1	PMEPA1	INPP4B	RRP12	NDRG1	ITGAV	B4GALT1	GSR	LIFR	PLPP1	SRP19	CCND3	IQGAP2	RAB4A	SLC26A2	SMS	ZMIZ1	ANKH	GNAI3	SRF	SLC38A2	HMGCS1	ARID5B	CDC14B	TNFAIP8	XRCC5	ACTN1	RPS6KA3	TSC22D1	PDLIM5	TMEM50A	NCOA4	AKAP12	SCD	CDK6	ADRM1	VAPA	CCND1	XRCC6	MYL12A	UBE2I	AKT1	PA2G4
HALLMARK_EPITHELIAL_MESENCHYMAL_TRANSITION	http://www.gsea-msigdb.org/gsea/msigdb/cards/HALLMARK_EPITHELIAL_MESENCHYMAL_TRANSITION	COL5A2	COL5A1	FBN1	FN1	SERPINE1	COL1A2	COL4A1	COL4A2	VCAN	IGFBP3	TGFBI	SPARC	LAMC1	LOX	TAGLN	LOXL2	COL6A2	ITGAV	COL16A1	NNMT	TPM1	CDH2	MMP2	COL11A1	THBS1	SERPINH1	FSTL1	POSTN	THY1	SPP1	TNC	TFPI2	ITGB5	VIM	LOXL1	ELN	CDH11	BMP1	TIMP1	QSOX1	TIMP3	CALD1	FBLN1	SGCB	ECM1	FSTL3	TPM2	EMP3	ITGA5	VEGFA	WNT5A	SDC1	PLOD2	PCOLCE	ITGB1	COL5A3	RHOB	HTRA1	FGF2	SNTB1	GADD45A	MEST	CD59	ACTA2	EFEMP2	MATN2	SERPINE2	GPC1	FUCA1	LAMA1	PMEPA1	FBN2	IGFBP2	PFN2	SDC4	CD44	GADD45B	GLIPR1	P3H1	MMP14	PLOD1	SLC6A8	CALU	PRRX1	TNFRSF12A	ID2	GEM	PLAUR	MYLK	TGFB1	SFRP1	PLOD3	APLP1	MSX1	PTX3	JUN	FERMT2	DKK1	DST	TPM4	GJA1	PMP22	COPA	LRP1	FLNA	PTHLH	LGALS1	CDH6	SAT1	NT5E	DPYSL3	PPIB	PDLIM4	MCM7	GAS1	CADM1	SCG2	CAPG	CAP2	NTM	ENO2	FAS	BDNF	ADAM12	PVR	CXCL12	PDGFRB	NOTCH2	COLGALT1	GPX7	WIPF1
HALLMARK_GLYCOLYSIS	http://www.gsea-msigdb.org/gsea/msigdb/cards/HALLMARK_GLYCOLYSIS	PGK1	ALDOA	ENO1	TPI1	PFKP	ERO1A	VEGFA	MXI1	PKM	LDHA	EXT1	SLC25A10	GUSB	PGAM1	PYGB	P4HA1	PMM2	FAM162A	SDC1	B4GALT7	IGFBP3	CHPF	B3GAT3	CHST12	HS2ST1	MPI	GNPDA1	AKR1A1	B3GAT1	CHPF2	G6PD	MDH2	CHST6	PGLS	GPC1	ALG1	GFPT1	PRPS1	GOT1	MDH1	SLC35A3	GALK1	EGFR	CITED2	PLOD2	QSOX1	ME2	P4HA2	ENO2	GOT2	EXT2	SLC25A13	HMMR	PDK3	CXCR4	GPC4	ECD	GNE	B4GALT2	FUT8	VCAN	B3GALT6	HSPA5	ADORA2B	UGP2	MIF	NANP	ZNF292	STC2	TPST1	PGM2	GYS1	TGFA	CHST2	PHKA2	STMN1	GALE	MET	IRS2	POLR3K	B4GALT1	KDELR3	TALDO1	DPYSL4	VLDLR	CD44	AGL	SOX9	DDIT4	IDUA	CASP6	GLCE	COPB2	CDK1	PLOD1	SDC2	GMPPB	PAXIP1	NSDHL	GLRX	SRD5A3	SDC3	HDLBP	COL5A1	STC1	KIF20A	SLC37A4	LHPP	SDHC	NASP	AURKA	ISG20	ARPP19	CENPA	HOMER1	CYB5A	HAX1	COG2	IL13RA1	NOL3	AGRN	CLN6	TXN	PAM	CAPN5	GMPPA	BPNT1	ALDH7A1	NT5E	IDH1	PYGL	NDUFV3	PPP2CB	PSMC4	TPBG	TGFBI	GALK2	KIF2A	ANKZF1	SAP30	RBCK1	RPE	B4GALT4	DEPDC1	RRAGD	ALDH9A1	DLD	GCLC	FKBP4	SOD1	MED24	AK3	PPIA
HALLMARK_HYPOXIA	http://www.gsea-msigdb.org/gsea/msigdb/cards/HALLMARK_HYPOXIA	PGK1	GBE1	PFKL	ALDOA	ENO2	PGM1	NDRG1	GPI	MXI1	SLC2A1	P4HA1	ADM	P4HA2	ENO1	PFKP	FAM162A	PFKFB3	VEGFA	BNIP3L	TPI1	ERO1A	KDM3A	CCNG2	LDHA	GYS1	GAPDH	BHLHE40	JUN	SERPINE1	LOX	MAFF	DDIT4	SLC2A3	IGFBP3	NFIL3	FOS	RBPJ	HK1	CITED2	ISG20	GALK1	WSB1	STC1	ZNF292	BTG1	PLIN2	CSRP2	VLDLR	JMJD6	EXT1	PDK3	ANKZF1	UGP2	STC2	ERRFI1	PNRC1	HMOX1	CHST2	TMEM45A	BCAN	ATF3	CAV1	NDST1	IRS2	SAP30	GAA	SDC4	PLAUR	CAVIN3	LARGE1	S100A4	RRAGD	EGFR	IDS	CDKN1A	DUSP1	MIF	DPYSL4	KDELR3	DTNA	ADORA2B	HS3ST1	CAVIN1	NR3C1	KLF6	GPC4	CA12	HEXA	PPP1R15A	PGM2	PRDX5	NAGK	CDKN1B	ATP7A	MT2A	SDC3	TIPARP	ANXA2	DDIT3	PRKCA	SLC37A4	CXCR4	KLF7	CHST3	TPD52	KLHL24	SCARB1	SLC25A1	SDC2	CASP6	VHL	FOXO3	PDGFB	B3GALT6	SRPX	GLRX	PAM	TGFBI	SIAH2	TPST2	PHKG1	MYH9	CDKN1C	GRHPR	HSPA5	NEDD4L	TPBG	XPNPEP1	SLC6A6	MAP3K1	AKAP12	COL5A1	GPC1	HDLBP	ILVBL	ETS1	HOXB9	FOSL2
HALLMARK_G2M_CHECKPOINT	http://www.gsea-msigdb.org/gsea/msigdb/cards/HALLMARK_G2M_CHECKPOINT	AURKA	CCNA2	TOP2A	CCNB2	CENPA	BIRC5	CDC20	PLK1	TTK	PRC1	NDC80	KIF11	NUSAP1	CKS2	KIF2C	MKI67	AURKB	TPX2	SMC4	BUB1	CENPF	RACGAP1	CENPE	KIF23	UBE2C	MCM6	MCM3	PTTG1	CDK1	KIF4A	MAD2L1	NEK2	KIF22	HMMR	KPNA2	CDKN3	CDC25A	CDC25B	PLK4	CDC6	CCNF	MCM5	LMNB1	E2F3	KIF15	CHEK1	UBE2S	NSD2	HMGB3	DBF4	TACC3	MCM2	CDKN2C	CDKN1B	FANCC	NASP	STAG1	GINS2	FBXO5	POLQ	EZH2	RAD21	STMN1	PRIM2	E2F1	CHAF1A	NOLC1	GSPT1	BUB3	SMC1A	ILF3	CDC7	INCENP	CKS1B	TFDP1	CCND1	KPNB1	JPT1	LBR	HUS1	KIF20B	TOP1	PDS5B	SRSF1	STIL	ABL1	DTYMK	CDC27	BARD1	ATF5	CDC45	ODC1	XPO1	SFPQ	TMPO	PML	BRCA2	CTCF	KNL1	KMT5A	SLC38A1	TRA2B	MYBL2	TROAP	TENT4A	CUL3	MAPK14	MYC	AMD1	CBX1	CHMP1A	DKC1	YTHDC1	CCNT1	TGFB1	ATRX	LIG3	NUP50	SLC7A5	RBL1	NUMA1	PRPF4B	UCK2	ARID4A	CUL1	UPF1	DR1	MNAT1	SMC2	RBM14	RPA2	SQLE	ORC6	CDK4	POLE	RASAL2	HOXC10	CUL4A	SLC7A1	FOXN3	HMGA1	SS18	TRAIP	PRMT5	CUL5	DDX39A	MARCKS	PBK	ORC5	SAP30	KATNA1	HNRNPD	POLA2	HIRA	HIF1A	SYNCRIP	TLE3	NCL	RAD23B	HMGN2	SRSF10	SNRPD1	CASP8AP2	SMARCC1	SLC12A2	NOTCH2	TNPO2	SMAD3	MAP3K20	HSPA8	G3BP1	DMD	MEIS1	HNRNPU	SRSF2	MT2A	NUP98	EWSR1	KIF5B	MTF2	E2F4	BCL3	PURA	MEIS2	PAFAH1B1	WRN	ODF2
HALLMARK_E2F_TARGETS	http://www.gsea-msigdb.org/gsea/msigdb/cards/HALLMARK_E2F_TARGETS	AURKA	BRCA2	CCP110	CENPE	CKS2	DNMT1	DONSON	EED	GINS1	GINS4	LIG1	MAD2L1	MCM2	MCM4	MCM5	MCM7	MELK	MMS22L	NAA38	NASP	NUDT21	NUP205	ORC6	PCNA	PLK4	POLE	PRIM2	RAD51AP1	RFC2	RPA2	RPA3	TMPO	UBE2T	WDR90	CDK1	MCM3	TOP2A	MCM6	BIRC5	CCNB2	RRM2	HMGB2	BUB1B	RFC3	EZH2	CHEK1	SMC4	MKI67	CDC20	PLK1	KIF2C	DLGAP5	AURKB	CDC25A	TRIP13	HMMR	BRCA1	MYBL2	POLD1	RACGAP1	CKS1B	KPNA2	MSH2	CDKN3	ATAD2	RPA1	STMN1	TIPIN	TK1	CDCA8	NCAPD2	RANBP1	MRE11	KIF4A	LMNB1	KIF22	UNG	SMC1A	CCNE1	CDCA3	ASF1B	POLA2	TIMELESS	HELLS	UBE2S	PRKDC	RAN	USP1	SPAG5	POLD3	DUT	TACC3	KIF18B	CDC25B	SRSF1	GINS3	NOLC1	SLBP	SPC25	BARD1	DCTPP1	SMC3	RNASEH2A	DEK	CENPM	RAD51C	CBX5	RFC1	POLD2	DSCC1	ILF3	DEPDC1	DCK	CDKN2C	MYC	TCF19	RAD1	LBR	NBN	PTTG1	UBR7	POLE4	TUBG1	CTCF	CNOT9	TUBB	SMC6	ZW10	PA2G4	SSRP1	NAP1L1	ANP32E	HMGB3	IPO7	RAD21	CDK4	CDKN1A	BRMS1L	CTPS1	RAD50	TRA2B	CSE1L	PAICS	STAG1	LUC7L3	PPM1D	NME1	SRSF2	XPO1	HNRNPD	PMS2	ASF1A	EXOSC8	MLH1	NUP107	ORC2	TP53	TFRC	HMGA1	PSIP1	DDX39A	SNRPB	CDKN1B	MTHFD2	WEE1	PRDX4	PHF5A	TBRG4	SHMT1	PRPS1	DIAPH3	NUP153	PSMC3IP	XRCC6	PNN	HUS1	RBBP7	PDS5B	NOP56	MXD3	PPP1R8	GSPT1	AK2	CIT	ING3	JPT1	POP7	SYNCRIP	EIF2S1	LYAR	PAN2	SPC24
HALLMARK_MTORC1_SIGNALING	http://www.gsea-msigdb.org/gsea/msigdb/cards/HALLMARK_MTORC1_SIGNALING	FADS1	DDIT4	CALR	PGK1	SLC7A5	CTSC	ACSL3	SLC1A5	M6PR	TFRC	DDIT3	TMEM97	IFRD1	PLOD2	TUBA4A	PSAT1	CORO1A	LDHA	MTHFD2	FADS2	VLDLR	SCD	P4HA1	ACTR2	IDH1	SLC2A1	GBE1	SERPINH1	PSMG1	PSPH	NAMPT	CDKN1A	BHLHE40	HSPA9	HSPA5	LGMN	XBP1	DDX39A	HSPE1	ACLY	SLC7A11	SSR1	GLA	SQSTM1	PSMC2	PRDX1	SERP1	NFIL3	HMGCS1	GOT1	TPI1	ELOVL6	ASNS	PSMD14	PSMA4	PPA1	HPRT1	AURKA	HMGCR	GAPDH	DHFR	DHCR7	IMMT	UCHL5	YKT6	INSIG1	SQLE	IGFBP5	CYP51A1	ENO1	IDI1	CYB5B	SHMT2	TXNRD1	G6PD	SLC9A3R1	RAB1A	EBP	PNO1	PIK3R3	ACTR3	LDLR	SLC2A3	UBE2D3	ELOVL5	CACYBP	EDEM1	ATP6V1D	TM7SF2	PSMA3	SLC1A4	TOMM40	SLC6A6	PPIA	ADD3	CCNF	SLC37A4	ALDOA	BTG2	UFM1	CCNG1	STC1	NMT1	PSMC6	FDXR	RRM2	DHCR24	PSMC4	PSME3	POLR3G	ACACA	QDPR	MCM2	PSMD12	SC5D	CANX	RPN1	HSPA4	TBK1	SEC11A	BCAT1	PSMB5	PSMD13	PGM1	PLK1	GLRX	COPS5	ETF1	GSK3B	NUP205	SORD	PHGDH	GMPS	RRP9	EEF1E1	LTA4H	SDF2L1	FKBP2	RDH11	CXCR4	MLLT11	GCLC	TCEA1	MAP2K3	HSPD1	SYTL2	MCM4	PPP1R15A	USO1	NFKBIB	UNG	GTF2H1	RPA1	HSP90B1	ERO1A	GSR	PITPNB	SRD5A1	TUBG1	MTHFD2L	ADIPOR2	NUFIP1	CDC25A	PDAP1	STARD4	BUB1	ARPC5L	GPI	EIF2S2	CD9	ATP2A2	GGA2	HMBS	RIT1	SKAP2	STIP1	NFYC	ATP5MC1	PFKL	CCT6A
HALLMARK_DNA_REPAIR	http://www.gsea-msigdb.org/gsea/msigdb/cards/HALLMARK_DNA_REPAIR	POLR2H	POLR2A	POLR2G	POLR2E	POLR2J	POLR2F	POLR2C	POLR2K	GTF2H3	POLR2D	ERCC3	DDB2	POLR1C	XPC	PCNA	POLR2I	SUPT4H1	POLD3	POLR3GL	POLR3C	GTF2B	POLR1D	NCBP2	NELFE	GTF2F1	LIG1	ERCC1	ERCC4	NELFB	RFC2	ELL	TAF10	RRM2B	SUPT5H	RPA3	SNAPC5	SSRP1	RFC3	RPA2	ELOA	TAF12	NELFCD	TAF13	TAF6	TAF9	GTF2A2	VPS37D	NME1	RNMT	ERCC2	POLE4	VPS37B	NT5C3A	SNAPC4	AAAS	RFC4	ITPA	POM121	BRF2	RFC5	SAC3D1	NME4	PRIM1	VPS28	TSG101	USP11	TAF1C	TARBP2	POLH	CETN2	POLD1	CANT1	PDE4B	DGCR8	SURF1	ADA	NME3	GTF3C5	NT5C	GTF2H1	APRT	ERCC8	IMPDH2	POLB	SDCBP	SF3A3	DAD1	UPF3B	GUK1	TP53	ADRM1	SEC61A1	POLA2	FEN1	NUDT9	TYMS	BCAP31	DDB1	NFX1	ADCY6	ARL6IP1	DGUOK	POLL	SMAD5	MPG	DUT	POLA1	RALA	ZWINT	BCAM	TK2	CSTF3	GTF2H5	HPRT1	GPX4	MPC2	ALYREF	MRPL40	REV3L	EDF1	GSDME	TMED2	RAE1	UMPS	EIF1B	AK3	NUDT21	RBX1	SRSF6	GMPR2	DCTN4	COX17	CCNO
HALLMARK_FATTY_ACID_METABOLISM	http://www.gsea-msigdb.org/gsea/msigdb/cards/HALLMARK_FATTY_ACID_METABOLISM	ACAA1	ACAA2	ACADM	ACOT8	ACOX1	ACSL1	ALDH3A2	CCDC58	CPT2	DECR1	ECH1	ECI1	ELOVL5	HADH	HIBCH	HMGCL	HSD17B11	IDH1	MGLL	MLYCD	PCBD1	RETSAT	S100A10	SUCLG1	ALDH9A1	HADHB	ECHS1	CA2	HSD17B10	ACADVL	HSD17B4	PTS	HSD17B7	MCEE	ACAT2	AUH	FH	ALAD	ACO2	CBR1	GRHPR	G0S2	MDH2	HSP90AA1	BCKDHB	UROS	YWHAH	LDHA	CRYZ	UGDH	GSTZ1	IDH3B	MDH1	CRAT	ETFDH	ECI2	SDHD	HSDL2	HMGCS1	SDHC	GCDH	GPD2	PDHB	FASN	NBN	PSME1	PPARA	NCAPH2	BPHL	ODC1	DLD	HCCS	EPHX1	DLST	UROD	KMT5A	UBE2L6	MIF	SUCLG2	CPOX	SMS	CBR3	NTHL1	IDI1	AADAT	HSPH1	APEX1	NSDHL	ADIPOR2	ACSL4	IDH3G	LGALS1	METAP1	ALDOA	D2HGDH	ADSL	SUCLA2	SDHA	OSTC	GLUL	GABARAPL1	PRDX6	ERP29	DHCR24	PTPRG	PDHA1	RAP1GDS1	BLVRA	SERINC1	RDH11	ENO2
HALLMARK_PI3K_AKT_MTOR_SIGNALING	http://www.gsea-msigdb.org/gsea/msigdb/cards/HALLMARK_PI3K_AKT_MTOR_SIGNALING	MAPK8	PIK3R3	GRB2	NFKBIB	MAP2K6	MAPK9	AKT1	MAPK1	PLCG1	GSK3B	MAP2K3	CDKN1A	RAC1	RIPK1	AKT1S1	ACTR2	PRKAR2A	YWHAB	HRAS	PIKFYVE	TBK1	ACTR3	E2F1	MYD88	ITPR2	SQSTM1	RPS6KA1	PTPN11	MAPKAP1	RAF1	CFL1	CDK4	TRAF2	UBE2N	ADCY2	CDKN1B	VAV3	ECSIT	RALB	ARF1	MKNK1	CDK1	PTEN	ARHGDIA	GRK2	DDIT3	IRAK4	TIAM1	CDK2	EIF4E	CLTC	TSC2	PPP1CA	DUSP3	HSP90B1	STAT2	EGFR	PLA2G12A	MAPK10	CALR	THEM4	RIT1	MKNK2	PPP2R1B	ARPC3	NCK1	PFN1	UBE2D3	CAB39	AP2M1	MAP3K7	PRKAG1	CSNK2B	PRKAA2	ATF1	SLC2A1	PIN1	TNFRSF1A	RPS6KA3	CXCR4	ACACA	SMAD2	PAK4
HALLMARK_MYC_TARGETS_V2	http://www.gsea-msigdb.org/gsea/msigdb/cards/HALLMARK_MYC_TARGETS_V2	SLC19A1	MRTO4	TMEM97	RRP9	PES1	TFB2M	EXOSC5	NDUFAF4	NOC4L	MYC	SRM	PA2G4	GNL3	NOLC1	WDR43	RABEPK	NOP16	TBRG4	DDX18	NIP7	WDR74	BYSL	HSPD1	PLK4	PPAN	NOP56	NPM1	AIMP2	RRP12	PPRC1	TCOF1	MCM5	CBX3	PLK1	PHB	MCM4	CDK4	MYBBP1A	UTP20	PRMT3	FARSA	LAS1L	PUS1	HSPE1	DCTPP1	SUPV3L1	SORD	IMP4	GRWD1	UNG	MPHOSPH10
HALLMARK_REACTIVE_OXYGEN_SPECIES_PATHWAY	http://www.gsea-msigdb.org/gsea/msigdb/cards/HALLMARK_REACTIVE_OXYGEN_SPECIES_PATHWAY	GSR	PRDX2	TXNRD1	SOD1	GCLC	CAT	GPX4	PRDX1	PRDX6	GCLM	TXN	SOD2	PRDX4	SELENOS	PDLIM1	TXNRD2	LAMTOR5	G6PD	MSRA	NQO1	OXSR1	GLRX2	HMOX2	PFKP	NDUFB4	SCAF4	CDKN2D	FTL	ATOX1	STK25	ERCC2	SBNO2	JUNB	PTPA	NDUFA6	GLRX	NDUFS2	PRNP
HALLMARK_OXIDATIVE_PHOSPHORYLATION	http://www.gsea-msigdb.org/gsea/msigdb/cards/HALLMARK_OXIDATIVE_PHOSPHORYLATION	NDUFS3	UQCRB	NDUFS2	SDHA	UQCRC1	NDUFA9	NDUFS4	NDUFS1	NDUFA2	NDUFS8	SDHB	NNT	ATP5PO	ATP5MC3	NDUFS7	ATP5F1A	NDUFV1	COX5B	UQCRH	NDUFA1	ATP5F1C	ATP5F1B	COX7B	SDHD	CYCS	NDUFA6	NDUFAB1	COX8A	ACO2	ATP5MC1	CYC1	NDUFB6	ATP5F1E	COX5A	UQCRC2	COX6A1	ATP5F1D	COX6C	ATP5PF	NDUFB3	IDH3B	OGDH	NDUFB8	SURF1	COX6B1	NDUFB5	NDUFA4	NDUFB1	COX4I1	COX7C	UQCRFS1	SDHC	ATP6V1F	COX7A2	SUCLG1	NDUFS6	NDUFA7	FH	NDUFV2	OXA1L	NDUFC1	UQCR11	NDUFA5	CS	ATP6V1G1	ATP5PB	HCCS	HADHB	ATP5PD	PDHA1	NDUFA8	DLD	OPA1	SLC25A11	ATP5ME	PDHB	ATP5MF	NDUFB7	IDH2	MTX2	VDAC3	MDH1	ATP5MC2	IMMT	MDH2	SLC25A3	ATP6V1D	VDAC2	ACADM	COX7A2L	TIMM17A	ATP6V1E1	NDUFA3	SLC25A6	IDH3G	ACADVL	ETFA	TIMM9	IDH3A	TIMM8B	ATP6AP1	TIMM13	UQCRQ	ABCB7	VDAC1	ATP5MG	PHB2	DECR1	SUCLA2	GOT2	DLAT	ATP6V1H	NDUFB2	FDX1	HADHA	ATP6V1C1	MAOB	NDUFB4	UQCR10	ETFDH	GPX4	PDHX	MFN2	AIFM1	ACAA2	ETFB	COX11	ECHS1	PMPCA	ATP6V0B	SLC25A5	DLST	COX15	CYB5A	ALAS1	SLC25A4	SLC25A20	MTRR	COX17	CYB5R3	TOMM22	ACAT1	MRPS11	TIMM10	LDHA	ECI1	MRPL11	FXN	MRPS12	COX10	RHOT1	ACAA1	ACADSB	LDHB	MRPS30	ATP1B1	BDH2	SLC25A12	TIMM50	MRPL34	ISCA1	MRPL35	IDH1	HSPA9	MRPL15	MRPS15	TOMM70	ISCU	POLR2F	NQO2	NDUFC2	MRPS22	POR	ATP6V0E1	PHYH	MPC1	GPI	AFG3L2	HSD17B10	CASP7	PRDX3	MGST3	HTRA2	LRPPRC	RETSAT	ECH1	RHOT2	BAX	GLUD1	SUPV3L1	GRPEL1	PDP1	ALDH6A1	OAT
HALLMARK_MYC_TARGETS_V1	http://www.gsea-msigdb.org/gsea/msigdb/cards/HALLMARK_MYC_TARGETS_V1	PCNA	PSMD8	PSMD7	SET	SNRPA1	RAN	SRSF2	G3BP1	STARD7	NPM1	BUB3	EIF3D	XPO1	FBL	EIF4A1	CANX	NAP1L1	CBX3	CCT3	C1QBP	UBE2L3	SSBP1	SRSF1	TCP1	MCM2	EIF3B	PSMD14	SNRPA	PWP1	APEX1	TXNL4A	HNRNPR	PSMB2	HPRT1	MCM6	NME1	SNRPD1	EEF1B2	HSPD1	CAD	RPL18	PGK1	DDX18	RPS2	LDHA	RUVBL2	RNPS1	EIF2S1	RANBP1	MCM5	UBE2E1	MYC	AP3S1	RFC4	DUT	PSMA4	RPS3	SNRPG	PHB2	SSB	EIF4H	SRSF3	CCT4	TFDP1	EIF2S2	CDK4	SNRPD3	PSMD1	RACK1	GOT2	PABPC4	CCT5	PRPS2	ACP1	PRPF31	CCT2	DEK	EIF4G2	XPOT	SRM	UBA2	KPNB1	PSMA7	TRA2B	COX5A	PA2G4	PCBP1	HNRNPA1	CCNA2	PPIA	EIF3J	ORC2	PSMA2	SYNCRIP	HDAC2	LSM2	VBP1	PSMA6	CNBP	CDK2	TARDBP	NOLC1	GSPT1	HNRNPA2B1	ETF1	RPL6	TOMM70	PTGES3	PSMA1	PSMC6	CTPS1	HSPE1	FAM120A	PPM1G	HNRNPD	SERBP1	CSTF2	PRDX4	EIF4E	ODC1	USP1	RPL22	HNRNPA3	NCBP1	RPLP0	ABCE1	EIF1AX	YWHAE	MCM7	YWHAQ	VDAC1	SMARCC1	SNRPD2	HNRNPU	HDDC2	PSMD3	RRM1	SF3A1	LSM7	ERH	RPL14	PSMB3	IFRD1	NCBP2	GLO1	NDUFAB1	CUL1	NHP2	CLNS1A	TRIM28	RSL1D1	HNRNPC	COPS5	XRCC6	SLC25A3	MRPL9	POLE3	POLD2	AIMP2	NOP56	PRDX3	MRPS18B	KPNA2	HSP90AB1	RPL34	SRPK1	MAD2L1	DHX15	MCM4	RPS5	CCT7	HDGF	RPS6	SNRPB2	PSMC4	CDC20	TUFM	RRP9	CDC45	TYMS	ILF2	VDAC3	IMPDH2	SF3B3	NOP16	SRSF7	GNL3	EXOSC7	MRPL23	RAD23B	RPS10	PHB	DDX21	CYC1	PABPC1
