# Supplementary material for: Modeling glioblastoma heterogeneity as a dynamic network of cell states
Source: Mol Syst Biol. 2021 Sep 16;17(9):e10105. doi: 10.15252/msb.202010105 (PMC8444284; doi:10.15252/msb.202010105)
Supplement: Supplementary file 5 — Source Data for Figure 3 [file MSB-17-e10105-s001.zip › Figure3A_sourcedata/GSEA_3065/hallmarks_state1.GseaPreranked.1623416262439/edb/results.edb]

<?xml version="1.0" encoding="UTF-8"?>

<EDB LC_PROC="none" SORT_MODE="real" ORDER="descending" METRIC="None" NUM_PERMS="1000">
  <DTG RANKED_LIST="state1.rnk" TEMPLATE="na_as_pre_ranked" GENESET="gene_sets.gmt#HALLMARK_ANGIOGENESIS" ES="-0.5414" NES="-1.4158" NP="0.0711" FDR="0.4458" FWER="0.5460" RND_ES="0.2721 -0.3574 -0.2726 -0.3054 -0.6464 -0.4665 0.4475 0.4017 0.4099 -0.5391 -0.3448 -0.3689 -0.6340 0.4089 0.2873 -0.5493 0.4733 -0.3723 -0.4478 -0.2401 -0.3857 0.3584 -0.2732 -0.2994 -0.3428 -0.3061 -0.2838 0.4551 -0.4155 -0.3346 0.3236 -0.5658 0.2084 -0.3101 -0.4047 -0.3663 0.3133 0.3232 -0.4113 0.2843 0.5413 0.3659 0.3798 -0.4743 0.3286 0.2648 0.5109 0.3795 -0.3479 0.2321 -0.5692 0.2528 0.4042 0.3207 -0.2620 -0.2523 0.3285 0.3989 0.3771 -0.3452 0.6650 -0.4324 0.4850 0.5644 -0.4674 0.4608 0.4886 0.2801 0.2755 0.3034 0.3616 0.2919 -0.3455 0.2451 -0.4799 0.5378 -0.2362 -0.2715 -0.3908 0.2897 0.4466 0.4235 0.3855 0.6673 -0.2986 0.3440 0.5254 0.4488 0.3594 -0.3545 0.5293 0.3797 -0.4828 -0.3716 0.3803 -0.3576 0.6271 -0.3770 0.4617 0.2796 0.4089 -0.4237 -0.5626 0.4477 0.4694 -0.4122 -0.2921 -0.3306 -0.2618 0.4676 -0.6462 -0.2895 -0.2510 0.3223 0.3961 -0.2244 0.2001 0.4836 -0.4966 0.6152 0.3800 -0.3357 -0.2954 -0.5715 0.3304 0.3195 0.5344 -0.3995 -0.3730 -0.2011 0.4161 0.6479 0.2547 -0.3028 0.4538 -0.4289 0.2375 0.3455 0.4014 0.3767 0.2928 0.2592 0.3954 -0.3662 -0.2428 -0.2593 -0.5987 0.3118 -0.5005 0.3139 -0.4382 -0.3885 0.3649 0.4712 -0.5870 0.4026 -0.3388 -0.2539 -0.2261 0.2624 0.2548 0.3911 0.4917 0.3762 -0.2582 -0.4957 -0.3426 0.2116 -0.3816 -0.2591 -0.4387 -0.4138 -0.4879 -0.5289 -0.4981 -0.4327 0.4573 0.3975 0.3326 -0.3164 -0.2870 -0.4413 -0.4411 -0.3333 0.3403 -0.3193 0.2690 0.2475 0.2605 -0.3702 0.2061 0.2685 -0.2901 0.3496 0.4098 -0.4862 0.4485 0.3509 -0.2474 -0.2692 0.2828 -0.4270 -0.3330 -0.5724 -0.3715 -0.3409 -0.5059 -0.3755 0.5470 -0.6154 -0.4956 -0.5091 0.3757 -0.4526 0.4373 -0.3529 0.5011 -0.2809 0.2927 -0.3063 -0.3922 0.4082 -0.2504 -0.4415 -0.3008 0.3550 -0.3102 -0.3606 -0.2775 0.5337 -0.3751 0.4371 -0.4720 0.3442 -0.3221 -0.3644 0.3774 0.3133 -0.3723 -0.6415 0.3142 0.3591 0.3616 0.4983 0.2707 -0.3204 -0.3807 0.3669 -0.3189 0.4176 -0.3053 -0.3992 0.2696 0.3932 0.4235 0.2175 -0.2968 0.3785 -0.3672 -0.2334 -0.3173 -0.3311 -0.2657 -0.3392 0.4202 0.5138 -0.3243 0.5069 0.4507 0.3103 0.4998 0.4632 -0.5265 -0.4206 0.3828 0.3832 -0.4236 -0.4733 -0.4831 0.3404 0.5010 0.2019 0.2705 0.4659 -0.4599 -0.2901 0.4118 0.4980 -0.5340 -0.4403 -0.3430 -0.3061 -0.2808 -0.4197 0.3267 -0.3594 0.4670 -0.2671 -0.3484 -0.6961 0.4160 0.4133 0.2633 -0.3833 -0.1915 -0.2905 -0.2273 0.5744 -0.5198 -0.5070 0.4436 -0.5792 0.3748 -0.3602 0.3772 -0.4939 -0.4890 0.5639 0.2203 0.3889 0.3241 0.3213 -0.3657 0.3864 -0.3477 -0.4514 0.4969 0.2858 0.4584 0.2405 -0.1711 0.2781 -0.4500 0.3238 -0.1429 -0.4136 -0.6727 -0.4112 0.4094 -0.3227 -0.5116 0.3744 0.4917 0.2701 0.6179 0.2284 -0.4877 -0.4153 0.3137 -0.4986 0.2978 -0.4211 -0.3016 0.4359 0.4125 -0.2913 -0.4435 -0.3772 -0.3031 -0.3288 -0.3916 -0.3049 0.5130 -0.2650 -0.4734 0.4285 -0.3786 -0.2517 -0.4643 0.3823 0.4071 -0.3141 -0.2743 0.3068 0.2736 -0.3752 0.3236 0.4678 0.4926 0.3231 -0.4018 0.5633 0.3732 0.5086 0.4175 0.3073 -0.2351 0.3181 0.4363 0.3314 0.2285 0.3759 -0.3769 0.4605 -0.5994 -0.3947 -0.3801 0.2322 -0.3254 -0.4183 -0.4488 -0.4078 0.2493 0.3683 0.3113 0.2988 0.2710 0.3025 0.1793 0.5208 0.5993 0.4298 -0.3675 -0.4472 0.5017 -0.2911 0.2780 0.3151 0.3796 0.3496 -0.3898 0.5472 0.5976 -0.5173 0.3021 -0.3979 -0.3443 0.2779 -0.2854 -0.3895 0.2118 0.3915 0.5350 -0.4342 -0.3570 -0.3220 -0.4777 0.3451 0.2085 0.3205 0.4107 0.5195 0.5555 0.2237 -0.3322 0.4560 -0.3417 -0.2886 -0.3274 0.4461 -0.2359 0.3243 -0.2339 0.3007 -0.4513 -0.4384 0.3464 0.2233 0.4590 0.2873 0.7192 -0.5363 0.4209 -0.3969 -0.3847 -0.3206 -0.5973 -0.2251 -0.4164 -0.4172 -0.3714 -0.1992 0.3062 -0.3735 -0.6138 0.2683 -0.2852 0.2858 -0.3693 -0.4651 -0.5054 -0.3308 0.1319 0.3517 0.4410 -0.2803 0.3081 0.4762 -0.2787 0.3635 -0.3438 0.4035 -0.3845 -0.4408 -0.2248 0.3481 0.3972 -0.4194 -0.6156 -0.3847 -0.5430 -0.4248 0.2642 0.2925 -0.4550 -0.2200 -0.1902 -0.3077 -0.3635 0.4116 0.4700 0.2871 0.5266 -0.4218 -0.3423 0.3199 -0.3517 0.2233 0.3556 -0.3293 0.3067 -0.3350 -0.2725 -0.3035 -0.3984 0.3094 -0.3873 0.2376 0.2590 -0.3572 -0.2834 -0.4741 -0.3622 0.3637 0.3650 -0.4459 0.5309 -0.5224 0.2698 -0.4354 0.3142 -0.3818 -0.2728 -0.2530 0.4274 -0.2193 0.3132 0.5484 -0.2074 0.4607 0.3063 -0.3584 0.1752 -0.3992 -0.3437 0.3047 0.5569 0.3935 0.3410 0.3382 0.3756 0.4782 0.4581 0.5491 -0.2945 -0.3178 -0.3433 -0.4634 0.3211 -0.3428 -0.5111 0.1917 0.2601 0.4831 -0.3482 -0.3044 0.6976 -0.3846 0.3213 0.3367 -0.3039 0.3925 0.2573 0.2713 0.4529 0.3559 0.3330 0.4699 -0.4507 0.4867 0.3119 -0.3143 -0.3606 0.5355 0.3707 -0.4968 -0.3312 -0.2529 0.5614 -0.3253 0.2673 -0.3237 -0.5387 -0.5926 0.3374 0.6035 0.4505 -0.3393 0.3773 0.4101 -0.1464 -0.2931 -0.5207 -0.2605 0.4496 -0.4725 -0.5940 0.3456 -0.4881 -0.4171 -0.4395 -0.2367 0.4060 -0.3706 -0.3492 -0.3516 0.3147 -0.2423 0.3226 -0.4380 -0.4159 0.2910 -0.5705 0.2589 -0.3903 0.3208 0.2766 0.3686 0.2131 0.3980 0.5243 -0.4581 -0.3215 -0.4058 -0.3980 -0.5562 0.3337 -0.3909 -0.3770 -0.3216 -0.3465 -0.3674 -0.2975 -0.4827 0.4123 0.4738 0.4107 0.3691 0.4204 0.4349 -0.4047 -0.4141 -0.4469 -0.3396 0.4099 0.3186 0.5333 0.2920 0.3794 0.2875 -0.3421 -0.4525 0.2494 -0.3886 0.2887 0.3459 -0.3566 -0.3726 0.4862 -0.5251 -0.2403 -0.4152 -0.2602 -0.4263 0.3390 -0.2875 -0.2852 -0.5271 0.3795 0.2731 0.2831 -0.4960 0.4101 0.5794 -0.5169 0.5017 -0.5118 0.4932 -0.2346 -0.3471 0.3329 0.3036 0.3810 0.5216 0.2722 -0.5905 0.3845 -0.3025 0.2911 0.3043 0.3595 -0.2244 -0.3913 0.2547 0.2975 0.3427 0.2767 0.2828 -0.4926 -0.2759 -0.4118 0.2423 -0.3665 -0.3248 -0.5353 -0.3939 0.4493 0.3157 0.3562 -0.2936 0.3557 -0.4819 0.3596 -0.5167 0.2349 -0.4794 -0.4137 0.2743 -0.6211 0.3698 0.3481 -0.4137 -0.3664 0.5000 0.4036 0.5390 -0.3206 -0.2841 0.5355 0.3105 0.1787 0.3487 0.4916 0.2356 -0.3593 0.4363 0.6621 -0.5000 0.3954 0.4523 -0.2917 -0.3461 0.4012 -0.3266 0.2865 0.4179 0.5413 0.3076 -0.4727 0.3274 0.3788 0.4161 -0.6223 -0.2978 -0.2905 0.2613 0.4520 0.4099 0.2970 0.5044 -0.2938 0.2817 -0.6364 -0.3665 -0.2545 -0.6596 -0.3167 0.3005 0.3667 0.4069 -0.5048 -0.4995 -0.4877 0.2692 -0.3575 -0.2805 0.3381 0.4211 0.4619 -0.3649 0.6583 0.4410 0.3446 -0.5288 0.4835 0.3519 0.5868 0.3508 0.3723 -0.3108 0.4883 -0.2935 0.4167 -0.3499 -0.3409 -0.2842 -0.5215 0.2314 0.2285 0.4528 -0.4400 -0.3908 -0.4452 0.3406 0.4029 -0.3256 0.3915 0.4219 -0.4805 0.3215 -0.2690 0.3683 0.4766 0.3853 -0.2716 -0.3112 0.3097 -0.5331 -0.4270 0.3389 0.4807 -0.3956 0.4224 -0.4502 0.3115 -0.3539 0.4246 0.2643 -0.3615 -0.2846 -0.3997 0.4054 -0.5700 0.4808 -0.3544 -0.2904 -0.1895 0.3538 0.2484 -0.3915 -0.4501 0.2676 0.4056 0.4409 0.4048 -0.4967 0.4533 -0.3659 -0.3019 0.3605 0.4333 0.3149 0.2918 -0.2609 -0.4763 -0.3095 0.2572 -0.6285 0.2797 0.2904 -0.2764 -0.3699 0.1882 0.4034 0.3371 0.3246 0.5486 0.3633 -0.2856 -0.2652 0.3424 -0.4828 0.2494 -0.3333 0.3133 0.3682 -0.4194 -0.3047 0.3035 0.1936 0.3792 0.2713 -0.3333 0.2691 0.4347 0.3292 0.2111 -0.3602 -0.5067 -0.4587 -0.4207 -0.6270 0.3471 0.2826 0.2633 0.2795 -0.3485 0.3130 0.3853 0.4783 -0.3795 -0.3663 -0.2552 0.3285 0.3160 0.3754 -0.3749 -0.4433 -0.3023 -0.3364 -0.3612 0.4871 0.2248 -0.2484 0.4503 0.4283 -0.2776 -0.2512 -0.2852 -0.5286 0.1709 0.5783 0.3034 0.3935 -0.2465 -0.5527 0.2701 -0.2671 -0.2469 -0.2592 0.4524 -0.2626 0.3198 -0.2386 0.6738 -0.4659 0.4438 0.3794 0.2336 0.6724 -0.3588 -0.4126 0.3523 -0.4146 0.4078 0.3319 0.4637 0.3484 -0.5226 0.5105 0.3441 0.2846 0.2995 -0.3604 -0.3544 0.3870 -0.2603 0.3811 -0.3397 -0.5104 0.2232 0.4480 -0.4990 -0.2056 0.3550 -0.4732 -0.2822 -0.4925 0.4226 -0.2492 0.3192 -0.4851 0.2042 -0.3400 0.4891 -0.5065 -0.4058 -0.2238 -0.4525 -0.5754" HIT_INDICES="11 17 1222 1691 2114 2497 3279 6116 7170 7426 7777 8976 9151 9157 9220 9341 9551 9650 9691 9802 9819 9842" ES_PROFILE="0.1360 0.2632 0.1630 0.1307 0.0987 0.0678 -0.0077 -0.2892 -0.3851 -0.3988 -0.4199 -0.5134 -0.4995 -0.4683 -0.4411 -0.4159 -0.3894 -0.3432 -0.2865 -0.2125 -0.1155 0.0038" RANK_AT_ES="8975.0000" RANK_SCORE_AT_ES="-0.1407"/>
  <DTG RANKED_LIST="state1.rnk" TEMPLATE="na_as_pre_ranked" GENESET="gene_sets.gmt#HALLMARK_KRAS_SIGNALING_DN" ES="-0.4441" NES="-1.3222" NP="0.0987" FDR="0.4718" FWER="0.8210" RND_ES="-0.2390 0.3425 -0.3365 -0.3559 0.4648 0.2857 -0.3661 0.4032 0.4424 0.2725 0.2518 -0.4052 -0.4288 -0.3274 -0.3484 0.2438 -0.4294 -0.5686 -0.4302 -0.4305 -0.4631 -0.3444 0.2838 0.2669 -0.3367 -0.2700 0.3733 0.2569 -0.3749 -0.2349 -0.3465 0.3198 -0.2307 0.2221 0.3036 0.4431 0.3286 -0.3937 0.2508 0.3668 0.2113 0.2924 -0.3016 0.2380 -0.3897 -0.4681 0.4684 0.3821 0.2105 0.3451 -0.3180 -0.2913 0.4232 0.3330 0.2370 -0.3998 0.2809 0.3111 0.2474 0.3797 -0.3211 0.3230 -0.5297 -0.2717 0.3417 -0.4165 0.3067 -0.2315 -0.3393 0.2553 0.2847 -0.3206 0.2663 -0.2884 0.4760 -0.4848 -0.3116 -0.5680 -0.2764 -0.2854 -0.2663 0.2565 0.3331 -0.2887 -0.4715 -0.3202 -0.3091 0.3785 0.3085 -0.3281 0.3156 -0.2645 -0.3002 -0.3716 0.2549 -0.4449 0.3398 0.4451 -0.2841 -0.4376 0.2554 0.3953 -0.3749 0.3668 0.2542 -0.3077 -0.3172 0.2370 -0.3458 0.4111 0.3379 0.3488 0.2993 -0.3570 0.3861 0.3047 -0.2954 -0.4874 0.3226 0.3582 0.2126 0.2898 0.3170 -0.2516 0.3053 0.3032 0.3052 -0.2535 0.2872 0.3032 -0.3051 0.4569 0.3510 -0.2496 -0.2564 0.2364 0.4556 0.4267 -0.4371 -0.3832 0.2709 -0.2237 -0.4087 0.4938 0.3373 -0.4433 -0.2900 -0.3749 0.4444 -0.4152 -0.1969 -0.3667 -0.4015 0.2166 0.2954 0.2230 0.2596 0.4485 0.4485 -0.3456 -0.2568 -0.3606 0.2554 0.2723 0.2626 0.3187 -0.2465 0.3696 -0.4310 -0.3579 -0.2976 -0.3588 0.3629 -0.1515 -0.2391 0.3413 -0.2772 -0.3324 -0.2883 -0.2264 -0.3053 0.2410 0.3787 -0.3681 -0.4659 -0.1914 0.3039 -0.3278 -0.3085 0.3101 -0.2392 -0.2891 -0.5166 -0.2794 -0.3881 0.2238 0.2388 0.3237 -0.3465 0.2069 -0.3496 -0.3362 0.3782 0.2359 -0.2806 0.3497 0.3665 0.4065 -0.2508 -0.3293 -0.2048 0.1915 0.3892 -0.3208 0.2732 0.2638 0.2137 -0.2480 -0.3338 0.5270 -0.4296 -0.3854 0.2726 -0.3241 -0.3842 0.2604 -0.2603 -0.3409 0.2578 0.3756 -0.4141 -0.3578 -0.2051 0.2013 -0.3254 -0.4544 -0.3694 -0.4235 0.1985 -0.3115 -0.2558 -0.3116 -0.4574 0.3885 -0.4267 0.2660 -0.3103 -0.2779 0.5670 -0.3709 0.2098 -0.2553 0.3866 -0.4122 0.2412 0.4289 0.3472 -0.2485 0.4624 -0.4088 -0.3130 0.3218 0.2700 0.4729 -0.3269 -0.4195 0.2688 -0.2425 0.3322 0.2409 0.3984 -0.3505 -0.3867 0.3122 -0.3681 0.3020 0.3600 -0.3684 -0.4643 0.4387 -0.3997 0.3713 0.3453 -0.2997 -0.2686 -0.2700 0.3141 -0.2666 -0.2864 -0.5215 0.3266 -0.3349 -0.2717 -0.3971 -0.3356 0.2527 -0.4499 -0.4228 -0.3175 0.3093 -0.3218 0.2772 0.3604 -0.4034 -0.3185 -0.4122 -0.3403 0.2952 -0.3011 -0.2091 0.3603 -0.2494 0.4342 0.2990 0.3094 0.2686 0.2728 -0.2389 -0.4087 0.2441 0.2468 0.2540 -0.2132 -0.2931 -0.2543 0.2501 -0.3293 0.3765 0.2134 0.2925 0.5165 -0.4250 -0.4025 0.2975 0.3681 0.3069 -0.6241 0.2458 -0.5064 0.3002 -0.2811 -0.2414 -0.3142 0.2702 -0.4732 -0.2645 0.3422 -0.3126 -0.3242 -0.1665 0.3973 -0.2773 0.3078 0.4055 0.3824 0.3934 -0.2294 -0.1984 0.3710 -0.3145 -0.4495 -0.4252 -0.2289 0.2930 -0.3184 -0.3999 -0.2445 0.2398 -0.2955 0.2885 0.3061 0.3183 -0.4235 -0.4730 -0.3348 -0.2957 0.3702 0.3721 0.3372 -0.4175 -0.2751 -0.2551 -0.2023 -0.3451 -0.3637 -0.3162 0.3130 0.2993 0.4477 0.4304 0.3248 -0.3243 -0.2302 0.4371 -0.3168 -0.3500 0.3426 0.3497 -0.3714 -0.3496 -0.4620 -0.3184 -0.2723 0.3996 -0.3016 0.2891 0.3543 0.3058 -0.3842 -0.2661 0.3762 0.3973 -0.2365 0.2998 0.2917 -0.2572 0.3027 -0.2861 0.3384 -0.2628 0.4208 -0.2272 0.3563 -0.3977 0.1953 -0.2110 -0.4517 -0.5156 -0.3217 0.3112 -0.2754 -0.4986 -0.2716 0.3257 0.3074 -0.3012 -0.3293 0.2862 0.3192 -0.4556 0.3333 0.2815 -0.3903 -0.2582 0.4271 -0.3536 -0.3330 0.4383 0.3034 0.3655 0.3911 -0.2773 -0.2759 -0.3780 0.3446 -0.3034 0.2647 0.4300 0.2157 0.4207 -0.2639 0.3695 -0.2996 0.1826 0.4820 -0.2804 -0.3494 0.4274 0.3261 0.4370 0.3739 0.3288 0.3180 0.2951 0.2304 0.2930 0.3758 0.2550 -0.3918 0.2970 -0.4091 -0.2209 0.3791 -0.3123 0.2866 -0.3837 -0.3907 0.3368 -0.4806 0.4050 -0.3786 -0.4704 -0.3558 0.3584 0.3798 -0.2001 0.3449 -0.5433 -0.2185 0.2845 -0.3538 -0.2852 -0.3299 -0.2734 0.3446 0.2342 0.4812 -0.3113 -0.2333 0.4427 -0.2676 0.2950 -0.3085 0.2503 0.3646 -0.4074 0.2305 0.4106 -0.3723 0.2545 0.2956 -0.3292 -0.4252 -0.3846 0.2999 -0.3306 -0.4755 -0.3895 -0.2196 -0.3053 0.3536 -0.3883 -0.3723 -0.3529 0.4621 -0.4099 -0.2943 0.3188 0.3814 0.3173 0.2504 0.2904 -0.4676 -0.3814 0.3041 -0.4534 0.3683 0.3587 -0.4218 0.2922 0.1976 0.3069 0.2394 -0.2690 -0.2741 -0.4255 0.2529 -0.2971 0.2655 0.4384 0.3508 -0.2692 0.3592 -0.4805 -0.3936 0.3323 -0.2692 0.4248 0.4511 -0.2456 0.3299 0.3019 -0.2245 -0.3421 0.3465 -0.2647 -0.4199 0.2201 -0.3576 0.2655 -0.3497 0.2925 0.2765 -0.2669 0.3943 -0.3101 0.2390 -0.2587 0.3077 -0.2799 -0.3518 -0.2016 -0.2822 0.5647 -0.3517 0.3541 -0.3132 0.2316 0.3489 -0.3475 -0.3108 0.4371 0.2706 -0.2457 0.2752 0.3861 0.2164 0.3050 -0.2534 0.3442 0.3325 -0.4108 -0.2838 -0.3363 0.1853 -0.2786 0.3963 -0.2557 0.3660 0.2843 0.3551 -0.2048 0.3072 0.2943 0.3247 0.3258 0.4000 0.3229 -0.3940 0.3895 -0.2291 -0.3392 0.2668 0.2869 0.2578 0.2697 -0.2764 0.3998 0.2705 -0.4160 0.3574 -0.2525 -0.6249 0.3901 -0.2865 0.4191 -0.4211 0.2863 -0.5010 0.3097 0.2093 -0.5393 0.3237 -0.4080 0.2707 0.3116 0.3283 -0.3666 0.2550 -0.3172 0.2043 -0.2817 0.4194 -0.4436 0.2311 -0.3067 -0.2605 -0.3443 -0.4052 -0.4642 0.4700 -0.3018 0.2678 -0.3458 -0.3993 -0.3078 0.3389 0.4247 -0.3942 -0.4255 0.2885 0.3580 -0.2562 0.4470 0.2557 -0.4283 -0.2187 0.2204 -0.2529 -0.3912 -0.3255 -0.3241 -0.2607 0.2913 0.3090 0.4464 0.3797 0.4527 0.4496 0.2555 0.5145 -0.2909 0.3364 -0.2014 -0.2381 0.3459 0.2968 -0.3025 -0.3477 -0.3561 0.2488 -0.3122 -0.3361 -0.3289 -0.3554 -0.4204 0.4027 0.4103 -0.4007 -0.2815 -0.3468 -0.5619 0.2934 -0.2727 0.3949 0.4435 -0.2855 -0.3352 0.4269 0.2407 0.2460 0.2181 -0.2493 0.2842 0.4600 0.2687 -0.3240 0.2794 0.2575 0.2996 -0.3986 -0.2979 -0.3922 0.2898 0.3955 -0.3535 -0.2285 -0.3323 -0.5346 -0.5337 0.2798 0.3505 0.2234 0.3118 -0.2755 0.2136 -0.3640 -0.2747 -0.3002 -0.4116 0.2991 0.2604 0.3350 0.3202 0.3550 -0.2485 0.2334 -0.3912 -0.2533 -0.2733 0.3237 -0.3172 -0.2626 -0.2438 -0.3822 -0.2621 0.4634 0.2796 -0.2744 -0.3267 -0.2609 0.3125 -0.3458 0.3252 -0.4200 0.3808 -0.2787 0.3166 -0.4741 0.4466 -0.3438 -0.2932 0.4946 -0.3754 0.2718 0.2590 0.3022 0.1834 -0.2508 -0.3386 0.3497 -0.3154 0.2563 -0.4402 0.3081 0.2484 0.4006 -0.3083 -0.2307 -0.5052 0.5059 -0.4865 -0.3221 0.1482 -0.3655 -0.2982 -0.3854 0.2328 -0.3574 -0.2498 0.3346 0.2676 -0.2664 0.2347 0.4467 -0.2423 -0.2472 -0.3981 -0.3024 0.3470 -0.2702 0.2977 0.2697 -0.3509 -0.2240 -0.2720 -0.5252 -0.3203 -0.4298 0.4253 -0.1921 -0.3682 -0.3725 0.4311 0.2363 -0.3596 0.3078 0.3298 0.2879 -0.2273 0.4684 -0.3558 -0.3918 0.4183 -0.3096 0.3259 -0.2778 0.3358 0.3603 -0.2389 0.2920 -0.3694 -0.2382 0.3152 -0.4965 0.3221 0.4678 -0.2425 0.2311 -0.3167 -0.4138 -0.2257 -0.2952 -0.4213 0.3591 0.4590 -0.3222 -0.3468 -0.3987 0.2814 0.3002 -0.2983 -0.3897 -0.4412 0.5198 -0.2892 -0.3046 -0.2041 -0.3383 -0.4729 0.3627 0.3092 -0.2934 -0.4444 -0.3810 -0.2833 -0.1904 -0.5073 0.4385 -0.4259 0.4073 -0.3641 -0.2818 -0.3536 -0.2572 -0.2203 -0.4291 -0.4661 -0.3595 -0.3122 0.2826 0.2695 -0.3825 -0.4188 -0.3104 0.2895 -0.2244 -0.2385 0.3776 -0.2865 0.3084 -0.3344 -0.4412 0.2913 0.3367 -0.2798 0.2647 -0.3654 -0.2153 -0.2338 -0.3039 -0.3003 -0.2483 0.3142 0.3550 -0.3393 -0.3132 -0.3009 -0.2564 -0.4202 0.2990 0.4161 0.1687 0.3271 0.3622 -0.4903 -0.3293 -0.2061 0.3795 0.4619 -0.1918 0.3352 -0.2727 -0.2984 0.4442 -0.2995 0.2953 -0.2924 0.2925 0.2599 -0.2843 0.2578 0.4985 -0.2607 -0.3359 0.3845 -0.3700 0.4251 0.2614 0.2290 0.4306 -0.4219 -0.4973 -0.4082 -0.3859 0.3772 0.3485 -0.2327 -0.3242 0.2500 -0.2657 -0.4055 0.2769 0.4359 0.3586 -0.2565 0.5368 0.3214 -0.4506 -0.2859 0.3743 -0.3127 -0.4150 0.4375 -0.4163 -0.3210 -0.3968 0.4038 0.3153 0.2878" HIT_INDICES="182 843 1990 2091 2411 3302 3920 4390 4667 4687 4760 4776 4794 4919 6057 6308 6512 6819 6820 6938 7056 7355 7784 7980 8039 8133 8217 8342 8497 8815 8826 9117 9209 9238 9304 9335 9621" ES_PROFILE="0.0818 0.0648 -0.0318 -0.0238 -0.0420 -0.1265 -0.1872 -0.2340 -0.2598 -0.2593 -0.2639 -0.2627 -0.2615 -0.2704 -0.3760 -0.3900 -0.3978 -0.4140 -0.3991 -0.3950 -0.3899 -0.4006 -0.4202 -0.4135 -0.3922 -0.3732 -0.3519 -0.3328 -0.3139 -0.3047 -0.2641 -0.2431 -0.1974 -0.1439 -0.0910 -0.0325 0.0262" RANK_AT_ES="7783.0000" RANK_SCORE_AT_ES="-0.0727"/>
  <DTG RANKED_LIST="state1.rnk" TEMPLATE="na_as_pre_ranked" GENESET="gene_sets.gmt#HALLMARK_CHOLESTEROL_HOMEOSTASIS" ES="-0.3920" NES="-1.2799" NP="0.1009" FDR="0.4245" FWER="0.8960" RND_ES="-0.3695 -0.3436 0.3373 -0.2284 0.2126 -0.2492 -0.2720 0.2319 0.3379 0.2503 -0.2796 -0.3026 0.2744 -0.4364 -0.4302 0.3178 0.3498 0.3139 0.1906 0.2418 0.4908 0.3162 -0.2774 0.2757 -0.2616 -0.3494 -0.3733 0.3289 -0.2363 -0.2588 0.2343 0.2405 0.3782 -0.2600 0.2955 -0.2291 0.3454 -0.3165 -0.3184 0.3030 -0.2929 -0.2187 -0.3017 -0.2807 -0.2231 -0.2861 -0.2121 -0.3696 0.4423 -0.2189 -0.3231 -0.4219 0.2124 -0.2811 0.2706 -0.4585 -0.3615 0.3054 -0.3107 -0.4724 0.3646 -0.2658 -0.3599 -0.2496 0.3038 -0.2764 0.3689 -0.2303 -0.2811 -0.3858 -0.2454 -0.3715 -0.3558 -0.2649 0.3910 0.2292 -0.2800 0.2385 0.2229 -0.3415 0.2752 0.4040 -0.3445 0.2383 -0.3110 -0.2871 0.3214 0.2142 0.3152 -0.2912 0.2220 -0.3157 0.3731 -0.3332 0.2347 -0.2160 -0.3528 0.2875 -0.3835 0.2207 0.2636 0.2263 0.3495 0.2890 0.3162 -0.2545 0.3501 -0.2226 0.2703 -0.2557 0.3737 0.4037 0.2725 -0.3462 -0.3330 -0.3076 -0.2833 -0.2466 0.2953 -0.2975 -0.3810 0.3102 -0.2969 -0.3676 -0.3733 -0.3599 -0.2557 -0.2667 0.3124 0.3661 -0.3987 0.2816 0.2741 -0.3028 0.4777 0.3005 0.2579 -0.2287 -0.3117 -0.4087 -0.3672 0.2632 0.3440 -0.2601 -0.2647 0.3120 -0.3190 0.2657 0.3522 0.2289 -0.4228 -0.3166 -0.2623 -0.3045 -0.3269 0.3459 0.3665 -0.2511 -0.3853 0.3151 0.3191 0.2985 0.3866 0.3356 0.2231 -0.3417 0.3766 0.2681 -0.2884 0.2497 -0.3422 -0.2710 -0.2759 -0.2495 -0.4060 -0.2489 -0.2601 -0.2662 0.2502 0.2756 -0.1856 0.3822 0.2448 0.2762 -0.3102 -0.3344 -0.2944 -0.2690 0.3254 -0.2959 0.3216 -0.3043 -0.2835 -0.2267 -0.3098 -0.3470 0.2890 -0.3681 -0.3649 -0.2717 -0.3759 0.4395 0.2479 -0.2542 0.2553 0.1819 0.2736 0.3863 -0.2563 -0.2097 0.3814 -0.2518 0.2188 -0.2127 -0.3027 -0.3641 0.2844 -0.2857 0.3513 0.3492 0.2771 0.2802 -0.2054 -0.2831 0.2394 0.2686 -0.2212 0.3542 -0.3566 -0.2957 0.2413 -0.2419 0.3985 -0.4030 0.3972 -0.3048 -0.3629 -0.3961 -0.4021 -0.2819 0.3163 0.2357 0.2701 0.2941 0.2155 0.3652 0.2797 -0.2404 0.3694 -0.2822 0.2869 -0.2657 0.2051 -0.3308 -0.3732 0.2911 -0.2587 -0.3557 0.2594 -0.2618 -0.2741 0.2530 0.3159 0.3229 0.3086 0.1962 0.3470 -0.2652 0.3011 -0.3476 -0.3150 -0.2418 -0.2412 -0.4645 0.2642 -0.3624 -0.2298 -0.4617 -0.3714 -0.2679 -0.3254 0.3077 0.2680 -0.2493 0.4054 0.3550 0.2316 0.2156 -0.4869 -0.3920 0.2309 0.1761 -0.4209 0.1981 -0.3241 0.2540 0.2569 0.2511 0.3092 0.3465 0.3319 -0.2152 -0.2217 0.2662 -0.2629 -0.3209 0.3309 -0.3892 -0.2529 0.3026 -0.2834 0.3037 -0.2887 0.2866 -0.1835 0.3080 -0.2885 0.3570 0.3056 -0.2211 -0.3291 0.2339 -0.3089 0.2551 -0.3718 -0.2424 0.2251 0.3183 -0.2557 0.3299 -0.2820 -0.3521 0.2138 0.3894 -0.2464 -0.2663 -0.2950 0.3413 0.1738 -0.3129 -0.3517 0.3262 -0.2793 -0.2586 -0.2764 0.2853 -0.3994 -0.3165 0.2572 0.2575 0.4018 0.2307 -0.3323 0.2378 0.3453 0.4242 -0.2098 -0.3644 0.2544 -0.2678 0.3145 0.2562 0.3321 0.3058 -0.3096 0.4306 0.3599 -0.2884 -0.2502 0.2927 0.3700 0.2492 -0.3139 0.2065 -0.3096 0.2955 0.3019 0.3060 0.2788 -0.3702 -0.2537 -0.2762 0.2046 -0.2722 0.3116 -0.2928 0.2825 0.3225 -0.3006 -0.3409 0.4129 -0.2387 -0.2356 0.2232 0.2506 0.2675 -0.1924 -0.3405 -0.3396 0.3356 -0.3575 -0.2636 -0.3377 0.2866 0.3242 -0.2322 -0.2933 -0.2203 0.2266 -0.3591 -0.2737 0.2351 0.3762 -0.2493 0.2328 -0.2079 -0.2818 -0.2953 0.2829 -0.2891 0.3543 0.2278 0.2274 -0.4532 -0.3868 -0.2371 -0.3070 0.3402 -0.2239 0.2840 0.2725 0.3634 0.4079 0.2262 0.3215 0.3696 0.3717 0.2570 -0.3178 0.2095 0.2230 0.3601 0.3073 0.3106 0.2073 -0.3918 -0.3471 0.2936 -0.4617 0.2092 0.3316 -0.3414 0.2190 -0.2678 -0.3609 0.3328 -0.3348 -0.3051 -0.2191 -0.2996 -0.3290 0.3307 -0.3797 0.3598 -0.2928 0.2681 0.2813 0.4054 -0.2475 -0.2444 -0.2500 0.2839 0.3193 0.4096 0.3644 -0.2824 0.3985 0.2350 -0.3486 0.3015 0.3309 0.2852 -0.3378 -0.2303 -0.2895 0.3220 -0.3514 -0.3479 -0.2118 -0.3560 -0.2683 0.2475 -0.4379 0.3480 -0.2706 0.2345 -0.2580 -0.1958 -0.2610 0.2227 -0.2532 -0.2791 -0.3506 -0.2908 -0.3434 -0.3620 -0.4156 -0.2907 -0.2816 -0.2546 0.2583 -0.2189 0.3262 -0.2736 -0.2972 -0.3270 -0.3495 -0.4828 0.2759 -0.4559 0.2886 0.2760 0.4042 -0.3699 -0.3702 0.4048 -0.4161 -0.3684 0.2351 0.3036 0.2189 -0.3661 0.2406 0.2713 0.2300 -0.3264 -0.2575 -0.3269 -0.2694 -0.3425 0.3008 -0.3179 0.2616 -0.3957 -0.3169 0.2303 0.2101 -0.2923 0.2878 0.2421 0.3215 -0.2790 0.2473 0.3527 -0.1949 0.2981 -0.3537 -0.3788 -0.3111 0.1912 0.2647 -0.3178 -0.2890 -0.2766 0.2112 0.3105 0.3174 0.3115 0.3800 -0.4485 -0.2664 0.2251 0.2452 0.3136 0.2387 0.2613 -0.4353 0.4006 -0.3871 -0.3483 -0.3062 -0.2994 0.2322 -0.2189 -0.3341 -0.3255 0.2301 0.3411 -0.4327 -0.3337 0.4382 0.2675 -0.2405 -0.2862 -0.3708 -0.2212 0.4341 0.2434 -0.3035 0.2988 0.4000 0.2684 0.3155 0.2464 -0.3609 -0.2253 0.2791 -0.3702 0.2047 0.2970 -0.4733 0.2751 -0.2558 -0.2205 0.3311 0.3307 0.3016 -0.2908 0.3452 -0.2869 -0.1906 -0.2638 -0.2824 -0.2685 0.4940 0.2398 0.2923 -0.4049 0.3222 0.3128 0.2995 0.3075 -0.2844 -0.3535 0.2962 -0.2486 -0.3366 0.2925 -0.2215 0.2682 0.2427 -0.2250 -0.2464 0.3592 -0.2768 0.3031 0.2888 -0.2563 0.3059 0.2122 -0.3166 -0.2292 0.2395 -0.2802 -0.2575 -0.3101 -0.3859 0.2495 0.3395 0.4418 -0.3656 -0.2939 0.2912 -0.3089 -0.2111 0.2866 0.2516 -0.4069 -0.2982 -0.2307 -0.3373 0.1789 0.2442 -0.2387 -0.2957 -0.2809 -0.1855 -0.2167 -0.3378 -0.2351 0.3122 0.2924 -0.3603 0.1706 -0.2999 0.2376 -0.3032 -0.2774 0.3089 -0.2401 0.2584 0.2025 0.3049 -0.2906 -0.2639 0.2411 0.3633 -0.2352 -0.2311 -0.3552 0.3921 -0.4819 -0.3236 -0.3273 -0.2667 -0.3683 -0.4081 0.3123 0.3171 -0.2434 0.2896 0.2841 0.2069 -0.2362 -0.3085 -0.4065 -0.2682 -0.2347 0.2777 -0.3212 0.2689 -0.2181 -0.2823 0.2650 -0.2151 -0.2694 -0.3312 -0.2520 -0.3560 -0.2703 0.3830 0.2389 0.2626 0.2677 -0.3634 0.3543 -0.3517 -0.2479 -0.2313 0.3103 -0.4390 -0.2987 -0.2559 -0.2467 -0.2867 -0.2879 0.2579 -0.3778 -0.2935 -0.3850 0.2705 0.3819 -0.4168 -0.3035 0.3602 0.3577 0.2474 0.2461 -0.3156 0.2500 0.2659 0.2482 -0.3671 -0.2927 -0.4211 -0.2610 -0.3722 -0.2383 -0.2484 -0.3404 0.4199 -0.3349 -0.2565 -0.3762 0.2484 -0.2930 -0.2871 -0.3792 -0.2114 0.2609 0.2525 0.3034 -0.2896 -0.3359 -0.2330 0.2933 -0.2535 -0.3112 -0.3445 -0.4396 0.3660 0.3399 0.3175 -0.2827 0.2644 -0.3569 -0.3946 -0.1839 -0.2495 -0.2697 0.4125 0.2108 -0.3166 -0.3798 -0.3443 0.3016 -0.3527 -0.3641 -0.3567 0.2122 -0.2506 0.2315 -0.3723 0.3255 0.4589 0.2545 0.3026 0.2232 0.4232 -0.2415 -0.2186 0.2665 0.2296 -0.4275 -0.2294 -0.2587 0.3839 0.3309 -0.4542 -0.2375 -0.4196 0.2506 0.2966 0.3374 -0.2764 -0.2558 -0.2109 -0.1974 0.3871 0.2945 0.3264 0.2951 -0.2657 -0.2776 0.3789 0.3165 -0.2837 -0.2850 -0.3844 0.4069 0.3181 -0.4535 -0.3974 0.2281 0.2754 -0.2424 -0.2283 0.2267 -0.3298 -0.2875 -0.2764 0.2622 -0.2631 -0.2519 0.2508 -0.2834 0.2492 0.3592 0.2459 -0.3750 0.4509 -0.2916 0.2453 -0.2454 -0.3472 -0.2722 0.3894 -0.2394 0.4733 -0.3618 -0.4118 -0.4692 -0.1984 0.3337 -0.2910 -0.3806 0.2246 -0.3274 -0.3338 0.2899 -0.4121 0.3211 -0.1939 -0.3124 -0.3483 -0.2739 0.3575 0.2620 -0.3032 -0.4522 -0.2251 -0.4257 -0.2577 -0.2373 0.2903 -0.3458 0.3595 0.4586 0.3572 -0.4474 -0.2218 0.2193 0.2554 0.4133 0.3067 -0.3158 0.3730 -0.3408 0.2519 -0.3405 0.2407 -0.2601 0.3517 0.2943 -0.3721 -0.2859 0.3052 0.2994 -0.3119 0.3920 -0.3129 -0.2370 -0.3013 0.2878 0.3344 -0.2643 0.4208 0.2375 -0.3081 0.2621 0.3529 0.2647 -0.2983 0.2619 -0.3426 0.3086 0.4137 0.2368 -0.3470 0.3110 0.3300 -0.2082 -0.2707 -0.3581 0.2978 0.3550 0.3339 0.3566 0.2592 0.3440 0.2905 -0.2892 0.3286 -0.2828 -0.2280 0.2923 0.2737 -0.4100 0.3307 -0.3894 0.2449 0.3025 0.2227 -0.3759 0.2627 0.3065 0.3246 0.2353 0.2502 -0.3249 -0.3977 -0.2540 0.2959 -0.1839 -0.3292 -0.2372 0.3448 -0.3052 0.2457 -0.3636 0.2206 -0.3190 -0.2229 -0.2562 0.2853 -0.3596 -0.4341 -0.2541 -0.3230 0.1776" HIT_INDICES="51 94 104 117 385 635 709 829 869 1064 1326 1423 1463 1470 1553 2013 2220 2246 2355 2379 2693 2855 2873 3588 3687 3836 3993 4056 4450 4543 4548 4731 4892 5391 5462 5466 6154 6458 6986 7249 7374 7426 7767 8006 8161 8206 8379 8556 8694 8926 8943 9078 9165 9294 9450 9640 9718 9762 9790 9795 9802 9818 9832" ES_PROFILE="0.0494 0.0888 0.1298 0.1685 0.1677 0.1631 0.1753 0.1809 0.1940 0.1887 0.1737 0.1747 0.1813 0.1911 0.1926 0.1527 0.1375 0.1406 0.1348 0.1375 0.1094 0.0963 0.0978 0.0265 0.0176 0.0034 -0.0120 -0.0179 -0.0575 -0.0663 -0.0661 -0.0837 -0.0987 -0.1474 -0.1523 -0.1503 -0.2166 -0.2432 -0.2911 -0.3113 -0.3171 -0.3152 -0.3416 -0.3565 -0.3621 -0.3563 -0.3625 -0.3680 -0.3685 -0.3763 -0.3621 -0.3585 -0.3488 -0.3412 -0.3325 -0.3200 -0.2901 -0.2520 -0.2079 -0.1602 -0.1116 -0.0564 0.0048" RANK_AT_ES="8925.0000" RANK_SCORE_AT_ES="-0.1364"/>
  <DTG RANKED_LIST="state1.rnk" TEMPLATE="na_as_pre_ranked" GENESET="gene_sets.gmt#HALLMARK_WNT_BETA_CATENIN_SIGNALING" ES="-0.4449" NES="-1.2435" NP="0.1847" FDR="0.4104" FWER="0.9370" RND_ES="-0.1932 -0.2944 0.2801 0.3902 -0.4876 -0.4093 0.2614 -0.3867 0.3474 0.2752 -0.3460 -0.4657 0.2727 0.2456 0.3040 0.2996 -0.5068 -0.4131 -0.6142 -0.5407 0.3056 0.2197 -0.3099 -0.4222 -0.2731 -0.3277 0.4430 0.1951 0.4228 -0.2942 0.2779 -0.5470 0.3875 0.2091 0.2343 0.2659 0.2781 0.2790 0.3399 -0.4253 0.2441 -0.2813 -0.4031 0.2910 -0.2903 -0.3786 0.3996 -0.3139 0.2977 0.4353 0.5056 0.3869 -0.5754 -0.6026 -0.1408 -0.3377 -0.4322 -0.3561 0.5853 -0.4508 -0.4187 -0.4102 0.3651 -0.4569 -0.2867 -0.4670 -0.2806 -0.3074 -0.2379 0.2373 -0.4013 0.3659 0.1722 0.4196 -0.2248 0.2888 -0.3123 -0.3341 0.3051 0.3844 -0.2928 0.3175 0.2905 -0.4076 0.4476 0.2708 -0.4336 0.3114 -0.4065 0.3642 -0.3957 0.3854 -0.4447 0.2819 0.3468 -0.3330 -0.4878 0.2425 0.3378 -0.2137 0.3060 -0.2882 -0.4010 -0.2949 -0.3047 -0.3245 0.4588 -0.3926 -0.3221 0.3258 -0.4796 -0.5319 0.3069 -0.4978 0.3981 -0.5068 0.4608 -0.4243 -0.4536 0.3849 0.1567 -0.3543 0.2271 0.4247 -0.4871 -0.3636 0.4951 0.3727 -0.3878 0.3439 0.4007 -0.4609 0.3429 0.1920 -0.3303 -0.4268 0.3939 0.3455 0.4740 -0.2695 0.3533 0.3182 0.3308 0.3305 0.3932 0.2591 -0.4434 0.3071 -0.3427 -0.2340 -0.2780 0.2839 0.3446 0.3531 -0.2733 0.4124 -0.2880 0.4120 0.4783 0.2806 -0.4785 -0.4120 -0.4671 -0.4181 -0.1635 0.2600 0.3910 -0.2310 -0.3253 -0.5106 -0.3227 0.4704 0.2970 0.5945 0.3628 -0.3327 -0.2048 -0.3223 0.3691 0.4207 -0.2546 -0.2772 -0.3351 -0.2739 0.4427 0.4685 -0.3718 0.3449 0.5555 0.3263 -0.4087 -0.4443 0.3029 -0.2962 0.2358 0.3123 0.2878 0.2145 -0.5086 0.3261 0.3639 0.3325 -0.4769 -0.3447 0.3439 0.5203 -0.3015 0.3334 0.4609 0.3790 0.5064 0.3930 -0.4408 -0.3763 0.4462 -0.2799 0.2589 0.2564 -0.2791 0.2989 0.4179 -0.2501 0.4310 -0.2563 -0.4951 0.2447 -0.4762 -0.3194 -0.3878 -0.3075 -0.2915 -0.4888 0.6007 -0.4286 0.4397 0.3889 -0.2361 -0.4631 -0.4268 0.3434 0.4237 -0.2721 -0.3474 -0.2934 0.1508 -0.3925 -0.2438 -0.3499 -0.3110 -0.3481 0.4063 0.2295 -0.5346 -0.3583 -0.6456 -0.2703 -0.4986 0.2308 0.2046 0.3699 -0.3178 -0.2794 0.3670 -0.6344 -0.3813 -0.2181 -0.3352 0.4850 0.3386 -0.2495 -0.3193 0.3477 0.3575 -0.5058 0.2433 -0.2069 0.2947 0.6035 0.3069 0.3556 0.1532 -0.3899 0.3251 -0.2598 0.5701 0.3752 -0.2539 -0.6625 -0.5292 0.2559 0.3688 0.3226 0.3642 -0.3275 0.2587 -0.5107 0.4447 -0.2909 0.3699 -0.3795 -0.2369 0.4651 0.3307 -0.5068 -0.2593 -0.6047 -0.3501 0.2338 0.2858 0.2507 -0.3578 0.3863 0.2750 0.3734 0.3709 -0.3030 -0.4217 0.3808 0.3346 0.4112 -0.4204 0.2791 0.3316 0.4571 0.1834 -0.3551 0.2155 -0.4897 -0.1962 0.4247 -0.4481 -0.3852 0.2464 -0.3583 0.4845 0.4353 -0.2086 0.3582 -0.4883 -0.2355 0.3998 -0.5252 -0.3617 0.3737 0.2799 -0.4823 -0.3605 -0.4174 0.4585 0.3456 0.5026 -0.3566 0.1607 -0.3172 0.4364 0.4251 -0.2647 0.3089 -0.4144 0.4096 -0.4402 0.3258 -0.3285 -0.3681 -0.3929 -0.3578 0.3217 0.2902 0.2666 0.3668 0.3497 0.2030 0.2002 0.4112 -0.4100 0.2388 -0.3566 -0.3110 0.4770 0.3403 0.2967 0.3911 0.3445 0.3242 0.2510 -0.2934 -0.2240 -0.2749 -0.2337 0.2457 -0.2840 -0.3785 -0.3700 -0.1268 0.2753 0.2667 0.3169 -0.4068 0.3439 0.2785 0.3208 0.3370 0.3705 -0.3513 -0.3666 -0.3443 0.3113 -0.2827 0.4499 -0.4023 0.3582 -0.3113 0.4268 0.3163 0.4865 -0.3063 -0.4669 0.3659 0.2790 0.2788 0.2692 -0.4784 0.3244 0.3494 0.3349 -0.2563 -0.2707 -0.2697 0.3417 0.2598 -0.4600 -0.2986 -0.3582 0.2354 -0.2362 -0.2499 -0.3986 0.3367 -0.4153 -0.2944 -0.2612 0.2994 -0.3028 0.2829 -0.5127 -0.4704 0.2875 0.2880 0.4653 -0.3586 0.2699 0.4247 -0.4618 -0.2263 -0.3558 -0.4301 0.3186 -0.3133 0.2243 0.2989 0.4455 0.3288 -0.2551 0.5516 -0.2483 0.3199 -0.3237 -0.2666 0.3462 0.2548 -0.3388 -0.2986 -0.2596 -0.4758 -0.3167 -0.3545 -0.4173 -0.2517 -0.4533 0.2944 -0.2510 -0.3559 0.3220 -0.4150 -0.4292 -0.3214 -0.2819 0.3317 -0.3552 0.2281 -0.3100 0.2858 0.2357 -0.5280 0.4369 -0.2879 -0.6125 -0.4391 -0.4786 0.5402 0.2181 0.3631 -0.3674 -0.4942 0.3714 0.2383 0.2693 0.4305 0.2120 0.3490 -0.5163 0.1762 0.4647 -0.2934 0.2280 -0.2240 0.4457 0.3665 0.2723 -0.2889 -0.3211 -0.3894 0.3587 -0.3199 -0.3627 -0.3193 -0.2176 0.3493 -0.4261 -0.2375 0.2908 0.4039 0.5477 -0.3440 0.3252 0.5328 0.2124 0.4000 -0.2422 -0.3914 0.2431 -0.4912 -0.5172 -0.2258 0.1900 0.2306 -0.3510 0.3822 -0.3097 0.2800 -0.4518 0.3717 0.3237 -0.4346 0.2656 -0.2927 -0.3328 0.2847 0.2505 0.3209 0.3622 -0.2884 -0.3634 -0.1913 0.4234 0.3634 0.4113 -0.4296 -0.5320 -0.4309 0.3738 -0.2645 -0.3410 -0.3797 0.3172 0.4392 -0.2652 0.3048 -0.3355 0.4732 0.5027 -0.3450 0.2609 0.2399 -0.4451 0.2304 -0.4252 0.3016 0.3170 0.2980 0.3073 0.3933 0.3345 0.4988 0.4362 -0.3410 0.2836 -0.2867 0.3930 -0.3012 0.3761 -0.2733 0.5479 -0.3818 -0.3100 -0.3908 0.2774 -0.4378 -0.2452 -0.2730 0.2669 -0.5044 -0.2624 0.2994 0.5238 0.1618 0.2582 -0.3337 0.5109 -0.2798 -0.1868 -0.3604 0.3612 0.3392 0.3504 0.1980 -0.3843 -0.3064 0.4285 -0.4156 -0.3863 -0.3866 -0.2623 -0.2749 0.4410 -0.1836 0.3891 -0.2940 0.3007 -0.3463 0.3924 -0.2922 -0.5331 0.4192 -0.3610 0.3020 0.3763 0.2314 0.4743 -0.4511 0.3482 0.2497 -0.3151 0.3705 -0.2786 0.3482 0.4030 -0.3970 -0.3812 0.2404 0.2474 0.2725 -0.2068 0.4941 0.2604 0.3407 -0.3603 -0.3193 0.3321 -0.5203 0.2521 0.4130 -0.5208 -0.5865 0.3360 0.4645 -0.4121 -0.2890 0.3817 -0.4139 -0.4591 -0.2527 0.3855 -0.2400 -0.2584 0.4067 0.2140 0.3743 0.4462 -0.5070 -0.3237 0.2954 0.2848 -0.4515 0.2397 0.4596 -0.3184 -0.2894 -0.3251 -0.2741 -0.3950 -0.3267 0.2590 0.3447 0.3716 -0.4491 0.4332 -0.3554 0.2690 0.3949 -0.3724 0.3046 -0.1796 -0.3069 -0.3784 0.4398 0.3877 -0.2926 -0.3490 0.3337 0.2728 -0.4469 0.2672 -0.3729 -0.4398 0.3316 -0.2733 -0.2775 0.2655 0.2950 0.3785 -0.2818 -0.3212 0.3079 -0.2639 0.4732 -0.3221 0.2806 -0.3851 -0.4189 -0.3787 -0.3741 -0.3876 0.1752 -0.3370 -0.2899 0.2741 0.2606 0.3541 -0.3979 -0.3244 -0.3138 0.4829 0.2787 0.2772 0.4702 -0.4157 0.3644 0.2689 0.2443 -0.3482 -0.2784 -0.3570 -0.3775 0.1891 -0.2242 -0.2428 -0.4836 -0.2244 -0.4859 -0.3396 0.4493 -0.2434 -0.2426 -0.2997 -0.3163 0.4486 0.1901 0.4183 -0.2972 -0.2293 0.2403 -0.3272 -0.1981 0.3581 -0.2756 0.3492 -0.2938 0.5150 -0.3125 -0.4556 0.2877 -0.4273 0.3429 0.2504 -0.4066 0.3413 0.2650 0.3342 -0.3783 -0.2992 -0.3011 0.5244 -0.6153 -0.2948 -0.2721 -0.2449 -0.2889 0.2343 -0.2661 -0.5126 -0.3461 -0.3142 -0.2496 -0.3711 -0.6061 -0.3741 -0.2586 -0.2982 -0.3641 0.2538 -0.3698 0.3542 -0.4453 -0.3315 0.3434 -0.4435 -0.2573 0.3415 -0.4373 0.4057 0.2644 -0.3746 -0.3482 -0.2670 0.5209 -0.3746 -0.3629 -0.4135 0.3384 0.3242 -0.4842 0.3096 0.2215 -0.2829 -0.3447 0.3724 0.3186 0.3065 -0.5564 -0.3968 -0.2605 0.2654 -0.2576 -0.4770 -0.2828 0.3504 0.4844 -0.2771 0.3647 -0.3261 0.3933 0.2778 -0.3878 -0.4218 0.2657 -0.3193 -0.3122 0.2978 0.4547 0.2370 -0.6267 -0.3305 0.5145 0.3451 0.3054 -0.2952 0.3604 0.3020 0.3972 0.4751 0.3467 0.2616 0.4562 -0.4186 0.4146 0.2708 -0.2632 -0.4968 -0.2233 -0.3562 0.3826 0.5083 0.3617 -0.4782 -0.4901 -0.4166 -0.5398 -0.4018 0.4048 0.4489 0.2501 0.4026 0.3197 -0.3855 -0.2297 -0.3495 -0.3681 -0.3174 0.2543 -0.4833 -0.2890 0.3820 0.2557 -0.3655 -0.2105 -0.2394 0.3617 -0.3629 0.5118 0.3443 0.3283 0.3620 -0.3601 -0.4815 -0.2817 -0.3635 0.3625 0.2995 -0.1738 -0.2877 0.4489 0.2635 -0.4295 0.2956 -0.3133 -0.3016 -0.3486 0.3228 0.4708 -0.3164 -0.5767 0.3480 -0.2875 0.2274 0.2949 -0.2915 -0.4250 0.2723 -0.4212 -0.2755 0.3189 0.4220 0.2899 0.3665 0.4822 0.2720 0.2873 -0.2539 -0.4044 0.2385 -0.3169 0.3132 0.3822 0.3852 -0.3285 0.2076 -0.2774 0.4612 -0.3432 -0.5682 -0.4015 0.2518 -0.3404 0.2913 -0.2292 0.3168 -0.4301 -0.3631 0.3041 0.3668 -0.2740 0.5049 -0.3143 -0.4622 -0.4537 0.5019 -0.2749 0.2202 -0.2202 0.3936 0.4366 0.3263 0.2840 -0.2998 0.2991 -0.4859 -0.2807 -0.3064 -0.4299" HIT_INDICES="16 1294 1861 2013 2724 3073 3336 3964 4427 5019 5067 5158 5557 5560 6550 6790 6873 7426 7588 7685 8576 8730 8777 9215 9248 9294 9780 9842" ES_PROFILE="0.2001 0.1024 0.0655 0.0684 0.0062 -0.0220 -0.0433 -0.1054 -0.1513 -0.2073 -0.2079 -0.2124 -0.2463 -0.2400 -0.3283 -0.3387 -0.3328 -0.3700 -0.3661 -0.3546 -0.4111 -0.3896 -0.3564 -0.3491 -0.2994 -0.2488 -0.1779 0.0038" RANK_AT_ES="8575.0000" RANK_SCORE_AT_ES="-0.1100"/>
  <DTG RANKED_LIST="state1.rnk" TEMPLATE="na_as_pre_ranked" GENESET="gene_sets.gmt#HALLMARK_MYOGENESIS" ES="-0.3468" NES="-1.2317" NP="0.1073" FDR="0.3585" FWER="0.9550" RND_ES="-0.2670 0.2247 0.3396 -0.3175 0.2219 0.2054 0.2345 -0.2569 -0.2755 0.3829 0.2581 0.2489 0.2535 0.3885 -0.2147 -0.2112 0.2993 0.3313 0.3185 0.3078 0.3856 0.2365 -0.3199 0.2288 -0.2680 -0.2715 0.2157 -0.2502 -0.2533 -0.2115 0.2091 -0.2770 0.3076 -0.2794 -0.2277 0.3679 -0.2519 0.3028 0.3107 -0.2942 0.3651 -0.3303 0.2026 -0.2336 -0.2822 -0.3911 -0.3541 0.1906 0.2180 0.2632 0.2563 0.2260 -0.3336 0.2355 -0.3237 -0.2163 -0.2305 0.2936 -0.4232 0.1868 -0.3096 -0.2431 -0.2393 -0.2664 0.2611 0.2644 -0.2264 -0.2940 -0.2786 -0.2504 0.2217 -0.3547 0.2486 -0.2972 -0.3179 0.2769 0.3349 -0.2605 -0.1948 -0.2524 0.2998 -0.2370 -0.2389 -0.3377 -0.3290 -0.4140 -0.2518 0.2811 0.2626 0.2724 0.2552 -0.2625 0.2289 -0.2784 0.2577 0.2652 0.1815 0.2558 0.2609 0.3213 -0.3813 -0.2293 0.3392 -0.2508 -0.2166 0.2208 0.2278 0.2532 0.2765 0.2275 0.2350 -0.2928 -0.2710 -0.2661 0.2241 -0.3802 -0.2150 -0.3327 0.2818 0.2308 -0.2488 -0.2050 0.3343 -0.2680 0.2608 -0.3199 0.2938 -0.2307 -0.3307 0.3571 0.2866 -0.3059 -0.3715 0.2606 0.2812 -0.3056 -0.3227 -0.2559 0.2662 0.2371 -0.2517 0.3403 0.2989 -0.3446 -0.3360 0.2203 -0.3079 0.2534 0.2440 -0.2827 -0.3186 -0.3345 -0.2922 -0.2822 -0.2372 0.4022 0.3071 -0.3147 -0.2463 0.2886 -0.3110 0.2484 -0.3076 -0.2570 -0.3216 0.3285 -0.2488 0.3282 0.2628 -0.2654 0.3139 0.2719 -0.2568 -0.2685 -0.3457 -0.3497 0.2810 -0.3003 -0.2446 0.2872 0.2609 -0.2966 0.2800 0.2456 -0.2369 0.2314 0.2471 0.3358 0.2923 0.2757 0.2482 -0.3041 0.2829 -0.3321 -0.3164 -0.2419 -0.2680 -0.2834 -0.2615 -0.2486 -0.2337 0.2836 0.2753 0.2478 -0.2069 -0.3290 0.2368 -0.3210 0.2881 0.2201 -0.2953 -0.2779 0.2515 -0.2936 -0.2623 0.2519 -0.3445 -0.3874 0.3778 0.2522 0.2708 -0.3207 -0.2748 0.3131 -0.3246 -0.4413 0.2145 0.2614 -0.3558 -0.2566 -0.3469 -0.2954 -0.2081 -0.2609 -0.2929 -0.2385 0.3255 -0.2774 0.3357 0.2744 0.2876 -0.3188 0.2813 0.2715 0.2605 -0.2308 0.2759 0.2546 0.3118 0.2588 0.3191 0.2805 -0.2432 -0.2730 -0.2263 -0.3022 -0.2579 -0.2525 0.3525 0.2841 -0.3555 -0.2007 -0.2568 -0.3069 0.3310 -0.2104 -0.2982 0.2760 -0.2474 -0.2658 0.2449 0.2748 -0.2594 -0.3076 -0.2925 0.2942 0.2489 0.3027 0.3616 -0.2798 -0.2390 -0.2359 0.2986 -0.2717 0.2946 -0.3780 -0.2613 0.2639 -0.3613 -0.2864 -0.3213 0.2624 -0.2731 -0.3676 -0.2313 0.2135 0.2269 0.2851 0.2632 -0.3423 -0.2353 -0.2909 0.2702 0.2226 0.3063 -0.3093 -0.3767 -0.2604 -0.2890 -0.4017 -0.3844 -0.2777 0.2515 -0.3485 -0.2878 0.2399 -0.2355 -0.2285 -0.2925 0.2907 -0.3242 -0.2791 0.2391 -0.2385 -0.3819 0.2709 -0.2585 -0.3141 0.3153 0.3800 -0.3018 -0.2474 0.2806 -0.2691 -0.2736 -0.2049 0.2795 -0.2219 -0.4849 0.3013 -0.2412 -0.3314 -0.2912 0.2461 -0.1972 -0.3368 0.1840 -0.2582 -0.2931 -0.1958 0.3449 -0.2917 0.2967 -0.2123 0.2299 0.2248 0.2901 0.2698 -0.2337 0.2963 0.1659 0.3337 0.2321 -0.2887 0.2377 -0.1953 -0.3695 -0.3068 0.2629 0.2090 0.2251 -0.2798 -0.2620 -0.2169 -0.2455 -0.2842 0.3950 -0.3011 0.2890 0.2678 0.2708 -0.2222 -0.2109 0.2206 0.2595 0.3337 -0.4065 -0.2462 -0.2738 0.2418 -0.2638 -0.2734 -0.2568 -0.2559 -0.2979 0.3168 0.2377 0.3950 -0.2534 -0.3980 -0.2586 -0.2516 0.3481 -0.2534 0.2208 -0.2597 -0.2432 -0.3558 0.3080 -0.2712 0.2206 -0.1883 -0.2037 0.2396 0.3529 -0.2424 -0.3490 0.2627 -0.2975 -0.2640 0.2486 0.3504 -0.2986 -0.2200 -0.2265 -0.2092 0.2430 0.2602 -0.2954 -0.2993 -0.3096 -0.2288 -0.3523 -0.2422 0.2840 0.2724 -0.2618 -0.2220 0.2228 0.3212 -0.1975 -0.2849 0.3695 0.2305 0.3454 -0.2232 0.2988 0.2940 -0.2943 -0.2943 0.2642 -0.2678 -0.3209 0.2471 -0.2049 -0.3298 -0.2187 0.2948 -0.3011 -0.2431 -0.3714 0.2153 0.2602 0.4510 0.2463 0.2798 0.3459 -0.3673 0.2835 0.2760 0.2772 -0.2369 0.2533 0.2435 -0.2720 0.2624 0.2667 -0.3400 0.2908 -0.2706 0.2361 0.2689 0.2750 0.2638 -0.2630 -0.2527 0.2495 0.2522 0.2607 0.2196 -0.2638 0.3383 -0.2304 -0.2535 0.3564 -0.2932 0.2167 -0.3359 -0.2313 -0.2241 -0.3216 -0.2434 -0.2696 0.3024 -0.2546 -0.3798 -0.2512 0.2520 -0.3823 0.2494 -0.2430 -0.2739 -0.3250 0.2010 -0.2919 -0.2707 -0.2554 -0.2463 0.3480 0.2760 0.2229 -0.2256 0.2429 0.3556 -0.2403 -0.3181 0.2959 -0.2737 0.3288 0.2713 0.2146 -0.2906 -0.2071 -0.2899 0.3411 0.3374 -0.2174 -0.2769 -0.2817 0.3380 -0.3385 -0.1882 0.2767 -0.2040 0.2328 -0.4127 0.2184 -0.3308 0.2923 -0.3759 -0.2965 0.2223 0.2658 0.2609 -0.2271 0.3748 -0.2476 0.3465 -0.2739 0.2187 0.2459 0.2457 -0.2812 -0.2598 0.2321 -0.2019 -0.3209 0.2762 -0.2878 0.4036 -0.3005 0.2803 0.2338 -0.2561 0.3334 -0.3389 -0.2022 0.2572 0.2494 -0.3381 -0.2890 -0.3237 0.2708 -0.2444 0.4018 -0.2429 0.2866 -0.2052 -0.2603 0.2264 0.3137 -0.2666 -0.2897 -0.2395 0.2715 -0.3046 0.2465 -0.3588 0.2215 0.2407 -0.3991 -0.2481 -0.2239 0.2783 -0.2303 0.2599 -0.2763 -0.3118 -0.2724 -0.2500 -0.2456 0.2556 0.3294 -0.2964 -0.2631 -0.2637 0.2418 0.2790 -0.3696 0.2388 0.3660 0.2626 -0.2737 -0.2775 0.2397 -0.3224 -0.2737 -0.2605 0.2683 0.2789 -0.2842 0.2986 0.2669 0.2553 0.3308 0.2661 0.2597 0.2754 -0.2816 -0.2569 0.2506 -0.2907 -0.2600 0.3509 0.2307 0.2170 -0.3185 0.2345 0.3695 -0.2487 0.2451 0.2704 -0.2656 -0.2439 -0.2262 0.2186 0.2249 -0.2398 -0.2439 -0.2167 -0.2597 0.2909 0.2157 -0.2915 0.2473 0.3326 0.2369 0.3188 0.2677 -0.3046 -0.3444 -0.3374 0.2204 -0.2945 -0.2083 -0.2629 -0.2154 -0.3328 -0.2253 0.2549 -0.2848 -0.3315 -0.2951 -0.3557 0.2449 -0.2936 0.3585 -0.2851 -0.2049 0.4448 0.2783 -0.2348 0.3495 0.3173 -0.3482 -0.2532 -0.2353 -0.3424 -0.3620 0.2198 0.2155 0.2540 -0.2400 0.2434 0.2234 0.2183 0.2771 -0.2841 0.3103 0.2536 -0.2085 -0.2849 -0.3101 0.2496 -0.2967 -0.4088 0.3002 0.2148 0.2682 0.3630 0.2088 -0.2945 -0.3061 0.2334 -0.3506 0.2567 -0.2387 0.4138 -0.3327 -0.2667 -0.2577 0.2235 -0.2161 0.2791 -0.3030 0.3266 0.2036 0.2799 -0.2885 -0.3029 -0.2797 0.2218 -0.2326 -0.2575 -0.2516 -0.2917 -0.2740 -0.2376 0.2590 0.3631 -0.2521 -0.2777 0.2559 0.2139 0.2402 0.2716 -0.2623 0.2332 -0.2344 0.3155 -0.3243 -0.3030 -0.2465 -0.4070 0.2552 0.2574 0.2511 0.3007 -0.3423 -0.2852 0.2232 -0.3023 0.2422 -0.2583 0.3296 -0.3201 -0.2474 0.3923 -0.2259 0.2654 -0.4392 -0.3754 0.3085 -0.2425 -0.2691 -0.2326 -0.2532 -0.3349 0.3955 -0.3112 -0.1993 0.3490 -0.2550 -0.2808 -0.3609 0.2429 -0.2241 0.2687 0.2430 -0.2628 0.3119 -0.3015 -0.3719 -0.2565 -0.2446 -0.2979 -0.2383 0.2200 -0.3062 -0.2380 -0.2591 -0.3300 -0.3224 -0.2564 0.2778 -0.2261 -0.3201 0.2599 0.2370 -0.2860 0.3193 0.2882 -0.3684 -0.2693 -0.3003 0.2623 0.2184 -0.3019 -0.2481 -0.2228 0.2381 0.2961 -0.3901 -0.3072 -0.2270 -0.3479 -0.2878 -0.2357 -0.2431 -0.2145 -0.3358 0.2798 -0.3100 -0.2260 -0.2809 0.2455 0.3111 0.2282 0.3336 0.2166 -0.3620 -0.2123 -0.2988 0.2837 0.3169 -0.3865 0.2719 -0.2296 0.3261 0.2131 -0.2451 -0.2864 -0.3223 0.2395 -0.3172 -0.2820 -0.2630 -0.2831 0.2445 0.2906 0.2670 -0.2550 -0.1930 0.3376 0.3031 0.3072 -0.4125 0.2695 0.2272 0.3027 -0.3360 -0.3656 -0.2616 0.2526 -0.2864 0.3228 0.2021 0.3319 0.3282 -0.2597 -0.2636 -0.2742 0.2814 -0.2253 -0.3328 0.1974 -0.2884 -0.2735 0.2206 0.2343 0.2127 0.2657 -0.3078 -0.2337 0.2053 0.3677 -0.2769 -0.3403 0.3636 -0.3221 -0.2330 -0.2653 -0.2967 0.3596 -0.2498 -0.2704 -0.2544 0.2205 -0.2392 -0.3556 -0.2589 -0.3201 -0.3211 -0.2933 -0.2492 -0.2531 -0.4162 -0.2805 0.3249 -0.2022 -0.2960 0.2627 -0.2816 -0.3106 -0.2465 0.2917 -0.3237 0.1948 -0.2328 0.2630 0.3618 0.2209 -0.2260 -0.2955 -0.2187 0.2585 -0.2986 -0.2484 -0.2449 0.2583 -0.2825 -0.2561 -0.2428 -0.2313 -0.2827 -0.2729 -0.2290 -0.2333 -0.2800 -0.2455 0.2041 0.2700 -0.2625 0.2344 -0.4422 -0.2548 -0.3080 0.3308 0.2487 0.2718 -0.3474 -0.2800 0.2508 0.3297 -0.3323 0.3012 -0.2757 -0.2775 -0.2944 -0.3455 -0.2854 -0.2381 0.3534 0.2016 -0.2987 0.2815 -0.2892 0.2685 -0.3721 0.2673 0.3959 0.3071 -0.2164 -0.2869 0.2659 -0.2429 -0.2712 0.2255 0.2555 -0.2401" HIT_INDICES="10 15 42 140 147 213 225 260 262 644 658 661 676 727 753 922 962 1009 1368 1405 1406 1500 1515 1614 1782 2034 2040 2136 2157 2252 2380 2398 2572 2785 2824 3440 3486 3667 3761 3765 3907 3956 3963 3978 4130 4140 4450 4461 4570 5019 5027 5259 5367 5506 5642 5885 6001 6016 6102 6550 6575 6661 6689 6879 6897 6940 7353 7421 7806 7897 8107 8210 8356 8453 8508 8606 8639 8684 8798 8832 8857 8877 9101 9199 9271 9329 9386 9398 9505 9582 9601 9676 9722 9726 9738 9762 9780 9786 9795 9819 9862" ES_PROFILE="0.0473 0.0931 0.1254 0.1383 0.1604 0.1740 0.1928 0.2085 0.2275 0.2011 0.2121 0.2243 0.2350 0.2416 0.2506 0.2434 0.2490 0.2536 0.2238 0.2267 0.2333 0.2300 0.2347 0.2304 0.2183 0.1966 0.2001 0.1941 0.1957 0.1895 0.1796 0.1809 0.1658 0.1463 0.1445 0.0827 0.0790 0.0614 0.0525 0.0528 0.0388 0.0342 0.0340 0.0329 0.0176 0.0168 -0.0146 -0.0153 -0.0260 -0.0709 -0.0707 -0.0932 -0.1029 -0.1156 -0.1278 -0.1507 -0.1604 -0.1598 -0.1663 -0.2093 -0.2089 -0.2147 -0.2145 -0.2305 -0.2290 -0.2299 -0.2679 -0.2705 -0.3046 -0.3084 -0.3238 -0.3280 -0.3361 -0.3388 -0.3369 -0.3390 -0.3344 -0.3308 -0.3337 -0.3282 -0.3217 -0.3144 -0.3266 -0.3250 -0.3201 -0.3130 -0.3049 -0.2920 -0.2871 -0.2772 -0.2610 -0.2480 -0.2294 -0.2063 -0.1832 -0.1598 -0.1343 -0.1069 -0.0785 -0.0463 0.0017" RANK_AT_ES="8605.0000" RANK_SCORE_AT_ES="-0.1119"/>
  <DTG RANKED_LIST="state1.rnk" TEMPLATE="na_as_pre_ranked" GENESET="gene_sets.gmt#HALLMARK_NOTCH_SIGNALING" ES="-0.4435" NES="-1.2057" NP="0.2125" FDR="0.3577" FWER="0.9770" RND_ES="0.6373 -0.3257 -0.4476 -0.3773 -0.3024 -0.4507 0.3219 -0.3882 0.5313 -0.4391 -0.3497 0.3156 -0.4010 0.4683 0.4679 -0.2449 -0.3620 -0.3870 0.4352 0.2840 0.2482 -0.3799 0.3373 -0.3163 0.4345 0.3848 -0.4568 0.3189 -0.3768 -0.2752 -0.4912 -0.3321 0.4506 -0.3057 0.4972 -0.2489 0.3565 -0.5035 0.4421 0.6437 -0.4278 0.4027 0.2969 -0.4427 -0.3418 -0.2438 -0.2908 0.4412 0.4113 0.3438 -0.3609 0.3330 0.4967 0.5422 0.3736 -0.5264 0.3382 -0.2785 -0.4932 -0.3187 0.3287 -0.2638 -0.2625 -0.2272 -0.3691 0.2361 -0.3860 0.3362 0.4245 -0.4314 0.4247 0.3520 -0.2832 -0.2733 -0.2499 -0.5265 0.4994 -0.3620 -0.2213 -0.4087 -0.3115 -0.5963 0.2687 0.4478 -0.2812 0.4160 -0.4406 0.3734 0.4328 0.2867 0.4656 0.2477 -0.3688 -0.3112 0.3024 -0.2911 -0.2077 -0.3825 0.2999 0.3888 -0.4652 0.5977 -0.3699 -0.4280 0.3550 -0.5562 0.3587 -0.3467 0.2039 -0.3989 -0.3266 -0.3428 -0.3588 0.4154 -0.2539 -0.5453 0.1352 -0.3824 0.3785 -0.3802 0.3061 -0.4124 0.3508 -0.2639 0.3588 -0.2587 -0.3811 -0.3348 -0.4872 -0.3566 0.4687 0.3477 -0.3017 0.3322 0.3757 0.5492 -0.4134 -0.2595 0.3157 -0.3959 -0.4786 0.4629 -0.3779 -0.4052 0.4970 -0.2916 0.3755 0.4651 -0.4418 -0.3348 -0.4616 -0.3978 0.5422 -0.4235 0.3089 0.3709 -0.3677 -0.2208 -0.4118 0.4389 -0.3858 0.2851 -0.4984 0.2770 -0.3748 0.2891 -0.3282 -0.3117 -0.3866 -0.3655 0.3564 0.3341 -0.1989 -0.3666 0.3302 -0.3954 0.2950 -0.2256 -0.4620 0.2444 -0.4217 -0.3330 -0.2561 -0.3069 -0.3121 -0.3006 0.2341 0.3555 0.3485 -0.3739 -0.4818 0.3056 -0.3596 -0.2981 -0.2857 -0.2984 -0.3084 -0.3357 0.4507 0.2804 0.2047 0.3255 -0.5270 -0.2366 -0.3443 -0.5304 -0.4549 0.3241 0.2839 -0.3475 0.3693 -0.3756 -0.4555 -0.4850 -0.5663 -0.4566 -0.5515 0.4398 0.3315 -0.2652 -0.4295 0.3185 0.3724 -0.4739 0.2727 0.3119 0.3883 0.3393 -0.3394 0.2502 -0.4556 0.3610 0.3470 0.4741 -0.3691 0.1700 0.4060 -0.4831 -0.4392 -0.3568 -0.3265 -0.3219 -0.2813 -0.3727 -0.3150 -0.3279 0.3306 0.3545 0.3133 -0.3603 0.4084 -0.4118 -0.2520 0.3345 -0.4065 0.2304 -0.5494 -0.4093 -0.4545 -0.4163 0.3374 -0.2308 -0.2978 0.4019 -0.4732 -0.3517 -0.2719 -0.3237 0.3243 0.4544 0.4048 -0.4084 0.2724 -0.3380 0.3577 -0.3428 -0.3231 0.2683 0.2822 -0.5061 -0.4700 0.4084 -0.4486 -0.5203 0.4089 0.3586 0.3909 0.4820 0.3916 -0.3155 0.3921 -0.4002 0.2636 -0.5036 0.3178 -0.3283 -0.2767 -0.1960 -0.3403 -0.5464 -0.2814 0.3580 0.6125 -0.2632 0.2528 -0.5264 -0.3941 0.3180 -0.3598 -0.3914 -0.3332 0.5421 0.3150 -0.3945 -0.4227 -0.2735 0.3678 -0.2886 -0.4910 -0.4803 -0.3967 0.4090 -0.2858 -0.2576 0.2905 0.3976 0.3237 0.6365 -0.2727 0.3413 0.3790 -0.2052 0.3176 -0.5371 0.3283 -0.1435 -0.3271 0.3557 0.2879 -0.3512 0.3153 0.4755 -0.3761 -0.4284 0.3663 0.2350 -0.3374 0.3670 0.3679 0.3090 0.1969 -0.2586 -0.3251 -0.3739 -0.2853 0.4038 0.4141 -0.3138 -0.3603 -0.4275 0.3505 -0.4618 0.3690 0.2637 0.3396 -0.3642 -0.4862 0.3606 0.3421 -0.4102 -0.2910 -0.4546 -0.4330 0.2451 -0.3730 0.4992 0.4174 0.3297 0.2658 0.4256 -0.3411 -0.4549 -0.4237 -0.3495 0.5017 -0.4301 0.3384 0.3246 0.4872 0.5253 -0.4185 -0.2877 -0.2701 0.6036 -0.3664 -0.2309 -0.1997 0.3971 0.3752 0.2955 -0.3653 0.3289 0.2446 0.3784 0.5086 -0.2743 -0.4140 0.5945 0.2869 0.4358 -0.4019 -0.4030 0.3598 0.3466 -0.2844 -0.4730 -0.3083 -0.2852 -0.4801 -0.3565 -0.3721 0.3790 0.3757 0.5098 0.3435 0.3111 -0.1836 -0.3872 -0.3175 0.4171 0.5702 -0.3958 -0.2849 -0.2443 -0.3503 -0.2586 0.2804 -0.2847 -0.4051 0.3418 0.4023 0.3378 -0.2697 -0.5599 -0.4075 -0.2726 -0.2987 -0.3760 -0.3226 -0.2202 0.3418 0.2864 -0.3349 0.4003 0.3486 -0.4069 -0.3261 -0.2979 0.3321 -0.4280 -0.3531 -0.4620 -0.3437 0.5116 0.3221 0.2582 -0.3291 0.5030 0.2226 0.4495 0.3502 0.2960 -0.3122 0.3336 -0.3460 0.2640 -0.3156 0.3823 0.2644 0.3646 0.3978 0.2499 -0.4438 -0.4483 0.4752 -0.3309 -0.3753 0.3858 -0.5153 -0.3851 0.4642 -0.4221 -0.4078 -0.3254 -0.5430 -0.2585 -0.2496 0.2958 -0.5089 -0.2285 -0.3154 0.2983 0.3718 -0.3477 0.4679 0.3826 0.2977 0.2801 -0.4723 0.3252 0.4730 -0.2996 0.3550 -0.5352 -0.4427 -0.3813 0.4351 -0.5037 0.2386 -0.4113 -0.5167 0.4341 0.5255 0.3892 -0.4344 -0.1824 0.2944 0.2273 -0.2965 -0.5517 -0.3239 0.5564 0.3606 -0.3078 -0.3424 -0.3674 -0.3812 0.4096 -0.4113 -0.5189 -0.2778 -0.4788 -0.2940 0.3157 0.4809 0.2962 -0.3366 0.2913 0.4453 0.4442 0.2872 0.3668 -0.4539 0.3419 0.1942 0.2565 -0.3987 0.4613 -0.3454 -0.3778 0.2699 0.5892 0.3032 0.3477 0.3077 0.3642 -0.5644 0.3229 -0.5419 0.2272 -0.4426 -0.2636 -0.5638 -0.2343 -0.3509 -0.2345 0.2695 0.2120 0.3390 -0.4245 -0.2726 -0.3561 -0.2661 -0.2973 -0.2424 0.2182 0.3039 0.3177 -0.3481 0.4003 -0.4305 -0.2994 0.3444 -0.3630 -0.4516 -0.4595 -0.4282 -0.2985 -0.3376 0.4188 -0.3959 -0.4644 0.3533 0.3490 -0.2526 0.5316 -0.3142 0.3349 -0.3209 -0.3336 -0.2706 0.2319 -0.1548 -0.4782 0.5459 -0.3413 -0.4827 0.4760 0.3980 0.2575 0.3555 0.2699 0.2450 -0.1827 -0.4276 0.4572 0.3161 0.2816 0.3911 0.3458 0.2621 0.4514 0.3154 -0.3059 -0.1562 -0.3619 0.2852 -0.5155 -0.3483 -0.2982 0.3085 0.4153 -0.5905 -0.5308 -0.3557 -0.3548 0.4138 0.3007 0.4454 -0.2792 0.1599 0.2811 -0.3404 -0.5101 0.5669 -0.3028 -0.3586 0.3804 -0.2534 -0.2689 -0.3794 0.3323 -0.3950 -0.3883 0.5357 -0.3610 0.3154 -0.3697 -0.3660 0.2820 0.2540 0.3303 -0.3866 -0.3056 -0.3284 -0.3065 0.3639 -0.3253 0.3274 0.3221 0.2789 0.4360 -0.5173 -0.3204 -0.4980 0.3301 -0.3397 0.2115 0.3443 0.5178 -0.2509 -0.2863 0.5058 0.1891 0.2175 0.4123 -0.4208 0.3192 -0.3429 0.2841 -0.3476 -0.3639 0.4696 -0.3639 0.2575 0.2191 0.3065 0.2954 -0.3671 0.1753 -0.3930 0.3090 0.3424 0.2937 -0.3034 0.2640 0.3195 -0.2970 0.2802 0.3522 0.2600 -0.6037 0.4312 0.3072 -0.3464 0.2647 0.2265 -0.3080 0.3456 -0.3214 -0.4760 -0.3832 0.2643 0.2920 0.3608 -0.2681 0.3293 0.2526 0.3989 0.3972 -0.2439 -0.3327 0.3269 0.5219 0.4796 -0.3776 -0.2927 0.2006 -0.2642 0.2596 0.1894 0.3332 -0.3697 0.4267 0.3504 0.3934 0.2903 -0.5646 0.3967 -0.5185 0.3644 0.5609 -0.3127 0.3032 0.3361 0.2459 0.5384 -0.2681 0.3382 0.2569 -0.3283 -0.2339 0.2909 -0.3435 -0.4438 -0.3723 -0.3983 -0.5142 0.3268 0.4106 0.5275 0.2995 0.3664 0.2530 -0.2886 0.2245 -0.3988 -0.3112 -0.4451 -0.3701 0.2737 -0.3380 0.3890 0.4644 -0.4356 -0.2833 0.4334 -0.3491 -0.4329 0.3822 0.3644 0.5427 0.2855 -0.3804 0.2408 -0.3835 -0.1982 -0.2422 0.4290 0.4759 -0.4172 0.3176 0.3184 -0.4269 0.4552 0.2972 -0.3694 0.2770 0.2790 0.4503 -0.3490 -0.5202 0.2875 -0.2417 0.2537 0.5520 0.3872 0.4099 0.4805 -0.5878 0.2302 0.5024 -0.4944 -0.3795 0.3112 0.3803 0.2288 0.4134 -0.3352 -0.3010 -0.3188 -0.4079 0.3129 0.2479 0.2855 -0.5073 0.3937 0.3228 -0.5052 -0.2679 -0.4446 -0.3666 -0.2274 0.2346 0.1886 0.2914 -0.3457 0.3232 -0.5288 0.3026 -0.4711 0.2668 0.2524 -0.5998 -0.3775 -0.2138 0.4150 0.2213 -0.3483 0.2117 -0.5521 -0.4309 0.3487 -0.7495 -0.3261 0.3132 -0.2617 0.2970 -0.5042 -0.2601 -0.3036 0.3871 -0.3163 0.4231 0.1854 0.4326 -0.3133 -0.2705 -0.3326 0.3613 -0.3003 0.4198 0.3823 0.2658 0.3819 0.3491 0.3618 -0.4864 -0.3168 -0.4241 0.4891 0.4090 -0.3533 -0.3070 -0.2387 -0.4127 -0.2792 -0.3650 0.3560 -0.3561 -0.3601 0.4457 -0.4370 -0.2173 -0.3949 0.4423 0.4776 -0.2397 0.2939 -0.4950 0.2503 -0.4211 0.2688 -0.4464 0.2794 -0.5044 -0.4684 -0.2896 -0.3181 0.3096 -0.3419 0.4043 0.2906 -0.2600 -0.2876 -0.4375 0.2692 -0.4291 0.3666 0.3498 0.2420 -0.2481 -0.2253 -0.5372 0.5673 -0.2934 -0.4507 -0.4757 -0.2145 0.4254 0.4645 -0.3217 0.3162 -0.4558 0.5657 -0.3106 0.4806 -0.2837 -0.3512 -0.2115 -0.3730 -0.2528 0.4300 -0.3749 0.4733 0.3954 -0.4901 0.3947 -0.3408 -0.4805 0.3917 0.2621 -0.3803 -0.4857 -0.4089 -0.3693 0.3260 -0.3111 0.2436 0.4226 -0.4611 0.4693 -0.4687 -0.4404 -0.2850 -0.2529 -0.3379 0.5016 -0.3148 0.3022 0.4275 -0.4479 0.3255 0.3819 -0.2296 0.4636 0.4243 0.2400 -0.6341 -0.2813" HIT_INDICES="29 389 1503 1999 2022 3336 3600 4427 4452 4561 4707 5019 6201 7426 7685 7784 8463 8941 9279 9280 9501 9569 9642 9780" ES_PROFILE="0.1835 0.2223 0.1387 0.1082 0.1253 -0.0022 -0.0251 -0.1078 -0.1090 -0.1181 -0.1304 -0.1576 -0.2666 -0.3707 -0.3741 -0.3601 -0.3951 -0.3981 -0.3741 -0.3159 -0.2638 -0.1888 -0.1048 0.0100" RANK_AT_ES="8940.0000" RANK_SCORE_AT_ES="-0.1376"/>
  <DTG RANKED_LIST="state1.rnk" TEMPLATE="na_as_pre_ranked" GENESET="gene_sets.gmt#HALLMARK_COMPLEMENT" ES="-0.3018" NES="-1.0675" NP="0.3433" FDR="0.6932" FWER="1.0000" RND_ES="-0.2612 -0.3316 -0.3436 -0.2467 -0.2892 -0.2576 0.2593 -0.2576 -0.2610 0.2003 -0.3062 -0.2679 0.4016 -0.3022 -0.3337 0.3650 0.2706 -0.2081 -0.4025 -0.2157 -0.3407 -0.2233 -0.3073 -0.3034 0.2848 -0.3623 -0.3086 0.3440 0.2215 0.2609 0.2373 0.2355 -0.2049 -0.2317 -0.3291 0.2705 0.2450 -0.2090 -0.2717 0.2392 -0.2697 -0.2280 0.2502 -0.2836 -0.2270 -0.2061 0.2912 0.2189 -0.2288 0.2571 0.2796 0.3459 0.2961 0.3005 -0.3171 -0.2357 -0.2614 -0.2551 -0.2612 -0.2220 -0.2391 0.2623 0.2627 0.3104 -0.2791 -0.3638 0.3193 0.2729 -0.2379 -0.2230 0.2668 -0.3818 -0.2083 0.3530 0.2795 -0.2067 0.2420 0.2959 0.2798 0.1996 -0.2894 -0.3087 0.2678 0.4051 -0.2408 -0.2618 -0.2795 -0.2570 0.2521 -0.2549 -0.3679 0.2956 -0.2328 -0.3024 -0.2455 -0.2045 -0.4045 0.3264 0.2642 -0.2925 -0.3707 -0.4295 0.2948 0.2619 -0.3213 0.2501 0.2512 -0.2549 0.2366 0.2383 -0.3583 0.2430 -0.2560 -0.2589 -0.2448 0.3550 -0.2488 0.2523 -0.2941 0.2920 0.2578 0.3127 -0.2745 -0.2910 -0.2621 -0.2026 -0.3482 -0.2522 0.2801 -0.2694 -0.3279 0.2624 -0.2551 -0.3139 -0.2777 -0.3199 0.2822 0.3017 0.2303 -0.2644 0.2473 0.2879 -0.2525 0.3938 0.3222 0.2952 0.2763 -0.2929 -0.3387 -0.4359 -0.3277 0.3150 0.2482 0.2624 0.2770 0.2609 0.2375 -0.3341 -0.2668 0.2579 0.2499 -0.1864 0.2751 0.2751 -0.3731 0.2195 -0.2543 0.2381 -0.2590 0.2891 0.2951 0.2155 -0.3496 0.3032 -0.2852 -0.3157 0.2635 0.2865 -0.3897 -0.2904 -0.2373 0.3100 0.2514 -0.3281 -0.3055 -0.3441 -0.2417 -0.2363 -0.3473 0.2629 0.3549 0.2194 0.2933 -0.2399 -0.2697 -0.2645 -0.1944 0.2881 0.3094 0.2686 0.3655 -0.2579 0.2934 -0.2316 0.3334 -0.2376 0.3187 0.2834 0.4105 0.3190 0.2841 0.2908 -0.3547 -0.2595 0.3425 0.2439 0.2248 0.2356 0.2626 -0.2297 0.2248 -0.2607 -0.2578 -0.3681 0.2216 -0.2365 -0.2037 -0.3399 -0.3059 0.2883 -0.3593 -0.2589 0.3615 -0.3298 0.2298 -0.2400 0.2932 -0.2417 0.3127 0.3228 0.2834 0.2365 -0.3043 -0.2992 -0.4066 0.3415 0.2797 -0.2857 -0.2142 -0.2838 0.3732 -0.3001 -0.2553 -0.2403 0.2695 -0.2094 0.3432 0.3430 -0.3389 0.2562 -0.2732 0.2783 0.2472 0.3486 0.2496 0.3493 -0.2307 0.3594 0.3356 0.2298 -0.2942 -0.2915 -0.2486 -0.2579 -0.3136 -0.2703 -0.3263 -0.3014 0.2247 0.2168 -0.3334 -0.2479 0.2213 0.2703 -0.2872 -0.2849 0.2256 -0.2432 0.3173 -0.2225 0.2104 0.2002 0.2977 -0.2414 0.2538 -0.2345 0.3280 -0.2874 -0.3150 0.2838 -0.2528 0.3163 -0.3422 -0.2997 0.2499 -0.2523 -0.3287 -0.2443 0.2667 0.2516 -0.3223 0.2335 -0.3131 -0.2725 -0.2314 0.2820 0.3767 -0.3572 -0.3848 -0.2745 0.1930 0.2903 -0.3124 0.1847 -0.2662 -0.2050 0.2363 -0.2971 -0.2488 -0.3018 -0.2975 -0.3333 -0.2104 0.3117 0.2847 -0.3128 0.2487 -0.3498 -0.2790 -0.2745 0.2944 -0.2561 -0.2783 -0.2366 -0.3355 -0.3340 -0.3559 -0.1768 0.2781 -0.2631 0.3153 0.2821 -0.3159 -0.2194 0.3432 0.3002 0.2204 -0.2213 -0.3920 0.1987 -0.3278 -0.2509 -0.2633 0.2364 0.3038 -0.2771 0.2300 0.3159 -0.2298 -0.2425 0.2588 -0.3153 -0.2313 0.2032 0.3190 -0.2158 0.2439 0.2149 -0.3024 0.3552 -0.2958 -0.2331 -0.3296 -0.4243 0.1966 0.3470 0.2807 -0.2367 0.2791 0.2242 -0.3686 0.2473 0.2529 -0.2822 0.2944 -0.3073 0.1932 -0.3146 0.2349 -0.2706 -0.2348 -0.2641 -0.3381 0.2664 0.3488 -0.2674 -0.3112 0.2985 0.2593 -0.2262 -0.3706 -0.2471 0.3043 0.3270 0.3264 -0.4276 0.2442 0.2509 0.2837 0.2240 0.2269 -0.2675 -0.2204 -0.2758 0.2254 -0.2841 -0.3047 0.2188 0.2635 -0.3302 -0.2863 0.2742 -0.3060 0.2321 -0.3273 -0.2477 0.2895 -0.1981 -0.3053 -0.2906 -0.3569 0.2387 0.1919 0.2638 -0.2717 0.2265 -0.2917 -0.3061 -0.3124 0.3287 0.3214 -0.3072 -0.3211 -0.1811 -0.2322 0.2178 0.2452 0.3236 0.2051 0.2278 0.2264 -0.3329 0.2945 -0.2306 0.2480 -0.2688 0.2741 -0.2605 -0.2588 0.2866 0.2106 -0.2702 -0.2736 -0.2806 0.2547 0.2607 0.2490 -0.2492 -0.2577 -0.3209 -0.2655 0.3429 -0.2193 -0.1941 -0.2780 -0.2813 0.2192 0.3269 0.2989 -0.2101 0.2714 -0.3184 -0.2564 0.3213 -0.3019 0.2884 -0.2192 -0.2082 0.2221 0.2856 -0.4904 0.2849 0.2726 0.3945 0.2274 -0.2238 -0.2763 0.2843 0.2500 0.2870 -0.2234 0.2266 0.2297 0.3107 -0.2490 0.2093 0.2560 -0.2929 -0.4081 -0.2440 -0.2680 0.2140 0.2211 -0.3648 -0.3471 -0.3699 -0.3112 0.3311 0.2779 0.2249 0.2790 0.3086 0.2649 -0.2236 0.3243 0.2497 0.2216 -0.3242 -0.2710 0.2089 0.3176 0.2565 -0.3615 -0.2899 0.2974 0.2685 -0.2365 0.2906 -0.2316 -0.2104 0.2866 -0.3358 0.2235 0.2601 -0.3077 -0.2545 -0.2922 0.2265 -0.2859 -0.1823 -0.2189 -0.2549 -0.3192 0.2934 -0.2586 0.2907 0.2505 0.3574 -0.2870 0.3278 -0.3234 -0.3051 0.2830 0.3122 -0.2781 0.2762 0.2650 0.1924 -0.2773 0.2520 0.2547 -0.2868 -0.2659 -0.2582 0.2498 -0.2743 0.3039 0.2609 0.2544 0.2280 0.2829 0.3298 0.2176 -0.2396 -0.3222 0.2867 0.3427 -0.2756 0.3574 0.2903 -0.2832 -0.3048 0.1962 -0.2631 -0.2324 -0.1989 -0.2571 0.2707 -0.2674 -0.3008 0.3354 -0.2169 0.3266 -0.3434 0.2844 -0.2365 0.2659 -0.2920 0.3225 0.2579 -0.3702 0.2985 -0.3299 -0.1838 -0.2849 0.3904 0.2121 0.2906 0.2348 0.2690 0.2207 -0.2560 -0.2841 0.2209 0.2857 0.2982 -0.2618 0.3307 -0.3294 -0.2512 0.3792 -0.1776 -0.3540 -0.2957 -0.2422 0.2870 -0.3188 0.2197 -0.2917 -0.3059 -0.2585 -0.3627 -0.3319 0.2167 0.3289 0.2450 0.2938 0.2654 -0.3605 0.2819 0.2390 -0.2720 0.2936 -0.2701 -0.2944 0.2474 -0.2271 -0.2717 -0.2076 0.2011 0.2375 0.2365 0.3126 0.2250 0.2372 0.2952 -0.3098 -0.3412 -0.3112 0.3906 -0.2467 -0.2328 0.2877 -0.2939 0.2248 0.1945 -0.3525 -0.2495 -0.3103 -0.2924 -0.2447 -0.2205 0.2493 -0.2735 0.2196 0.2964 0.3306 0.2808 -0.2570 -0.2636 0.2869 -0.3798 -0.2964 0.2417 -0.3205 0.2295 -0.1942 -0.1866 -0.3140 0.2891 -0.3357 0.2268 -0.2880 -0.2895 -0.3376 -0.2523 0.2438 -0.2396 -0.2769 0.2631 0.2495 -0.3271 -0.4498 -0.2583 0.1980 0.2736 0.2346 0.3613 0.2267 -0.2657 -0.3395 0.2833 -0.2294 0.2403 -0.2565 0.2483 -0.3448 -0.2302 0.2877 0.3859 0.3116 0.2506 0.3659 -0.2944 -0.2267 0.3040 -0.2836 -0.3507 -0.2503 -0.2531 0.2970 -0.2923 0.3385 -0.3332 0.2308 -0.2687 0.2591 0.3507 -0.2105 0.3015 -0.2310 0.3209 0.2784 -0.2603 -0.3433 0.3010 -0.3165 -0.2392 -0.2611 -0.3057 -0.2362 0.2908 -0.3524 0.2288 0.3083 -0.2694 -0.2965 0.1550 -0.3099 0.3068 -0.2350 0.2268 -0.2305 -0.3025 -0.2684 -0.3066 -0.3261 -0.2194 0.3438 0.2328 0.3151 -0.3907 0.3475 0.1956 0.3196 -0.3452 -0.2125 -0.2547 -0.2899 -0.3203 0.2991 0.2262 -0.3427 0.2251 -0.2221 0.2840 -0.2596 0.2837 -0.2289 -0.2859 -0.2466 0.2781 0.2600 -0.2716 0.2717 -0.2994 0.2682 0.2097 -0.2682 0.2563 -0.2428 -0.2756 -0.2483 -0.2421 -0.2934 0.2626 -0.3115 0.2446 -0.2422 -0.2506 -0.2632 0.2608 0.3719 0.2988 0.2580 -0.3283 0.2520 -0.2310 -0.3230 -0.3475 0.2917 0.2867 0.3439 -0.2743 0.2921 0.2688 -0.2607 0.2312 -0.3233 -0.2868 -0.2367 -0.3179 0.2954 0.2189 -0.2878 -0.2193 -0.1922 -0.3375 0.2936 0.2250 -0.2004 0.3395 -0.3022 -0.2378 0.2671 0.3110 -0.3172 0.1804 -0.1865 -0.4038 -0.2438 -0.2478 -0.2899 0.3164 -0.3684 0.1915 0.3330 0.2286 0.2696 -0.2192 -0.2858 0.2374 0.2490 0.2838 0.2389 0.2921 -0.2356 0.3037 -0.3600 -0.3002 0.2474 0.3068 -0.3221 -0.4036 -0.2474 0.2669 0.2213 0.2731 0.2276 0.2454 -0.2166 -0.2625 0.2787 0.2450 -0.2170 -0.3149 0.2385 0.2356 0.2124 -0.2582 0.2340 -0.3516 -0.2773 -0.2381 -0.3373 0.2678 0.2250 -0.2503 -0.3317 -0.2403 -0.2297 -0.3414 0.2402 -0.2805 0.2569 -0.3590 -0.2441 -0.2484 -0.2497 -0.2148 -0.2591 0.2755 -0.3684 -0.2300 0.2497 -0.3468 -0.3072 0.2093 -0.2776 0.2905 0.2508 0.3812 0.2721 -0.2224 -0.3032 -0.3325 -0.2820 -0.2957 -0.4077 -0.2833 0.3439 0.2641 0.3047 -0.2328 0.2512 0.2428 0.2679 -0.3721 0.3573 -0.2933 -0.2101 0.3208 -0.3748 -0.2906 0.2371 -0.2809 -0.3085 0.3068 0.2570 -0.2638 -0.2760 -0.2447 0.2447 -0.3183 0.3437 -0.2596 0.2861 0.2381 -0.2897 0.3415 -0.2507 -0.3272 -0.3399 0.2277 -0.3549 -0.3636 0.3053 -0.3288 -0.3163 -0.2996 0.2658 0.2875 -0.2672 -0.2908 0.3161 -0.2565 0.2189 -0.2418 -0.2453 0.3042" HIT_INDICES="20 26 43 45 117 179 446 504 536 709 745 767 828 923 1114 1165 1195 1205 1250 1274 1299 1401 1418 1463 1569 1680 1768 1846 2054 2272 2281 2344 2379 2439 2445 2492 2497 2513 2539 2652 2705 2725 2752 2882 2926 2979 3016 3051 3585 3613 3647 3846 3866 4399 4757 4856 4873 5095 5217 5586 5639 5712 5747 6136 6218 6265 6284 6548 6736 6791 6919 7070 7165 7185 7511 7676 7684 7702 7753 7856 8026 8379 8386 8419 8485 8491 8636 8954 8977 9003 9097 9287 9298 9492 9533 9575 9599 9634 9638 9771 9786 9795 9796 9833 9855" ES_PROFILE="0.0444 0.0876 0.1229 0.1592 0.1777 0.1942 0.1830 0.1924 0.2039 0.1990 0.2077 0.2176 0.2228 0.2237 0.2133 0.2168 0.2222 0.2295 0.2330 0.2385 0.2437 0.2404 0.2458 0.2481 0.2436 0.2380 0.2344 0.2315 0.2146 0.1959 0.1987 0.1957 0.1955 0.1925 0.1951 0.1933 0.1958 0.1972 0.1975 0.1886 0.1857 0.1861 0.1858 0.1747 0.1722 0.1688 0.1669 0.1652 0.1116 0.1097 0.1071 0.0874 0.0859 0.0317 -0.0042 -0.0135 -0.0143 -0.0359 -0.0471 -0.0832 -0.0868 -0.0924 -0.0941 -0.1314 -0.1373 -0.1394 -0.1387 -0.1627 -0.1786 -0.1808 -0.1902 -0.2017 -0.2073 -0.2052 -0.2337 -0.2454 -0.2410 -0.2375 -0.2373 -0.2422 -0.2534 -0.2821 -0.2755 -0.2713 -0.2703 -0.2630 -0.2694 -0.2915 -0.2833 -0.2753 -0.2736 -0.2798 -0.2674 -0.2706 -0.2574 -0.2431 -0.2263 -0.2095 -0.1894 -0.1747 -0.1464 -0.1162 -0.0852 -0.0481 0.0025" RANK_AT_ES="8953.0000" RANK_SCORE_AT_ES="-0.1388"/>
  <DTG RANKED_LIST="state1.rnk" TEMPLATE="na_as_pre_ranked" GENESET="gene_sets.gmt#HALLMARK_INFLAMMATORY_RESPONSE" ES="-0.3132" NES="-1.0534" NP="0.3657" FDR="0.6490" FWER="1.0000" RND_ES="-0.2588 0.2317 -0.2976 -0.2926 -0.1871 0.3705 -0.2717 0.2062 0.3491 0.2830 -0.3089 0.2767 0.2155 -0.3372 -0.2840 -0.2680 -0.3031 -0.3388 0.2981 0.2623 0.3793 -0.3625 -0.3341 -0.2768 0.2377 0.2247 0.2613 -0.3940 0.3042 0.2897 0.3301 0.3006 -0.2747 -0.2174 0.2910 -0.2673 0.2392 0.4344 0.2540 0.3271 0.2616 0.1893 0.2723 0.3041 0.3607 0.2732 0.2925 -0.2519 -0.3382 -0.3239 0.3877 -0.3098 -0.3082 0.3076 0.2400 -0.2723 0.2308 -0.3189 -0.2662 0.3076 0.2967 0.3281 -0.2365 -0.3785 -0.2049 -0.2290 -0.2482 0.3219 -0.2528 0.2485 0.3795 -0.2678 -0.2412 0.4384 -0.2694 -0.3019 -0.2312 0.4187 -0.3164 0.2455 -0.2829 -0.2160 0.2518 -0.3302 0.2374 -0.2699 -0.2726 -0.3378 0.3938 -0.2304 -0.2469 -0.2083 0.2945 -0.2232 -0.2852 -0.2735 -0.3764 -0.3186 0.3632 -0.2885 -0.3356 -0.3304 -0.3607 0.2462 -0.3956 0.2703 -0.3550 0.2422 0.3153 0.3848 0.4110 -0.2843 -0.2616 0.2870 -0.3163 0.2982 0.2334 0.2345 -0.4223 -0.3517 -0.2839 0.2444 -0.2783 -0.3062 -0.2619 0.3100 -0.3597 0.2868 -0.3345 -0.2576 0.2763 0.2787 -0.2773 -0.3346 0.3199 -0.4275 0.2844 -0.3860 0.3403 0.3238 0.2317 0.2947 -0.2434 -0.3428 -0.2797 -0.3649 -0.3545 0.3233 0.2346 -0.3198 0.2703 0.3170 0.2383 0.2632 -0.3028 0.2220 0.3533 0.3829 0.2803 0.3163 0.3470 -0.2369 -0.2830 0.2343 -0.2815 -0.2690 0.2185 -0.2562 0.2660 -0.2587 0.3616 -0.3292 0.2935 -0.2800 0.3273 -0.2389 -0.2832 0.2547 0.2956 -0.3226 0.3057 -0.3472 0.2106 -0.2554 0.2821 -0.2840 -0.2486 -0.2949 0.2300 -0.2718 0.2761 0.2581 0.2379 0.3728 -0.3989 -0.3028 0.3278 0.2711 0.3478 -0.3336 0.3080 -0.4012 0.2731 -0.3302 -0.3367 -0.2473 -0.2038 -0.2949 -0.2280 -0.2455 -0.3242 -0.2545 0.3796 -0.2194 -0.2274 -0.3364 -0.2065 0.2870 0.2600 -0.2747 -0.4580 -0.3699 -0.2722 0.3242 0.4309 -0.3483 -0.1984 0.2813 0.2528 0.2941 -0.3232 -0.3256 -0.2382 0.2273 -0.2570 0.2787 0.3384 0.2263 0.2436 0.2277 -0.2519 -0.3543 -0.3018 -0.2826 0.2465 -0.2958 0.3588 0.3443 0.2735 -0.2552 0.4009 0.2354 -0.2818 -0.3891 -0.2461 0.2629 -0.1863 -0.2625 0.3084 0.2549 0.3149 -0.2634 -0.2974 0.2849 -0.2469 -0.3495 -0.3582 0.2316 -0.3307 -0.2689 0.2795 -0.2905 0.3817 -0.2491 -0.3024 -0.2095 -0.2404 -0.3077 -0.2726 0.2936 -0.2675 0.2937 -0.4689 0.3384 0.2223 0.2387 0.3143 0.3447 -0.3760 -0.3034 0.3072 0.2669 0.2402 0.2401 0.2415 -0.2322 -0.2639 -0.4005 -0.4574 0.3201 0.3812 0.2329 -0.3816 0.3487 0.2719 0.2485 -0.3510 0.2968 -0.3261 -0.1951 0.3349 -0.2492 -0.2710 0.2317 0.2607 0.2625 0.2489 0.3704 -0.2870 -0.3351 -0.2581 -0.2748 -0.2640 0.2007 -0.3548 -0.2943 0.2363 -0.3312 -0.3230 0.2641 0.3157 -0.2387 -0.2937 0.2770 -0.3768 0.3434 0.4184 0.2772 0.2143 0.2902 -0.3239 0.2644 -0.3486 -0.2330 0.2516 -0.3322 0.1799 -0.2579 0.3412 -0.3168 -0.2978 -0.2743 0.3084 -0.2143 0.2768 0.2687 0.3171 -0.3280 -0.2416 -0.2480 0.2253 -0.2686 0.2555 0.1827 0.2177 -0.1982 0.2581 0.2758 -0.2756 0.2180 -0.1824 0.2646 0.3222 -0.1935 0.4958 0.2919 -0.1995 -0.2405 -0.3277 -0.2216 -0.2578 -0.3170 0.3839 0.2920 0.3616 -0.2929 -0.3586 0.2657 -0.3671 0.3079 -0.3326 -0.3157 0.3011 -0.2840 0.2874 -0.2904 -0.3067 -0.3271 -0.3107 0.3145 0.2710 0.2343 -0.2147 -0.3333 -0.2151 0.2513 0.3128 -0.3028 -0.4343 -0.3616 0.2522 -0.2903 0.2449 0.3354 -0.2906 0.2381 0.3851 0.2383 0.2586 0.2473 -0.3293 -0.2597 0.4960 -0.3331 -0.3617 0.1951 0.2817 -0.2952 -0.2870 -0.3288 -0.3946 -0.2480 0.3035 -0.2865 0.2289 0.2870 0.3259 -0.3141 0.2470 -0.2753 -0.3684 -0.2817 0.1923 0.3355 0.2473 -0.2688 -0.2970 -0.1735 0.3507 0.3037 0.2415 -0.3141 -0.2671 0.2343 0.3559 -0.2134 -0.3089 0.2908 -0.2804 0.2445 0.3440 -0.3317 0.2301 -0.2941 -0.2701 -0.3490 0.3973 0.2795 0.2717 0.3003 0.3152 -0.2857 0.3648 0.2809 0.2903 0.3047 -0.2610 -0.3898 -0.3439 -0.3008 0.3072 -0.2841 0.3122 -0.2730 0.3037 -0.3809 0.2554 0.1983 0.3245 0.3340 -0.3606 -0.2962 0.2721 0.3015 0.3854 0.3035 0.2260 0.2012 -0.2398 0.2889 -0.2708 0.2253 -0.2435 -0.3022 0.3676 0.3129 -0.2587 0.2540 -0.2926 0.2836 0.2380 -0.2230 0.2839 0.2783 0.2202 0.2444 -0.3291 -0.3003 0.2740 0.3121 -0.5205 -0.4377 -0.3714 -0.4129 -0.2653 0.2476 0.3594 -0.3601 -0.3778 0.4282 0.1982 0.2183 -0.3081 -0.3735 0.2788 -0.2810 -0.2547 -0.3053 0.2459 -0.3894 0.2225 -0.3178 -0.2079 0.2507 0.2362 -0.3453 0.2505 0.3290 -0.2387 0.3285 -0.2435 -0.2336 -0.3870 -0.2713 0.2627 -0.2840 -0.4175 -0.3075 0.3077 0.3245 0.2966 -0.3725 0.2718 -0.3878 0.3144 -0.2436 -0.2197 -0.2639 0.2634 -0.2528 0.3054 -0.2322 -0.3936 -0.4743 0.2990 -0.3612 0.2579 -0.2545 -0.2456 0.2357 -0.2359 0.3282 0.3413 0.4817 0.3238 0.4779 -0.3041 0.3753 -0.2755 -0.2607 -0.2994 0.3125 0.3123 -0.3043 -0.3289 0.2612 -0.2347 -0.3665 -0.3150 0.3133 -0.2528 -0.2047 -0.4350 -0.3530 0.3133 -0.4156 0.3056 -0.2436 -0.3357 -0.2502 -0.3019 -0.2498 -0.3206 0.3306 -0.3167 0.2864 0.3093 0.2166 -0.3487 -0.2616 -0.3803 0.2488 0.2705 -0.3382 0.2750 0.3006 0.2621 -0.2276 -0.3184 -0.2958 -0.3599 -0.2716 -0.3614 0.2826 0.2402 0.2163 -0.2985 0.3173 0.2692 -0.2264 -0.2283 -0.2761 0.2014 0.2710 0.2615 0.2687 0.2126 -0.2588 -0.3285 -0.4033 -0.2696 -0.2676 -0.2061 0.3103 0.2963 -0.3279 -0.4027 0.3083 0.2999 0.3146 -0.2563 0.2180 -0.2888 0.2967 0.2305 -0.2354 -0.2993 -0.2754 -0.1962 0.2890 0.3527 -0.2641 0.3264 -0.2258 0.2654 0.2879 -0.2264 0.1948 -0.2574 0.2365 -0.2723 -0.2948 0.3071 0.2813 -0.2092 -0.2732 0.1680 -0.2167 -0.2292 0.2583 -0.3354 -0.2607 0.2707 -0.3045 0.3611 0.1861 0.3148 0.2120 0.4420 -0.3042 0.2161 0.2569 -0.3476 -0.2775 0.2274 0.3732 0.4081 -0.2170 0.2371 0.3035 -0.3639 -0.3405 -0.3527 -0.2621 0.2250 0.2731 -0.2712 -0.3328 -0.2814 -0.3652 0.2398 0.3053 -0.3395 -0.2424 -0.3582 0.3028 -0.4162 -0.3339 -0.2107 -0.3935 0.3035 -0.2775 0.1952 0.3136 0.3690 0.3897 0.2545 -0.3023 -0.3140 0.3168 -0.3839 -0.5106 0.2983 -0.5004 -0.2806 -0.2755 0.3621 -0.4038 0.2663 0.2444 -0.3818 0.3090 -0.3356 -0.2045 -0.2564 0.3172 0.2988 -0.3659 -0.3406 0.2090 0.2633 -0.2576 0.2714 0.3021 0.3228 -0.2685 -0.2495 0.3447 0.2754 0.2588 -0.2446 0.2391 -0.3105 -0.2962 -0.2708 -0.2754 -0.3076 -0.2571 -0.3031 -0.1930 0.3010 0.3831 -0.3049 -0.2798 -0.3042 0.3009 0.3566 -0.3352 0.2285 -0.2784 0.2823 -0.3396 -0.2767 -0.4950 -0.3577 -0.2057 0.3056 0.2263 0.2929 0.2515 -0.2696 0.3542 0.2447 -0.2777 -0.3371 -0.2683 -0.3166 -0.2727 -0.3418 0.2317 -0.2679 -0.2798 -0.2326 -0.1795 -0.3156 0.2419 -0.2719 0.2751 0.3538 0.3315 0.3274 0.2426 -0.2308 0.3788 -0.2700 -0.3140 0.2522 0.4713 0.3135 -0.2763 -0.2303 0.2087 0.2604 -0.3731 -0.2859 0.2304 -0.2997 0.3109 0.2625 0.2246 -0.2851 -0.3141 0.2908 0.2078 0.2334 0.2400 0.2118 0.3421 -0.2407 0.2642 0.3187 0.2998 -0.3296 -0.4253 -0.2835 0.2618 0.4283 -0.3032 0.3516 0.2219 -0.2528 0.2417 0.3518 -0.3340 0.2774 0.3113 -0.2173 -0.3968 -0.4303 0.2497 -0.3481 -0.3128 0.3610 -0.2391 0.3852 0.2321 -0.3582 -0.3266 0.2349 -0.2990 -0.3023 -0.2646 -0.3955 0.2626 -0.3391 -0.3763 -0.2777 0.2667 0.1911 -0.2356 -0.2998 -0.3850 0.3339 -0.2273 0.2180 -0.1638 0.3529 -0.2225 0.2673 -0.2763 -0.2052 0.3770 -0.2574 -0.2353 -0.3254 0.2984 -0.2953 -0.2672 -0.3386 0.3121 0.3975 -0.3219 -0.3956 -0.3174 0.2185 -0.4560 0.2234 -0.2137 -0.2555 0.2356 0.3712 0.2975 -0.2460 0.3442 0.3545 0.2953 -0.2521 -0.3355 -0.2964 -0.3342 0.2790 0.2416 -0.2771 0.3526 0.2449 0.2230 -0.2346 0.3127 -0.2297 -0.2851 -0.3810 -0.2461 -0.1804 -0.3453 -0.2987 -0.2793 -0.2166 -0.2575 0.2423 -0.2725 0.2285 0.3281 0.2925 -0.2275 -0.2038 0.2276 -0.2129 -0.3725 -0.3488 0.3044 0.3103 -0.2635 0.4586 0.3029 -0.3053 -0.2728 -0.2080 -0.3450 -0.4124 -0.2504 0.2398 0.2853 -0.3250 0.3681 0.3904 0.3871 -0.3227 0.3523 -0.3590 0.2486 0.2079 -0.2836 0.2655 0.2532 -0.2530 0.2393 -0.3653 0.2811 -0.3106 -0.2722 0.3634 -0.2448 0.3057 0.2710 0.3393 -0.2767 -0.2441 -0.2947 -0.3539 0.2242" HIT_INDICES="62 160 182 262 315 451 499 649 704 914 1024 1031 1250 1460 1463 1555 1569 1622 1768 1891 2084 2153 2195 2272 2302 2325 2497 2602 2806 3116 3337 3585 3738 3955 3964 4002 4117 4145 4288 4420 4714 4731 4822 4826 4946 5540 5593 6193 6215 6351 6548 7404 7684 7694 7738 7786 8312 8386 8419 8465 8515 8522 8590 8867 8894 9068 9284 9304 9522 9610 9629 9649 9739 9749 9755 9794" ES_PROFILE="0.0457 0.0729 0.1065 0.1305 0.1552 0.1667 0.1860 0.1918 0.2064 0.2018 0.2061 0.2207 0.2111 0.2005 0.2110 0.2118 0.2204 0.2246 0.2182 0.2134 0.2003 0.1996 0.2014 0.1993 0.2019 0.2050 0.1922 0.1858 0.1687 0.1398 0.1194 0.0956 0.0811 0.0597 0.0595 0.0562 0.0448 0.0423 0.0279 0.0149 -0.0141 -0.0148 -0.0229 -0.0221 -0.0328 -0.0909 -0.0936 -0.1509 -0.1492 -0.1588 -0.1741 -0.2542 -0.2746 -0.2674 -0.2634 -0.2597 -0.3021 -0.2980 -0.2896 -0.2821 -0.2747 -0.2629 -0.2567 -0.2696 -0.2566 -0.2568 -0.2579 -0.2387 -0.2337 -0.2118 -0.1818 -0.1507 -0.1188 -0.0781 -0.0364 0.0087" RANK_AT_ES="8311.0000" RANK_SCORE_AT_ES="-0.0949"/>
  <DTG RANKED_LIST="state1.rnk" TEMPLATE="na_as_pre_ranked" GENESET="gene_sets.gmt#HALLMARK_BILE_ACID_METABOLISM" ES="-0.3200" NES="-1.0392" NP="0.3840" FDR="0.6195" FWER="1.0000" RND_ES="0.3178 0.3332 -0.2654 -0.3459 -0.2960 -0.2580 0.3397 -0.2030 -0.3444 0.2453 -0.3509 0.4049 0.3278 -0.3353 -0.3500 0.2170 0.2904 0.4363 0.3068 -0.4232 -0.2868 0.2982 -0.3442 -0.3779 -0.3215 -0.2911 0.2293 -0.3418 -0.3388 0.3760 -0.2818 -0.2509 0.3234 -0.3864 0.3304 0.2994 -0.3218 0.3444 -0.2195 -0.3429 -0.2832 -0.2155 0.4076 -0.3909 -0.3725 -0.2927 -0.3062 0.2991 -0.2766 -0.3361 -0.2812 0.3385 -0.2988 -0.1915 -0.3697 -0.2304 0.3161 0.3096 -0.4023 0.4769 -0.2869 0.3047 0.1799 -0.2801 -0.4707 -0.3712 0.2826 0.3128 0.4180 0.3080 -0.4258 -0.3036 0.2374 -0.2930 0.3655 0.4991 0.2868 0.1928 0.3498 -0.3638 -0.2356 -0.2334 -0.2712 -0.3433 0.2012 -0.3139 0.3808 -0.3471 0.3586 -0.3115 0.2698 -0.2522 0.3935 0.2956 0.2804 0.2606 -0.3236 -0.3215 -0.3426 0.2785 -0.2400 -0.2694 -0.2414 -0.2905 0.2619 0.2119 0.2198 -0.3444 -0.3642 0.3807 0.3623 -0.3231 0.2600 0.2879 0.3043 -0.2338 0.2706 -0.2119 -0.3047 -0.2986 -0.2067 -0.2487 0.2615 -0.3092 -0.3152 -0.2964 -0.3789 0.4506 0.2815 -0.2752 -0.2378 0.4338 -0.2676 0.2760 0.2584 -0.3103 -0.3872 -0.3432 0.2559 0.2472 0.3225 0.2691 0.2125 -0.2416 0.3114 0.2655 -0.3979 0.2826 -0.2182 -0.4091 -0.2978 -0.4046 0.5138 -0.2407 -0.3572 -0.3510 -0.2470 -0.3578 -0.3169 -0.3105 0.3672 0.2595 0.3683 0.3360 0.2675 0.3082 -0.2694 0.2681 -0.3547 0.4355 -0.2423 -0.2640 0.2609 0.3176 0.2477 0.3458 -0.2824 -0.4155 -0.4373 -0.2585 -0.2850 0.3121 0.2314 0.3070 -0.2731 -0.2722 0.3102 -0.2930 -0.2462 0.2645 -0.2575 -0.3622 0.3632 0.4322 -0.2726 -0.2828 -0.2879 0.2565 -0.2553 -0.3337 -0.3252 -0.2439 0.2447 0.2658 -0.4327 -0.3865 -0.2562 -0.3707 0.4530 -0.2406 -0.2826 -0.3339 0.3055 -0.2695 -0.3182 0.3085 -0.3029 0.3245 -0.3515 -0.4275 -0.2252 0.3722 -0.3079 0.2291 0.3458 0.3044 -0.2269 -0.3379 -0.2790 -0.2583 -0.2605 0.2586 -0.2860 -0.3066 -0.4355 0.3617 0.2750 0.3515 0.2698 -0.2511 0.2259 -0.3602 -0.2230 0.2474 -0.2610 -0.3558 0.2843 0.3009 -0.3019 0.2879 0.3255 0.3515 0.3393 -0.3963 -0.3334 -0.3672 0.3628 -0.3108 -0.2733 -0.2550 0.3749 0.3099 -0.2749 0.3010 0.2979 -0.4176 0.3966 -0.2144 0.2889 -0.3298 0.2197 -0.2273 -0.2996 -0.2604 -0.4248 -0.2437 0.2326 0.4099 0.2296 -0.1963 -0.3227 -0.5035 -0.3202 0.2651 0.1882 0.2716 0.4460 0.2986 0.2499 -0.2817 0.3963 -0.2236 0.2187 -0.2232 -0.3155 0.3684 -0.3924 -0.2857 -0.3373 -0.3412 0.2894 -0.3386 -0.3020 0.2863 -0.2332 -0.2962 -0.3255 -0.3602 -0.2207 -0.3488 -0.2744 0.2411 -0.2429 -0.3591 0.2373 -0.3086 0.4067 -0.3583 0.3301 0.3033 0.2704 -0.2645 0.3598 0.2682 0.2494 0.2474 0.3893 -0.2411 0.3828 -0.2333 0.1945 0.2462 0.3746 0.2187 0.4022 -0.3133 -0.4472 -0.3172 -0.3275 -0.2158 0.2664 -0.2745 0.2908 0.2646 0.3855 0.2727 0.2084 -0.2328 -0.2100 -0.3793 0.3471 0.2813 -0.3485 -0.3425 0.3395 0.2771 -0.2745 0.4150 -0.1985 -0.2698 -0.2302 0.3349 -0.2822 -0.2663 -0.2499 -0.3046 0.3239 0.3734 -0.3353 -0.2678 -0.2777 0.2733 0.4481 0.2583 0.3306 0.3203 -0.3656 -0.3865 0.3611 -0.2320 0.2720 -0.3486 -0.2180 -0.2098 -0.3116 -0.2300 -0.2281 0.2537 -0.2892 -0.3694 0.3325 -0.4013 -0.4366 0.4254 0.2683 -0.2942 -0.2945 0.2632 0.3557 -0.2899 -0.3411 -0.3154 -0.3222 -0.3196 -0.3532 -0.3376 -0.2753 -0.3770 0.3989 0.2385 -0.2333 -0.2015 -0.3314 0.2009 -0.1610 0.3091 0.2406 -0.3119 0.3058 -0.2155 -0.2612 0.3092 -0.3719 0.3732 0.1977 0.3644 0.3083 0.2941 -0.3704 -0.3320 -0.4227 0.2644 0.2924 -0.2821 0.2196 -0.3694 0.2950 0.1994 0.3555 -0.2897 0.3288 0.2545 -0.3187 0.2834 -0.2758 -0.3935 0.3648 -0.2269 0.2579 0.3087 0.2162 0.1996 0.2848 -0.2802 -0.2594 0.2746 -0.2258 -0.3583 0.4346 0.4223 -0.2446 -0.3629 -0.2955 -0.2246 0.2120 -0.3553 -0.3167 0.3097 -0.2876 -0.2549 -0.2802 -0.3289 -0.3849 0.3881 -0.3053 0.2127 -0.2735 0.3590 -0.3344 -0.2756 0.3435 0.2854 -0.3675 -0.3193 -0.3306 -0.2396 0.3010 -0.3611 0.3887 -0.3556 0.2428 -0.2711 0.3509 -0.2888 -0.3405 0.2120 -0.2607 -0.2199 0.2239 -0.3077 -0.2738 -0.3066 -0.2995 -0.4070 0.2512 -0.3835 -0.4460 0.2081 -0.4079 -0.2480 0.3040 -0.3677 -0.3959 0.3157 0.3998 0.2345 0.2745 0.3093 -0.3219 -0.2833 0.2458 0.2761 -0.3877 -0.3023 0.2338 0.3123 0.3050 -0.2884 0.3366 0.2797 0.3393 0.2985 -0.4619 -0.3171 -0.3229 -0.2573 -0.2722 0.2791 0.1789 0.2130 -0.3794 0.2103 0.3219 0.3476 -0.2558 0.3160 0.4105 0.2568 -0.3121 0.2586 0.2468 -0.2487 0.3037 -0.4448 -0.4008 -0.4725 -0.2457 0.2675 0.2686 -0.3064 0.3653 0.2758 0.3319 0.2859 -0.2886 -0.3425 0.3630 -0.2286 0.4046 0.3225 0.2936 0.2848 0.2449 0.2806 0.3716 0.2325 -0.2863 0.2875 0.3354 -0.3117 0.1915 0.3340 -0.4098 -0.2287 -0.4208 -0.3055 -0.2905 0.3647 -0.2084 0.2889 -0.2657 -0.3865 -0.2609 0.3639 0.2399 -0.1465 0.2431 0.3477 0.3429 -0.4602 0.2755 -0.1917 -0.3989 -0.2618 -0.3728 0.3304 -0.2359 0.2853 0.3113 0.3712 -0.3139 0.4027 -0.2644 -0.2561 0.4129 -0.3038 0.2329 -0.2882 0.2810 0.3779 -0.2839 0.2364 -0.3577 -0.3083 0.2720 -0.2252 -0.2486 0.3606 0.2580 0.2725 -0.3360 -0.3541 0.2427 0.3325 -0.2630 0.2513 -0.3517 -0.2522 0.2487 -0.3001 0.2857 -0.2694 0.3510 0.2590 -0.3103 0.3527 0.3193 -0.4102 -0.2832 -0.4257 -0.2775 -0.4036 -0.2488 -0.2328 0.3142 -0.2711 0.3020 0.2800 -0.3317 0.2991 -0.2181 0.3145 0.3021 0.2983 -0.3014 0.2987 0.4085 -0.4080 -0.3079 -0.2312 -0.3058 -0.3487 -0.3230 -0.3452 -0.2578 0.4331 -0.2442 -0.3590 -0.2830 0.3579 0.2896 0.3435 0.2853 -0.3793 -0.3189 -0.2819 0.3728 -0.2764 0.3198 0.2519 0.2391 0.2518 -0.2530 -0.3887 0.3705 0.4175 -0.2094 -0.2776 0.3052 0.3881 -0.3408 0.3270 -0.2962 0.2413 0.3010 -0.2906 0.3962 0.2586 -0.2682 0.3216 0.3247 0.3108 -0.3489 0.3381 0.2705 0.3182 0.4162 -0.3057 -0.2919 0.2895 -0.5127 -0.2864 -0.4776 0.1895 0.3695 -0.2426 0.3261 -0.3426 -0.2816 -0.2199 0.2567 0.2186 0.3870 0.4532 0.4468 -0.5113 0.3945 -0.2276 -0.4059 0.3257 -0.4558 0.2649 -0.3402 0.2439 -0.3795 -0.3190 0.2422 -0.2755 0.2893 -0.2854 -0.3864 -0.2445 -0.2099 -0.3298 -0.2852 -0.2483 -0.2694 -0.3507 0.1966 -0.2281 0.2583 -0.2963 -0.3018 -0.2849 0.2358 -0.4514 0.3551 0.1921 -0.3015 0.4250 -0.3483 0.3812 -0.3353 0.2919 0.3067 -0.2023 -0.3713 0.3093 -0.2597 0.2457 0.2965 -0.2820 0.2313 -0.2479 -0.5281 0.4328 -0.3567 -0.3612 -0.2494 0.3815 -0.2206 -0.3106 0.3416 0.2797 0.2331 -0.2407 0.3728 0.4117 -0.2701 0.4815 0.2849 0.3025 0.3190 0.3326 -0.2362 0.2860 0.2492 0.2837 -0.2728 0.4056 0.3244 0.2051 0.2433 0.3109 0.3356 0.2303 -0.3629 -0.3200 -0.3236 0.2167 0.3084 0.4881 -0.3826 0.2760 0.3377 -0.3283 -0.2592 -0.5014 0.2806 -0.2966 -0.3563 -0.3560 -0.4527 -0.3024 -0.2679 -0.2912 0.2841 0.2492 0.3264 -0.4717 0.3664 -0.3098 -0.3030 0.3027 -0.2894 0.3593 -0.2569 0.2610 -0.2833 -0.1892 0.3646 -0.1943 -0.3178 -0.2548 -0.2841 -0.2428 0.3547 -0.2837 0.2759 -0.3627 0.2821 -0.4176 -0.3754 0.2944 -0.2428 0.3578 0.2733 0.3176 0.2245 0.2908 -0.4135 -0.4375 0.3029 -0.4061 -0.3758 0.3075 0.3038 0.2333 0.2762 -0.1551 0.3513 0.2815 -0.3751 -0.2705 -0.3454 0.3647 -0.2221 0.2873 0.2894 -0.2717 -0.2730 -0.2702 -0.2666 0.2025 -0.2872 -0.2121 0.3831 -0.2609 0.2600 0.3083 -0.2790 -0.3588 -0.2663 -0.3237 0.2696 0.3315 -0.2543 0.3538 -0.3582 -0.4581 -0.4164 0.2950 -0.2544 -0.4167 -0.2290 0.2293 -0.2970 -0.1955 -0.2870 0.3468 0.2821 0.2643 -0.3284 -0.3741 0.2774 -0.3624 -0.2702 0.2619 0.3358 -0.2601 -0.3346 0.2167 -0.2909 0.2250 0.2597 0.3296 -0.2184 0.3813 0.3234 -0.2605 -0.2998 0.2910 0.2885 0.2482 -0.4424 0.2280 0.2997 0.3383 -0.4099 0.3141 -0.1821 0.4100 0.3059 -0.3226 0.2663 -0.2797 -0.4522 0.3425 -0.2454 -0.2219 0.4223 -0.2878 0.2665 -0.2305 -0.3391 -0.2714 -0.2404 0.2781 0.3256 -0.3153 -0.2822 0.2737 -0.3639 0.2785 -0.2039 -0.3210 0.3104 0.2620 -0.2427 -0.4030 0.2586 -0.2534 -0.3705 -0.2323 0.2460 -0.3105 -0.2558 -0.3153 -0.3181 -0.2933 -0.4025 0.3674 -0.2678 -0.3233 -0.2868 -0.2533 -0.3173 -0.3568 -0.3240 0.3578" HIT_INDICES="186 640 822 962 965 1238 1573 1854 2495 2642 3047 3184 3358 3465 4041 4131 4336 4568 4765 4951 5120 5173 5199 5276 5564 5843 6145 6154 6354 6363 6560 6586 6599 6603 6663 6959 7177 7238 7374 7421 7467 7549 7569 8016 8073 8297 8422 8435 8590 8591 8769 9044 9062 9065 9078 9277 9737 9748" ES_PROFILE="0.0476 0.0410 0.0565 0.0728 0.1028 0.0991 0.0837 0.0699 0.0135 0.0062 -0.0297 -0.0390 -0.0529 -0.0605 -0.1183 -0.1269 -0.1474 -0.1696 -0.1877 -0.2040 -0.2180 -0.2200 -0.2191 -0.2232 -0.2478 -0.2703 -0.2940 -0.2878 -0.3002 -0.2932 -0.3045 -0.2981 -0.2905 -0.2818 -0.2786 -0.2979 -0.3079 -0.3017 -0.3023 -0.2936 -0.2845 -0.2785 -0.2660 -0.2935 -0.2807 -0.2827 -0.2733 -0.2524 -0.2437 -0.2194 -0.2104 -0.2061 -0.1753 -0.1429 -0.1112 -0.0926 -0.0636 0.0133" RANK_AT_ES="7176.0000" RANK_SCORE_AT_ES="-0.0548"/>
  <DTG RANKED_LIST="state1.rnk" TEMPLATE="na_as_pre_ranked" GENESET="gene_sets.gmt#HALLMARK_TNFA_SIGNALING_VIA_NFKB" ES="-0.2791" NES="-1.0112" NP="0.4120" FDR="0.6420" FWER="1.0000" RND_ES="-0.2671 -0.2371 0.2861 -0.2604 -0.2408 0.2764 0.2805 -0.3641 -0.3027 0.2336 0.2866 -0.3163 -0.2719 0.3209 0.2541 0.2521 0.3198 -0.3809 -0.2204 -0.3868 -0.2496 -0.3304 -0.2211 -0.2962 -0.2674 0.3241 0.3038 -0.3417 -0.2930 -0.3096 -0.3845 -0.2291 0.2857 -0.2742 0.2640 -0.2309 -0.2533 -0.2571 -0.3761 0.2159 -0.2295 -0.2090 -0.2853 -0.2792 0.2233 -0.2738 -0.2647 -0.2407 0.2744 -0.2679 0.2816 0.2276 -0.3062 -0.3343 0.2558 -0.2252 -0.2476 0.2325 -0.2234 -0.2491 0.2271 0.2277 -0.2952 -0.2516 -0.3440 -0.2380 -0.2744 -0.3510 -0.3061 -0.2492 -0.2473 0.3259 -0.2046 -0.2663 -0.3039 0.2754 -0.2706 0.2130 0.2518 -0.2072 -0.2527 -0.2588 -0.2529 -0.2462 0.3551 0.2128 0.2720 -0.3359 -0.2788 -0.2629 0.2466 0.2747 0.3731 -0.3038 -0.2507 -0.2628 -0.3347 -0.2708 0.2339 0.2959 -0.3855 0.2922 -0.2631 0.2152 0.2875 0.2842 -0.2572 -0.3370 -0.3564 -0.2321 0.3413 0.3129 -0.2206 -0.2308 -0.2629 0.2424 0.2912 0.2752 -0.2924 -0.2606 0.3856 -0.2002 -0.2431 0.2191 -0.2602 -0.2467 -0.2179 -0.2034 -0.2569 -0.3032 -0.3454 -0.2516 -0.2488 0.2142 -0.2274 -0.2560 0.2862 -0.2230 0.2576 0.2363 0.2203 -0.2773 0.2968 -0.3249 0.3159 0.2473 -0.2459 -0.2781 -0.2421 0.2390 0.2807 -0.2295 -0.3065 0.2380 0.2350 0.2909 0.2467 0.2659 0.2395 -0.2366 -0.3167 -0.2865 -0.2842 0.2455 -0.2891 0.2351 -0.2587 -0.2524 -0.2370 -0.3004 0.3497 0.2257 -0.2605 -0.3589 0.2762 -0.2572 0.3642 0.2217 -0.4170 -0.2719 -0.2387 -0.2311 -0.2798 -0.3104 0.2092 0.2208 -0.3576 0.2874 -0.2959 -0.2719 -0.2527 0.2346 -0.2944 -0.2108 0.2251 0.2102 0.2337 0.3677 0.2340 -0.2169 0.3175 -0.2049 0.2880 0.3816 0.3264 -0.1966 0.3782 -0.2496 -0.2868 -0.2430 -0.2463 -0.3036 -0.4118 0.2834 -0.2146 -0.3203 -0.2693 0.2804 0.2481 -0.2441 0.2322 0.2550 0.2589 0.2510 0.2964 -0.2186 -0.3177 0.2788 0.2701 -0.3543 0.2773 -0.2362 0.2165 0.2939 -0.2534 0.2434 -0.2646 0.2747 -0.2755 0.2269 0.2403 0.2824 0.2238 0.3127 -0.2511 -0.2196 -0.2635 -0.2866 -0.2977 -0.2740 -0.3237 0.2378 -0.2345 0.2251 -0.2168 0.2476 0.4383 -0.3274 -0.2221 -0.2808 -0.2742 -0.2605 0.3066 -0.3090 0.3540 0.2990 -0.2294 -0.3479 -0.2717 0.3019 -0.2848 -0.2722 0.2217 0.2738 0.3061 0.3427 0.3252 -0.3428 -0.3478 0.3458 -0.3243 -0.2573 -0.2928 0.2412 0.2949 -0.2425 0.2534 0.2292 -0.2263 0.2981 0.2225 -0.2346 0.2236 0.2491 0.3139 0.3843 0.2181 0.2299 -0.3095 -0.3014 0.2905 0.2734 -0.2473 -0.3469 0.2832 -0.3062 0.3140 0.2239 0.2478 0.2011 -0.2946 -0.3353 -0.4118 -0.2332 0.2397 0.2980 -0.2174 -0.3494 0.1907 0.3007 -0.2989 -0.2034 0.2680 0.2799 -0.3543 0.3034 0.2553 -0.2925 0.2031 0.2501 0.2396 0.2751 0.2159 0.3077 -0.3375 -0.2997 -0.3041 0.3872 0.2898 0.3243 0.2708 -0.3101 -0.3353 0.2165 -0.2484 0.3336 -0.2759 -0.2557 -0.3010 -0.2129 -0.2912 -0.2630 0.3195 0.2305 0.2817 0.2707 -0.2403 -0.3564 0.2513 0.3469 -0.2525 0.3574 -0.2830 -0.3000 -0.2282 -0.2518 0.2233 0.3195 0.3847 0.3421 0.2352 0.2890 -0.3081 0.2953 0.2729 -0.2450 0.2832 0.2240 -0.2993 0.3364 -0.3075 0.2991 -0.2822 -0.3227 -0.2070 -0.3245 0.2147 -0.2829 0.2454 0.3015 0.2254 0.2383 -0.2935 -0.2557 -0.3526 0.2231 0.2591 0.2390 -0.2266 -0.2631 0.3631 0.2458 0.3058 -0.3199 -0.3201 -0.3246 -0.2338 0.2327 -0.3596 -0.3038 -0.2741 -0.2760 -0.3885 0.2475 -0.3223 0.2228 0.2854 0.2824 -0.3153 -0.2767 -0.2430 0.3611 0.2650 -0.2771 -0.2118 -0.2570 -0.2569 0.2594 0.2641 -0.2521 -0.2370 -0.2336 -0.3077 -0.3234 -0.2613 0.2717 -0.3238 0.3281 0.2564 -0.2961 0.2703 -0.3409 -0.2401 0.1946 -0.2033 -0.2310 -0.2082 -0.2300 0.2183 0.2211 0.2288 -0.3319 0.1821 -0.2598 -0.3024 -0.2536 0.2665 -0.2582 -0.2721 0.2403 0.2849 -0.3344 -0.2341 -0.2770 0.2462 -0.2982 0.2463 -0.2617 -0.2359 -0.2063 -0.2206 -0.2424 -0.2076 -0.2160 -0.1982 0.3775 0.2801 -0.2393 -0.2048 0.3139 -0.2939 -0.2614 0.2788 -0.2356 0.2303 0.1929 -0.3112 -0.2789 -0.2423 0.2469 -0.4148 -0.3005 -0.2560 0.2905 -0.2839 0.2272 0.2872 0.2920 0.2218 0.2717 0.2371 -0.2805 0.2633 0.2429 0.3223 -0.2250 0.2202 0.2349 -0.2868 0.3265 0.2867 0.3499 -0.3256 -0.2699 0.2528 -0.2588 0.2336 -0.2830 0.3206 -0.2367 0.2465 -0.3322 -0.2555 0.2367 -0.2356 0.2491 0.2944 0.2122 -0.3071 0.3579 -0.2708 -0.2545 -0.2633 -0.2472 -0.2877 0.2546 -0.3020 0.2577 -0.2432 0.2423 -0.2023 -0.2492 0.2610 -0.2716 -0.3106 -0.2636 0.2515 -0.2893 -0.2785 0.2339 0.2870 0.2857 -0.2107 0.2358 0.2954 0.3306 -0.2519 0.2348 -0.3109 0.2856 -0.2694 -0.2705 -0.3228 0.3232 0.3060 -0.2496 -0.1904 -0.2893 -0.2465 -0.3371 0.2770 0.2880 -0.2234 -0.2193 -0.2521 -0.2441 -0.2943 0.2503 0.2778 -0.2363 0.3169 0.3191 -0.2606 -0.2882 -0.2753 -0.2814 0.2673 0.2655 -0.3144 0.2195 0.3374 0.2477 -0.2479 0.2967 0.2494 0.2235 0.2810 -0.2625 0.2975 0.3220 -0.3289 -0.2243 0.2719 -0.3529 0.2570 -0.2912 0.2594 -0.2433 0.2644 -0.2795 -0.2072 -0.3302 -0.3095 0.2275 0.2713 -0.2050 0.2752 -0.2605 -0.2370 0.2437 -0.2104 -0.2155 -0.2464 0.2919 0.2317 -0.2593 0.3278 -0.2368 -0.2426 0.3097 -0.2792 -0.2561 -0.2549 0.3060 -0.2957 0.3171 -0.3359 -0.2593 0.2673 -0.2672 -0.2409 -0.3056 -0.3265 -0.2960 -0.1994 0.2363 -0.3216 -0.2923 0.3457 -0.2403 0.2323 -0.2413 0.2510 -0.2701 0.1992 -0.2594 0.3346 -0.3353 0.2751 0.2637 0.2240 0.3017 0.2002 0.2641 0.2775 0.3010 0.2912 0.3218 -0.3224 0.2495 0.3579 0.2429 0.2643 0.2879 0.2694 -0.2948 0.2550 -0.3183 0.2537 -0.3495 0.3441 0.2285 -0.2175 0.2905 0.2532 0.2337 0.2115 -0.1842 0.3284 -0.2592 0.2779 -0.2846 -0.3326 0.3032 -0.3011 -0.3204 0.3338 0.3538 0.2684 -0.2400 -0.2766 0.3072 0.2351 0.2248 0.2868 0.2871 0.2001 -0.2347 0.2721 0.2505 -0.2372 -0.2900 -0.3132 0.3243 -0.3374 0.2636 0.2470 -0.2489 -0.2983 -0.2422 -0.2642 -0.3220 -0.2387 0.2880 -0.2178 -0.3722 -0.3734 -0.3633 -0.2487 -0.2175 0.3272 -0.3609 -0.3488 0.2343 -0.3165 -0.2237 0.3077 0.2625 0.2921 -0.3182 -0.2982 -0.2293 0.2895 0.3914 0.2300 -0.2900 0.2708 -0.2189 -0.3083 0.2626 -0.3669 -0.3113 0.2509 -0.2648 -0.3739 -0.2261 -0.2827 0.2790 0.2706 0.2520 0.2798 -0.2105 -0.2328 0.2652 0.2658 -0.2420 0.2406 0.2731 -0.2274 0.2144 -0.3217 -0.2753 0.2924 -0.2533 -0.4216 0.2585 0.3156 0.2841 -0.2359 -0.2365 0.2350 0.2883 -0.2476 -0.2738 0.2505 0.3974 -0.2695 -0.4502 0.2496 0.3371 0.3504 -0.2678 0.2468 0.2757 -0.2245 0.2136 0.2318 0.1805 0.2532 0.2078 0.2379 -0.2743 0.3954 -0.2472 0.2830 -0.2270 -0.2215 -0.2587 0.2725 0.2713 0.2448 0.2280 0.3274 -0.2493 -0.2247 0.3509 -0.3399 0.2360 0.2402 -0.2333 -0.1984 -0.2926 -0.3351 0.2376 0.2100 -0.2827 -0.3977 0.2954 0.2516 0.3371 -0.2785 0.1954 -0.2676 -0.2488 -0.2792 -0.2969 -0.2457 0.2368 -0.3860 0.3179 -0.2445 -0.3108 -0.2361 -0.3836 -0.2949 -0.3377 -0.3455 -0.2748 0.3562 0.2152 -0.2394 -0.2306 -0.2624 -0.2655 0.2329 0.2472 0.2380 -0.2348 -0.2305 -0.2285 0.2055 0.2631 0.2532 -0.2542 -0.3742 0.2771 0.1986 -0.2374 -0.2753 -0.2633 0.3023 0.2096 -0.2450 0.3214 0.2742 0.2056 -0.2616 0.2624 -0.2879 -0.2741 0.2692 0.2407 -0.2513 0.2256 -0.2275 0.2142 -0.2859 0.2301 -0.2229 0.2239 -0.1981 -0.3195 -0.3492 0.2425 0.2486 0.2838 0.2416 -0.3281 0.3195 -0.2393 0.2233 -0.3526 -0.4166 0.2996 0.3144 -0.3083 -0.2214 -0.2888 0.2391 -0.3069 0.2137 -0.3979 -0.3199 -0.2373 0.2627 -0.2791 -0.2630 -0.2323 0.3421 -0.2551 0.3227 -0.3507 -0.3493 0.2774 0.2292 -0.2383 0.2998 -0.2368 -0.3233 0.2410 0.2806 -0.2933 -0.2968 0.2449 0.3258 0.2423 0.2315 -0.2333 -0.2714 0.2325 -0.2244 0.3392 -0.2581 -0.1800 -0.3389 0.2772 0.2822 -0.2348 -0.2326 0.3626 0.2894 -0.2267 0.3454 -0.2435 -0.2204 -0.2886 0.2301 -0.2990 0.3613 0.2238 -0.2171 -0.4116 0.2423 0.3055 0.2810 0.2768 0.2739 0.2367 0.2378 -0.3737 0.2106 -0.2839 -0.2996 -0.2295 -0.2578 0.2604 0.2725 -0.2309 -0.2577 -0.2947 0.2426 0.3242 -0.2546 0.2231 0.2768 -0.2612 0.2750 -0.2828 0.2119 0.2875 0.2427 -0.2232 0.2739 -0.2548 -0.3259 -0.3842 0.2422 -0.2513 -0.2462 0.3443" HIT_INDICES="12 29 83 218 262 387 503 701 725 760 802 881 903 908 953 1082 1114 1131 1142 1143 1234 1237 1250 1270 1463 1528 1555 1569 1622 1643 1680 1801 1815 1841 1846 1899 1914 1988 2035 2111 2127 2153 2193 2251 2252 2338 2492 2514 2691 2706 2855 2958 3039 3296 3337 3376 3622 3646 3901 3964 4002 4039 4056 4117 4145 4290 4420 4486 4678 4731 4935 5042 5195 5226 5540 5645 5907 5925 6031 6102 6222 6351 6360 6930 7083 7426 7575 8006 8011 8037 8110 8173 8360 8372 8373 8396 8590 8634 8706 8797 8815 9149 9156 9220 9280 9304 9347 9519 9522 9549 9566 9605 9629 9641 9669 9675 9763 9807 9827" ES_PROFILE="0.0501 0.0908 0.1144 0.1222 0.1383 0.1427 0.1463 0.1390 0.1491 0.1579 0.1654 0.1684 0.1771 0.1874 0.1933 0.1895 0.1953 0.2026 0.2104 0.2193 0.2182 0.2262 0.2331 0.2391 0.2263 0.2262 0.2300 0.2350 0.2357 0.2396 0.2416 0.2345 0.2383 0.2408 0.2454 0.2450 0.2483 0.2453 0.2449 0.2413 0.2438 0.2452 0.2450 0.2429 0.2465 0.2412 0.2285 0.2293 0.2137 0.2148 0.2018 0.1932 0.1868 0.1620 0.1592 0.1565 0.1322 0.1307 0.1051 0.0992 0.0957 0.0923 0.0909 0.0849 0.0823 0.0676 0.0546 0.0483 0.0292 0.0245 0.0045 -0.0053 -0.0197 -0.0216 -0.0522 -0.0611 -0.0858 -0.0854 -0.0940 -0.0988 -0.1085 -0.1190 -0.1171 -0.1718 -0.1835 -0.2140 -0.2242 -0.2622 -0.2565 -0.2529 -0.2539 -0.2536 -0.2654 -0.2592 -0.2519 -0.2468 -0.2583 -0.2542 -0.2527 -0.2526 -0.2450 -0.2673 -0.2560 -0.2499 -0.2427 -0.2315 -0.2217 -0.2220 -0.2049 -0.1897 -0.1729 -0.1572 -0.1393 -0.1197 -0.1005 -0.0790 -0.0602 -0.0313 0.0053" RANK_AT_ES="9148.0000" RANK_SCORE_AT_ES="-0.1576"/>
  <DTG RANKED_LIST="state1.rnk" TEMPLATE="na_as_pre_ranked" GENESET="gene_sets.gmt#HALLMARK_ESTROGEN_RESPONSE_EARLY" ES="-0.2763" NES="-0.9893" NP="0.4687" FDR="0.6448" FWER="1.0000" RND_ES="-0.2138 -0.3422 0.2333 -0.2688 0.2761 0.2109 -0.2428 -0.3403 0.2231 -0.2538 0.3300 -0.2056 0.2639 -0.2916 -0.2949 -0.2329 0.2522 -0.2283 -0.3780 -0.2857 0.2996 -0.3540 -0.2990 0.2542 0.2430 0.3000 -0.2808 0.2223 -0.1839 -0.2335 0.2241 0.2690 0.2866 0.2433 -0.3145 0.1825 0.2583 -0.2297 0.3252 0.3212 0.2481 -0.2583 0.2643 -0.2653 0.2713 -0.2554 -0.3113 -0.2152 0.3083 -0.2446 -0.2391 0.2692 -0.2284 0.3507 0.2140 -0.2985 -0.2454 0.2384 -0.2692 0.2888 -0.3719 -0.2820 -0.3084 0.3605 -0.3018 0.3293 -0.3776 -0.2518 0.2271 -0.2976 -0.2481 -0.2445 0.2041 -0.2446 -0.4551 0.2424 0.2511 0.2800 0.2592 0.2290 -0.2803 -0.3068 0.3413 0.3133 -0.2738 0.2791 -0.2661 0.2337 -0.2482 -0.2738 -0.2496 0.1969 0.2389 -0.1978 0.2445 0.2588 0.2874 -0.2836 0.2605 -0.2564 -0.2695 0.2822 -0.2415 -0.2764 -0.3557 -0.4272 -0.2735 -0.3460 0.4305 0.2641 -0.2789 0.3089 -0.3773 -0.2803 0.2980 -0.2194 -0.2806 -0.2590 -0.3578 -0.2514 0.2406 0.2818 -0.3198 0.2108 0.2437 0.2394 -0.2449 0.3069 0.1974 -0.2265 0.2536 -0.2776 0.2810 0.3476 -0.3502 0.3400 0.2560 0.2425 -0.2361 0.2147 0.4210 -0.3335 -0.2765 0.2411 -0.3033 0.2756 -0.2419 0.2783 0.2596 0.2620 -0.2611 0.3106 -0.2482 -0.2652 0.2535 -0.3461 0.3647 -0.3411 0.3281 0.2634 0.2596 0.1934 -0.2480 -0.2259 -0.2605 0.3049 -0.2851 -0.2811 0.2790 -0.3748 -0.2022 0.3158 -0.2213 0.2557 -0.2860 0.2221 0.2496 0.3023 -0.3256 -0.2542 0.3029 0.3814 0.2298 -0.2977 -0.3492 0.2692 -0.2466 -0.2891 -0.2416 0.3394 -0.3175 0.2913 0.2667 0.2297 0.2375 0.2988 0.2409 0.3108 0.2275 -0.2313 0.2617 -0.2868 -0.2658 0.2483 0.2846 0.3459 0.2750 -0.2609 -0.2574 -0.3140 0.3041 -0.4223 -0.2688 -0.2760 0.2691 -0.2669 -0.2970 0.2491 -0.3453 -0.2427 0.2383 0.2628 0.3056 -0.2895 0.2477 0.3112 0.2717 0.2479 0.3419 -0.2976 0.2565 0.2606 0.3455 -0.2361 -0.3705 -0.2314 0.2750 -0.2410 -0.3208 -0.2886 -0.2959 -0.2567 -0.3140 -0.3028 0.3303 -0.2898 -0.3446 -0.2545 -0.3602 0.2896 -0.2502 -0.2457 -0.2556 -0.3393 -0.2937 -0.2558 -0.3226 0.2667 -0.3183 0.3148 -0.2637 0.2850 0.3002 0.2153 -0.2087 -0.3705 0.2767 -0.2247 0.3286 0.3364 0.2288 -0.2435 0.2267 -0.2867 0.3546 -0.2490 -0.2702 -0.2477 0.2458 0.2556 0.2424 -0.2346 -0.2887 -0.3886 0.3002 -0.2103 -0.3033 -0.2555 -0.2584 -0.2248 0.3015 0.2563 -0.2552 -0.2647 -0.2480 -0.2830 0.2683 -0.2738 0.2259 -0.2465 -0.3034 0.3395 0.3565 -0.3002 -0.4352 -0.3111 -0.2341 0.2266 0.2613 -0.2153 -0.2662 0.2428 -0.2982 -0.2658 -0.3215 -0.2755 -0.3727 -0.2801 -0.3434 -0.2720 0.2330 -0.2516 -0.3336 0.2730 -0.2140 0.2645 0.3122 -0.1946 0.2434 0.3613 -0.2761 0.3653 -0.2889 0.1854 0.1887 -0.2618 -0.2966 0.3282 0.2610 -0.3189 -0.3118 0.2542 0.3252 -0.3280 -0.2833 -0.3219 -0.3427 -0.1881 0.2167 0.3240 0.2964 0.2707 0.2782 -0.2451 -0.3473 -0.3131 0.2544 0.3147 0.3659 0.3158 0.3030 -0.2392 -0.2823 0.3248 -0.2397 -0.2135 0.3435 -0.2817 0.2430 0.2702 0.1902 0.1820 -0.2289 -0.2509 0.2235 0.2276 0.2596 -0.3359 -0.2241 0.2592 -0.2608 0.2335 0.2195 0.2988 0.2492 -0.2651 0.2855 -0.2105 0.2814 0.3422 0.2219 -0.2231 -0.2791 -0.2417 0.2395 -0.2381 0.2168 -0.3115 0.2516 -0.2286 -0.2108 -0.2810 0.2940 0.2778 0.2577 -0.2377 0.2827 0.2220 -0.2105 0.2864 -0.2639 -0.2462 -0.3645 -0.2151 0.3152 0.3320 0.3321 -0.3137 -0.2562 0.3011 0.2459 0.2701 0.2889 0.3228 0.2935 0.2748 0.2314 -0.2695 0.3555 0.2767 0.3241 -0.2801 -0.2467 -0.3667 -0.2689 -0.2574 0.4429 -0.2598 -0.2272 0.3626 0.2602 -0.3347 0.2651 0.2933 0.2868 -0.4217 -0.2360 0.3497 0.2418 0.2668 0.2923 -0.3300 -0.2852 0.2124 0.4017 0.2583 0.2661 -0.2181 0.2495 -0.3531 0.3368 -0.2185 -0.1966 0.2232 0.3650 -0.2265 -0.2307 0.2607 0.3037 0.2284 0.3606 0.2643 -0.2777 0.2035 -0.3156 -0.2023 0.2408 0.2875 0.3803 -0.3198 0.2768 -0.3151 -0.3425 -0.2391 -0.2356 0.3319 0.2260 -0.3361 -0.2942 0.2560 0.3420 0.2152 -0.2609 0.2541 0.3640 -0.2348 -0.3277 0.2913 0.3947 0.2604 -0.2399 -0.2700 0.2121 0.2849 -0.2573 -0.3352 -0.3555 0.2948 0.2860 -0.2625 -0.2290 -0.2564 0.1983 0.2804 0.2436 0.3214 -0.2253 0.2629 -0.3066 0.2899 -0.2540 -0.2333 0.2838 -0.3528 0.3655 0.2423 0.3025 -0.2854 0.3705 -0.3422 -0.3293 0.2478 0.2235 0.2169 0.2734 -0.2707 -0.2432 -0.2513 0.2903 0.2431 -0.3193 0.2333 -0.2632 -0.1975 -0.2837 0.2906 -0.3594 0.2955 -0.2254 0.2362 -0.2619 -0.2174 -0.2665 -0.2723 0.2161 -0.2173 -0.3253 -0.2325 0.2977 -0.2991 0.2404 -0.2228 -0.2636 0.2530 0.2750 -0.2347 0.1892 -0.4100 0.2704 0.2731 -0.3176 -0.2755 0.2440 0.2349 -0.3268 0.3156 -0.2696 -0.2357 0.2252 -0.2432 0.3378 -0.2503 0.3196 -0.2308 -0.2785 -0.2312 0.2486 0.3065 -0.3801 0.2594 0.2309 -0.2443 -0.2292 -0.1919 -0.2573 -0.2744 -0.2791 0.2978 -0.2931 0.4034 0.3415 0.2712 0.2353 0.3117 -0.2458 -0.2747 -0.2869 -0.3108 0.2772 -0.2800 0.3216 -0.3216 -0.3268 -0.3432 0.2742 0.2530 0.3582 0.2516 -0.2311 0.2440 0.2393 0.2451 -0.2986 0.2868 -0.3171 -0.3305 -0.3741 -0.3586 0.2802 0.3269 -0.3032 -0.2825 -0.3000 0.3397 0.3025 0.2362 -0.2336 0.2386 -0.3113 -0.2798 -0.2069 0.2783 0.2665 -0.2420 -0.3801 0.2192 0.2230 0.3333 -0.3350 0.3031 0.3100 -0.3739 0.2290 0.2505 0.2824 -0.2217 -0.2471 0.3335 -0.3237 0.2147 -0.2394 0.2118 0.3404 -0.3241 0.2346 -0.2648 0.2617 0.2920 0.3549 -0.3122 -0.2911 -0.2860 -0.3165 0.3354 0.2318 0.3280 -0.3589 0.2948 -0.3462 0.2797 0.2887 0.2889 0.2756 0.3045 -0.2505 -0.3197 -0.2165 -0.3206 -0.2811 -0.2161 -0.3544 -0.2581 -0.2968 -0.2769 -0.3868 -0.2451 0.3030 -0.3475 -0.3490 0.3216 0.2474 -0.2670 -0.2088 -0.2319 0.2805 0.3763 -0.2425 -0.2148 -0.2494 -0.2857 0.3170 0.3008 -0.2608 -0.2091 0.2292 0.3428 0.2212 0.2523 -0.3320 -0.2610 -0.2647 0.2375 -0.2085 -0.2341 0.2220 -0.3644 -0.3369 -0.2560 0.2637 -0.2952 -0.2072 -0.2698 0.2418 -0.2728 0.2282 -0.3161 0.3133 0.2387 0.2884 0.2519 -0.2755 -0.2495 0.2424 -0.3522 0.2916 -0.2684 0.2940 0.2925 -0.2937 -0.4327 0.2305 -0.2774 0.2759 -0.2564 -0.2857 0.2181 0.2543 -0.3708 -0.2780 0.2353 -0.3285 0.2200 -0.2702 0.3114 -0.2656 -0.3772 -0.2900 0.2445 0.3030 -0.2320 0.1728 0.3168 0.3039 -0.1825 0.2654 0.2875 -0.3303 0.2134 -0.2291 -0.3027 -0.2775 0.2551 0.3045 -0.2187 -0.2295 -0.3513 0.3431 -0.3360 -0.2971 -0.2000 0.2461 0.3007 -0.2896 -0.2341 -0.2319 0.2838 0.3296 -0.2514 0.2411 -0.2969 0.3335 -0.2573 -0.3985 -0.2384 0.3329 0.2380 -0.2884 -0.2892 0.2499 0.2220 -0.2667 -0.3674 0.3592 -0.2399 0.2251 -0.2404 0.2562 0.2446 0.2742 -0.2699 0.2632 -0.2883 0.2546 -0.3066 0.2065 -0.2342 0.3087 -0.2567 0.2444 0.2627 0.2876 -0.2610 -0.2326 0.3171 -0.2751 0.2702 -0.3356 0.2272 -0.3168 -0.2021 -0.2358 -0.2465 0.2128 -0.3701 -0.2661 0.3414 0.2049 -0.4427 -0.2370 -0.2873 -0.2900 -0.3021 -0.3215 -0.2090 0.2480 -0.2584 -0.3240 0.3180 -0.3070 0.2074 -0.2786 -0.2530 -0.2196 -0.2288 0.2872 -0.2447 0.2843 0.2781 -0.3065 0.2377 -0.3068 -0.3436 0.2587 -0.3443 0.2775 -0.2471 0.3346 -0.3269 0.3598 -0.3052 0.2587 -0.2847 -0.1972 -0.2706 -0.2892 -0.2986 -0.3100 0.2286 -0.2507 -0.2736 -0.2716 0.2287 -0.2800 0.2074 0.2291 -0.2630 -0.3105 0.2954 -0.2678 -0.3521 -0.2733 0.2458 -0.2626 -0.3292 -0.4040 -0.2921 -0.4062 -0.2774 -0.2504 0.2427 -0.2832 -0.2376 -0.2195 0.2469 -0.2433 -0.2965 0.2659 0.3113 -0.2215 -0.3495 -0.2285 0.3400 -0.2646 0.2356 0.2499 0.2340 0.2851 0.2784 -0.2894 0.2638 -0.3265 0.2327 0.3105 0.2736 0.2429 -0.2321 0.2787 0.2924 -0.2183 -0.2676 0.2382 0.3271 -0.2897 -0.2287 -0.2503 0.2629 0.2898 0.3339 -0.4022 0.2949 0.3117 -0.3179 -0.3051 0.2392 -0.2686 -0.2133 -0.2497 -0.2824 -0.2871 -0.2321 -0.2644 0.3241 -0.2524 0.2921 0.2529 0.2569 -0.2880 -0.2491 -0.3112 -0.3052 0.2210 0.2843 0.2185 -0.2733 -0.2003 -0.2291 0.2733 -0.2148 -0.2284 -0.2237 -0.2345 0.3100 -0.2572 0.3571 0.2540 -0.2526 0.3302 0.3477 0.3433 -0.3231 0.2454 0.2601 0.2736 -0.2113 -0.2312 0.2162 -0.2084 0.2831 -0.2881 0.3103" HIT_INDICES="29 93 115 141 149 235 315 348 413 518 529 547 602 635 676 691 802 922 945 1083 1115 1142 1294 1312 1356 1395 1448 1553 1614 1808 1828 1833 2193 2212 2457 2471 2758 2804 2843 2862 3009 3327 3347 3361 3414 3439 3459 3712 3735 3964 4168 4262 4486 4547 4672 5024 5147 5192 5328 5444 5455 5510 5582 5763 5826 5935 5946 6102 6440 6507 6519 6745 6869 6897 7256 7262 7359 7467 7471 7591 7680 7745 7806 7824 7904 8054 8107 8115 8278 8291 8303 8338 8400 8469 8556 8694 8749 9065 9238 9256 9280 9331 9505 9508 9509 9519 9566 9646 9731 9789 9810 9812 9864" ES_PROFILE="0.0386 0.0600 0.0834 0.1049 0.1280 0.1401 0.1508 0.1652 0.1750 0.1791 0.1927 0.2054 0.2135 0.2235 0.2323 0.2435 0.2438 0.2420 0.2501 0.2452 0.2509 0.2569 0.2491 0.2548 0.2577 0.2608 0.2623 0.2579 0.2578 0.2431 0.2461 0.2507 0.2177 0.2196 0.1976 0.1993 0.1723 0.1699 0.1681 0.1684 0.1553 0.1241 0.1234 0.1233 0.1191 0.1178 0.1169 0.0918 0.0903 0.0673 0.0466 0.0371 0.0146 0.0088 -0.0033 -0.0383 -0.0497 -0.0531 -0.0657 -0.0760 -0.0756 -0.0797 -0.0854 -0.1020 -0.1065 -0.1154 -0.1144 -0.1280 -0.1598 -0.1637 -0.1620 -0.1818 -0.1910 -0.1903 -0.2228 -0.2191 -0.2246 -0.2309 -0.2267 -0.2340 -0.2380 -0.2393 -0.2400 -0.2363 -0.2387 -0.2479 -0.2469 -0.2413 -0.2511 -0.2454 -0.2396 -0.2360 -0.2350 -0.2344 -0.2352 -0.2407 -0.2373 -0.2587 -0.2637 -0.2528 -0.2422 -0.2336 -0.2347 -0.2182 -0.2016 -0.1856 -0.1722 -0.1599 -0.1435 -0.1196 -0.0874 -0.0526 0.0015" RANK_AT_ES="9237.0000" RANK_SCORE_AT_ES="-0.1710"/>
  <DTG RANKED_LIST="state1.rnk" TEMPLATE="na_as_pre_ranked" GENESET="gene_sets.gmt#HALLMARK_UV_RESPONSE_DN" ES="-0.2660" NES="-0.9571" NP="0.5609" FDR="0.6732" FWER="1.0000" RND_ES="0.3074 -0.2910 0.2809 -0.2451 -0.2883 0.3543 -0.2686 0.2850 0.2682 0.2653 -0.3113 0.2406 -0.2867 0.3470 -0.2148 -0.2859 0.2402 0.2935 0.2336 0.2919 -0.2849 0.1963 -0.2942 0.2571 0.2645 -0.2304 -0.2682 0.2593 0.2727 -0.2622 0.2843 0.2388 -0.2744 -0.2700 -0.2401 0.2316 -0.2312 0.3048 0.2574 -0.2443 -0.2619 -0.2124 0.2238 -0.2678 -0.2686 0.2848 -0.2308 -0.2300 0.2344 0.2316 0.2796 -0.2807 -0.3590 0.2922 -0.2656 -0.2989 0.2798 -0.2576 -0.2984 -0.2426 -0.2467 -0.2751 0.2615 -0.2875 -0.2338 0.3556 0.2787 -0.2202 0.3045 0.2477 0.2644 0.3043 0.2600 0.2521 0.3413 0.2503 -0.2677 -0.3286 -0.2916 -0.3883 -0.2518 -0.2864 -0.2753 0.2584 0.2448 -0.3401 -0.3415 0.2898 -0.2346 0.2627 0.2549 0.2556 0.2892 0.2443 0.2368 -0.3392 -0.2391 0.3574 0.2464 -0.3132 -0.2461 0.2432 -0.2359 0.2627 0.2309 0.2793 -0.2254 0.2391 -0.2517 0.2642 -0.4057 -0.2469 -0.2150 -0.3097 0.2271 -0.3580 0.2489 -0.2803 -0.3694 -0.3363 0.3756 0.3716 -0.2394 0.2414 0.3411 0.1875 -0.2307 -0.3665 -0.3395 0.2881 0.2489 -0.3700 0.2573 0.2552 0.2572 -0.2927 0.2853 -0.2790 -0.2250 0.3295 0.3072 0.2559 -0.4293 -0.3333 0.3110 0.2546 0.2662 -0.3383 0.2415 -0.2618 -0.2828 0.2551 0.3029 -0.1973 -0.2395 0.1955 0.2805 -0.2496 -0.2421 0.2242 0.2176 0.2584 0.3904 0.3372 -0.2182 -0.2438 0.2412 -0.2223 -0.2882 0.2446 -0.2769 -0.2341 0.2270 -0.2191 -0.1843 0.2656 0.2996 -0.2883 0.2953 0.2342 0.3081 -0.3642 -0.2290 -0.2408 -0.3115 0.2644 -0.3596 0.2774 0.3027 -0.3056 -0.2195 -0.2910 -0.2932 0.2291 0.2666 -0.3107 0.2814 -0.2912 0.2678 -0.2990 -0.2814 -0.2241 0.3854 -0.3433 0.2430 0.3223 -0.3455 -0.2863 -0.2354 0.1975 -0.2659 0.3796 0.2368 -0.2413 0.3204 0.3842 -0.3393 0.2208 0.2405 0.2396 0.2275 -0.2155 0.2645 -0.2517 0.3003 -0.3144 0.2818 0.2384 -0.3202 0.2810 -0.2221 -0.2558 -0.2578 0.2745 -0.2042 -0.2440 -0.2388 0.3352 0.2766 0.2236 -0.2607 -0.1988 0.2419 -0.2382 -0.2903 -0.3063 -0.2843 0.2853 0.2502 -0.2557 0.2268 -0.2294 -0.3167 -0.3103 0.2802 -0.2873 0.2465 -0.2683 0.2833 0.2604 0.2209 0.2487 0.2508 0.2853 -0.2443 -0.2820 0.3030 -0.2390 0.2446 -0.3309 -0.2641 0.2548 0.2155 -0.3272 0.2511 0.3484 0.2948 0.2391 -0.2435 0.2697 -0.3208 0.2738 -0.3613 -0.3360 -0.2730 -0.2773 -0.2309 -0.3458 0.2250 -0.2662 -0.2299 0.2639 0.2294 0.2319 -0.3322 0.2462 -0.2444 -0.3255 -0.2879 0.2149 -0.2674 -0.2278 0.2763 0.2517 -0.2984 0.2943 -0.3008 -0.2710 -0.2722 -0.2339 0.3118 -0.2450 0.2836 -0.2718 -0.2712 0.2387 -0.2393 -0.2464 -0.3505 -0.3259 -0.2138 0.2243 -0.3171 0.2677 0.2489 0.3133 0.2214 0.2377 0.2839 0.3864 -0.3469 0.2491 -0.2962 0.2427 -0.2689 -0.2664 -0.3096 -0.2851 -0.2783 0.2517 0.2778 0.2180 -0.2455 0.2680 -0.2524 -0.2334 -0.3538 0.2373 -0.4062 -0.3156 -0.2917 0.2487 -0.3023 -0.2308 0.2663 0.3160 -0.2203 -0.2538 0.2829 0.2916 -0.1990 -0.2231 -0.2712 -0.2632 0.3390 0.2636 0.2579 0.2929 0.3535 -0.2903 0.2369 -0.3063 -0.3416 -0.2763 0.2370 -0.3024 0.2143 -0.3251 -0.3313 0.2366 -0.2977 -0.2601 0.2756 0.2291 -0.2927 0.2650 -0.2471 -0.2479 -0.2919 -0.4175 0.2376 0.2983 0.2144 -0.3692 0.2654 0.2534 -0.3100 -0.2426 -0.3884 0.2862 -0.2666 -0.2179 -0.3055 0.2632 0.3257 -0.2975 -0.2843 -0.3592 0.3325 -0.2665 -0.2639 0.3263 -0.2707 0.2580 0.2272 0.2389 0.3167 -0.2845 0.2951 0.2990 -0.2548 0.1920 0.2770 0.2312 0.2149 0.2759 0.3494 -0.2274 -0.2058 0.2804 -0.2359 0.2383 0.2339 -0.2137 0.3535 0.3145 -0.2444 -0.2840 -0.3156 -0.2373 -0.2599 0.2945 -0.2439 0.2298 -0.2343 0.2426 -0.2436 -0.2383 -0.3146 -0.2302 -0.1894 0.2347 -0.2588 0.3333 0.2867 -0.2877 -0.2316 0.2390 -0.2330 0.2349 -0.2803 -0.2345 -0.2721 0.3937 -0.3003 -0.2466 -0.2145 0.2895 0.2758 -0.2427 -0.3598 -0.3508 -0.2740 0.2430 0.2441 0.2980 -0.3533 -0.3275 0.2943 -0.2087 0.2703 0.3167 -0.2761 0.2470 -0.3212 -0.3378 -0.2127 -0.3026 -0.2687 0.2646 -0.3644 -0.3001 -0.2131 -0.2668 0.2722 0.3405 0.1995 0.3428 0.1919 -0.2890 -0.2466 0.2859 -0.3723 -0.2646 -0.1891 -0.2758 0.2671 0.2881 0.2506 0.2768 -0.3196 0.2503 0.2498 -0.2238 0.2425 0.2260 -0.2601 0.2956 0.2804 -0.2535 -0.2752 0.2202 -0.3314 -0.2756 0.2675 -0.2173 0.2400 0.2152 -0.3332 0.2305 -0.3175 -0.2900 0.3079 -0.2703 0.2115 0.2416 -0.2981 0.1964 -0.2673 0.3042 -0.2957 0.2458 -0.2698 -0.3059 0.2204 0.2338 -0.3366 -0.2184 0.3357 0.2912 -0.2181 -0.2457 0.2858 -0.2957 -0.2343 0.2660 0.3580 -0.2694 0.2846 -0.3120 -0.2349 -0.2915 0.2514 0.2121 0.3169 -0.2557 0.3144 -0.2802 0.3024 -0.1912 -0.3065 0.3047 -0.3111 -0.2898 -0.2826 -0.3317 0.1902 -0.2360 -0.3312 0.3981 -0.3293 0.3447 0.3959 -0.2289 -0.2574 0.2766 0.2346 0.2523 -0.3125 0.3017 0.2538 0.2916 -0.3265 0.3202 -0.2552 0.2830 -0.2427 0.2851 -0.2389 -0.2248 0.2993 0.2793 -0.2955 0.3018 0.2224 -0.2690 0.2475 0.3101 -0.1935 -0.2659 0.2589 -0.4011 0.2221 -0.2764 -0.2397 -0.2917 0.2180 0.2896 0.2676 -0.2519 -0.3285 -0.2992 0.3204 0.2255 0.3103 0.2539 -0.2813 0.2355 -0.2512 0.2212 -0.3414 -0.2644 0.2365 -0.2837 0.2955 0.3168 -0.3681 0.2417 0.2288 -0.2649 -0.2780 -0.2672 0.2486 0.2324 0.3311 0.3440 -0.2871 -0.1945 0.2263 0.2234 -0.2222 -0.1947 -0.2654 -0.3446 0.2165 -0.2525 -0.2267 -0.2472 0.2605 -0.3170 -0.3165 -0.2967 0.2784 -0.3360 -0.3763 -0.3466 0.3449 0.2663 -0.3281 -0.3596 -0.2907 -0.2517 0.2287 0.2856 0.2211 0.3030 -0.2489 -0.1932 0.2622 -0.2904 0.2439 -0.3749 0.2446 0.3011 0.2225 -0.3499 -0.2483 -0.2701 -0.2839 0.2968 -0.2225 0.2511 -0.2696 0.3285 -0.2601 0.2668 -0.2503 -0.2621 -0.2580 -0.3283 -0.2356 0.3638 -0.2653 -0.2146 -0.2446 -0.3757 0.3009 -0.2537 -0.3027 0.2849 0.3386 -0.2610 -0.2181 -0.3163 -0.3108 -0.2384 -0.3600 0.2193 -0.3258 0.2852 -0.2361 -0.2471 -0.4048 0.2577 -0.2096 -0.2945 0.3984 0.2856 -0.1724 -0.3259 -0.3638 0.2221 -0.2526 -0.2752 0.2908 0.3236 -0.2738 -0.2097 -0.2498 -0.2708 -0.2873 0.3250 0.2297 -0.3788 0.3049 -0.2818 -0.2456 -0.3017 -0.2432 -0.2965 -0.2422 -0.2399 0.3079 -0.3309 0.2202 0.2410 -0.2955 0.2308 0.2810 -0.1580 0.2705 0.2762 -0.2773 -0.2216 -0.2699 0.2925 -0.2487 0.2916 -0.3411 0.2449 -0.2763 -0.2609 -0.3511 0.3029 0.2720 -0.2682 -0.2357 0.3035 0.3050 -0.2837 0.2558 -0.1918 -0.2890 0.2518 -0.2487 -0.3736 -0.2265 0.2498 -0.2572 0.2209 0.2472 -0.2376 0.3102 -0.3206 -0.3258 -0.3301 -0.2312 0.3134 -0.3256 -0.2715 0.2908 0.2692 -0.2715 0.3105 -0.3125 0.2408 0.2266 -0.2663 -0.2960 -0.2343 -0.2592 0.2755 0.3069 -0.2814 0.2259 0.2382 0.3077 -0.2389 0.2671 -0.2677 -0.2884 -0.2409 -0.3095 0.2865 -0.2141 0.2548 -0.2966 -0.2800 0.2606 0.2445 0.2893 0.2508 0.2659 -0.2931 -0.2045 0.2838 0.2221 -0.2591 -0.2236 -0.3563 0.2427 0.3532 0.2394 -0.3719 -0.2379 -0.2253 -0.3488 -0.2605 -0.1890 0.2640 -0.2724 -0.2050 0.2289 -0.2912 0.2528 -0.3012 -0.2484 0.2666 0.2237 -0.3677 -0.3955 -0.2356 -0.2229 0.3899 -0.3239 0.3588 -0.2465 0.3412 -0.2150 0.2558 0.2591 0.3379 0.3506 -0.2548 -0.2278 0.3086 -0.2819 0.3129 -0.3273 0.3097 0.3059 -0.2478 0.2516 0.2760 0.2789 -0.2948 0.2640 0.2567 0.2896 -0.3159 0.2632 -0.3312 -0.3102 -0.2683 0.1979 -0.2976 -0.2188 -0.2038 0.2615 0.2340 -0.3364 -0.2727 0.3697 0.3091 0.2666 -0.2792 0.3152 -0.3102 0.3757 -0.1978 -0.2768 -0.2631 -0.2512 -0.3556 -0.2287 0.2427 -0.2592 0.3638 0.2628 -0.2487 -0.4430 -0.2905 0.2582 -0.2259 0.2476 -0.2337 0.2867 -0.2390 0.1976 -0.2936 -0.3001 0.2615 -0.2514 -0.3164 -0.2382 -0.3940 0.2891 0.2774 -0.2639 0.3036 -0.2399 -0.2433 -0.2665 0.2133 -0.2440 -0.2409 0.2186 -0.2336 -0.2332 -0.2427 -0.2863 0.2617 -0.2345 -0.2424 -0.3297 0.3260 -0.3445 -0.2658 0.2359 -0.3074 -0.2835 -0.2549 -0.3500 -0.2565 -0.3911 0.3688 -0.3093 -0.2158 0.2576 0.2704 0.2535 -0.2871 0.3060 0.2741 0.2498 -0.2843 -0.3202 0.2585 -0.2782 0.3335 0.2895 0.2785 0.2360 0.3448 0.3617 -0.2289 -0.3058 0.2571 -0.3209 -0.3380 0.3125 -0.3567 -0.3353 0.2813 -0.3453 -0.2424 -0.2551 -0.2155 -0.3951 0.2687" HIT_INDICES="34 48 56 88 107 141 253 451 517 633 650 683 963 1049 1217 1250 1348 1386 1404 1528 1537 1691 1696 1891 2033 2084 2548 2613 2636 2706 2887 3337 3487 3537 3553 3651 3913 3941 3964 4073 4118 4333 4370 4653 4655 4731 4804 4822 4860 5041 5162 5540 5681 5692 5867 5975 6102 6116 6222 6312 6357 6518 6560 6575 6599 6749 6823 6943 6958 6974 7063 7093 7177 7441 7471 7490 7580 7630 7738 7786 7844 7878 7881 7928 8120 8265 8277 8330 8338 8409 8411 8469 8518 8569 8666 8898 8951 9206 9279 9296 9320 9378 9392 9427 9549 9551 9569 9572 9575 9592 9645 9654 9724 9739" ES_PROFILE="0.0396 0.0771 0.1135 0.1413 0.1684 0.1914 0.2023 0.1994 0.2090 0.2118 0.2245 0.2353 0.2179 0.2195 0.2113 0.2167 0.2148 0.2188 0.2247 0.2191 0.2253 0.2157 0.2214 0.2068 0.1970 0.1964 0.1521 0.1484 0.1489 0.1445 0.1283 0.0837 0.0696 0.0656 0.0651 0.0561 0.0298 0.0275 0.0256 0.0148 0.0105 -0.0113 -0.0148 -0.0431 -0.0426 -0.0497 -0.0563 -0.0573 -0.0603 -0.0777 -0.0887 -0.1257 -0.1381 -0.1373 -0.1529 -0.1616 -0.1720 -0.1708 -0.1789 -0.1852 -0.1868 -0.2001 -0.2011 -0.1993 -0.1984 -0.2101 -0.2139 -0.2222 -0.2197 -0.2173 -0.2221 -0.2208 -0.2249 -0.2469 -0.2448 -0.2416 -0.2454 -0.2450 -0.2503 -0.2492 -0.2490 -0.2462 -0.2403 -0.2387 -0.2513 -0.2586 -0.2522 -0.2498 -0.2428 -0.2419 -0.2340 -0.2315 -0.2279 -0.2242 -0.2247 -0.2376 -0.2318 -0.2444 -0.2375 -0.2247 -0.2122 -0.2023 -0.1876 -0.1745 -0.1676 -0.1484 -0.1301 -0.1103 -0.0904 -0.0714 -0.0544 -0.0323 -0.0124 0.0143" RANK_AT_ES="8264.0000" RANK_SCORE_AT_ES="-0.0928"/>
  <DTG RANKED_LIST="state1.rnk" TEMPLATE="na_as_pre_ranked" GENESET="gene_sets.gmt#HALLMARK_PROTEIN_SECRETION" ES="-0.2610" NES="-0.9067" NP="0.6427" FDR="0.7568" FWER="1.0000" RND_ES="-0.2235 -0.2389 -0.3523 -0.3006 -0.2270 0.2786 0.2877 0.4253 -0.2658 -0.2812 0.2466 -0.3093 -0.3269 -0.3008 -0.3375 0.1994 -0.2203 0.2764 0.2642 -0.3374 -0.2676 -0.3947 0.3248 -0.3108 -0.4412 0.2401 -0.2701 -0.2607 -0.2811 -0.2807 -0.2984 -0.2710 -0.2362 0.3490 -0.2390 -0.3279 0.2909 0.4051 -0.2423 -0.2819 -0.3177 0.2698 -0.2712 0.3691 0.2618 -0.3009 -0.2398 0.2905 0.2307 0.2873 0.2483 -0.2539 -0.2367 -0.2691 -0.1959 0.3631 0.3913 -0.2690 0.2826 -0.2349 -0.3351 -0.3018 -0.2403 -0.2494 0.2156 -0.2739 0.3006 -0.3082 -0.2829 -0.3489 0.2740 -0.2738 0.2694 0.2815 -0.3424 0.2402 0.2551 0.2716 0.2480 -0.2913 0.2361 0.3682 0.2628 -0.3335 -0.2378 -0.2631 -0.3654 -0.2799 0.2561 -0.2870 0.4046 0.2923 -0.2485 -0.3257 -0.3006 -0.4472 0.3670 -0.2576 -0.2306 -0.3224 -0.2708 0.2480 0.2778 -0.2768 -0.2352 -0.2586 -0.2713 0.2712 -0.3706 -0.2653 -0.2921 0.2497 -0.3161 0.2572 0.3356 0.2442 0.3126 -0.2524 -0.3243 0.4091 -0.3028 -0.2947 0.2809 0.3109 -0.3760 -0.3081 0.2383 -0.3607 0.2464 -0.3942 -0.3010 -0.2891 -0.2840 0.3259 -0.2065 -0.3304 -0.2205 0.3305 -0.3224 -0.3007 -0.2661 0.2751 -0.2892 -0.2319 0.2639 0.3149 0.3285 -0.2526 -0.3009 0.2948 -0.4221 0.2869 -0.2821 -0.2527 -0.3315 -0.2069 -0.3439 0.2141 0.2662 0.3090 -0.2322 0.2566 0.2592 0.3224 -0.2871 0.3143 -0.5341 0.2351 0.3360 0.3086 0.2903 -0.2928 -0.3188 -0.2697 -0.3863 0.2732 0.2311 0.2837 0.2225 0.3063 -0.2440 0.2028 -0.2127 -0.2215 -0.2568 0.3137 -0.2535 0.3282 -0.1994 0.2810 0.3753 0.2472 0.1900 0.3154 -0.2381 -0.1838 0.2720 -0.2762 0.2682 -0.2987 -0.2738 0.3190 -0.3057 0.2487 -0.2659 -0.2067 0.2708 -0.2529 0.2878 -0.2253 -0.2997 -0.3850 -0.2493 0.3884 -0.2690 -0.2824 0.3725 0.2659 0.2992 0.3218 0.2289 0.2339 0.2589 0.2876 -0.2507 0.2263 0.3622 -0.2878 -0.2091 0.3872 -0.2381 -0.2365 0.3297 0.2374 -0.3550 -0.3823 0.2567 0.3032 -0.3458 -0.3333 -0.3293 0.3538 0.2895 0.2990 -0.2137 -0.2461 0.2662 -0.2520 0.2764 -0.3154 0.2946 -0.2790 -0.1934 0.2455 0.3286 -0.2985 0.3108 0.2233 0.2801 -0.2132 -0.3339 -0.2477 0.2309 -0.3024 -0.4020 -0.3348 0.3711 0.2231 -0.3423 0.3541 -0.3052 0.2791 -0.2365 0.2545 -0.3014 -0.2426 0.2116 0.2542 -0.2904 -0.2775 -0.2390 -0.2660 -0.2358 -0.3121 0.2695 -0.3297 -0.3281 0.2884 0.3735 -0.3543 -0.2308 0.2355 0.2359 0.3695 -0.3173 -0.2480 -0.2468 -0.3286 -0.2636 -0.3345 0.3995 -0.2358 0.3847 0.2815 -0.3092 -0.2588 -0.2705 -0.2843 0.2951 -0.3150 0.2782 0.2864 0.3260 0.2389 -0.2327 -0.2856 -0.3023 0.3703 0.1913 -0.2947 -0.2572 0.2216 -0.4360 -0.2623 -0.2493 -0.3823 -0.3401 0.2897 0.2273 0.2791 0.2263 -0.2328 0.2275 0.3253 0.3430 -0.2376 -0.2935 -0.3461 0.2566 0.3559 0.2828 0.2129 0.2430 0.2707 -0.2199 0.2386 0.2051 -0.2677 -0.3941 0.3751 -0.2519 0.2619 -0.2442 0.2281 0.3023 -0.1979 -0.2097 -0.3434 -0.2863 -0.3127 0.2816 -0.2831 0.3316 0.2054 0.2438 -0.3372 0.2137 -0.2561 -0.3022 -0.2193 -0.2788 0.3166 -0.2841 0.2599 0.2789 0.3373 0.2761 0.2836 0.2723 -0.3498 -0.3050 -0.3358 0.3012 -0.3179 -0.4328 -0.3796 -0.2173 0.2145 0.3946 -0.3012 0.3359 0.2452 -0.3056 -0.3948 0.3393 0.2697 -0.3198 0.2666 -0.2625 0.2819 0.3033 -0.2925 -0.3187 0.3065 0.2038 0.2447 0.2731 -0.2547 -0.2329 0.2908 0.4513 -0.4107 0.3325 0.1991 -0.2534 -0.2396 0.2600 0.2116 0.2619 -0.2538 -0.2335 0.1806 -0.3714 -0.3813 -0.2398 0.2776 -0.3318 0.2375 0.2541 -0.2879 -0.3182 0.2741 -0.3630 0.2671 -0.2834 -0.2069 -0.2919 -0.3059 0.2495 0.2333 0.2134 0.2098 -0.2443 -0.2192 -0.3081 0.3866 -0.2993 -0.2672 -0.3535 0.2936 -0.2560 -0.2304 -0.3138 -0.2192 0.3778 -0.2698 0.2571 0.2762 -0.3361 0.1844 -0.2314 0.2775 0.2845 0.2305 -0.2573 -0.2960 -0.2447 -0.2576 0.2663 -0.3298 0.3367 -0.2140 0.3602 0.2569 -0.2304 0.2328 0.2360 -0.3279 -0.2078 0.3435 -0.2405 -0.3243 -0.2830 -0.3081 -0.2579 -0.2490 -0.3147 -0.3604 -0.2653 -0.3230 -0.2398 0.2874 -0.2937 -0.2919 0.2184 0.2953 0.2754 -0.2580 -0.2933 0.3132 -0.2769 0.2812 -0.2543 0.4432 0.1832 -0.2777 0.2446 0.3590 0.2947 -0.2475 0.2871 0.2356 -0.3548 -0.2847 -0.2698 0.2683 -0.2826 0.3034 -0.2226 -0.3142 -0.4371 -0.4266 -0.2207 -0.3457 0.2613 -0.2537 0.2487 -0.2604 0.2382 -0.2375 -0.2972 -0.2181 -0.2620 -0.2478 -0.3663 -0.2938 0.3668 0.2777 0.2285 0.2543 0.3196 -0.2536 -0.3374 0.2397 0.3080 -0.3339 -0.2610 0.2994 -0.2957 -0.4716 -0.2382 -0.2745 0.2917 -0.2532 0.2613 0.2744 0.2337 -0.2225 -0.2624 0.3470 0.2514 -0.3068 0.3365 -0.2799 0.2399 0.2759 0.2118 -0.2924 0.2455 -0.3577 -0.3876 0.2565 0.3606 0.3096 -0.2921 0.3027 -0.2089 -0.3163 -0.2803 0.2740 0.3050 -0.2444 -0.2632 -0.2058 -0.3510 -0.2305 0.3226 -0.3433 0.3429 -0.2364 -0.2820 -0.3637 0.2550 0.2742 -0.2661 0.2493 0.2289 0.3418 0.3544 -0.3204 -0.2846 -0.3515 0.2696 0.3993 0.2232 0.3860 0.2730 0.2518 -0.3111 -0.2841 -0.2983 -0.4821 0.2910 0.3516 -0.2657 -0.2441 0.2640 -0.2073 0.2776 0.3150 -0.3691 0.2761 -0.2830 -0.2922 -0.3818 -0.1861 0.2690 -0.4693 -0.2254 -0.3052 0.2762 0.2975 0.2244 -0.2393 0.2955 -0.2612 0.2826 -0.2465 0.2641 -0.3100 -0.4324 -0.2315 -0.2867 -0.2121 0.2610 -0.2726 -0.2517 -0.3605 0.2700 0.2433 0.2832 0.2746 -0.2639 -0.2822 -0.2793 0.2334 -0.2827 -0.2889 0.1736 0.4202 -0.3132 -0.2258 -0.3235 0.2863 -0.2341 0.1972 -0.2286 -0.3582 -0.3054 -0.2427 -0.3160 -0.2801 -0.2516 -0.3243 -0.3151 -0.2714 -0.3091 0.3558 -0.2114 0.3569 -0.3223 -0.2367 -0.3809 -0.3292 -0.3537 0.3685 -0.2120 0.2219 0.3324 0.2165 -0.2694 -0.3100 0.3391 -0.2749 -0.2635 0.2948 0.2371 -0.2724 -0.3697 -0.3272 -0.3837 -0.2739 -0.2437 -0.3115 0.3865 -0.3374 0.2598 -0.3300 -0.3287 -0.2792 -0.3317 0.2178 -0.2431 0.3084 -0.3416 0.3026 0.2702 -0.2055 -0.2901 -0.2341 0.2260 0.2680 0.2871 0.2542 -0.3403 -0.3065 0.2861 -0.2084 0.2722 -0.3463 0.2826 -0.2549 0.2507 -0.2993 -0.2542 -0.2254 -0.3651 0.2098 0.2502 -0.2083 -0.3598 -0.3003 -0.2485 0.3406 -0.2647 -0.3330 0.2441 0.3492 -0.4199 -0.3524 -0.3690 -0.3619 -0.2845 0.2910 -0.2420 -0.2577 0.4168 -0.2725 -0.3236 0.2649 -0.2516 -0.2416 -0.3902 0.2439 0.3556 0.2623 0.2680 -0.2551 -0.3266 0.3445 0.2965 0.3494 -0.2895 0.2291 0.2517 -0.3563 -0.2501 -0.4580 -0.4005 0.3432 0.2468 0.4008 -0.2400 0.2360 0.2390 0.2817 -0.2688 0.2469 -0.2519 0.2875 0.2880 -0.2417 0.2440 -0.1868 0.3280 0.3557 -0.2874 -0.2143 0.3526 0.2693 -0.3845 -0.3884 -0.2740 -0.2158 -0.2221 -0.3220 0.2610 -0.2752 0.1982 0.2956 0.3585 -0.2690 -0.2371 -0.1947 -0.2253 -0.2527 -0.2621 0.4006 -0.2712 0.2615 -0.2232 0.3503 0.4519 0.2257 -0.2299 0.2806 -0.2464 -0.2354 -0.2605 -0.2798 0.2994 -0.3303 -0.2432 0.3342 -0.2656 0.4039 0.3126 0.3250 -0.2602 -0.2407 -0.2596 -0.4255 -0.2360 -0.2149 -0.3504 0.2219 -0.4112 0.2802 0.2640 -0.2858 -0.2916 0.2472 -0.2517 0.3230 -0.3668 0.2658 0.2589 -0.2239 -0.3134 -0.2600 -0.3003 -0.3085 0.3074 0.2680 -0.3876 0.4575 -0.2542 -0.1710 0.2492 0.2471 0.3167 -0.2567 -0.2921 0.2734 -0.2351 -0.2349 0.2796 0.3883 0.3032 -0.2544 0.3920 -0.3027 0.2747 0.2250 0.2596 -0.2302 -0.3268 -0.2489 -0.1990 -0.2870 0.2339 -0.2922 0.2174 -0.3290 -0.3018 -0.2000 0.3084 0.3151 -0.3037 0.2563 -0.4016 0.2338 0.4242 0.3894 -0.3776 0.2354 -0.3761 -0.3023 0.1943 -0.2752 -0.2587 0.1924 -0.3068 -0.2852 -0.2682 -0.2615 0.2707 0.2383 0.2028 -0.2525 0.2574 -0.2290 -0.2101 -0.2364 0.3292 0.2948 0.2663 0.2121 -0.2810 -0.2183 0.2404 0.2919 0.2904 0.3047 0.2671 -0.3493 -0.1736 0.4037 0.2619 0.1978 -0.2833 -0.2946 -0.2874 -0.2448 -0.3902 -0.2542 -0.3852 0.2340 -0.2469 -0.2930 -0.3059 0.2427 0.3514 -0.3119 0.3066 -0.2309 0.2521 -0.2792 -0.2188 -0.2850 0.2575 0.2506 0.2097 -0.3073 0.2613 0.3358 0.2323 -0.3789 0.2787 0.2858 -0.3050 -0.2883 -0.2064 -0.2763 -0.2049 -0.2843 0.2764 0.3004 -0.2517 -0.2881 0.2541 -0.3113 0.2957 0.2104 0.2081 -0.2750 -0.3375 0.2850 0.3269 -0.2630 0.3388 0.1920 -0.2860 0.3435 -0.3016 -0.3317 0.2802 -0.3858 0.2780 0.2351" HIT_INDICES="43 156 186 251 335 570 642 698 1010 1026 1075 1146 1169 1382 1474 1567 1683 1706 1915 1955 1991 2010 2098 2160 2353 2463 2558 2822 3160 3252 3373 3451 3571 4162 4206 4402 4551 4625 4771 4986 5034 5059 5340 5373 5695 5706 5798 5811 5858 5866 6204 6273 6562 6710 6940 7206 7367 7417 7488 7599 7779 7781 7782 7818 7886 7888 7974 8046 8277 8290 8303 8343 8354 8499 8524 8525 8590 8772 8854 9080 9094 9126 9200 9318 9473 9586 9649 9750 9796" ES_PROFILE="0.0530 0.0783 0.1103 0.1356 0.1556 0.1536 0.1671 0.1813 0.1648 0.1783 0.1878 0.1943 0.2054 0.1949 0.1960 0.1964 0.1934 0.1998 0.1860 0.1892 0.1925 0.1975 0.1950 0.1948 0.1804 0.1739 0.1687 0.1453 0.1133 0.1062 0.0959 0.0897 0.0790 0.0189 0.0146 -0.0050 -0.0195 -0.0262 -0.0400 -0.0604 -0.0637 -0.0646 -0.0912 -0.0924 -0.1225 -0.1208 -0.1272 -0.1255 -0.1271 -0.1248 -0.1554 -0.1584 -0.1832 -0.1933 -0.2111 -0.2317 -0.2412 -0.2392 -0.2391 -0.2427 -0.2526 -0.2444 -0.2360 -0.2310 -0.2290 -0.2203 -0.2197 -0.2174 -0.2301 -0.2205 -0.2108 -0.2037 -0.1936 -0.1962 -0.1863 -0.1740 -0.1678 -0.1721 -0.1655 -0.1712 -0.1550 -0.1404 -0.1288 -0.1196 -0.1101 -0.0922 -0.0660 -0.0352 0.0085" RANK_AT_ES="7778.0000" RANK_SCORE_AT_ES="-0.0725"/>
  <DTG RANKED_LIST="state1.rnk" TEMPLATE="na_as_pre_ranked" GENESET="gene_sets.gmt#HALLMARK_INTERFERON_ALPHA_RESPONSE" ES="-0.2778" NES="-0.8905" NP="0.6492" FDR="0.7422" FWER="1.0000" RND_ES="-0.2963 0.3440 -0.2638 0.3497 -0.2616 -0.3734 0.2720 -0.1926 0.2409 0.3791 0.2496 -0.3552 -0.3065 0.2730 -0.3270 0.2663 0.3152 0.2511 0.4466 -0.2701 0.3671 0.3321 -0.2964 -0.2705 -0.2987 -0.2537 0.2933 0.2574 -0.3802 -0.2224 -0.3008 -0.3763 0.3757 -0.2369 0.2770 0.3194 0.2296 0.2359 -0.3264 -0.2557 -0.4495 -0.3586 0.2433 -0.2269 -0.3273 0.1880 -0.2307 0.3028 0.2355 -0.1781 -0.3396 -0.2407 0.2778 0.2880 -0.2973 0.2408 -0.2473 -0.2715 0.3969 -0.2951 0.4513 -0.2669 0.4178 0.3267 0.2637 -0.3232 0.4109 -0.1972 -0.3161 0.3736 0.3086 0.3477 -0.2985 -0.2740 -0.3087 -0.3553 -0.2869 -0.3870 0.3355 -0.3220 -0.3007 0.3917 -0.2981 0.2903 0.2948 -0.2923 -0.3573 0.2412 -0.3918 0.3966 -0.2513 -0.3373 0.3335 -0.3183 -0.3933 -0.2727 -0.3009 -0.4407 -0.3580 -0.3608 0.2603 0.2800 -0.2370 -0.4081 0.2108 0.2860 0.3137 0.3855 -0.3923 -0.3945 0.3304 0.2552 -0.2585 -0.2425 0.3400 0.2814 -0.4179 -0.2914 -0.2171 0.4139 0.2078 -0.1911 0.3045 0.3848 -0.2958 0.2471 0.2520 0.2351 0.2621 -0.2526 0.4764 0.3685 -0.4327 0.2234 -0.4730 0.3321 -0.3073 -0.2439 -0.3062 0.3628 0.3544 -0.3326 0.3310 -0.3329 -0.3304 -0.4945 0.3016 0.2970 0.2420 -0.3119 -0.3040 -0.2790 -0.3771 -0.2778 -0.3035 -0.2454 -0.2648 -0.2125 0.2922 0.2925 -0.2627 0.3977 -0.3235 -0.2157 -0.2794 0.3323 -0.2128 -0.3589 0.2266 0.2627 -0.3144 -0.2621 0.2384 -0.2815 0.3507 -0.4080 0.3573 0.3526 -0.2921 -0.3454 -0.3106 0.2681 -0.2433 -0.3539 -0.4494 -0.3018 0.2625 -0.3160 -0.5121 0.3138 -0.2609 -0.3431 -0.3051 -0.3705 0.4573 0.3689 0.3734 0.2823 0.2779 -0.3384 -0.2365 -0.2433 0.3342 0.2839 0.3145 -0.2727 0.2683 0.3073 0.3436 -0.2214 -0.3387 -0.2682 -0.2986 -0.3135 -0.3552 0.2573 -0.3208 0.3007 -0.3389 0.3652 0.2712 0.3238 0.3455 -0.2409 -0.2447 0.2499 -0.3490 0.3213 0.2374 0.3101 -0.2997 0.2827 -0.2602 -0.2751 -0.2903 -0.3105 -0.3195 0.3618 0.3190 -0.3889 0.2558 0.3029 0.4106 -0.2828 0.3273 0.2611 0.2643 -0.2736 0.2159 -0.3951 0.3116 0.4779 0.2942 -0.2733 0.3770 -0.2455 -0.4304 -0.2660 -0.2525 -0.2393 0.2545 0.4014 0.3181 -0.3455 0.3766 0.1781 0.3501 0.3931 -0.4007 0.2383 0.3162 -0.2723 0.3243 0.2384 -0.2332 -0.3631 0.1867 0.2923 0.1970 -0.3400 0.2749 -0.2258 -0.2735 0.3104 -0.2686 -0.2665 -0.2873 0.3185 -0.2593 -0.4410 -0.3281 0.3245 0.3147 -0.2908 -0.2960 -0.2952 -0.2382 -0.2918 -0.4933 -0.2273 -0.3116 -0.3767 0.2720 0.3897 0.2593 0.3507 0.2315 -0.3042 -0.3092 0.2654 0.4051 -0.3162 0.2461 0.3196 -0.3075 -0.1925 -0.3417 0.3439 0.2525 -0.3658 -0.2402 0.2809 0.2859 -0.3254 0.2962 -0.2455 -0.2227 -0.2857 -0.3190 0.3630 -0.2397 0.1950 0.4055 0.2567 -0.5018 0.1892 -0.3705 -0.2699 -0.3643 0.2917 -0.3020 0.2037 -0.3180 0.4306 -0.3606 0.3599 -0.4293 0.3217 -0.3999 0.2534 0.2141 0.2413 0.3369 0.3046 0.2686 0.3114 -0.3315 0.3561 -0.2332 -0.3275 -0.2706 -0.4159 -0.2977 -0.3509 -0.2760 -0.3217 -0.3588 -0.3892 -0.2194 0.2771 -0.3117 0.3374 0.2164 -0.3595 -0.3698 -0.5102 -0.4575 -0.3069 0.3210 0.2214 -0.2175 -0.2064 -0.3603 0.2536 -0.2340 -0.2479 0.4182 -0.2670 0.3295 0.3284 0.3190 -0.2881 0.2716 -0.3499 0.2721 0.3717 -0.2430 -0.3214 -0.2065 0.2611 -0.3134 -0.2305 -0.3450 -0.3488 -0.2859 0.3141 -0.2548 -0.2559 -0.2949 0.2438 0.2286 -0.3528 0.3098 0.2291 -0.3045 -0.2520 0.2530 -0.1944 -0.3374 0.2260 0.4090 0.2965 -0.2803 0.3046 0.1815 0.2661 -0.2840 -0.2190 0.3478 -0.1867 0.2766 -0.2828 -0.2871 0.2537 0.3286 -0.3401 0.3463 0.4032 -0.3211 -0.3409 0.2228 0.2856 0.2592 -0.4089 0.2888 -0.3618 0.3653 -0.3105 0.3257 0.2964 -0.3543 0.3103 0.2890 -0.3161 -0.1960 -0.2885 -0.4010 0.4041 0.2488 -0.3137 -0.3091 -0.4089 0.2344 0.3001 -0.2443 0.3023 -0.2793 0.3854 -0.3362 0.2988 -0.2404 0.3676 -0.3223 0.2598 -0.3351 -0.2957 -0.2666 -0.3199 -0.2490 -0.3577 -0.3084 -0.3192 0.3184 -0.3722 -0.2660 0.3005 -0.2328 -0.2439 -0.2591 0.3277 0.2160 -0.2684 0.4142 -0.2604 -0.2725 0.3143 -0.3383 -0.2746 0.3163 -0.2734 0.2166 -0.2539 -0.3185 0.3080 0.3669 0.3249 -0.3292 0.2332 -0.2071 -0.2450 0.4248 0.1911 -0.4875 0.2809 -0.2936 0.3590 0.2925 0.3301 0.2491 0.3425 0.2888 0.3752 0.2642 0.3098 -0.2588 -0.2778 -0.3938 -0.4131 0.3775 -0.2846 0.2945 -0.3872 -0.2737 -0.2475 -0.2667 0.2298 0.2671 -0.2629 -0.2194 0.2796 0.1955 0.3292 0.3790 -0.4078 -0.3147 -0.4233 -0.3119 0.2509 -0.2534 -0.3107 0.2435 0.2290 0.3235 -0.3515 -0.2691 0.3176 -0.2250 0.3345 0.3029 -0.2035 0.2923 0.3054 -0.3334 -0.3507 0.2925 -0.3602 -0.3234 0.2826 0.3172 -0.4018 -0.3880 -0.2146 -0.2773 -0.3149 0.3719 -0.5862 0.2855 -0.2399 0.2425 -0.3028 -0.3255 0.2885 -0.3177 -0.3016 -0.3283 -0.2924 0.3057 -0.2504 -0.2694 0.3082 0.2718 -0.2829 0.3229 -0.3690 0.2997 0.2603 -0.2514 0.3819 -0.4259 0.2798 -0.2721 -0.2122 0.2192 0.2360 0.2687 0.2211 -0.2886 0.2961 0.2986 -0.3601 -0.3493 -0.2570 -0.3816 -0.2448 -0.2478 -0.2590 0.3206 0.2288 -0.3323 -0.2564 0.2967 -0.2921 0.2490 -0.2716 -0.2147 -0.3166 -0.2862 -0.2869 0.3865 0.3350 0.3001 -0.3841 0.3652 0.2753 -0.2618 -0.2446 0.3027 0.3552 -0.2967 -0.2956 -0.2910 0.3008 -0.4614 -0.3543 -0.3676 0.2578 -0.2709 0.4094 -0.2685 0.2097 0.3701 0.2855 0.2577 -0.2904 0.2814 0.4099 0.2426 -0.3017 0.2623 -0.2987 0.2584 -0.3055 0.2841 -0.2508 0.2465 0.3595 -0.3219 -0.2410 0.2653 -0.2933 0.3137 -0.4410 0.4060 0.2090 -0.3927 0.2716 0.2162 -0.3015 -0.4200 -0.4988 -0.2649 0.2655 -0.3261 -0.3583 0.3509 -0.2169 0.2023 -0.3613 -0.3528 0.3204 0.2619 -0.4979 0.2510 -0.4327 -0.2525 0.2800 0.3351 -0.3063 0.2942 -0.3434 -0.3399 0.2407 0.3447 -0.3083 -0.2444 -0.3224 0.2181 -0.3573 -0.3009 0.3725 -0.2459 0.2579 0.3394 -0.2410 0.2767 0.2779 0.3602 0.3206 -0.2972 0.3087 -0.2765 -0.4184 0.3348 -0.2770 -0.3012 0.4200 0.2199 -0.4060 0.5077 0.3040 -0.3640 -0.2555 -0.3088 -0.2299 -0.2508 0.1924 -0.3103 0.4002 -0.1933 0.4032 0.3476 0.3211 -0.4539 -0.3749 0.3039 0.2655 0.3002 0.4233 -0.2934 -0.3003 -0.3987 0.3263 0.4067 0.2365 -0.2699 0.3324 0.3219 0.2416 -0.3506 0.2496 0.3697 -0.2111 0.2732 -0.2892 0.2019 0.2533 0.2526 0.3003 -0.3265 -0.3103 -0.3885 0.1928 -0.3972 0.3673 -0.4441 0.2818 0.3258 0.3859 0.3208 -0.2098 0.2238 0.3442 -0.2108 -0.3818 -0.3330 0.2457 -0.2787 0.3489 0.2396 -0.3013 -0.4449 0.3463 -0.5150 0.2499 -0.2814 -0.2698 0.3539 0.2352 -0.4270 0.2522 0.3413 -0.1952 -0.2815 -0.2131 0.4238 -0.2240 -0.4275 -0.2658 -0.3367 -0.2793 0.3294 0.2519 -0.2490 -0.3186 0.2842 0.2919 0.3451 0.2430 0.3301 0.4161 -0.4107 -0.2797 -0.3300 -0.4610 -0.3310 0.3401 -0.3398 0.3094 0.3579 0.3770 -0.3093 -0.2610 0.3200 0.3174 -0.3094 -0.3254 -0.3538 -0.4543 -0.2019 0.2825 0.2594 -0.3027 0.2710 -0.3602 -0.3111 0.2418 0.3092 -0.4357 -0.2305 0.2476 -0.3483 -0.2603 -0.2928 -0.2569 0.3465 -0.3033 -0.2542 -0.2669 0.3110 -0.3170 -0.3704 0.2704 0.3051 0.3862 -0.3455 -0.4254 0.2685 -0.2996 0.3472 -0.2731 -0.3267 0.3259 -0.3464 -0.2867 -0.2648 -0.2471 -0.3566 -0.2394 0.4202 0.2803 -0.2442 -0.2517 -0.3660 0.2887 -0.3143 0.2651 -0.3472 0.3863 -0.2677 0.2980 -0.3539 0.3164 0.1831 0.3848 0.3371 0.4024 -0.4170 0.3738 -0.3086 -0.4348 -0.4092 -0.4611 0.3057 -0.3939 0.2531 0.4045 0.2930 -0.3974 -0.2342 0.2933 -0.5197 -0.2665 0.4162 -0.3314 0.3330 -0.3243 -0.4371 0.2227 -0.4088 0.2419 0.3180 -0.2990 0.3316 0.3717 -0.4805 0.2681 -0.3501 -0.3067 -0.2817 0.3980 0.2294 0.2388 -0.2975 -0.2642 -0.3350 0.3897 -0.2599 0.2385 -0.3548 0.3929 -0.3223 0.3093 0.3063 -0.3078 -0.2285 -0.3101 -0.4055 0.3808 0.3147 0.2955 0.3644 -0.2115 0.3336 -0.2685 0.3716 -0.2760 0.4267 0.2467 -0.3400 -0.2454 -0.2075 0.2976 -0.2818 0.3512 -0.4588 -0.2412 -0.3687 -0.3091 -0.3203 0.3059 -0.2820 0.4769 0.3598 0.2717 -0.2077 0.2348 -0.2544 0.2891 -0.4514 0.2604 0.2466 -0.3899 0.3245 0.2818 0.1942 0.3091 -0.2270 -0.2649 -0.3805 -0.2494 0.3128 -0.2687 0.3018 -0.3430 0.3258 -0.3941 0.2752 -0.4475 -0.3475 0.4546" HIT_INDICES="112 223 519 528 535 649 745 1007 1299 1342 1418 1468 1538 1569 1852 2081 2129 2379 2411 2688 2694 2806 3116 3178 3231 3338 3581 3585 3805 4069 4145 4288 4612 4648 4719 4780 5021 5089 5226 5444 5643 5911 5963 6303 6351 6549 6854 7258 7303 7598 7988 8261 8313 8650 9081 9175 9255 9447 9639 9643 9766 9791" ES_PROFILE="0.0504 0.0897 0.0951 0.1294 0.1637 0.1837 0.2033 0.2002 0.1887 0.2020 0.2110 0.2220 0.2303 0.2422 0.2253 0.2119 0.2166 0.1990 0.2034 0.1811 0.1864 0.1805 0.1529 0.1504 0.1485 0.1408 0.1183 0.1201 0.0992 0.0729 0.0656 0.0513 0.0195 0.0172 0.0114 0.0068 -0.0154 -0.0198 -0.0308 -0.0496 -0.0657 -0.0880 -0.0882 -0.1166 -0.1151 -0.1282 -0.1511 -0.1821 -0.1764 -0.1947 -0.2201 -0.2315 -0.2200 -0.2340 -0.2514 -0.2322 -0.2099 -0.1920 -0.1628 -0.1143 -0.0605 0.0090" RANK_AT_ES="9080.0000" RANK_SCORE_AT_ES="-0.1502"/>
  <DTG RANKED_LIST="state1.rnk" TEMPLATE="na_as_pre_ranked" GENESET="gene_sets.gmt#HALLMARK_HEME_METABOLISM" ES="-0.2395" NES="-0.8721" NP="0.7865" FDR="0.7337" FWER="1.0000" RND_ES="0.2284 -0.2387 0.2178 -0.2186 -0.3232 0.3013 0.3184 -0.2680 0.2784 0.2892 0.2595 0.2893 -0.2178 -0.2099 0.2390 0.2528 0.2299 0.3364 0.2475 -0.2432 0.2564 0.3293 0.2830 0.2724 -0.2029 0.2528 -0.3063 -0.2399 -0.2933 0.2875 0.2322 -0.2541 0.2471 -0.2399 0.3002 -0.2894 -0.2782 -0.2429 0.3584 -0.2535 0.2123 0.2507 -0.3504 0.2074 0.2216 -0.2986 -0.2095 0.2989 0.2586 0.2825 0.2563 -0.2747 -0.3510 -0.3140 0.2643 -0.3314 -0.2825 0.2750 0.2136 0.2489 0.2770 0.3312 -0.2331 -0.2128 -0.2974 -0.2599 0.2889 -0.3130 -0.3141 -0.2336 0.3035 -0.2527 0.2626 0.2211 0.2167 -0.3790 0.3597 -0.2795 0.3745 0.2712 -0.2790 -0.3312 0.2541 -0.2563 0.2743 0.3169 -0.3100 0.2962 -0.2679 0.2953 0.3248 0.3665 0.3143 0.1457 -0.2986 0.2358 -0.3379 0.2941 -0.2155 0.2381 -0.2244 -0.2638 -0.2394 -0.4080 -0.2854 -0.2571 0.2566 0.2526 0.2715 -0.2106 0.2470 0.2139 -0.2427 -0.2289 -0.3145 -0.2989 0.2552 0.3410 -0.2240 -0.2614 0.2191 0.2515 -0.2615 0.2614 -0.2676 -0.3696 -0.2592 0.3337 0.2646 -0.3823 0.2577 0.2858 -0.2754 -0.2955 0.2816 0.3367 0.2545 0.2222 0.2922 -0.2899 -0.3272 -0.2473 -0.2573 -0.3822 0.2577 -0.2464 -0.3750 -0.2628 -0.2329 -0.2591 -0.2673 0.2904 0.3010 -0.2467 -0.2423 -0.2444 -0.2391 -0.3040 0.3039 -0.2750 -0.2817 0.2100 0.2312 -0.2999 0.3156 0.3389 -0.2431 0.2840 0.2489 0.3125 -0.1921 0.2413 0.3068 0.2770 0.2818 0.2210 0.2629 0.2695 -0.2895 0.2341 -0.2733 0.2196 0.3381 -0.2693 -0.3179 0.2275 -0.2613 0.2209 -0.3023 -0.2740 0.2834 -0.3344 -0.2388 0.2069 0.2575 0.3462 0.3162 -0.3072 -0.2628 0.2195 -0.2214 0.3290 0.2370 0.3060 -0.2521 0.2204 0.3241 0.2338 -0.3051 0.2323 0.2406 0.2579 0.2742 -0.2216 0.2700 0.2779 0.2766 -0.2434 -0.3154 0.2519 0.2410 -0.3304 0.2566 -0.2471 -0.2279 -0.3101 -0.2931 -0.2351 -0.2087 0.2206 0.2162 -0.2702 -0.3420 0.2543 -0.2773 -0.3267 0.2862 0.2736 0.2872 0.2398 0.2194 -0.2395 0.3427 -0.3365 0.2599 -0.2129 0.2061 0.2460 -0.2712 -0.3626 -0.3695 0.2267 -0.2387 0.2149 -0.2444 -0.2708 0.2906 -0.2899 0.2092 -0.2465 0.2914 0.3257 -0.2388 -0.3341 0.3258 0.2777 0.3095 0.1867 -0.2412 -0.3000 -0.2477 0.2416 0.3775 0.1919 -0.2583 -0.2504 0.2654 -0.2424 0.2950 0.2920 -0.3310 -0.2204 -0.2524 -0.3012 0.2820 -0.2201 -0.2397 -0.2684 -0.3044 -0.2455 -0.2529 -0.2582 0.2729 0.2319 0.2859 -0.2696 -0.2617 0.3502 -0.2937 -0.2427 0.2936 -0.3018 0.2442 0.2550 0.2236 -0.2311 -0.2589 -0.3573 -0.2585 0.3714 -0.3616 0.2316 -0.3149 0.2771 0.2016 -0.2307 0.3330 -0.2978 -0.2580 -0.2176 -0.2458 0.2418 0.2856 0.3383 -0.2931 0.3066 0.2546 -0.3326 0.1854 -0.2595 -0.3157 0.2738 -0.2644 0.2881 0.3026 0.3377 0.3313 0.2355 -0.2873 0.2361 -0.2310 0.2435 0.2845 -0.2683 0.2969 -0.2770 0.2458 -0.3392 0.2089 0.2650 -0.2893 0.2727 0.2031 -0.3309 -0.2771 -0.2423 -0.2464 0.2166 0.2838 -0.2847 -0.2793 -0.2947 -0.2769 -0.2517 0.2523 -0.3027 -0.2674 -0.3558 -0.2409 0.2717 -0.2357 0.2423 -0.2478 0.2185 -0.2335 -0.2934 0.3584 -0.2431 0.2061 0.2374 -0.2171 -0.2787 0.1949 -0.2483 -0.3112 0.3222 -0.2389 0.2719 0.2362 0.3238 -0.2922 0.3089 -0.2619 -0.2749 -0.2932 -0.2808 -0.2559 0.3213 0.3991 -0.2725 0.2643 -0.2540 0.2805 0.3723 -0.3075 -0.2649 0.2362 0.2236 0.2604 -0.2371 0.2644 -0.2548 0.2562 -0.2322 0.2743 0.2422 -0.2805 -0.3110 -0.2516 0.2759 -0.2583 -0.2351 0.2580 0.2081 0.2858 -0.2814 -0.3910 0.2950 0.2390 -0.2144 -0.2028 -0.1893 -0.2777 -0.2520 0.3162 -0.3418 0.2700 0.2297 -0.2607 0.1998 0.2651 -0.3705 -0.2143 -0.2362 0.1943 0.2669 0.1888 -0.2157 -0.2490 -0.2407 0.3123 -0.1973 -0.2820 -0.2499 -0.2652 -0.2516 0.2113 -0.3328 -0.2530 -0.3189 -0.2389 -0.2794 0.2917 0.2248 0.2824 -0.3401 -0.3525 -0.2906 -0.2858 -0.3147 0.2124 -0.3363 0.2538 -0.2816 -0.2828 0.3025 0.2902 0.3007 0.2062 0.3631 -0.2475 -0.2657 -0.3239 -0.2447 -0.3132 -0.3284 0.2031 -0.2756 -0.2948 0.3443 0.2814 -0.2581 0.2757 -0.2531 -0.3353 0.2544 0.2682 -0.2444 -0.3024 -0.2640 0.2389 -0.2574 -0.3164 -0.2259 0.2743 0.3145 -0.2749 -0.2555 -0.2376 -0.2218 0.3268 0.2132 0.2198 -0.2599 -0.2755 0.3401 -0.2768 -0.2446 -0.3404 0.2155 0.2747 -0.2700 -0.3471 -0.3738 -0.2799 -0.3124 0.2972 -0.2628 0.3094 0.2615 -0.2244 -0.2491 -0.2666 -0.3892 0.2386 -0.3354 -0.2931 0.2736 0.1972 0.2395 -0.2384 -0.2817 0.3039 -0.2444 0.2608 0.2241 -0.3578 0.3645 -0.3041 -0.2848 -0.2897 -0.2451 0.2484 -0.3505 -0.2590 -0.2434 0.1902 -0.2729 -0.3470 -0.2271 0.3024 -0.2416 -0.2782 -0.2204 0.3122 0.2991 -0.2286 -0.2297 -0.2256 -0.2190 -0.3233 -0.2668 0.2784 -0.2132 -0.2411 0.2807 0.2421 0.2418 -0.2751 -0.2496 -0.2536 0.2380 -0.2884 0.2603 0.2522 0.2456 -0.2233 0.2328 -0.2366 -0.2833 0.2811 -0.3311 -0.2628 -0.2892 -0.2565 -0.2906 0.3183 -0.2485 -0.2540 -0.3038 0.1820 0.3170 0.2479 0.2228 -0.2446 -0.2501 -0.2567 0.2557 0.2830 -0.3445 -0.2209 -0.2503 -0.2253 -0.2552 -0.3360 0.2876 -0.3292 0.3048 -0.2543 -0.2785 -0.2275 0.3645 -0.2713 -0.2305 -0.2126 -0.3280 0.3304 -0.2233 0.2437 0.2497 0.2759 0.2186 0.2138 0.2091 -0.3182 -0.3558 -0.2778 0.3529 0.2349 -0.2213 0.2671 0.2969 0.2300 0.2160 0.3154 0.3464 -0.3585 -0.2256 0.3102 -0.2726 0.2368 0.3221 -0.2972 0.2638 0.2710 -0.2476 0.2981 0.2015 0.2531 0.3445 0.2351 -0.2382 0.2047 -0.2733 -0.2362 0.2719 0.2186 -0.2041 -0.2329 0.2188 0.2663 0.3704 -0.2554 0.2764 -0.2857 -0.2202 0.2640 0.2238 0.3222 -0.2093 -0.2275 -0.2590 0.2287 -0.2918 -0.2386 0.2426 -0.2162 -0.2556 -0.3508 0.2843 0.2460 -0.2240 -0.3247 -0.2953 -0.2596 -0.2230 -0.2720 0.2429 0.2580 0.3425 -0.2991 -0.2256 -0.2360 0.2547 0.3144 0.2287 0.2162 0.2515 -0.2403 -0.3157 -0.3286 0.2992 0.2683 0.2737 -0.3959 0.2620 0.2607 -0.2623 0.3390 0.2628 0.2798 0.2774 0.2321 -0.2843 0.2163 -0.2722 0.2129 0.2642 0.2707 0.2333 0.2769 0.2224 -0.2820 -0.1634 0.2733 -0.3624 -0.2511 0.2572 0.2689 -0.2634 -0.2465 0.3131 -0.3288 0.2523 -0.2035 -0.2352 -0.3474 0.2878 -0.3348 0.2193 0.2291 -0.3040 0.2653 0.2632 0.2516 -0.1886 0.3051 -0.1938 -0.2378 -0.2690 -0.2884 0.3134 0.2688 0.2566 -0.3191 0.2903 -0.3172 0.2264 0.2222 -0.2637 -0.2572 0.2656 0.2861 -0.2498 0.2672 -0.2742 0.2139 -0.2714 -0.2424 0.2381 -0.3670 -0.3295 -0.3694 0.2405 0.3139 -0.3527 0.2165 0.3065 -0.2714 -0.2999 -0.2548 0.2734 -0.2214 0.2466 0.2420 0.2190 -0.2725 -0.2796 -0.2912 -0.2374 -0.2379 0.2718 -0.2524 0.2431 0.2060 -0.2662 0.2132 0.2469 0.2037 -0.2535 0.2688 0.2469 0.2683 0.2919 -0.3597 -0.3354 -0.3068 0.2502 0.3069 0.2205 0.2923 -0.3117 -0.2838 -0.3336 -0.3412 -0.2672 0.2526 0.2838 -0.2706 -0.2807 0.2804 -0.2917 -0.2627 -0.2421 0.2345 0.1975 -0.3444 -0.3012 0.3228 0.2499 -0.2677 -0.3067 -0.2772 -0.3463 0.2893 0.2299 -0.2798 -0.3158 0.3042 -0.2902 0.2314 -0.2453 0.2855 -0.3198 0.2131 -0.2865 0.2548 -0.3144 0.2578 0.2907 0.1901 -0.2565 -0.2996 -0.3334 -0.3305 -0.2596 -0.2439 0.1850 -0.2580 -0.2027 -0.2774 -0.2853 -0.3187 0.2800 -0.2360 -0.2227 -0.2726 -0.2303 -0.3011 0.2757 0.2700 -0.1949 -0.2082 0.2338 -0.3372 0.2201 0.2255 0.2718 -0.2313 0.3460 0.2434 -0.2993 -0.2546 0.2540 0.2179 -0.1979 -0.2599 0.2420 -0.2275 -0.2106 0.2359 0.2512 -0.2856 -0.2325 -0.2890 0.2555 0.3029 0.2490 -0.2352 0.2320 -0.2726 0.3315 0.2478 -0.3393 -0.2537 -0.3592 -0.2363 -0.2697 -0.2456 0.2941 0.2826 -0.2909 -0.3317 0.2643 0.3167 0.2905 0.1966 -0.2688 -0.3713 0.2384 0.2211 -0.3382 0.2897 -0.2970 -0.2766 -0.2128 -0.3340 -0.2975 0.2460 0.2713 0.2784 0.2837 0.2331 -0.3347 -0.2694 -0.2744 0.3273 -0.2562 0.2628 -0.3208 -0.3502 -0.3016 0.2685 -0.2336 -0.2232 -0.2821 0.2694 0.2928 -0.2471 -0.1973 0.2305 0.3331 -0.3086 -0.2751 -0.2479 0.2240 -0.2941 0.3315 0.2527 0.2857 0.2625 0.3062 0.3648 0.2851 0.2314 -0.3062 0.2139 0.2929 0.2773 0.2682 0.2531 0.3074 0.2655 -0.2678 -0.2369 -0.2726 -0.2820 0.3371 -0.2279 0.2656 0.2242 0.2372 0.1854 0.2273 -0.2473 -0.4240 0.2870 0.2371 -0.2745 -0.2419" HIT_INDICES="35 235 255 277 459 481 512 770 794 822 945 998 1041 1123 1158 1204 1238 1345 1389 1420 1587 1643 1688 1789 1807 1845 1853 1906 1910 1911 1947 2167 2183 2184 2197 2383 2435 2543 2548 2614 2698 2735 2934 2937 2956 2971 3132 3264 3301 3428 3565 3648 3789 3803 4025 4052 4093 4170 4220 4271 4291 4384 4549 4575 4596 4804 4816 4837 4845 4873 4951 5039 5064 5136 5182 5370 5547 5628 5690 5766 6091 6107 6235 6284 6541 6608 6740 6774 6814 7006 7152 7182 7248 7285 7314 7321 7332 7498 7566 7587 7750 7832 7904 7929 7947 8010 8232 8399 8575 8636 8691 8707 8715 8754 8770 8790 8845 8891 8894 9018 9052 9067 9075 9101 9304 9358 9503 9506 9586 9589 9630 9796" ES_PROFILE="0.0446 0.0497 0.0726 0.0947 0.0955 0.1123 0.1275 0.1157 0.1276 0.1388 0.1389 0.1457 0.1530 0.1555 0.1626 0.1681 0.1746 0.1727 0.1769 0.1824 0.1728 0.1744 0.1767 0.1728 0.1773 0.1796 0.1849 0.1854 0.1910 0.1968 0.1989 0.1811 0.1843 0.1889 0.1923 0.1773 0.1758 0.1683 0.1713 0.1679 0.1623 0.1615 0.1436 0.1458 0.1463 0.1471 0.1327 0.1210 0.1189 0.1074 0.0945 0.0871 0.0735 0.0729 0.0506 0.0482 0.0443 0.0366 0.0316 0.0266 0.0247 0.0155 -0.0008 -0.0029 -0.0043 -0.0248 -0.0251 -0.0262 -0.0260 -0.0279 -0.0347 -0.0424 -0.0437 -0.0496 -0.0529 -0.0705 -0.0866 -0.0928 -0.0970 -0.1024 -0.1329 -0.1316 -0.1416 -0.1434 -0.1662 -0.1692 -0.1787 -0.1781 -0.1780 -0.1931 -0.2030 -0.2010 -0.2026 -0.2011 -0.1987 -0.1940 -0.1897 -0.2009 -0.2019 -0.1980 -0.2082 -0.2097 -0.2100 -0.2054 -0.2000 -0.1990 -0.2135 -0.2216 -0.2296 -0.2255 -0.2205 -0.2114 -0.2014 -0.1943 -0.1847 -0.1755 -0.1695 -0.1621 -0.1502 -0.1498 -0.1399 -0.1279 -0.1151 -0.1039 -0.1083 -0.0965 -0.0909 -0.0706 -0.0557 -0.0328 -0.0124 0.0085" RANK_AT_ES="8574.0000" RANK_SCORE_AT_ES="-0.1098"/>
  <DTG RANKED_LIST="state1.rnk" TEMPLATE="na_as_pre_ranked" GENESET="gene_sets.gmt#HALLMARK_IL6_JAK_STAT3_SIGNALING" ES="0.2537" NES="0.7719" NP="0.8514" FDR="0.9150" FWER="1.0000" RND_ES="-0.2640 0.2650 0.3266 0.3025 -0.4233 -0.4641 0.3194 0.3660 0.2279 0.2939 -0.4111 -0.3095 -0.3224 0.3191 0.2316 0.3972 0.2155 0.4786 0.3099 -0.2920 0.3845 0.3266 -0.2442 -0.3696 -0.3557 -0.2279 0.3554 0.2406 -0.3293 -0.4031 -0.4568 0.4250 -0.2390 0.4579 0.3382 0.3292 0.3746 -0.3113 0.3522 -0.3206 0.1969 0.3068 -0.3679 -0.3843 -0.4319 -0.2977 -0.3271 -0.4372 -0.2845 -0.3024 0.2666 0.4397 0.3040 -0.3246 -0.2701 0.2366 -0.3452 -0.4316 0.3759 -0.3071 -0.6389 -0.3382 -0.2713 -0.3212 0.1986 -0.2832 -0.4754 0.3290 -0.4284 -0.4109 0.4058 -0.4501 -0.4202 -0.3786 -0.2715 0.3707 -0.3321 -0.3060 0.3742 0.3696 0.2883 0.2969 -0.5516 0.3167 -0.2270 0.2496 -0.3050 -0.4542 -0.3327 -0.3183 0.4125 0.4202 0.2526 -0.2637 0.2796 0.2205 -0.3827 0.2385 -0.2483 -0.2478 -0.4302 -0.2243 0.3038 -0.4059 -0.5435 -0.2575 0.4325 -0.4355 -0.3426 0.2770 -0.3285 -0.4169 0.3899 -0.3770 0.3991 -0.4334 -0.3592 -0.2940 0.2803 -0.4486 -0.3283 0.2693 0.3705 -0.4056 0.2726 0.3001 0.2165 0.2842 0.3749 0.2761 -0.2511 -0.3081 -0.4507 0.3421 0.3372 0.3680 -0.4414 0.3808 -0.4883 -0.3215 -0.3150 -0.5593 -0.2571 0.3238 -0.3990 0.2749 -0.4657 -0.5723 -0.3900 -0.5284 0.3623 0.2815 0.2684 -0.4912 0.2491 0.3083 -0.2477 -0.3313 0.2159 -0.3702 -0.2942 0.3486 -0.3187 -0.3001 0.3948 -0.3224 -0.3306 0.3743 -0.3082 -0.4592 -0.3200 0.3751 -0.3040 -0.3040 0.4027 -0.3270 -0.2610 -0.3482 -0.4941 -0.4713 -0.5556 -0.3861 -0.2153 -0.3879 0.3245 -0.5816 -0.6002 0.3649 -0.2477 -0.3807 0.3014 0.3943 -0.4131 -0.2934 -0.4001 -0.3059 -0.3040 0.4843 -0.5914 -0.2573 -0.3840 0.2527 0.3796 0.4548 0.3614 0.2045 -0.2714 -0.3965 0.2062 0.2868 -0.3532 -0.4001 0.2942 0.2716 0.4018 -0.4172 0.4741 -0.4262 0.3662 -0.2743 -0.3914 -0.3548 0.3664 0.3085 0.2694 -0.2786 0.2992 0.4837 -0.4283 -0.5976 -0.4005 0.3305 -0.3089 -0.2752 -0.2426 0.3977 -0.3492 -0.2300 0.4199 -0.5619 -0.3954 -0.1940 -0.2949 0.2873 0.3251 -0.3551 -0.2313 0.2984 0.4063 0.3482 -0.4447 0.2868 -0.2529 0.3116 -0.2221 -0.3562 -0.4120 0.2292 0.3780 -0.3995 -0.2784 -0.4310 -0.2356 0.4302 -0.4202 -0.3356 0.4161 -0.2491 0.3167 -0.2589 -0.2711 -0.3021 -0.2663 0.2214 -0.2866 -0.2409 0.3143 -0.2797 0.1824 0.2797 -0.4306 -0.3093 -0.3457 -0.2857 0.2616 -0.4894 -0.4413 -0.2766 -0.4329 -0.3277 -0.2212 0.2651 -0.2804 -0.2921 0.2782 -0.3080 -0.5313 0.2629 -0.2572 0.3692 0.2621 -0.2795 0.3498 -0.3130 0.2694 0.3436 -0.4158 -0.4120 0.3057 0.3848 0.4055 0.4271 0.4035 -0.3832 -0.3652 -0.4150 -0.2234 -0.3559 0.3997 -0.3015 -0.3132 -0.4955 0.3462 -0.3921 0.3993 0.2876 0.3077 -0.3980 0.3016 0.2871 0.4383 0.3127 -0.3288 0.2675 -0.3929 0.3599 0.4238 0.3258 -0.2637 -0.2621 0.2657 -0.2938 -0.4670 -0.3627 0.2516 -0.3320 -0.3635 -0.4496 0.3250 -0.3556 -0.4931 0.3811 -0.2622 -0.3148 -0.2390 0.2427 -0.3632 -0.3576 -0.2979 0.4123 0.4665 -0.2762 -0.3428 -0.4126 0.3052 -0.4392 -0.3678 -0.2461 0.3114 0.2474 -0.3054 -0.3453 -0.2510 0.3097 0.4285 -0.2667 -0.5155 -0.2247 0.3703 0.5328 0.2918 -0.4431 0.3796 -0.2969 0.2224 0.4506 -0.3853 0.3325 0.1857 0.2841 0.2660 -0.4396 0.4264 0.3760 0.2967 -0.3074 0.3796 0.2014 0.2584 -0.2226 -0.3918 -0.2339 -0.4479 0.3836 -0.5073 -0.2206 -0.4002 -0.3275 -0.2679 0.4384 0.3682 0.2699 -0.3088 -0.3898 0.3318 -0.3090 -0.3208 0.2182 0.4758 0.3039 -0.2263 -0.3879 0.2395 0.3853 -0.5320 -0.4083 0.2816 0.2312 0.3150 -0.2874 0.3291 -0.5456 0.1870 0.2910 0.3469 -0.3503 0.2924 -0.2855 0.4013 -0.3063 -0.3118 0.4283 -0.3061 0.2564 0.3682 0.4522 0.2653 0.3842 0.3278 0.4157 -0.2653 -0.3759 0.2553 -0.3453 0.4585 0.3368 0.2974 0.2569 -0.3966 -0.2892 -0.3164 -0.4158 0.2847 0.2599 0.3721 0.2693 -0.4313 0.2605 -0.2005 -0.3518 0.3640 0.2521 -0.2626 0.3681 -0.3470 -0.3553 -0.2530 -0.2165 0.3918 -0.5518 0.3545 0.4002 -0.4942 0.2591 0.4325 0.3154 0.5727 -0.3866 0.3599 -0.2656 -0.2324 -0.3503 -0.4203 -0.3832 -0.2101 0.2599 -0.3369 0.2611 -0.2790 0.3029 0.3359 -0.3607 0.3422 0.2814 -0.3043 -0.2167 -0.3407 -0.2579 -0.3377 0.2892 0.2592 -0.2672 -0.2638 0.4268 0.3300 0.3277 -0.3881 -0.4227 -0.4900 0.3745 -0.2733 -0.2380 -0.3175 0.2961 0.3708 -0.4831 0.3919 0.3231 0.3661 -0.2744 0.2901 0.4456 -0.5121 0.4180 0.3811 0.4269 0.2316 0.2412 -0.3445 0.2572 -0.4772 -0.3440 -0.3805 -0.3060 -0.2953 -0.1653 -0.4091 -0.2892 -0.3948 0.4206 0.3608 -0.2986 -0.3197 0.2974 -0.2994 -0.3098 -0.3902 -0.3572 -0.3950 0.1982 -0.2784 -0.2426 0.3594 0.2870 -0.2979 -0.3778 -0.3870 -0.3602 0.3511 0.3511 0.3421 -0.4304 -0.2671 -0.3773 0.2272 -0.3718 -0.3577 0.2906 -0.3212 -0.4550 -0.4118 -0.1966 0.4352 -0.2982 0.5146 -0.3968 -0.3475 -0.2187 -0.5172 0.3233 0.4873 -0.2606 -0.4751 0.1838 0.4844 0.2317 -0.4696 -0.2943 -0.3082 0.3763 -0.3260 0.4739 -0.3291 -0.3379 0.2906 0.3285 0.3222 0.3443 0.2141 0.3313 0.3798 0.3687 -0.4175 -0.2381 -0.4558 0.4107 -0.3621 0.2406 0.4135 -0.3798 -0.2447 0.3284 -0.3492 -0.4568 -0.2053 0.2933 0.2891 -0.4242 -0.4262 0.3451 0.2625 0.3522 0.3432 -0.2771 0.3133 0.3689 -0.2642 0.3545 0.3091 -0.5305 -0.3463 0.2896 0.2993 0.3486 0.3390 0.3972 -0.4061 -0.3194 0.3109 0.3235 -0.3298 0.3355 0.1761 -0.4123 -0.2833 0.3932 0.1763 -0.3064 0.3692 0.3251 0.3034 -0.3777 0.3946 -0.2876 -0.3657 0.2789 0.3095 -0.2491 -0.4541 0.2848 0.3918 0.4261 0.4692 0.2466 -0.3996 0.3328 0.4007 -0.3342 -0.4617 -0.3149 -0.4340 0.2323 -0.4144 0.4662 -0.4417 0.3614 -0.2774 0.3754 -0.4008 0.2820 -0.3446 0.2748 0.3472 -0.3765 0.3369 -0.4720 -0.3569 -0.3914 0.3153 0.2718 0.3875 0.2761 0.3603 0.4315 0.3759 -0.2285 -0.4211 -0.2947 -0.3876 -0.2864 0.3565 0.3926 0.3684 -0.3281 -0.3731 0.2701 0.3124 -0.3778 -0.3974 -0.3974 0.2168 0.3048 -0.3244 0.2373 0.3221 -0.3337 0.3510 -0.3258 -0.2558 -0.2550 -0.2749 0.3979 -0.2586 0.2875 0.2410 -0.2738 -0.3482 0.4942 0.3720 -0.3855 -0.4181 -0.3275 0.2573 -0.2842 0.3488 0.3390 0.2500 -0.3465 0.3289 0.3142 0.4504 -0.5147 -0.3756 -0.2530 0.2424 -0.2388 -0.3854 -0.2826 0.2725 -0.2250 0.3822 -0.3298 -0.3464 0.4367 0.3287 0.2740 0.2289 -0.3440 0.2923 -0.4148 0.2841 0.2418 0.1779 0.4436 0.3567 0.3092 -0.2850 -0.3248 0.2081 0.2336 0.2600 -0.4581 0.2761 -0.1998 -0.2848 -0.3822 -0.3362 -0.4619 0.2486 0.4408 -0.5685 0.2753 0.2904 -0.3491 -0.3081 -0.3894 0.3371 -0.2514 -0.4232 0.2716 0.4659 -0.3222 -0.2672 0.2097 0.2615 -0.4474 -0.4016 -0.4614 -0.4428 0.4054 -0.2902 0.2616 0.3335 0.4010 -0.2959 0.3654 0.3091 -0.5504 0.3576 -0.2036 0.5160 -0.3565 0.3186 -0.3771 0.2671 0.2966 0.2995 0.2365 -0.3012 0.3437 0.2656 -0.2546 0.3087 0.2640 -0.4395 0.2990 0.3434 -0.3646 0.5050 0.2629 -0.3431 -0.4801 0.2112 0.3628 -0.4442 -0.2312 0.3743 0.3946 0.3469 -0.4582 -0.3760 0.2696 -0.4324 -0.3100 -0.2406 -0.2804 0.2994 0.3578 -0.2430 -0.3735 0.3341 -0.3220 -0.2961 0.2761 0.2356 -0.3269 0.3452 0.2060 -0.2366 -0.5140 -0.2912 0.3484 -0.3018 -0.3232 0.4523 -0.2591 -0.3743 -0.3519 -0.2020 -0.3943 0.2598 0.2871 -0.3293 -0.2897 -0.2205 0.2416 0.4201 -0.3644 0.3791 0.3668 0.2768 0.3620 0.2279 -0.3219 -0.4284 0.2660 0.2934 -0.4537 -0.4244 -0.2622 -0.3696 0.3294 0.2844 -0.2954 -0.3666 0.2522 0.2502 -0.2627 0.2993 0.3937 -0.2361 -0.2040 -0.3058 -0.3100 0.4296 -0.2585 -0.2427 -0.2816 -0.2798 0.2751 0.3924 0.2997 -0.3899 0.4303 0.1846 -0.2565 -0.2826 0.2662 -0.3982 0.2907 -0.3145 0.3824 0.3342 -0.2734 -0.3389 -0.4351 -0.3953 0.3539 -0.2414 0.2792 -0.3750 -0.2251 -0.3656 0.2696 0.2569 0.2493 -0.3769 0.2401 0.2697 0.4798 -0.3461 0.3437 0.2933 -0.4524 -0.4412 0.3647 -0.5293 0.4869 -0.4948 -0.3510 0.2736 -0.4701 -0.3859 -0.3269 0.4211 -0.1666 -0.2893 0.1867 0.3393 -0.3357 0.3136 -0.4093 -0.4048 -0.3874 0.3600 0.2528 -0.3644 0.4810 -0.2891 0.2911 0.5032 -0.2852 0.3945 0.5182 0.4857 -0.4238 -0.2802 -0.4399 -0.3892 -0.4097 0.3010 0.2582 0.3373 0.4407 -0.4471 -0.3657 0.2210 0.2357 -0.4717 0.3965" HIT_INDICES="104 387 784 808 1031 1195 1222 1399 1555 1569 1948 2040 2193 2374 2746 2810 3136 3812 4108 5451 5691 6010 6351 7058 7597 7639 8058 8373 8416 8515 8689 9068 9081 9519 9832" ES_PROFILE="0.0877 0.1208 0.1236 0.1634 0.1759 0.1898 0.2169 0.2247 0.2321 0.2537 0.2322 0.2385 0.2368 0.2304 0.2013 0.2030 0.1759 0.1094 0.0801 -0.0510 -0.0689 -0.0933 -0.1182 -0.1760 -0.2129 -0.1989 -0.2188 -0.2244 -0.2018 -0.1831 -0.1693 -0.1674 -0.1281 -0.1103 0.0048" RANK_AT_ES="1569.0000" RANK_SCORE_AT_ES="0.0850"/>
  <DTG RANKED_LIST="state1.rnk" TEMPLATE="na_as_pre_ranked" GENESET="gene_sets.gmt#HALLMARK_MITOTIC_SPINDLE" ES="0.2239" NES="0.8830" NP="0.7885" FDR="0.7412" FWER="1.0000" RND_ES="0.3083 -0.1883 -0.2986 0.3482 0.2233 -0.2358 -0.2522 -0.2845 0.2789 -0.2175 0.2371 0.2799 -0.2356 -0.2664 0.2371 -0.3065 0.2806 -0.2680 -0.2944 -0.2776 -0.3016 0.2258 0.2631 0.2765 -0.3054 -0.2480 0.2571 0.2491 -0.3016 0.2433 0.2053 0.2871 -0.2636 -0.3564 -0.2617 0.2219 0.2789 0.2778 -0.2332 -0.3131 -0.2544 0.2347 -0.2852 0.2046 0.2328 0.2272 -0.2959 0.2367 -0.3276 0.2252 -0.2323 -0.2558 -0.2734 -0.2480 0.2392 -0.2316 0.3326 -0.2168 0.2596 -0.2840 -0.3339 -0.2359 -0.2749 -0.2304 0.2496 0.2024 -0.2634 0.2721 -0.3188 0.2628 -0.2780 -0.2177 0.2079 0.2841 -0.2453 -0.2763 0.3198 -0.2499 0.2765 0.3901 0.2282 -0.2970 0.2499 0.2487 0.1964 -0.2788 -0.2629 0.1999 0.2437 -0.2186 0.3221 0.2615 0.2616 0.2968 0.2631 -0.3032 0.2193 -0.2861 0.2423 0.2591 -0.3293 0.2825 0.2231 0.2373 -0.2065 0.2556 0.2764 -0.2185 -0.2623 0.2916 0.2313 -0.2312 -0.2614 -0.2515 0.2679 0.2736 -0.2487 -0.2132 0.2463 -0.2996 0.2695 -0.2959 0.1868 -0.2673 0.2890 -0.2541 -0.2684 -0.3138 0.2358 0.2323 -0.2251 -0.2853 -0.2587 0.2830 0.2078 -0.2816 -0.2714 -0.2613 -0.2598 0.2725 0.2371 0.2610 0.2306 -0.2526 0.2402 -0.2600 0.2954 -0.2766 -0.2349 -0.2791 -0.2094 -0.3042 0.2508 -0.2976 0.2593 -0.2921 0.2182 0.2852 -0.2330 0.3239 0.2070 -0.2565 -0.2387 -0.2212 -0.2734 -0.2471 0.3004 -0.2146 -0.2658 -0.2590 -0.2363 -0.3110 0.2099 -0.2429 0.2511 0.2244 0.2515 -0.2612 -0.2267 -0.3084 -0.3053 -0.2764 -0.2524 -0.2508 0.2801 -0.3760 0.2454 -0.2754 -0.2685 0.2314 0.2071 0.2127 0.3470 0.2736 0.2319 0.2674 -0.2972 0.2808 -0.2861 0.2323 -0.2708 0.2292 -0.2326 0.2046 0.2084 0.2606 -0.2523 0.3136 0.2694 0.2604 0.2370 -0.2788 0.2256 -0.3182 0.2262 -0.2842 0.3358 -0.3575 0.2667 -0.2427 -0.2444 -0.2489 -0.2497 0.2648 0.2385 -0.2827 -0.3104 -0.2283 0.2716 0.2431 -0.3145 -0.2243 -0.2283 -0.2509 -0.2769 -0.2758 0.2587 -0.3192 -0.3243 -0.3616 -0.2427 -0.2637 -0.2138 0.2168 -0.2226 0.2527 0.2602 0.2734 -0.2827 0.1976 0.3098 -0.2286 -0.2223 -0.3211 -0.2810 -0.2758 -0.2653 -0.2536 0.2645 -0.2201 -0.3715 0.2137 -0.2210 -0.2960 -0.2354 0.2534 -0.2543 0.2510 0.2574 0.2471 -0.2981 -0.2847 0.2878 -0.2504 -0.2726 0.2457 0.2171 0.2452 -0.3121 0.3718 -0.2198 0.2749 0.2617 -0.2249 0.2642 -0.2514 -0.2733 -0.3085 -0.2453 -0.2586 -0.2040 -0.2481 0.2794 0.2745 -0.2588 0.2672 -0.3208 0.2833 -0.2541 -0.2155 -0.2580 0.2221 -0.2147 0.2784 0.2498 0.2540 -0.2477 0.2132 0.3306 -0.2747 -0.2625 0.1911 0.2563 0.2677 0.2420 -0.3031 -0.2038 0.2439 -0.2342 0.2555 -0.3138 -0.2242 0.2373 -0.3670 -0.2400 0.2818 0.2684 -0.2399 0.2493 0.2123 0.2966 -0.2435 0.3187 0.1832 0.3302 0.3227 0.2475 0.2232 -0.2823 -0.2624 -0.2746 -0.2914 -0.2357 -0.2530 0.2798 0.2242 -0.2148 0.2548 -0.2553 -0.2809 -0.2258 -0.2249 0.2176 0.3512 0.2106 0.2680 -0.2886 0.2035 0.2826 0.2547 -0.2322 -0.2503 -0.2386 -0.3029 -0.3233 -0.2906 -0.2089 0.2199 -0.2813 0.2771 -0.2599 0.2690 -0.2605 0.2486 -0.2739 0.2537 -0.2104 0.2165 -0.2334 0.2205 -0.2002 0.2611 -0.2542 0.3036 -0.2395 0.2159 -0.2649 0.2621 0.2353 0.3054 -0.2829 -0.2771 -0.2415 0.2981 0.2798 0.2418 0.3356 0.2874 -0.1934 0.2237 -0.2145 -0.2265 0.2801 -0.2897 -0.2323 0.2171 0.2675 0.2688 -0.2852 -0.2647 -0.3677 0.2897 -0.2500 -0.3163 0.3265 0.2373 -0.3446 -0.3095 -0.2464 0.2112 0.2761 0.2592 -0.2720 0.2712 -0.2211 0.1946 0.1877 0.2798 0.2449 -0.3904 0.2357 0.2661 0.2852 -0.3518 0.2170 0.2558 0.3140 -0.2416 -0.2839 -0.2260 -0.3553 0.1954 -0.2367 -0.2503 0.2156 -0.2148 -0.2653 -0.2792 0.2078 -0.2494 -0.2301 -0.2827 0.2073 0.2715 0.3207 -0.2590 0.2927 -0.2564 -0.2989 0.2047 -0.3442 0.2041 -0.3073 0.2978 -0.2576 -0.2410 0.2860 0.2808 -0.2194 -0.2631 -0.2387 -0.2861 -0.2928 -0.2413 -0.2643 -0.2408 0.2662 -0.2934 0.2816 -0.2711 -0.2477 -0.2446 0.2743 -0.2769 -0.2483 0.3098 0.2440 -0.2156 0.2481 -0.2307 -0.2478 -0.3313 0.2480 -0.2407 -0.3030 -0.2195 -0.2505 -0.2948 -0.2964 -0.2996 0.2444 -0.3397 -0.2229 -0.3209 0.2545 0.2256 0.2244 0.2311 -0.2734 0.2208 0.2127 0.2828 -0.2409 -0.2744 -0.2506 0.2526 -0.2544 0.2548 0.2246 0.2449 -0.2512 0.2774 -0.2329 -0.1754 0.3272 -0.3537 0.2102 -0.3602 -0.2331 -0.2905 -0.3149 0.2383 -0.3305 0.2630 0.2256 0.2972 -0.2527 -0.2610 -0.2585 0.2497 -0.2890 -0.2480 -0.1760 -0.2949 0.2576 -0.2803 0.2233 0.2857 0.2701 -0.3372 -0.2349 -0.2527 0.2050 -0.3019 0.2044 0.2672 -0.2704 0.2720 -0.3088 0.2385 -0.3176 -0.3314 0.2278 -0.2417 -0.2723 -0.2505 -0.2188 -0.2188 -0.3019 0.2858 -0.2448 0.2282 -0.2605 0.2053 -0.2291 -0.2324 0.3108 -0.2584 0.2011 0.2238 -0.2903 -0.2625 0.2538 -0.2266 0.2803 -0.2576 -0.2456 -0.2151 -0.3488 -0.3074 -0.2419 -0.2519 -0.2254 0.2584 0.2941 0.2721 0.1966 -0.2168 -0.3450 0.2325 -0.2437 -0.2444 -0.2990 -0.2183 0.2847 0.2347 0.2673 0.2138 -0.3061 -0.2475 -0.1938 -0.2174 -0.2398 0.2646 0.2216 0.2799 -0.2952 0.2550 -0.2695 -0.2232 0.2560 -0.2119 -0.2165 -0.2076 -0.2416 0.2234 -0.3559 -0.2938 -0.2223 -0.1925 -0.2347 -0.2455 -0.2584 -0.2501 0.2277 0.2617 0.2248 -0.2396 0.2509 0.2514 0.3080 -0.2331 -0.2538 -0.2748 -0.2522 -0.3258 -0.3254 -0.2407 -0.2209 -0.2990 0.2297 0.2559 -0.3218 0.2268 -0.3444 0.2047 0.2252 0.2698 -0.2583 -0.2909 -0.2390 -0.1969 -0.3212 -0.1968 -0.2244 -0.2442 0.2059 -0.2213 -0.2903 0.2087 -0.2319 0.2921 0.2367 -0.2273 -0.2421 0.2248 -0.2579 0.2672 0.2856 -0.2617 -0.3337 -0.2307 -0.2266 0.2819 0.2412 0.2526 0.3171 -0.2951 -0.2601 -0.3038 0.3182 0.2136 0.2461 -0.4031 -0.2948 -0.2404 0.2044 0.3010 0.3107 0.2420 -0.2429 0.2706 -0.2299 0.2831 0.2320 0.3069 0.2586 0.2884 0.2804 0.3018 -0.3505 0.2550 -0.2097 -0.3102 0.3124 0.2430 -0.2480 0.2458 0.2984 -0.2587 -0.2945 -0.2774 -0.2791 0.2543 -0.4016 -0.2631 -0.3589 -0.2387 0.2402 -0.3039 0.2867 0.2583 0.2537 0.2443 0.2764 0.2061 0.2384 -0.2629 0.2370 -0.3155 0.2376 0.2334 -0.2376 -0.2383 -0.1901 -0.2756 0.3441 0.1959 0.3076 -0.2292 0.3023 0.2735 0.2636 0.1960 0.2237 -0.2638 -0.2127 0.2787 -0.2780 0.2211 0.2029 -0.2282 0.2392 0.2407 -0.2315 -0.2271 -0.2864 0.2456 -0.2620 -0.2767 0.2479 0.2257 0.2691 -0.2963 0.2966 -0.2576 0.2532 0.2210 -0.2861 -0.2911 -0.2880 0.2728 -0.2087 0.2118 -0.2440 0.2290 -0.2915 0.2225 0.2620 0.2414 0.3293 -0.3307 -0.2168 0.2495 -0.2968 -0.2989 -0.2820 -0.2548 -0.2063 0.2153 -0.2518 -0.2716 0.2298 0.2629 -0.2635 -0.2128 0.2046 -0.2637 0.2664 -0.3023 -0.2052 -0.1873 0.2270 -0.2809 0.1983 -0.2264 -0.2956 -0.2589 -0.2867 0.1934 -0.2332 -0.2567 0.2628 0.2541 0.1983 -0.2782 0.2497 0.3488 0.2405 -0.3129 -0.2303 -0.2470 0.2211 -0.2267 0.2626 0.2567 -0.2340 0.2532 0.2220 0.2490 0.2507 0.2306 -0.2589 -0.2049 -0.2717 0.2638 -0.2993 0.1645 0.2545 -0.2687 -0.2773 0.2367 -0.2745 -0.2788 0.2778 0.2582 0.2468 -0.2717 0.2406 0.2532 -0.2480 -0.3329 -0.2980 0.2650 -0.2329 -0.2559 -0.2356 -0.2975 0.2130 -0.2398 0.2484 0.2123 0.1906 -0.2048 0.2342 -0.2514 0.2209 -0.2452 0.2290 -0.2723 -0.2449 0.2025 0.2151 -0.2765 -0.2388 -0.2539 0.2421 -0.3024 -0.2052 0.2405 -0.2649 0.2810 -0.2881 -0.2742 -0.2286 -0.2794 -0.2596 -0.2171 -0.2439 0.2476 0.2646 -0.3164 0.2363 -0.3623 0.2270 0.2175 -0.2554 0.2524 -0.2115 -0.2321 -0.3067 -0.1963 -0.2130 -0.2652 -0.2233 0.2493 0.2423 -0.3059 0.2741 -0.2867 0.2723 0.2324 -0.2321 0.2484 -0.2254 -0.2444 -0.2553 0.2731 -0.2480 -0.2701 -0.2823 0.2831 0.2255 -0.3152 -0.2286 0.2230 -0.2082 -0.3233 -0.2035 -0.2659 -0.2346 0.2602 0.2390 0.2750 0.3087 -0.2300 -0.3519 0.2862 0.2787 0.2800 -0.3561 -0.2359 -0.3035 0.2655 -0.2902 -0.3072 0.2948 0.2854 0.2260 -0.2606 -0.1938 0.2416 -0.2882 0.2830 -0.2266 -0.2552 0.2492 0.2793 -0.2159 0.2418 0.3199 -0.2388 0.2599 -0.2308 0.2165 0.2922 0.2201 -0.2804 0.2238 -0.3600 -0.2873 -0.2959 0.2403 0.2736 -0.3095 -0.2405 -0.3412 -0.2957 -0.2729 0.2170 -0.3184 0.2592 0.2079 -0.2930 -0.2509 0.2589 -0.2914 -0.2197 -0.3178 -0.2244" HIT_INDICES="120 140 152 185 202 213 443 550 556 591 595 646 678 739 924 940 941 946 976 1053 1212 1217 1232 1303 1395 1403 1406 1411 1494 1507 1508 1525 1528 1545 1549 1581 1638 1644 1649 1688 1736 1794 1827 1858 1969 1994 2028 2124 2134 2150 2224 2308 2311 2528 2682 2800 2834 2870 2888 2941 2988 3089 3141 3297 3373 3396 3466 3642 3660 3724 3760 3844 3909 3937 3994 4037 4085 4091 4168 4293 4527 4595 4676 4696 4698 4714 4855 4860 4861 4875 4941 4983 5131 5169 5297 5327 5371 5585 5684 5701 5738 5827 5835 5909 5983 6094 6107 6114 6172 6240 6318 6392 6405 6477 6515 6522 6660 6732 6783 6868 6902 6920 7045 7066 7094 7109 7149 7166 7210 7231 7372 7381 7385 7415 7417 7538 7591 7678 7687 7729 7878 8113 8119 8145 8192 8215 8218 8232 8269 8286 8332 8367 8371 8390 8402 8406 8414 8496 8523 8542 8646 8671 8681 8742 8838 8870 9011 9037 9090 9108 9189 9199 9244 9278 9279 9524 9577 9608 9632 9649 9679 9763" ES_PROFILE="0.0102 0.0295 0.0493 0.0657 0.0832 0.1011 0.0916 0.0934 0.1055 0.1142 0.1261 0.1326 0.1408 0.1454 0.1357 0.1433 0.1525 0.1612 0.1671 0.1676 0.1585 0.1653 0.1710 0.1705 0.1673 0.1728 0.1787 0.1845 0.1818 0.1864 0.1921 0.1962 0.2017 0.2056 0.2109 0.2132 0.2126 0.2172 0.2219 0.2229 0.2229 0.2215 0.2227 0.2239 0.2166 0.2180 0.2184 0.2121 0.2147 0.2166 0.2123 0.2068 0.2096 0.1899 0.1763 0.1662 0.1647 0.1629 0.1630 0.1594 0.1563 0.1474 0.1436 0.1288 0.1221 0.1209 0.1147 0.0974 0.0963 0.0904 0.0874 0.0793 0.0731 0.0707 0.0652 0.0611 0.0565 0.0561 0.0484 0.0356 0.0119 0.0054 -0.0023 -0.0038 -0.0034 -0.0045 -0.0183 -0.0180 -0.0173 -0.0180 -0.0239 -0.0274 -0.0416 -0.0444 -0.0564 -0.0583 -0.0616 -0.0821 -0.0907 -0.0908 -0.0930 -0.1004 -0.0994 -0.1051 -0.1108 -0.1201 -0.1193 -0.1179 -0.1217 -0.1264 -0.1321 -0.1372 -0.1361 -0.1409 -0.1422 -0.1403 -0.1517 -0.1562 -0.1584 -0.1641 -0.1644 -0.1630 -0.1725 -0.1712 -0.1705 -0.1685 -0.1690 -0.1671 -0.1679 -0.1663 -0.1768 -0.1737 -0.1701 -0.1692 -0.1653 -0.1735 -0.1746 -0.1789 -0.1753 -0.1749 -0.1852 -0.2037 -0.1986 -0.1955 -0.1945 -0.1909 -0.1852 -0.1806 -0.1783 -0.1738 -0.1723 -0.1694 -0.1634 -0.1588 -0.1535 -0.1474 -0.1416 -0.1431 -0.1389 -0.1337 -0.1369 -0.1319 -0.1253 -0.1236 -0.1251 -0.1198 -0.1249 -0.1180 -0.1135 -0.1053 -0.1029 -0.0931 -0.0865 -0.0784 -0.0669 -0.0770 -0.0660 -0.0520 -0.0367 -0.0200 -0.0036 0.0120" RANK_AT_ES="1858.0000" RANK_SCORE_AT_ES="0.0670"/>
  <DTG RANKED_LIST="state1.rnk" TEMPLATE="na_as_pre_ranked" GENESET="gene_sets.gmt#HALLMARK_HEDGEHOG_SIGNALING" ES="0.3082" NES="0.8871" NP="0.6310" FDR="0.7555" FWER="1.0000" RND_ES="-0.4479 -0.6201 -0.2695 -0.4523 -0.3494 -0.3338 0.3608 -0.3592 -0.4071 -0.2972 -0.3371 0.2081 0.4535 0.2720 0.2872 -0.3242 -0.3507 0.2786 0.3494 0.3455 -0.2236 -0.3059 -0.3178 0.2866 0.2801 -0.3464 0.3744 -0.4337 -0.3316 0.3034 -0.3455 -0.3019 -0.4444 0.2793 -0.2767 0.2855 0.2992 -0.2948 -0.3802 0.2906 -0.4910 0.3741 0.2266 -0.3549 -0.2730 0.3992 -0.1843 0.2000 -0.2969 0.3301 0.2354 0.2943 0.3818 -0.4233 0.2826 -0.2768 -0.2915 -0.4917 0.3704 0.5151 0.5624 -0.3435 0.2423 0.3375 -0.4328 0.3154 0.3179 -0.4200 0.3080 -0.3502 -0.6052 -0.3343 -0.2703 0.3275 0.2586 -0.5415 -0.4910 0.2246 0.3723 -0.3615 -0.3725 -0.4207 -0.2241 -0.3125 0.4945 0.2756 -0.5215 0.2929 -0.4891 0.4384 -0.2736 0.3016 0.3428 0.4060 0.2548 0.2631 -0.4308 0.4317 0.3538 0.4369 0.3253 0.2769 0.3964 0.2113 0.4161 -0.3705 -0.2029 -0.2191 -0.2789 0.3042 0.4784 0.2535 -0.4935 0.4911 -0.2604 -0.3459 -0.4063 0.3195 -0.5083 -0.5713 0.2675 0.4705 -0.3174 -0.3489 0.3609 -0.2464 -0.5171 -0.3413 0.3475 -0.5346 -0.5218 0.2700 -0.2975 -0.3293 -0.3058 0.2485 -0.5834 0.3352 -0.2371 0.3418 -0.4196 -0.2972 -0.2602 -0.2742 -0.3675 0.3384 0.3074 -0.4934 -0.2551 0.3920 0.6278 0.5500 -0.4394 -0.3154 0.3418 -0.3404 -0.2864 0.2791 -0.3611 -0.4275 0.6230 0.3212 -0.3052 0.3368 0.4858 -0.2563 -0.2843 0.4792 -0.3095 -0.3785 -0.4324 -0.5113 -0.3938 0.2851 -0.2769 0.3392 -0.3425 -0.2990 -0.3229 -0.4528 -0.3771 -0.2989 0.3591 -0.4172 0.3000 0.3363 0.2929 -0.3920 -0.3975 -0.3884 0.3178 0.3167 -0.2986 -0.3430 0.3451 0.3577 -0.4287 -0.2146 -0.4369 -0.2797 -0.3236 -0.4152 -0.5038 -0.4045 -0.3307 0.2967 0.2657 0.2395 -0.3068 0.3063 -0.4391 -0.3079 0.3529 -0.2593 -0.2809 0.2640 -0.3195 0.3884 -0.3036 0.3531 -0.2878 -0.2631 0.3636 -0.2959 -0.4295 -0.2725 -0.3220 -0.4256 0.5069 -0.2895 -0.3286 -0.3414 -0.4645 -0.3587 0.2256 -0.2669 -0.3657 0.3194 0.3265 0.3679 0.3832 0.2644 0.2082 -0.3430 0.3140 -0.2940 0.3234 0.1897 0.3460 -0.3846 -0.6059 -0.5857 0.4923 -0.4691 0.3016 -0.4815 0.3191 -0.4186 -0.4201 -0.2102 -0.2167 0.2128 -0.4403 -0.4128 -0.4443 0.2942 0.6066 -0.3567 -0.2719 -0.3457 -0.3571 -0.3076 0.3434 -0.6086 -0.4949 -0.4776 0.2585 0.3223 0.4201 -0.3236 0.2507 0.4356 -0.3142 -0.2976 0.3099 0.2495 -0.4803 0.4476 0.4470 -0.2409 -0.4183 -0.2239 0.3018 -0.2663 -0.3698 -0.2620 0.4067 0.3013 0.3859 0.4854 -0.3282 -0.4377 -0.3181 0.2204 -0.2606 -0.2854 0.3039 0.3843 0.3694 0.3324 0.4204 -0.3867 -0.4238 -0.2803 -0.2814 -0.2016 0.4212 -0.3844 -0.4100 -0.2475 0.2745 -0.3329 -0.3880 0.3199 -0.4182 0.3932 -0.3607 -0.4320 -0.3589 0.2305 -0.2882 0.2937 -0.1954 0.2707 0.3919 -0.5219 0.2785 -0.5791 0.2260 -0.3720 -0.3725 -0.2432 -0.3091 0.3684 -0.3340 -0.3542 0.4460 0.2892 -0.3351 -0.2796 0.2924 0.3546 -0.2604 -0.4424 0.4283 -0.3155 -0.3392 -0.4018 0.3019 0.2934 0.2840 0.4631 -0.3569 -0.3498 -0.3553 -0.5429 0.2559 0.2685 -0.4567 0.3221 -0.2666 -0.3218 0.3965 -0.2016 -0.4244 0.3544 0.3350 -0.3631 -0.3259 0.3798 -0.2846 0.2166 -0.2170 -0.3238 0.4483 -0.3346 0.2768 0.3079 0.3572 -0.3133 0.3397 0.3413 -0.4287 0.3622 0.4404 0.3007 -0.4047 0.2714 -0.2801 -0.2795 0.3323 -0.4031 -0.4630 -0.2259 0.4448 0.3430 -0.2575 -0.2969 -0.3511 0.3283 0.2276 0.2542 0.3593 0.3084 0.5149 0.7046 -0.4072 -0.2936 -0.4261 0.5254 -0.2303 0.3171 0.4782 0.3036 -0.4071 -0.2563 -0.3295 -0.3751 -0.3507 -0.2619 0.2943 0.2873 -0.3197 0.3531 0.3387 -0.2502 0.3500 0.3975 -0.3182 -0.3051 0.3885 -0.3742 -0.3806 -0.3656 -0.3131 -0.3367 -0.4271 -0.3022 0.3046 0.3943 -0.2387 -0.2833 0.3871 -0.3455 0.3744 -0.3250 0.3235 -0.4868 0.3277 0.2753 -0.2545 0.2508 0.4247 0.3385 -0.5939 0.2483 0.3527 0.4258 0.3065 -0.3835 0.4906 0.2563 -0.5507 0.4649 -0.3430 0.4181 -0.2861 -0.3082 0.3948 -0.4559 -0.2437 0.3007 -0.4628 0.3520 0.5506 -0.5362 0.2677 0.4505 0.3552 -0.2488 -0.3489 0.5976 -0.3108 -0.2959 -0.3366 -0.4218 -0.3259 0.3960 -0.4505 0.2694 -0.4805 -0.2802 -0.2833 0.4554 0.5219 0.3592 0.2363 -0.3020 -0.2778 -0.4440 0.2605 -0.2851 0.4870 -0.3643 -0.3908 -0.2179 0.2329 -0.2847 -0.3539 -0.4417 0.2201 -0.3607 -0.3574 -0.3709 -0.3828 -0.4388 -0.2722 0.3041 -0.2630 0.4032 -0.3675 -0.3023 0.2126 -0.4175 -0.3271 0.3381 -0.5115 -0.4703 -0.3508 0.2808 -0.1745 -0.3407 -0.2924 0.2930 -0.2818 0.1469 0.3372 -0.5573 0.2567 -0.2776 0.3076 0.3767 -0.4000 0.3460 -0.4434 -0.2319 0.3882 0.2996 -0.5462 -0.5084 -0.3318 0.3154 -0.5255 0.1918 -0.4770 -0.4927 -0.2767 0.4461 0.2366 -0.3963 0.3934 -0.3981 -0.4773 0.1789 -0.3458 -0.3513 0.3918 0.2811 -0.4273 -0.3977 0.5155 0.3171 -0.3129 0.2796 -0.3838 -0.2905 -0.2641 -0.4558 0.2300 0.5135 0.2898 0.2774 -0.4709 0.2676 0.4343 0.2589 0.3828 -0.3339 -0.4744 -0.4653 -0.3434 -0.4140 -0.3237 0.3495 -0.4016 -0.4676 0.3476 0.2606 -0.4428 -0.4098 -0.4352 0.2739 -0.4443 -0.4947 -0.2600 -0.3285 -0.4026 0.3320 -0.6380 -0.5499 -0.2936 0.3170 -0.4814 -0.4425 0.2283 0.5693 0.3109 0.3052 0.3345 -0.4237 -0.3926 0.2461 0.3234 -0.3966 -0.3855 -0.3730 0.4185 0.5305 -0.3574 -0.3218 0.2720 0.3875 -0.5609 -0.3539 0.3851 -0.4440 0.4618 -0.2720 0.3436 0.3336 -0.4643 -0.4503 0.3216 0.3765 -0.4378 0.5056 -0.3192 -0.5211 0.2219 -0.2295 0.2768 -0.3382 0.3100 0.4116 0.2696 -0.2210 0.3242 -0.4994 -0.5251 -0.2955 0.2983 0.5651 0.2864 -0.2426 -0.2975 -0.4133 -0.2938 0.3438 -0.4846 0.3344 -0.1817 -0.3448 -0.2950 0.3155 -0.2845 0.4876 0.3092 0.4911 0.3207 0.2250 -0.4103 0.3558 0.2953 -0.5199 0.3302 0.2665 -0.2563 0.3084 0.3404 -0.3148 0.3722 0.2466 -0.3877 -0.2427 -0.4710 0.5144 0.4490 0.3771 -0.3029 -0.2343 0.4511 -0.3991 0.3573 0.3489 0.2844 0.2656 0.2854 -0.4015 -0.3712 -0.2257 0.4584 -0.3738 -0.2742 -0.3161 0.4126 0.3291 -0.3492 0.2422 0.3154 0.4299 -0.3222 0.3769 0.3201 -0.3626 0.3253 0.3425 0.4180 -0.2963 0.3098 -0.2871 -0.3563 -0.2981 0.4176 -0.4703 0.3320 -0.4631 -0.4510 -0.3385 -0.2897 0.3745 0.2728 0.4253 -0.5361 -0.2745 0.4137 0.3455 0.4175 -0.2770 -0.3469 0.5315 0.2532 -0.5317 -0.3139 -0.3742 -0.5776 -0.4891 -0.4258 0.4916 0.3137 0.2911 0.3052 -0.2899 0.2874 -0.2022 0.4299 -0.3552 0.3607 -0.4422 0.3608 -0.3911 -0.2950 0.3312 -0.2416 0.3045 -0.2827 -0.4099 0.2936 -0.3403 -0.2847 -0.3614 0.4503 0.3014 0.2598 0.3231 -0.3163 -0.2133 0.3287 -0.4714 -0.4189 -0.3264 0.2594 -0.3887 0.4085 0.3989 0.3780 0.3318 0.4275 -0.4032 0.3058 -0.4709 -0.2830 -0.2449 -0.2645 -0.2980 0.3431 -0.4108 -0.3628 0.5464 0.2270 -0.3765 -0.5414 0.3361 0.4011 0.2608 -0.3409 -0.2859 -0.2723 0.2948 -0.3709 0.2845 0.3478 0.3645 -0.5936 -0.2482 -0.3013 -0.4044 -0.3280 0.3348 0.2224 0.4279 -0.6292 -0.4009 0.4093 -0.6032 0.2307 -0.3358 0.3383 0.5499 0.4546 0.4048 -0.2800 -0.3005 -0.3719 -0.4593 -0.4542 -0.4575 -0.2787 -0.3350 -0.3365 -0.3519 -0.3193 -0.2785 -0.3323 0.3421 0.3234 0.3624 -0.2820 0.4500 -0.4002 0.4859 0.4518 -0.2537 0.3756 -0.4284 -0.3289 0.3243 0.3407 -0.3234 -0.3299 -0.4260 -0.4400 0.3596 -0.3101 0.4574 0.4243 0.2084 0.2366 -0.3285 -0.3832 0.2915 -0.3126 -0.5483 -0.2683 -0.3421 0.2144 0.3329 0.5275 0.4320 0.3570 -0.4672 0.4362 -0.2025 0.5175 0.2212 0.3417 -0.3240 0.2204 0.3120 -0.4337 -0.5367 -0.3874 -0.2595 0.2499 0.3935 -0.6209 -0.5073 0.2949 0.3343 -0.3562 -0.2647 0.3857 0.4809 0.2677 0.2470 0.2533 0.3872 0.4293 -0.3891 -0.3238 0.4301 0.4106 -0.3522 0.2929 0.2122 -0.3729 -0.2443 0.2455 -0.3593 0.3241 -0.3481 -0.3690 -0.3082 0.3264 0.5384 0.2299 0.3339 0.3663 -0.4111 -0.3924 0.3485 0.3748 0.2238 0.2844 0.2774 -0.3788 0.2588 0.4338 0.5429 -0.3933 -0.3052 -0.3152 0.4744 -0.3330 -0.3834 -0.5447 -0.2794 0.4139 -0.2766 0.4870 -0.3430 -0.5060 0.4825 0.3653 0.5797 -0.1723 0.2858 0.2568 -0.3235 -0.3052 0.4356 -0.3796 0.3736 -0.3811 -0.5469 0.2198 -0.4475 -0.3434 -0.3768 0.3346 -0.4346 -0.2776 -0.3353 -0.4354 -0.4729 0.2565 -0.3097 0.3302 -0.2609 -0.2217 0.5171" HIT_INDICES="5 140 700 856 999 1131 1691 1830 1879 1983 2134 2436 3866 5167 6413 6429 6518 7680 8155 8777 8801 9090 9119 9189 9215 9220 9851" ES_PROFILE="0.2012 0.2677 0.2531 0.2740 0.2924 0.3082 0.2700 0.2726 0.2839 0.2882 0.2860 0.2656 0.1223 -0.0060 -0.1234 -0.1159 -0.1153 -0.2163 -0.2430 -0.2759 -0.2478 -0.2401 -0.2054 -0.1723 -0.1338 -0.0930 0.0028" RANK_AT_ES="1131.0000" RANK_SCORE_AT_ES="0.1191"/>
  <DTG RANKED_LIST="state1.rnk" TEMPLATE="na_as_pre_ranked" GENESET="gene_sets.gmt#HALLMARK_SPERMATOGENESIS" ES="0.2833" NES="0.9318" NP="0.5884" FDR="0.6693" FWER="1.0000" RND_ES="-0.3508 0.2486 -0.2747 0.3107 -0.2757 0.3044 -0.2931 0.3642 -0.3709 0.2098 0.2572 -0.2805 -0.2475 -0.2775 0.3207 0.3313 0.2565 -0.2934 -0.4021 -0.5209 0.3421 0.2729 0.2745 -0.2318 0.3105 0.3601 -0.2818 -0.2265 -0.2916 0.2855 0.3356 0.3635 -0.3217 -0.3379 0.2286 -0.3186 0.3086 -0.4344 -0.2268 -0.2777 -0.2187 0.2617 -0.2698 0.2800 0.2507 -0.3926 -0.3293 0.3611 0.2950 -0.3467 -0.4046 -0.2315 -0.3354 -0.3379 0.3807 0.2482 -0.2526 0.3599 -0.2949 -0.2633 -0.3029 0.2458 -0.2507 -0.2920 -0.3475 0.2559 -0.3473 0.1774 -0.3764 -0.2867 0.3067 0.2850 0.4268 -0.2875 0.3059 0.2470 -0.2269 -0.2627 -0.3932 0.2204 -0.2391 -0.2577 -0.4865 -0.3292 -0.3734 -0.2429 -0.3575 -0.3374 -0.2808 -0.2830 -0.3601 0.3245 -0.3574 0.2745 0.2816 -0.2600 0.2523 -0.3148 0.3336 -0.2752 -0.3183 0.3408 0.3982 0.2250 0.2308 0.2911 0.2719 -0.2973 0.3304 -0.3888 -0.3666 -0.2498 -0.1974 0.2699 -0.3074 0.2637 0.2750 -0.2815 -0.3410 -0.2618 0.3777 0.3234 0.3365 -0.5051 0.1853 0.3343 -0.2952 0.2811 -0.2584 0.4353 -0.2597 -0.3242 -0.2454 0.3711 -0.2401 0.2621 0.2333 0.3334 -0.3029 -0.2600 -0.3173 0.3111 0.3247 0.3014 0.3627 0.1777 -0.3382 -0.2133 -0.2410 0.2412 -0.3416 0.3731 -0.2436 -0.2393 0.2697 0.2975 -0.3325 -0.2814 -0.3530 -0.4843 0.2359 -0.3060 0.3249 -0.2567 0.2350 -0.2239 -0.2164 -0.2512 0.2477 -0.3632 -0.3088 0.2697 -0.2915 -0.2339 -0.2566 -0.3792 -0.2422 -0.4002 0.2856 -0.2472 -0.3090 0.2596 -0.3370 -0.2275 -0.3027 0.2776 0.2831 -0.1783 -0.3924 0.3120 0.2574 0.2964 -0.2500 -0.3092 -0.3073 -0.1963 -0.4386 0.2985 -0.3171 0.3113 0.2944 0.4024 0.3038 0.2604 -0.2686 0.2562 -0.2695 -0.3565 -0.3809 -0.2269 -0.3341 0.3178 -0.3197 0.3629 -0.2897 -0.2485 -0.2562 0.3135 0.3093 0.2312 0.2979 0.3052 0.3777 0.2996 -0.3094 -0.2768 -0.2675 -0.3660 0.4778 -0.2732 -0.3891 0.2731 0.2987 -0.2715 0.2754 0.2508 0.2597 -0.2565 -0.3860 0.2605 -0.4716 -0.3829 -0.3254 0.2428 0.2831 0.3962 -0.3024 0.2218 0.3864 -0.3438 -0.3292 -0.3887 0.2874 0.3613 -0.2354 -0.2898 -0.3214 0.1959 0.2545 0.4024 -0.2439 -0.3871 0.2049 0.3380 -0.3961 -0.2315 0.3060 0.2770 -0.3743 0.2476 -0.3327 -0.3276 -0.3135 -0.3320 0.2695 -0.3341 0.3494 0.3272 0.3044 -0.2466 0.2526 0.2945 0.2840 0.2993 0.2674 0.2550 -0.2039 -0.3074 0.2073 -0.3540 -0.3247 -0.4059 -0.3061 0.2692 0.3210 -0.2668 0.4664 0.3334 -0.3076 0.3445 -0.2036 0.2922 0.2878 -0.2554 0.3246 -0.3212 0.3365 0.3770 0.2187 0.4104 -0.2557 0.2824 -0.3421 0.2397 -0.3116 0.2536 -0.2537 0.4319 -0.2832 -0.3213 -0.4371 0.1995 0.2479 0.3618 -0.2870 -0.2052 0.2722 -0.2460 0.2393 -0.4631 -0.3639 -0.3396 0.2398 0.1954 0.3699 -0.2802 -0.3281 0.3485 -0.2582 -0.3244 0.1892 0.2647 -0.3049 0.2604 0.2650 0.2627 0.2698 -0.3096 -0.2984 0.5431 0.3482 -0.4083 0.2834 -0.3064 0.3486 0.3618 0.3167 0.2292 -0.3783 0.4920 -0.3808 -0.3474 0.3456 0.2905 0.2124 0.2860 0.3287 -0.3538 0.3688 -0.3431 0.2984 0.4310 0.3385 -0.2323 -0.3739 0.3259 0.3022 0.3737 -0.3399 -0.2733 0.2713 0.3957 -0.2313 -0.5098 -0.2600 -0.2558 0.3147 -0.3420 -0.2894 -0.2265 -0.3126 0.2211 0.3689 0.2238 -0.3016 -0.2525 0.2307 -0.3309 0.2337 0.2077 -0.3348 0.2022 -0.3613 0.2637 0.2590 0.2333 -0.1981 -0.3400 0.1997 -0.4041 -0.4097 0.2184 0.2566 -0.2513 -0.2534 0.2954 0.3660 0.4161 -0.2245 0.2751 0.4694 0.3208 0.3226 -0.2444 -0.3055 -0.5357 0.2195 -0.4876 0.4561 -0.2713 0.2118 -0.3900 0.2797 0.2621 -0.3542 -0.4006 -0.2415 0.2325 0.2138 -0.3084 0.2531 -0.2598 0.2951 -0.2575 -0.3755 -0.2875 0.2674 0.3685 -0.2997 -0.2278 0.3437 0.2805 0.2270 -0.2883 -0.2411 0.2899 -0.2763 -0.2030 -0.3449 -0.3175 0.3128 0.2207 0.3060 -0.2825 0.3612 -0.3445 -0.2950 -0.3119 -0.2182 0.1604 0.3105 0.3042 -0.2321 -0.3182 -0.2986 -0.2554 0.2783 0.2949 0.3882 0.4004 -0.2547 -0.2654 -0.3635 -0.2958 0.2749 -0.3037 -0.3138 0.2158 -0.2638 0.3980 0.3105 -0.2720 0.3355 0.4247 -0.3002 -0.2336 0.2608 0.3303 0.2705 -0.3514 0.3984 0.4390 0.2316 0.3571 -0.3702 -0.2930 -0.3514 0.2798 -0.4724 -0.2148 -0.2820 -0.4411 -0.3453 0.2965 -0.3072 0.3328 -0.2485 0.3187 0.4408 0.4358 -0.4058 -0.1718 0.3720 -0.4568 0.3087 -0.4090 0.2880 -0.2431 -0.4251 -0.3290 -0.3530 0.2943 -0.2272 -0.2610 -0.3512 0.2974 0.3100 -0.2887 0.3482 -0.3719 0.2179 0.3638 -0.2529 -0.4147 -0.2921 -0.2534 0.3306 -0.3527 0.2948 -0.2909 -0.1994 -0.2450 -0.3910 -0.3185 -0.5199 0.2577 -0.3115 0.2144 0.3731 0.2337 0.2976 -0.3425 -0.2670 0.2263 -0.2801 0.2979 0.2835 0.2873 -0.3581 -0.3439 -0.2516 0.2548 -0.2104 0.2619 -0.3573 0.2289 0.2642 -0.3724 0.3123 0.3683 -0.3683 0.2745 0.1921 0.2013 -0.2381 -0.3425 -0.4011 0.3898 0.3463 -0.3548 0.3522 -0.3612 -0.2612 0.2570 0.2470 -0.3330 -0.2567 0.2727 -0.3209 -0.4197 -0.1653 0.4368 -0.2711 0.3873 0.2576 0.2657 0.2607 0.2844 -0.4049 0.2546 0.4710 -0.2938 0.2307 0.3033 -0.3210 0.2634 0.2400 0.3368 -0.2208 0.3067 0.2859 0.3215 -0.2192 -0.3562 -0.3444 -0.2349 0.3021 0.3310 -0.2851 0.2140 -0.2545 -0.3607 -0.2105 -0.3994 0.2192 -0.3498 -0.4618 -0.2787 0.2427 -0.2881 0.2856 0.3635 0.3283 -0.3092 0.3810 -0.3764 -0.2939 -0.4584 0.2766 -0.3337 0.3029 -0.4663 -0.3448 0.2923 -0.2575 -0.2369 0.2341 -0.2442 -0.2673 -0.3123 -0.2973 0.3833 -0.2827 -0.3159 0.1991 0.3422 -0.3323 0.2933 0.2396 0.3105 0.2597 -0.3719 -0.2478 0.3357 -0.3826 0.3523 -0.2445 0.3794 -0.4450 0.2928 0.3561 -0.3949 -0.2521 -0.3209 0.2569 -0.2388 -0.2152 -0.2291 -0.2715 0.2676 0.2405 0.2186 -0.3041 0.4089 0.4105 -0.2673 -0.3553 -0.2381 -0.3876 0.3356 -0.2685 -0.4272 -0.2809 0.2680 0.3304 0.2476 0.4804 0.4051 -0.2800 -0.2479 -0.3791 0.3009 -0.3150 0.4038 0.2254 -0.2853 0.2166 -0.3912 0.4122 -0.2532 -0.1992 -0.2268 0.3137 0.2646 0.2574 0.2797 -0.2299 -0.3261 -0.4132 -0.2704 0.3247 -0.3364 -0.2856 0.3388 0.3051 0.4384 -0.2328 -0.2654 -0.3912 0.3105 0.4225 0.2654 -0.3226 -0.2299 0.2172 -0.3752 -0.3098 0.4361 0.4009 0.3332 -0.2925 0.2947 -0.2595 0.2516 -0.3357 -0.3777 -0.3102 0.2798 -0.2723 0.2587 -0.3954 0.2494 -0.2559 -0.3843 -0.3041 -0.2425 -0.2731 -0.2945 -0.2306 -0.3285 -0.4098 0.3193 0.3099 -0.2436 0.3192 -0.2534 -0.3017 -0.3050 0.3007 0.3633 0.3081 -0.3197 0.2858 0.3702 0.4666 -0.3637 -0.3243 0.2672 0.3949 0.3008 -0.2716 -0.6334 0.3161 0.2070 -0.3040 -0.2759 -0.3366 0.3355 0.2774 -0.3136 0.3444 -0.2666 -0.2627 0.3533 -0.1342 -0.3249 -0.3479 -0.4089 -0.2872 0.2263 0.3583 0.3503 -0.4242 -0.3698 0.3519 -0.3196 -0.3379 -0.3693 -0.4463 0.3701 0.2855 -0.2337 0.3086 -0.2683 -0.2952 0.3172 -0.3127 -0.4063 -0.4344 0.4835 -0.3048 0.2856 -0.2828 -0.2290 -0.3809 0.3712 -0.2120 0.2934 0.2520 0.3137 0.4521 0.3101 0.3418 -0.2202 -0.3754 -0.3314 -0.2264 -0.4208 0.3459 0.2438 -0.3518 0.4238 0.4228 -0.3497 -0.3423 -0.2378 -0.2456 -0.3301 0.4011 -0.4358 -0.2776 0.2719 0.2631 -0.2294 0.3293 0.2647 -0.1834 -0.2980 -0.3738 -0.4030 0.3632 0.2580 -0.4501 0.2676 0.3114 -0.3673 -0.4152 -0.2194 0.2217 -0.2668 -0.2622 -0.2730 0.2959 -0.2856 0.2909 0.3001 -0.4507 -0.2769 0.2270 -0.2814 -0.2651 -0.2966 0.2485 -0.3046 0.4271 -0.2977 -0.3431 -0.2839 0.2017 -0.2552 0.3282 0.3149 0.3239 0.2810 0.4389 0.3731 -0.3245 -0.3770 0.2668 0.2821 -0.2838 -0.3573 0.2918 -0.2249 -0.2844 0.3978 -0.2411 -0.3133 0.2256 0.1943 -0.2364 0.2571 -0.2063 -0.3756 0.2658 -0.2476 -0.3059 0.3291 -0.3033 -0.3301 -0.3842 0.2370 0.3148 -0.3589 0.3473 -0.2948 -0.3010 -0.3541 0.2902 -0.3247 -0.3328 -0.2808 -0.4591 0.3043 -0.3141 -0.2227 0.3562 0.3833 -0.2179 0.2877 -0.3265 -0.2415 -0.2618 -0.3326 -0.2918 -0.2703 -0.4649 -0.2444 0.2913 -0.5302 -0.1960 0.4442 -0.3045 -0.2857 -0.2747 -0.2351 0.3477 0.2413 -0.2300 0.2686 0.2418 -0.2715 0.4253 -0.2726 0.3487 0.2472 0.3794 -0.2099 -0.4173 -0.3246 -0.2873 0.2699 -0.3438 0.2403 -0.3952 -0.5424 0.3115 0.3334 -0.2968 0.2850 0.3040 0.2785 -0.2782 0.3284 -0.2469 0.3045 0.3492 -0.3125 0.2790 -0.3859" HIT_INDICES="178 273 497 550 590 710 871 1011 1097 1232 1844 2021 2047 2224 2380 2461 2751 2834 2888 3396 3614 3724 3745 3977 4028 4108 4886 4919 4938 5145 5470 5525 5578 5683 5733 5796 5845 5849 5938 5986 6005 6033 6271 6517 6551 6557 6700 7260 7365 7491 7573 7872 8292 8325 9124 9360 9485 9657 9695" ES_PROFILE="0.0495 0.0994 0.1222 0.1600 0.1974 0.2229 0.2393 0.2544 0.2728 0.2833 0.2360 0.2310 0.2411 0.2342 0.2281 0.2290 0.2065 0.2046 0.2054 0.1573 0.1378 0.1287 0.1287 0.1062 0.1019 0.0944 0.0177 0.0169 0.0176 -0.0001 -0.0288 -0.0297 -0.0303 -0.0357 -0.0354 -0.0362 -0.0353 -0.0298 -0.0325 -0.0309 -0.0263 -0.0225 -0.0391 -0.0555 -0.0501 -0.0419 -0.0469 -0.0913 -0.0887 -0.0875 -0.0813 -0.0948 -0.1167 -0.0989 -0.1462 -0.1277 -0.0913 -0.0457 0.0187" RANK_AT_ES="1232.0000" RANK_SCORE_AT_ES="0.1096"/>
  <DTG RANKED_LIST="state1.rnk" TEMPLATE="na_as_pre_ranked" GENESET="gene_sets.gmt#HALLMARK_ALLOGRAFT_REJECTION" ES="0.2811" NES="0.9499" NP="0.5588" FDR="0.6423" FWER="1.0000" RND_ES="-0.3877 -0.1837 0.2930 0.2726 0.4237 -0.2874 0.2327 0.2926 0.4292 0.4219 0.2130 0.2899 -0.3929 0.3152 -0.2534 -0.3547 -0.2508 0.3084 -0.3335 0.2033 -0.3525 -0.2057 -0.3837 -0.2575 -0.2942 0.2847 0.1907 -0.3007 0.2407 0.3567 -0.2214 -0.2237 -0.2591 -0.2539 -0.2965 0.3162 0.2635 -0.3403 0.2815 0.3081 -0.3639 -0.3326 0.2076 -0.3458 0.3143 0.2248 -0.3186 0.3320 0.3369 0.2950 0.2540 0.2858 -0.2395 0.2090 -0.3714 0.2667 0.2426 -0.2881 -0.2999 0.3353 0.3377 0.3566 -0.2676 -0.2690 0.2340 0.3095 -0.2439 0.2623 -0.3211 0.3765 -0.2790 0.2328 -0.2521 0.2332 -0.3831 0.3267 -0.2591 0.2273 -0.2904 0.2460 -0.2329 0.3509 -0.2497 0.2582 -0.2828 -0.3094 0.2011 -0.4087 0.2833 0.2714 0.3121 0.4406 -0.3112 0.2619 0.3230 0.3410 0.3355 0.4827 0.2839 0.2351 -0.3099 0.3089 -0.3949 0.2556 -0.2417 0.2454 -0.3115 -0.2282 -0.4070 0.2365 -0.2900 0.2897 0.2999 0.3211 0.3265 0.2473 0.3144 -0.2365 0.2167 0.2062 -0.2041 0.3029 0.4308 -0.2582 -0.2287 -0.2873 -0.2637 0.2154 0.2493 -0.2605 0.3220 -0.3357 0.3229 0.2170 -0.2362 0.2974 -0.2648 0.3504 -0.2315 -0.2700 -0.3367 -0.2329 -0.3168 0.3733 -0.3803 0.2355 0.3349 -0.3915 -0.3438 -0.2833 0.1821 -0.2860 -0.4460 0.2557 0.2833 0.2310 0.2529 -0.3215 0.2664 0.2341 0.3683 0.2818 -0.3716 -0.2749 0.2511 -0.3912 0.2953 0.1937 0.3985 -0.1874 -0.3121 0.3319 0.3920 0.2436 -0.3847 -0.3266 0.2179 0.3395 -0.2223 -0.2999 -0.2714 0.3460 -0.2317 0.3160 0.1932 0.2200 0.2611 -0.3044 0.2349 -0.3762 0.3065 0.3823 -0.3358 -0.2586 -0.2732 0.2805 0.3273 -0.3147 -0.2102 0.2677 -0.4009 -0.3090 -0.3776 0.3087 -0.3511 0.3946 -0.3076 0.3171 0.3017 0.2543 -0.3169 -0.3459 -0.3003 -0.3653 0.2297 -0.3019 0.4624 0.2449 -0.2556 -0.3457 -0.2500 -0.3134 -0.2620 0.2328 0.2167 -0.3454 0.2691 -0.3752 -0.2831 -0.2062 0.3156 -0.2236 -0.3852 0.4079 0.2996 0.2712 -0.2569 -0.2595 0.3149 -0.3194 -0.2214 -0.2451 -0.3103 0.3179 0.2923 0.3243 -0.3528 0.4025 0.2927 -0.2523 -0.2770 0.3029 0.2497 0.3136 -0.3093 -0.2653 -0.3372 0.2111 0.3203 0.2625 -0.3494 0.2401 0.3406 -0.3993 -0.3917 -0.3016 0.3782 0.3336 -0.3324 -0.2400 -0.3021 0.2669 0.4213 0.3510 0.2994 0.2978 0.2667 0.3260 0.3225 -0.3202 0.2227 0.2426 0.3632 0.2493 0.3398 -0.3006 -0.2947 0.2388 -0.2364 0.3300 0.2849 0.4007 0.2464 -0.3675 -0.2433 0.3029 -0.3163 0.2735 -0.2467 -0.3087 0.3406 -0.2364 0.2935 -0.3044 0.2465 -0.2735 0.2851 0.2477 0.4650 -0.4476 0.3202 -0.3270 0.3656 0.3116 -0.4048 -0.3524 -0.2781 -0.2522 0.3259 -0.3439 0.3439 -0.3282 -0.2310 0.2547 -0.2346 -0.2291 0.2131 0.3194 0.3363 -0.3279 0.2613 -0.2682 0.2174 -0.1895 -0.5197 0.2870 0.2447 0.2644 -0.3196 0.2683 -0.2292 0.2744 0.2491 -0.2509 0.3938 -0.4217 -0.2896 0.3866 -0.2303 -0.3480 0.2779 0.3326 0.3685 -0.2238 0.2500 -0.2933 0.2283 0.2631 -0.4165 0.2890 -0.2863 0.4205 -0.3877 0.2949 -0.3258 -0.3011 -0.2736 -0.3620 0.3424 0.2138 -0.2745 -0.2422 0.4013 0.2052 0.3336 0.3554 0.3831 0.3226 0.2732 -0.2880 0.2394 -0.4397 -0.4120 0.1973 -0.2382 -0.2929 0.2868 0.2769 -0.2305 0.3352 0.2597 0.3098 -0.2747 -0.3520 -0.2654 0.3883 0.2950 0.2936 0.2597 0.3621 0.2676 -0.2871 0.3480 0.3255 0.3447 0.3305 -0.3688 -0.2144 0.2864 -0.4063 -0.3913 0.2762 0.3181 0.2387 0.3940 -0.2640 -0.3365 -0.2862 -0.4494 0.2600 -0.3844 -0.3402 -0.3409 -0.3400 0.2754 -0.3182 0.2072 0.2545 -0.2402 0.2754 0.3424 -0.2489 0.3074 -0.3693 0.2133 0.3201 -0.2874 0.2849 -0.3837 -0.2484 -0.3529 -0.2232 0.2454 -0.2689 -0.2910 -0.3633 -0.3481 0.3959 0.4716 -0.3134 0.2708 0.2493 -0.2086 -0.3792 0.3328 0.2463 0.3553 -0.3638 -0.2765 -0.3215 -0.2929 -0.2209 0.3270 -0.2218 -0.3488 0.3092 0.3452 0.3831 0.2709 -0.3352 -0.3153 0.2755 -0.2990 -0.2658 0.2968 0.3044 0.4635 -0.3549 -0.4472 0.2202 0.2958 0.3235 0.4456 0.2787 0.3479 0.4047 0.3598 0.2466 -0.1958 0.3357 0.2384 -0.3221 0.4631 -0.3363 0.2772 0.2465 0.3807 -0.2477 -0.3017 -0.2575 0.3164 -0.3006 -0.2373 0.2300 0.2473 0.3067 0.3329 -0.2363 -0.3026 0.2322 0.2501 0.2219 0.3023 -0.2596 0.2682 0.3904 -0.3268 0.3283 -0.3754 -0.3924 -0.2198 -0.3126 -0.2922 0.2880 0.3159 -0.2601 0.3176 -0.1719 0.2851 -0.3543 -0.2563 -0.1791 0.2503 -0.2793 -0.3901 0.3251 0.3104 -0.3071 0.2117 -0.2931 -0.3466 0.2297 0.3713 0.3253 0.2723 0.2970 -0.3504 0.2083 -0.3342 -0.3021 0.3412 0.2068 0.3223 -0.2710 -0.2067 0.3473 -0.3327 0.2955 -0.3644 0.2156 0.2164 0.3093 -0.3629 -0.4505 0.3383 0.2893 -0.3799 0.2719 -0.2534 0.2516 -0.2404 0.1960 0.3544 -0.2516 0.2122 -0.2668 -0.5092 0.3501 0.2062 -0.2692 -0.4050 0.2760 -0.3150 0.3158 -0.4700 -0.2827 0.3085 0.3643 0.3421 0.2889 0.2305 -0.3487 0.2942 -0.4027 -0.3973 0.1574 0.3681 -0.2879 0.3105 -0.2237 0.2421 0.2859 0.2933 -0.2759 -0.2202 -0.3257 -0.4264 0.2294 0.2925 -0.3542 0.2282 -0.3879 -0.3906 -0.2655 -0.3218 -0.3629 0.4136 0.2445 -0.2843 -0.3134 -0.2645 0.2186 0.2200 -0.2338 0.2471 0.3614 0.2949 -0.3073 -0.2844 0.3785 0.2369 0.3061 0.3319 0.2624 -0.2304 -0.4223 -0.3661 -0.2662 0.3041 -0.3336 -0.3856 0.2844 -0.2040 -0.2875 0.2328 -0.2426 0.2296 0.3206 0.2528 -0.3088 -0.3215 -0.3840 0.3127 -0.2670 0.3370 -0.3160 0.4087 0.2467 -0.2680 0.2208 -0.2494 0.3460 -0.3471 0.3228 -0.3781 0.3509 0.3718 -0.3933 -0.2856 0.3179 0.2255 0.3530 0.1934 -0.2485 0.2863 0.2758 0.2616 -0.2543 -0.2916 -0.2621 -0.3245 0.4291 -0.2483 0.2795 -0.2645 0.3323 0.3258 -0.2514 0.3889 0.2228 -0.2518 -0.5059 -0.4026 0.3416 -0.2341 0.2952 0.3597 -0.2986 0.2441 0.2717 -0.2317 0.3423 -0.3005 0.3470 0.2843 0.2693 -0.3390 -0.2560 -0.2390 -0.2356 0.3009 0.2646 0.3662 0.3370 -0.3748 -0.2796 -0.3159 -0.3704 0.2927 -0.4593 -0.3473 -0.3303 -0.2470 0.1774 -0.3758 -0.2775 0.2617 0.3827 -0.2678 -0.3694 -0.3121 -0.3054 0.4450 -0.2882 0.2584 -0.2068 0.2488 0.2419 0.2922 0.2516 0.2544 0.2959 0.2837 -0.2815 0.2565 0.2494 0.3374 -0.2410 -0.2423 -0.2319 0.4290 -0.2339 0.2330 -0.2879 -0.3220 0.2923 -0.2767 0.2066 -0.3331 0.2777 0.2657 0.2596 -0.2319 0.2217 -0.2909 -0.3412 0.1821 0.2656 0.2672 -0.3237 0.3008 -0.3422 -0.3636 0.3094 -0.2564 -0.3381 -0.3164 0.2791 -0.2555 0.2706 0.2139 0.3264 0.4038 0.2229 0.2313 0.3332 0.3696 0.3445 0.2264 -0.3629 0.4348 -0.2109 -0.3406 -0.5096 0.2996 -0.2457 0.4391 0.4647 0.2189 0.3113 -0.2531 -0.2914 0.2399 -0.2934 0.3358 -0.4004 0.4439 0.2311 -0.2646 0.3128 0.3093 -0.3338 -0.1829 0.2871 -0.2736 -0.2315 -0.3714 0.2740 0.2866 0.2904 0.2386 0.2286 0.3532 -0.4288 -0.3020 -0.4285 -0.2721 -0.3649 0.3774 -0.3041 0.3622 -0.2374 -0.3384 -0.2335 0.2004 -0.1907 0.3063 0.4178 -0.2512 -0.2911 -0.2887 0.2574 -0.2813 -0.3298 0.3108 -0.2915 -0.2981 -0.3051 0.3726 0.2425 -0.2957 -0.2932 0.2243 0.3715 -0.2423 0.4067 -0.2576 -0.1903 -0.3188 -0.2741 -0.3234 0.2169 0.2698 0.2701 0.2304 0.2556 0.3225 0.2671 -0.3323 -0.2948 0.3201 0.2362 -0.2775 -0.2957 -0.2818 0.2736 -0.3085 -0.2554 -0.2961 -0.3966 -0.2901 0.3872 -0.3108 -0.2301 -0.3870 -0.3218 -0.2911 0.2318 -0.2770 0.3010 -0.3013 0.2788 -0.2745 0.2694 0.2683 -0.3445 -0.3603 0.2542 -0.4736 0.2581 -0.2719 0.2904 -0.3859 0.4375 0.3363 -0.1906 0.3882 0.3063 -0.2961 -0.3328 0.2658 -0.3254 0.2249 -0.2754 -0.3249 -0.3283 0.3477 -0.2521 -0.2657 0.3568 0.3271 -0.2924 -0.2856 -0.3009 -0.2827 0.2159 0.2730 -0.3552 -0.2416 0.2845 -0.3642 -0.2296 0.2458 -0.4104 -0.2515 0.2838 0.2571 0.4033 -0.2359 0.2695 0.3086 -0.3576 -0.3310 0.2756 -0.2994 0.2607 0.3121 -0.3695 -0.3369 -0.2687 -0.4038 0.3510 0.2357 0.2617 -0.1899 -0.2902 -0.2937 -0.2432 -0.3719 -0.3094 -0.3501 0.2924 0.2375 -0.3179 0.2579 0.2674 -0.2789 -0.2586 -0.3824 0.3036 0.4739 0.3143 0.3006 -0.3065 -0.2678 -0.3428 0.2416 0.3260 0.2431 -0.2226 0.2536 0.2924 0.3199 -0.2839 0.2160 0.2668 0.3247 0.3382 -0.2599 0.3302 0.2187 0.2318 0.2637 0.2909 0.3405 -0.3231 -0.2773 -0.3287 -0.4066 -0.3875" HIT_INDICES="129 166 308 395 416 426 463 476 567 718 866 885 1212 1251 1295 1316 1389 1474 1555 1696 1790 1803 2040 2045 2098 2245 2271 2272 2364 2497 2917 3189 3312 3423 3546 3585 3622 3755 3812 3955 4145 4239 4714 5057 5226 5483 6351 6399 6623 6783 7037 7047 7639 7786 8125 8497 8522 8689 8698 8950 9119 9175 9556 9600 9619 9766 9791 9842" ES_PROFILE="0.0303 0.0672 0.0863 0.1070 0.1338 0.1616 0.1855 0.2117 0.2272 0.2339 0.2382 0.2554 0.2366 0.2467 0.2558 0.2670 0.2721 0.2753 0.2782 0.2738 0.2734 0.2811 0.2646 0.2716 0.2734 0.2649 0.2686 0.2749 0.2714 0.2631 0.2239 0.1989 0.1888 0.1796 0.1688 0.1665 0.1643 0.1520 0.1473 0.1335 0.1145 0.1050 0.0577 0.0246 0.0095 -0.0140 -0.0978 -0.0979 -0.1152 -0.1256 -0.1448 -0.1391 -0.1906 -0.1960 -0.2193 -0.2435 -0.2321 -0.2340 -0.2196 -0.2272 -0.2245 -0.2090 -0.2163 -0.1873 -0.1546 -0.1208 -0.0703 0.0038" RANK_AT_ES="1803.0000" RANK_SCORE_AT_ES="0.0693"/>
  <DTG RANKED_LIST="state1.rnk" TEMPLATE="na_as_pre_ranked" GENESET="gene_sets.gmt#HALLMARK_TGF_BETA_SIGNALING" ES="0.3284" NES="1.0299" NP="0.4022" FDR="0.4571" FWER="1.0000" RND_ES="0.3112 0.3934 0.3191 0.3019 0.2534 0.3695 0.3672 0.2028 0.2541 -0.2397 -0.3152 -0.3339 0.3491 0.2783 -0.3788 0.2541 0.3356 0.4369 -0.3814 0.3954 -0.3300 -0.3824 -0.3709 -0.2643 0.3349 -0.3398 0.4810 -0.3453 0.2855 -0.3433 0.2906 -0.2927 -0.3903 -0.2339 -0.3280 0.2569 -0.3140 0.3805 -0.3045 0.2951 -0.3611 0.2740 0.3139 -0.5268 -0.3111 -0.3686 0.3942 -0.3925 -0.2181 -0.4314 0.3074 -0.3456 -0.3050 -0.4507 -0.2165 -0.2988 -0.3242 -0.2697 -0.2949 -0.4012 0.2971 -0.3624 0.2696 0.3866 0.3897 -0.3739 -0.4290 -0.4274 -0.3833 0.4256 -0.3082 -0.4919 -0.3871 0.2655 0.3326 0.3187 0.2857 -0.3333 0.3670 -0.3095 0.3155 -0.2091 -0.2629 -0.4629 0.2110 0.5767 0.3732 0.2725 -0.2819 -0.3275 -0.2996 -0.3897 0.3454 0.3532 0.3978 0.3791 -0.2926 -0.3189 -0.4214 0.2631 0.2799 -0.3524 0.2575 -0.2441 -0.3382 -0.3062 0.2272 -0.2152 -0.5267 0.2019 0.2554 -0.2847 -0.3895 -0.2768 0.2640 -0.3609 -0.3422 -0.3107 0.4324 -0.3530 -0.2961 -0.1858 -0.2069 -0.3510 0.2274 0.2822 -0.4118 -0.2850 0.3432 0.4278 -0.2714 -0.2734 -0.4021 -0.2166 -0.2731 0.4314 -0.3051 0.4235 0.2506 -0.2836 -0.3292 0.3521 0.3562 -0.3465 0.2647 -0.2034 -0.3663 -0.3453 -0.2411 0.2640 -0.3045 -0.4069 0.2630 -0.3565 -0.3030 -0.2934 0.2635 0.2198 -0.4004 -0.2644 0.4150 -0.3798 0.3487 -0.3574 -0.3217 -0.2695 -0.3831 -0.2674 -0.4099 -0.2831 -0.3526 0.2997 0.2651 0.3406 -0.2785 -0.3210 -0.3676 0.3460 -0.2963 0.3479 -0.2378 0.3107 -0.2713 -0.2542 0.2486 -0.2996 0.2090 0.2632 -0.2855 -0.2528 0.3000 -0.3483 0.3298 0.4078 0.3705 0.3376 0.3208 -0.3196 0.2578 0.2708 -0.3863 0.3281 0.2574 -0.2451 -0.3769 -0.2752 -0.2661 0.2824 -0.3448 -0.4584 -0.3446 0.2482 -0.4570 0.4031 -0.3031 0.4334 -0.2760 -0.1904 -0.3200 -0.2778 0.2957 -0.3555 -0.4685 0.2678 -0.3653 0.3722 0.4665 -0.3147 -0.2788 -0.2680 0.2972 0.4437 0.2551 -0.3621 -0.2350 0.2806 -0.4017 0.2127 0.3354 -0.3289 -0.2450 -0.2318 0.4795 -0.2104 0.2664 -0.3045 0.2231 0.3445 -0.2781 0.2053 0.3606 -0.2175 -0.3256 -0.4466 0.2702 0.3303 0.3675 -0.2396 0.2504 0.2939 -0.3001 0.4405 0.2928 0.2009 -0.2712 0.3106 -0.2977 -0.2859 -0.3054 -0.3834 0.2742 -0.2596 0.2634 -0.4639 -0.2481 -0.2846 0.2789 0.2947 0.2297 -0.3008 -0.1946 0.3086 0.2923 0.3514 -0.2975 -0.2785 -0.2685 0.3336 -0.3766 -0.3959 -0.3496 0.2975 -0.1650 -0.3222 -0.2687 0.2947 0.2832 0.3353 -0.2681 -0.2810 0.2606 0.2576 -0.3273 0.3385 -0.3706 0.3833 0.2401 0.3035 0.3671 -0.4463 0.2725 -0.3913 -0.2699 0.3755 0.2726 0.3444 0.3372 -0.3207 -0.2246 -0.3036 -0.2487 -0.1968 0.2377 0.4088 0.2999 -0.3424 0.4896 -0.2488 -0.2880 0.3395 0.2988 -0.3348 -0.3301 -0.2442 -0.3593 -0.4367 0.3625 -0.2596 -0.2091 -0.2393 -0.2625 0.2972 -0.2470 0.3962 -0.3216 0.3608 -0.2555 0.2506 0.3953 0.3937 0.2469 -0.4487 -0.2681 -0.2168 -0.4060 0.2961 0.4545 -0.3180 -0.3563 -0.2665 -0.2823 -0.3743 -0.3115 0.2599 -0.3392 0.2361 0.3209 -0.2702 0.2789 0.3384 -0.2590 -0.5062 0.3509 0.3094 0.3953 0.2462 0.3227 -0.2549 -0.4656 0.3580 0.1739 -0.2557 -0.2485 -0.4177 -0.2653 0.3221 -0.2578 -0.2758 0.2653 -0.3831 0.4432 0.4060 0.4621 -0.3397 -0.3946 0.2655 0.3243 -0.3280 -0.3083 -0.3273 0.3523 0.2786 0.2481 -0.4065 -0.3791 0.2524 -0.3288 -0.3797 0.2421 -0.3062 -0.3270 -0.2935 0.3158 0.3147 -0.3183 0.2629 -0.3549 -0.2237 -0.4384 -0.2889 -0.3005 -0.3195 0.3377 0.4531 0.2845 -0.2940 -0.3880 0.4163 -0.2164 0.2823 -0.4218 0.2343 0.2660 -0.3966 -0.3152 0.3211 -0.4162 0.2890 -0.2964 -0.2482 -0.2652 0.3797 -0.2791 -0.3008 0.3093 -0.2544 -0.5080 -0.3181 -0.2813 -0.3562 -0.2548 0.4324 -0.2649 -0.2367 -0.3536 0.2590 0.2939 -0.3038 0.2526 -0.2206 -0.3344 -0.3644 -0.2522 -0.2190 -0.2543 0.1971 0.3373 0.1853 0.3106 0.2969 -0.1821 0.3514 0.2720 -0.2970 -0.2436 0.2678 0.2671 -0.4170 0.4439 -0.2091 0.2738 -0.2922 0.5071 0.3466 0.2863 -0.5203 0.3931 -0.2707 -0.2663 -0.2755 0.3175 0.1854 0.2657 0.2903 -0.2130 -0.4064 0.3937 -0.2668 -0.3514 0.2803 -0.3265 -0.4063 0.4249 -0.3731 -0.3279 0.2955 0.2428 0.2798 -0.2167 -0.2437 0.3666 0.2378 -0.3172 0.3927 -0.3497 -0.1785 -0.2905 0.3703 0.4600 0.4102 -0.2498 0.2380 0.2979 -0.2405 0.2806 -0.2175 -0.3847 0.2859 -0.2746 -0.4380 0.3882 0.2181 0.3268 0.3400 -0.2431 0.3863 0.2195 -0.3100 0.2998 -0.4003 -0.3979 -0.3412 -0.3108 0.3419 0.4114 -0.4252 0.2788 0.2865 -0.2800 -0.4641 -0.3926 -0.2693 -0.3420 0.3380 -0.3069 0.3505 -0.2534 -0.3199 0.2748 0.3581 0.4153 -0.3199 -0.3190 0.3335 0.4018 0.3350 -0.3050 -0.5079 -0.2201 0.3201 -0.2944 0.2079 0.3060 0.2828 -0.5258 -0.2716 -0.2710 -0.3147 -0.2562 -0.3444 -0.2017 -0.3412 -0.2373 0.3681 0.2634 0.2989 0.2579 0.2229 0.2994 -0.2320 0.3425 0.3921 0.4110 -0.5485 -0.3935 0.2708 -0.4166 0.2775 -0.3056 -0.1758 0.2746 -0.3352 -0.2025 0.3079 -0.3895 0.2884 -0.2701 -0.2595 -0.2719 -0.4449 0.3136 0.2937 -0.3641 0.3181 -0.3103 -0.3873 -0.3006 -0.3463 0.3187 0.3854 0.2620 0.2368 -0.2520 0.3245 -0.3984 0.2981 -0.3256 -0.3104 0.4515 0.1823 -0.3111 0.2723 0.3561 -0.3617 0.2726 0.3262 -0.5317 0.2992 0.2833 -0.3324 -0.3913 0.2438 -0.2526 0.3303 -0.2114 0.3294 -0.4194 0.2882 -0.2743 -0.3339 0.3880 -0.4261 -0.3364 0.4547 0.2268 0.3338 -0.4001 -0.3569 -0.3832 0.3760 0.4444 -0.3412 0.3746 -0.3394 0.2713 0.3169 -0.3426 0.2171 0.3292 0.2506 -0.2664 -0.3183 -0.3265 -0.3048 0.3790 0.2768 0.3664 -0.3784 -0.3857 0.1764 0.3258 -0.4993 -0.2147 -0.2898 0.2413 0.3413 -0.2559 -0.4103 0.2642 0.3735 -0.3114 -0.2456 0.3108 -0.3516 -0.4435 -0.2499 0.3422 -0.3190 0.2867 0.3120 0.5167 -0.2922 0.3713 0.4872 0.3786 -0.2921 0.2164 0.4133 0.2591 0.3204 -0.2500 -0.2617 0.2897 -0.3139 0.2330 0.2854 0.2728 0.2820 0.1867 0.5390 -0.2776 -0.2359 -0.3501 -0.3160 -0.4520 -0.4481 0.4178 -0.3459 0.2500 -0.3062 0.4702 0.3008 -0.2520 0.3595 0.2523 0.2661 -0.4961 -0.2444 -0.2944 0.2553 -0.2608 0.3261 -0.2720 -0.3281 -0.2389 -0.3215 -0.3613 0.2520 0.3630 0.2590 -0.3355 -0.4431 -0.2464 -0.3088 0.2806 0.3878 -0.2747 -0.3040 0.3752 0.2768 -0.4218 -0.2943 0.4618 -0.3219 -0.3412 0.2959 0.2823 -0.3059 -0.2701 -0.2874 -0.3869 0.2401 0.3516 0.2326 -0.3657 -0.4045 -0.2019 -0.3299 -0.2751 -0.2488 -0.4011 -0.3601 0.3252 -0.2144 -0.2579 -0.3876 -0.4454 -0.4334 -0.3142 0.3921 0.1981 -0.2899 0.3436 0.4242 -0.3653 -0.3645 -0.3851 -0.3464 0.2739 0.3021 -0.3545 -0.4459 -0.3760 0.2500 0.3030 0.2377 -0.4725 -0.3322 0.3248 0.2854 0.3556 -0.4446 0.2880 0.3907 0.2353 -0.2782 0.4127 0.3692 -0.4204 0.2568 -0.3061 -0.4521 0.4494 -0.3404 -0.3535 0.2654 0.3018 -0.2186 -0.2934 -0.2776 0.4021 0.3487 0.3467 0.3987 -0.3063 -0.2965 0.3514 0.2448 0.2443 -0.3153 -0.2911 -0.3598 -0.3678 -0.4546 0.2415 -0.2470 0.3854 -0.2617 -0.3126 0.5717 0.3122 -0.2732 -0.2711 0.4738 -0.4312 -0.3636 0.2636 0.2144 -0.3154 0.2666 -0.4131 -0.2557 -0.3892 -0.4565 0.3538 -0.2989 -0.2450 0.4424 0.3150 0.2738 -0.3543 0.4124 -0.2784 0.4420 -0.3139 -0.2629 0.2608 0.3781 0.2718 -0.4641 -0.3489 0.4290 0.3674 0.3203 0.4071 -0.2664 0.3524 0.2781 -0.2891 -0.3823 -0.4143 -0.4272 -0.3890 -0.2796 0.2755 0.3433 -0.4786 0.2226 -0.3033 0.3527 0.3280 -0.2508 -0.3203 -0.3272 -0.4119 0.2762 0.2757 0.2942 0.3850 -0.2431 -0.2201 -0.3068 0.2922 -0.3138 0.2399 -0.4614 -0.2271 0.3812 0.3744 0.3152 -0.3582 -0.2377 0.2217 -0.2815 -0.4715 -0.2586 -0.4917 -0.3571 0.2351 -0.2316 0.3319 0.2588 -0.3587 -0.3197 0.2282 0.3145 -0.2695 -0.3369 -0.3345 0.3114 -0.2572 -0.2158 -0.2359 0.4013 -0.1913 -0.3000 0.4975 0.3713 0.2972 0.4342 0.2586 -0.3967 -0.3481 0.2685 -0.4374 -0.2375 -0.3379 0.3704 0.3005 0.4314 -0.2658 -0.3088 -0.2459 0.2688 -0.3016 0.2862 -0.3896 0.2443 0.3289 -0.4045 -0.2848 -0.2851 -0.4111 -0.3461 -0.3597 0.2625 -0.3317 -0.2787 0.2434 -0.3487 0.2254 -0.2435 -0.3155 0.3745 -0.3220 0.3237 0.4878 0.3545 0.3658 0.2486 -0.3263 -0.4041 0.2780 -0.2578 -0.3234 0.2890 0.2558 -0.4106 -0.4126 0.2700" HIT_INDICES="12 269 377 381 632 760 782 901 1009 1019 1118 1250 1294 1390 1555 1735 1854 2040 3062 3155 3296 3725 3726 3938 4486 4834 6222 6360 6399 6695 6749 7093 7256 7409 7867 8133 8249 8302 8360 8445 8455 8634 9294 9577 9592 9608 9660 9778" ES_PROFILE="0.1152 0.1351 0.1636 0.2024 0.2076 0.2225 0.2474 0.2600 0.2717 0.2931 0.3036 0.3086 0.3218 0.3284 0.3263 0.3205 0.3198 0.3108 0.2109 0.2051 0.1940 0.1521 0.1536 0.1331 0.0782 0.0445 -0.0909 -0.0987 -0.0964 -0.1192 -0.1171 -0.1431 -0.1499 -0.1551 -0.1887 -0.2010 -0.1971 -0.1863 -0.1757 -0.1670 -0.1506 -0.1495 -0.1862 -0.1723 -0.1302 -0.0872 -0.0438 0.0103" RANK_AT_ES="1390.0000" RANK_SCORE_AT_ES="0.0959"/>
  <DTG RANKED_LIST="state1.rnk" TEMPLATE="na_as_pre_ranked" GENESET="gene_sets.gmt#HALLMARK_APICAL_SURFACE" ES="0.3845" NES="1.0544" NP="0.3755" FDR="0.4161" FWER="1.0000" RND_ES="0.3951 -0.3573 -0.3928 -0.4532 -0.3628 0.4610 0.4428 0.2809 -0.5035 0.2744 -0.3885 0.4016 -0.2788 0.3729 0.4206 -0.3002 -0.2661 -0.3082 -0.3037 0.4290 -0.5247 -0.2520 -0.2825 0.4071 -0.5289 0.3419 -0.5359 0.2839 -0.3607 -0.3331 -0.2650 0.3399 -0.3524 0.2428 -0.3667 -0.4116 0.2688 -0.6042 -0.4668 -0.2035 0.4788 0.3664 -0.4211 0.3820 0.3540 -0.5589 -0.2704 -0.4826 0.4945 0.5788 0.5224 0.3586 0.3429 -0.4128 -0.4445 0.3102 0.3886 -0.2759 -0.2689 -0.2809 0.4193 -0.5801 0.2513 -0.2898 -0.3271 0.4458 0.4789 0.2609 0.2495 0.2980 -0.4084 0.4376 0.4416 -0.5302 0.3975 0.3902 0.4217 0.3654 0.6374 -0.3173 -0.2748 -0.4856 0.4186 -0.4948 -0.2080 0.2875 -0.3532 -0.2458 -0.3348 -0.3341 -0.3090 0.4718 0.3025 0.3807 -0.5475 0.2807 0.2175 0.2476 0.4674 0.3494 0.5487 -0.2581 -0.3604 0.4481 -0.3462 0.3128 -0.4123 0.6491 -0.3396 0.3534 0.3507 -0.3374 -0.2916 -0.4462 -0.6501 0.5275 -0.3750 -0.3560 -0.5037 0.4515 -0.4218 0.2466 0.5434 0.3598 0.3677 -0.2639 0.4789 0.3092 -0.3191 0.4629 -0.4141 0.3079 0.2760 0.3336 0.3113 0.3446 0.4033 -0.2764 0.4256 -0.3427 0.2355 0.3510 0.3592 0.2747 -0.2743 -0.3938 -0.3608 0.2911 0.3975 -0.4329 0.4511 0.3740 0.4459 -0.3314 0.5302 0.2275 -0.3565 -0.2828 -0.4386 0.3860 -0.2619 0.3048 0.5491 -0.4568 -0.3929 -0.4095 0.2553 -0.4409 0.2787 0.2872 0.3925 -0.2492 0.2839 -0.4001 0.2966 -0.2329 -0.3494 0.5003 0.2960 0.3374 0.4158 0.4723 -0.4118 0.2550 -0.4730 -0.3899 0.2524 -0.4203 0.2861 -0.3219 0.4404 -0.4202 -0.2713 -0.3929 -0.4144 -0.5482 0.2010 -0.2528 0.3219 0.3332 0.3713 -0.5557 -0.3557 -0.6486 -0.4120 0.4560 0.3207 -0.3727 -0.3055 0.3851 0.2040 -0.4147 -0.4069 0.3381 0.3465 -0.4254 -0.3539 0.2733 0.2783 -0.2814 0.2246 -0.5030 0.2457 0.3166 -0.5276 0.4417 0.4855 0.3199 -0.4448 -0.4432 -0.4665 0.2107 -0.3786 -0.5584 -0.3716 -0.3029 0.4281 0.3551 -0.2992 0.3191 -0.2404 -0.2700 0.4407 0.2834 0.3238 -0.3022 -0.2971 -0.3955 -0.2219 -0.3665 0.3727 0.3068 0.4068 0.1624 -0.3206 -0.4383 0.4646 -0.4149 -0.4300 -0.3911 0.3558 -0.2832 0.3682 -0.3789 0.3803 -0.3658 -0.5636 0.3505 0.4031 0.1919 0.4859 -0.3339 -0.5049 -0.6270 0.3625 -0.3251 0.3424 0.4150 0.4799 0.3094 0.2420 -0.4558 -0.4424 0.2444 -0.3621 -0.3250 -0.2733 -0.5103 0.3102 0.4891 0.3339 0.5195 -0.5166 0.4141 0.4944 0.4368 -0.4334 0.5695 0.4536 -0.2462 0.3071 -0.3531 -0.4450 0.4391 -0.4277 -0.4614 -0.3234 0.3233 -0.3732 -0.5310 -0.3891 -0.3567 -0.5405 0.4124 0.2301 0.3507 0.2483 0.2552 -0.5441 -0.3289 0.2779 0.3722 0.4556 0.3778 0.6742 -0.3141 -0.2766 -0.2737 -0.3077 0.3281 -0.3224 -0.4338 0.2467 0.3279 -0.4621 -0.3870 0.5405 0.2584 -0.2453 -0.4107 -0.2981 -0.3672 -0.4797 0.3272 -0.3315 0.5470 0.4917 0.1867 0.3206 -0.3388 -0.2592 -0.3829 -0.4930 0.2751 -0.3418 0.3840 0.4706 0.2681 -0.2280 -0.4508 0.3807 0.2239 0.2612 -0.4866 0.3133 0.2464 -0.3617 -0.4011 0.4110 -0.3106 0.5390 0.3098 -0.2708 0.4870 0.2852 0.3240 0.2943 -0.2799 0.3403 0.2729 -0.3661 0.2773 -0.3348 0.3116 0.2390 0.2486 -0.4111 0.5353 -0.3298 0.3700 0.5387 -0.4355 -0.3048 -0.3353 -0.4147 -0.2741 0.3514 0.2450 0.4157 -0.4245 -0.3008 0.3598 -0.3590 0.3246 0.2716 -0.3323 0.2780 0.3365 0.4000 0.3670 0.2809 0.6403 0.3140 -0.5419 -0.3443 0.2007 -0.4115 -0.3394 -0.2737 -0.3445 0.4623 0.2935 0.3491 -0.4278 -0.3225 -0.4379 0.3561 -0.3766 -0.5190 -0.2679 -0.3249 -0.5548 0.5463 -0.3898 0.5455 -0.5012 -0.3317 -0.3904 -0.4872 0.4226 0.3536 0.3241 0.3349 -0.5369 -0.3420 -0.3948 0.5536 -0.3369 -0.2994 -0.3046 -0.2648 0.3878 -0.4903 -0.4224 0.4841 -0.6274 0.3441 -0.5120 -0.4700 0.3467 0.4042 0.2995 -0.3811 0.4692 0.2644 -0.4059 0.4197 0.2979 0.2587 -0.4029 -0.5863 0.4391 0.3711 0.3623 -0.5682 0.2775 0.4189 0.4178 -0.4204 0.3571 0.3397 0.2814 0.4099 -0.3184 0.2414 -0.2977 -0.2700 0.3545 0.3746 0.6774 0.3499 0.3305 -0.4212 0.4316 -0.2884 -0.3192 0.2870 -0.3171 0.3895 0.3625 -0.5700 0.4584 -0.2583 0.5234 0.4883 0.5512 -0.4449 -0.5388 -0.4135 0.3266 0.5646 -0.2603 -0.3175 0.3532 0.4333 -0.5682 -0.2558 -0.3271 0.4941 -0.4774 -0.1902 -0.3227 -0.3785 0.3112 -0.4516 0.3602 -0.3136 0.3503 -0.3772 0.2512 -0.3502 0.3269 -0.2579 -0.6114 -0.2797 -0.5157 0.1880 -0.6085 -0.5287 0.2965 -0.2949 0.5065 0.4413 0.3454 -0.4393 -0.3535 -0.4263 0.3522 0.3435 0.5951 -0.2624 0.3673 -0.3516 0.3027 -0.4083 0.2688 -0.4697 0.2060 -0.4060 -0.3930 -0.3081 -0.4892 0.2848 0.3130 -0.4262 -0.5324 0.3303 0.2935 -0.2289 -0.3051 0.4058 -0.2871 0.3965 -0.3884 0.3649 0.2359 0.2975 0.3365 0.2917 0.5019 -0.3876 -0.3826 0.5411 -0.2551 0.2706 0.2086 0.3532 -0.4778 -0.2310 0.3934 -0.3639 -0.4782 -0.4519 0.3512 -0.6014 -0.3138 -0.4015 -0.5256 -0.3192 0.5058 0.4661 -0.3838 0.3951 -0.3904 0.6039 0.5246 -0.4717 -0.3454 0.3859 -0.4689 -0.3239 0.3852 -0.2884 0.3199 0.2966 -0.5449 -0.2674 0.2700 0.4254 -0.5370 -0.3741 -0.4872 0.4653 -0.3430 -0.4514 0.3047 -0.3497 0.3286 -0.3700 -0.5585 0.4055 -0.3259 -0.6173 0.2583 -0.4487 0.2117 0.3797 -0.3195 -0.3882 0.3275 0.2899 0.3331 0.4140 0.4543 -0.5882 -0.3296 -0.5564 -0.3127 -0.4276 0.3539 -0.2818 0.2803 -0.2453 0.4784 -0.3134 0.3989 0.3275 -0.5744 -0.3606 -0.3566 -0.4512 -0.4980 -0.3378 -0.3239 -0.4285 -0.3436 -0.2541 -0.4995 0.3318 -0.3638 -0.2840 -0.2764 0.3560 -0.5274 -0.2315 -0.3279 -0.5883 -0.2324 -0.4230 -0.5664 -0.4594 0.4507 -0.4408 0.4546 0.4057 -0.4340 -0.2682 0.3060 0.5016 -0.1884 -0.4544 0.4211 0.2978 0.3709 0.6438 -0.5261 -0.2995 0.3074 0.5915 0.2787 -0.4887 0.4321 0.2269 0.2685 0.5396 0.3057 -0.4952 -0.5875 -0.3374 0.5247 -0.1961 -0.4163 -0.4993 -0.2967 0.3175 -0.5540 -0.5469 -0.5625 0.3836 0.4009 0.6480 -0.3829 0.2819 -0.2334 0.2703 0.2834 0.3152 0.2485 -0.2279 -0.3511 -0.4500 0.2679 -0.3201 0.4117 0.4095 0.3301 -0.4169 0.3472 0.3562 0.3972 0.3430 0.3017 0.4220 0.5628 0.4086 -0.3270 -0.3534 0.3100 -0.2415 0.2628 0.2754 0.3856 -0.5990 0.4049 0.3570 -0.3709 -0.2901 -0.3584 0.3119 0.4769 -0.5101 -0.3119 0.4880 0.3546 -0.3468 0.2677 -0.4365 0.2222 0.2594 0.3131 0.3659 0.3208 0.2983 0.3095 0.2687 0.4107 -0.2500 0.3197 -0.3860 -0.2987 0.2534 -0.3484 -0.3948 0.2547 0.3523 -0.2771 -0.2738 0.4523 0.3202 -0.3589 -0.4766 -0.2997 -0.2830 -0.4382 0.2683 -0.5468 0.3938 -0.4640 -0.2667 0.3454 0.3044 -0.5022 0.3651 0.3756 0.4091 -0.4304 0.3106 -0.2366 -0.6393 0.2674 0.2147 -0.2266 -0.4566 -0.3560 0.4560 -0.4162 -0.3116 -0.2023 0.2911 -0.4252 -0.3055 0.2736 -0.4214 0.4423 -0.3144 0.3457 -0.4480 -0.2733 -0.3836 0.2837 -0.3029 -0.3923 -0.4076 0.3709 0.3357 0.3616 -0.4782 0.2446 0.3730 0.5423 -0.3609 -0.3636 0.3889 0.3913 -0.4337 -0.3520 0.2668 -0.3088 0.4073 0.2715 0.4035 0.3783 -0.2883 -0.3963 0.4393 0.3133 0.3908 -0.3312 -0.4974 0.3009 0.3641 -0.2642 0.5182 -0.2565 0.2898 0.2855 0.3139 0.3257 0.2257 0.2987 0.4293 -0.2663 -0.5857 -0.4595 0.4569 0.5610 0.2704 0.2381 -0.2744 0.3300 0.2714 0.2475 -0.3104 -0.4348 -0.2761 -0.3200 0.2779 -0.1927 0.5259 -0.5726 -0.3861 0.2739 0.2580 0.3118 -0.3798 0.2595 -0.3499 0.2485 -0.3606 -0.2862 0.2846 0.3911 -0.4199 0.3916 -0.4056 0.6452 0.4532 -0.2672 -0.3401 0.5485 0.4704 0.4652 0.3565 -0.2520 0.3131 -0.2540 0.3451 -0.3775 -0.4038 0.1866 0.3270 -0.4821 -0.3257 0.4397 0.3237 0.2585 0.4989 0.2686 0.3257 -0.3521 -0.3756 0.2954 -0.4012 0.4791 -0.4427 0.4875 -0.3972 0.3648 -0.4732 -0.4417 0.2647 -0.4240 -0.4788 -0.2921 -0.3211 -0.2775 0.3413 -0.5403 -0.3359 -0.3538 0.4212 -0.2693 -0.3402 -0.4269 -0.3268 0.2606 0.5434 -0.2657 0.3937 0.3489 -0.4399 0.4179 -0.3122 -0.5945 0.3946 0.5044 0.4385 -0.2355 0.3725 0.2701 -0.3819 -0.3933 0.3073 -0.2183 -0.2518 -0.4846 -0.3519 -0.4629 -0.3512 0.3080 -0.4095 -0.3294 -0.4609 -0.4885 0.5263 -0.2855 0.3999 -0.4034 -0.5590 -0.2441 -0.4252 0.2548 0.2329 -0.3935 -0.4356 0.2867 -0.3422 -0.5320 0.3404 0.3964" HIT_INDICES="62 242 531 591 802 1176 1391 1463 1497 2272 3759 4936 6271 6406 6415 6510 7004 7978 8046 8465 9119 9600 9819" ES_PROFILE="0.1371 0.2093 0.2444 0.2989 0.3282 0.3275 0.3367 0.3590 0.3845 0.3216 0.1737 0.0581 -0.0661 -0.0679 -0.0569 -0.0539 -0.0877 -0.1604 -0.1405 -0.1497 -0.1664 -0.1318 0.0061" RANK_AT_ES="1497.0000" RANK_SCORE_AT_ES="0.0893"/>
  <DTG RANKED_LIST="state1.rnk" TEMPLATE="na_as_pre_ranked" GENESET="gene_sets.gmt#HALLMARK_PEROXISOME" ES="0.3057" NES="1.0556" NP="0.3544" FDR="0.4284" FWER="1.0000" RND_ES="0.3718 -0.2851 0.2511 -0.4087 -0.3384 -0.1979 -0.3644 -0.3850 0.3916 -0.3191 0.2240 0.2209 -0.2519 0.2876 0.1855 -0.3640 -0.2963 -0.2616 -0.2553 0.2425 0.2922 -0.2487 0.3186 -0.3018 0.2321 0.3501 0.2331 -0.3036 0.1943 0.3679 0.3443 -0.2214 -0.2875 -0.3189 0.3643 0.2364 -0.4101 0.3556 0.2486 0.2493 -0.2742 0.2740 0.1704 0.2464 -0.2174 0.2635 0.2384 0.3233 0.2539 -0.2652 -0.2375 0.3216 0.2303 -0.2866 -0.3113 -0.2460 0.2937 -0.3026 -0.3064 -0.2471 0.2827 -0.3222 0.2618 0.3379 0.2394 -0.4126 -0.3164 0.2923 0.3328 0.3546 0.3276 0.2458 0.2895 0.2428 0.4579 -0.2337 0.2377 -0.1936 -0.2851 -0.3401 -0.3214 0.4011 0.2686 0.3382 0.2618 0.1967 0.2771 0.2596 0.2405 -0.3440 -0.3680 -0.2512 -0.2553 -0.2335 -0.3269 0.2922 0.3031 -0.2411 -0.3124 0.2918 -0.2387 0.2313 -0.2437 0.2235 0.3008 0.2085 -0.3270 -0.3030 0.3661 -0.3617 0.2940 0.3498 0.3283 0.2925 0.2702 0.2063 0.2867 -0.2120 0.2874 0.2276 0.2910 0.2982 0.2719 -0.2638 -0.3951 0.2602 0.2900 -0.3524 0.2625 0.2772 -0.3262 0.2308 -0.2716 0.3580 0.3519 -0.2711 0.2417 0.3180 -0.2661 0.2448 -0.3491 -0.3203 -0.2348 0.3222 0.3054 -0.3536 0.2133 0.3766 -0.1841 -0.3799 -0.2629 -0.3025 -0.2220 0.2494 -0.3562 -0.4267 -0.2327 0.3072 0.3254 0.3245 -0.3418 -0.2865 0.3693 0.4191 -0.3756 -0.2953 0.2646 -0.2723 0.2909 0.2542 -0.2440 0.2543 -0.2915 -0.2237 -0.3286 0.2570 -0.2994 -0.3693 0.2590 -0.2490 0.2145 0.2932 0.3973 -0.4055 0.1975 -0.3097 -0.3557 0.2252 0.3688 0.2450 -0.3212 0.2153 0.2405 -0.3675 0.3454 0.2498 -0.2784 0.2693 0.2642 0.2520 -0.2526 -0.3603 0.3191 -0.3000 0.2158 -0.3415 -0.3234 -0.1850 0.2651 -0.3677 -0.3305 -0.3106 -0.2270 -0.3565 0.3091 -0.3242 0.4649 0.2722 0.2351 -0.2351 -0.3146 0.2508 0.3240 -0.3549 0.2537 -0.2487 0.3339 0.2476 0.2478 -0.3103 -0.2622 0.3576 -0.2762 0.2738 0.2855 0.3843 -0.3183 0.3897 -0.2593 -0.3336 0.2474 -0.3098 -0.2611 0.3305 0.3566 -0.2924 0.3393 0.2039 -0.3186 0.2833 -0.3999 -0.3729 0.2905 0.2614 -0.2317 -0.3092 -0.3539 -0.3808 -0.2681 -0.3494 -0.2349 0.3689 -0.3046 -0.2190 0.2933 -0.4150 -0.2143 -0.2323 0.3652 0.2775 -0.3256 -0.2626 0.4317 0.2384 -0.2960 -0.2920 -0.2865 0.2201 -0.2385 0.3759 0.2654 0.2632 0.2169 -0.3101 -0.3876 -0.2932 -0.2485 -0.2554 -0.2848 0.3993 0.2862 0.3271 -0.2389 0.2886 0.3083 0.3815 -0.2365 0.2249 -0.2607 0.2501 -0.3244 0.3664 -0.2732 0.2473 0.3190 -0.3711 0.3452 -0.3452 -0.3364 -0.2970 -0.3095 -0.4442 0.3617 0.4635 -0.3044 -0.2483 0.2095 0.3027 -0.3996 0.2365 -0.3278 -0.3091 0.2399 0.2919 0.2012 0.3135 0.3981 -0.2270 -0.2440 -0.4177 -0.1939 -0.2545 0.3245 0.2051 -0.2762 -0.3159 -0.2809 -0.2702 0.3259 -0.3248 0.3453 -0.2871 0.2405 0.3113 0.2076 0.2404 0.3059 0.3483 -0.3642 0.2210 -0.3735 0.2461 0.2521 0.2954 -0.3057 0.3201 -0.2939 0.3224 0.2271 -0.3535 -0.2550 0.3551 0.3579 -0.3090 0.3114 -0.3011 0.2617 0.3054 -0.2735 0.3319 0.2394 -0.2238 0.2897 -0.3387 -0.2644 -0.2571 -0.3011 -0.2020 -0.2209 0.2658 0.2487 -0.2313 0.2357 0.2806 -0.3091 -0.2080 -0.3213 -0.3059 -0.2842 -0.2682 0.3067 -0.2980 -0.2331 -0.2550 0.2507 0.2639 0.2143 -0.2879 0.4078 -0.2663 -0.2472 0.2923 -0.3215 -0.2535 -0.2793 -0.2580 0.4182 -0.2455 0.3017 0.2495 -0.2378 -0.3769 0.3565 0.2874 -0.2630 0.2096 0.3108 0.2134 -0.2690 0.3179 -0.4135 -0.2893 0.2727 0.2633 0.2812 -0.2340 -0.2436 -0.2826 -0.2103 -0.2562 -0.3582 0.2406 -0.3780 -0.3725 -0.2827 -0.2811 0.2947 -0.2153 0.2836 0.3632 -0.3236 -0.2703 -0.4354 0.2989 0.3016 -0.2739 -0.3533 -0.3236 0.2881 0.2736 0.2708 0.3384 0.2468 -0.2778 0.3292 -0.2944 -0.2646 -0.3519 -0.3962 -0.4004 0.3571 -0.2686 0.3295 -0.3226 0.2630 0.1901 -0.2253 -0.3243 -0.4125 -0.3303 -0.2649 0.3317 -0.2491 -0.2192 -0.2763 -0.3664 0.2276 0.2435 -0.3168 -0.3291 0.2991 0.2772 -0.2513 -0.4179 0.3370 0.2880 -0.2565 -0.2686 0.2159 -0.3634 0.2263 0.2454 -0.2018 0.2674 0.3533 -0.3312 0.2832 -0.3291 -0.3491 -0.2983 -0.2534 0.2818 0.3624 0.2585 0.3275 -0.4491 0.4019 -0.2962 0.2348 -0.4066 0.2437 0.2884 -0.2693 -0.2778 -0.2033 0.2308 0.2572 -0.2380 0.3436 -0.2949 -0.2501 -0.2509 -0.2335 -0.2484 -0.3950 0.1812 -0.2670 -0.2630 0.2944 0.3156 -0.2829 -0.2770 0.2307 -0.2486 -0.3005 0.3269 -0.2972 -0.3154 0.3157 0.3414 0.3311 0.2889 -0.2813 0.3467 -0.2266 0.2408 0.3259 0.2841 0.2939 -0.3042 -0.2698 0.2798 0.3033 -0.2102 -0.2203 0.3915 -0.2423 0.2903 0.3085 0.2884 -0.2415 -0.2689 -0.4173 0.2797 -0.4497 0.3257 -0.4145 0.2579 -0.2783 0.2982 -0.3244 -0.2825 0.2619 0.2022 0.2773 0.2492 0.2390 -0.3102 -0.2285 0.2753 -0.2606 -0.3054 0.2933 -0.3350 -0.2506 -0.2251 -0.2551 0.2439 0.2720 -0.2426 -0.3451 0.3024 0.2546 -0.2215 0.2608 0.2641 -0.2812 0.3124 0.3318 0.3060 0.2217 0.2556 -0.2432 0.2016 -0.3219 0.3626 0.3886 -0.2967 -0.4217 0.3656 -0.2852 0.3766 -0.2103 -0.2384 -0.1951 0.3860 -0.2694 -0.3967 0.2725 0.3001 0.2858 -0.1788 0.2962 0.2479 0.2200 -0.2743 0.2949 -0.2603 -0.2821 -0.3070 0.2774 -0.3263 -0.2456 -0.3394 -0.2919 -0.3044 -0.2987 0.2312 -0.3153 0.2188 -0.4099 0.2538 0.2538 -0.3319 -0.4282 0.2240 -0.2978 -0.3013 0.2225 0.3064 0.3788 -0.2792 -0.3755 0.2480 0.2530 0.3849 -0.3049 0.3198 0.2771 -0.2508 -0.3885 -0.3685 -0.2568 -0.2478 -0.2800 -0.2600 0.3364 0.2384 0.4597 -0.2218 0.2564 -0.3301 -0.2209 -0.2886 0.3704 0.3062 -0.2992 0.3197 0.2892 0.3069 0.4076 0.3800 0.2495 -0.2416 0.2768 0.3505 0.1975 0.2519 -0.3165 -0.2139 -0.3004 -0.2380 -0.2387 -0.2411 -0.3540 0.1685 -0.2611 0.2612 -0.3256 -0.2801 -0.2530 -0.2423 -0.2093 0.2048 -0.2462 0.2971 -0.2467 0.3949 0.3698 -0.2593 -0.2475 0.3286 0.3685 0.3935 0.3437 -0.2671 -0.3235 0.3639 -0.3037 0.2975 0.2556 0.2985 0.2727 -0.3249 -0.2699 0.3190 -0.3803 -0.2525 0.2937 0.3051 -0.1756 -0.2157 -0.2798 -0.1888 -0.2935 -0.2758 -0.2488 0.2927 -0.3811 -0.2495 -0.2461 -0.3536 0.2889 0.3756 0.3052 -0.2648 0.2538 -0.2193 0.3423 0.2294 0.2462 -0.3415 -0.3076 -0.1741 -0.4088 0.2591 0.2324 -0.3336 0.2461 -0.1923 0.3185 0.2461 -0.3367 -0.2855 0.2556 -0.2479 -0.2807 -0.2284 0.3289 -0.3047 -0.3146 0.1916 0.2518 -0.3016 0.3171 0.3575 -0.3337 0.2415 0.4666 -0.2549 0.2548 -0.2854 -0.3268 0.2836 0.3024 0.2394 0.2913 -0.3337 0.4559 0.1988 -0.3939 0.2441 -0.3170 -0.2893 -0.3277 -0.3571 -0.3845 0.2905 0.2379 0.2367 -0.2286 -0.2560 0.3400 -0.2542 0.3309 0.2115 -0.2998 -0.2883 -0.2741 -0.2698 -0.2419 -0.2367 -0.3625 0.3448 0.2969 0.3675 0.2181 0.2995 0.3701 -0.3535 0.3430 0.2038 0.2691 -0.2921 0.3808 -0.2397 -0.2753 0.2473 -0.2877 -0.2881 0.2162 0.2197 -0.2904 -0.3427 0.3571 -0.3667 -0.2620 0.3469 -0.2948 0.2630 -0.3154 0.3261 -0.2794 0.2390 0.3259 -0.2318 0.3429 0.3068 0.2615 0.3215 0.3140 -0.2627 -0.3347 0.2492 -0.2336 0.3051 0.2876 0.2463 0.3016 0.2358 -0.2813 0.2513 -0.3268 0.3133 -0.3390 -0.2897 -0.2720 0.3308 -0.3411 -0.2602 0.2506 -0.1830 -0.4296 -0.3883 0.2438 -0.3383 -0.2502 -0.2401 0.2855 -0.2601 0.2397 0.3294 -0.2397 -0.2848 -0.2551 0.3082 0.2428 -0.2881 -0.3538 -0.3160 0.2277 0.2848 -0.3023 0.2593 0.2455 0.1897 0.3223 -0.2202 0.2706 0.2920 0.2981 -0.3832 -0.2940 0.4021 0.3435 -0.2475 -0.3053 0.2447 0.1929 -0.3070 -0.4104 0.3386 -0.3837 -0.3605 0.3480 -0.2693 0.3186 0.2167 -0.3647 -0.2908 -0.2993 -0.2648 0.3290 -0.3009 -0.3440 -0.3103 -0.2890 -0.3509 -0.2263 0.2788 0.2768 -0.2826 -0.2023 -0.2723 -0.2319 -0.3309 -0.2382 -0.3413 0.2837 0.2721 0.3502 -0.3713 0.2442 0.3081 -0.3439 0.3581 -0.4424 0.2777 0.3633 0.3919 0.2698 -0.3475 -0.3202 0.2760 -0.3277 -0.3212 -0.2353 0.3139 0.2260 0.2463 0.2380 0.2994 -0.2430 -0.4220 -0.3708 0.4281 -0.2860 0.3282 -0.2341 -0.2769 -0.3467 0.2040 -0.2894 -0.3132 0.2516 -0.2170 -0.2918 -0.3225 -0.2190 -0.2863 0.2826 0.2548 -0.2356 0.2109 -0.4430 0.3315 0.2528 0.2885 0.2755 0.2240 0.2888 0.2676 0.2061 0.3255 0.3686 0.3451 -0.2388 -0.2461 -0.3044 0.2500" HIT_INDICES="126 157 159 186 365 465 640 648 962 1187 1293 1305 1502 1515 1571 2031 2062 2355 2364 2373 2558 2594 2815 2829 3047 3193 3267 3358 3457 3495 3537 3560 3646 3782 4041 4131 4433 4450 4795 4951 5092 5173 5276 5319 5408 5470 5658 5843 6145 6154 6354 6560 6663 6959 6990 7238 7549 7678 7691 7909 8016 8115 8132 8297 8392 8422 8769 8787 9044 9277 9422 9532 9737" ES_PROFILE="0.0432 0.0929 0.1452 0.1928 0.2138 0.2389 0.2509 0.2799 0.2709 0.2668 0.2733 0.2892 0.2840 0.2973 0.3057 0.2685 0.2748 0.2525 0.2590 0.2655 0.2530 0.2555 0.2380 0.2416 0.2234 0.2120 0.2077 0.2013 0.1937 0.1922 0.1902 0.1901 0.1832 0.1708 0.1451 0.1363 0.1062 0.1051 0.0715 0.0577 0.0457 0.0400 0.0323 0.0309 0.0250 0.0220 0.0067 -0.0077 -0.0331 -0.0287 -0.0430 -0.0574 -0.0608 -0.0828 -0.0776 -0.0935 -0.1144 -0.1160 -0.1058 -0.1150 -0.1123 -0.1081 -0.0954 -0.0965 -0.0898 -0.0762 -0.0911 -0.0723 -0.0742 -0.0687 -0.0494 -0.0219 0.0145" RANK_AT_ES="1571.0000" RANK_SCORE_AT_ES="0.0847"/>
  <DTG RANKED_LIST="state1.rnk" TEMPLATE="na_as_pre_ranked" GENESET="gene_sets.gmt#HALLMARK_IL2_STAT5_SIGNALING" ES="0.3036" NES="1.0865" NP="0.2950" FDR="0.3727" FWER="0.9990" RND_ES="-0.2371 -0.3442 -0.2523 -0.2709 -0.3335 0.2928 0.2489 0.2898 -0.3268 -0.2957 -0.2998 0.3102 -0.3195 -0.2642 -0.2766 0.2415 0.2150 0.3079 -0.3506 -0.2399 -0.2392 -0.2500 0.2958 0.2185 0.2957 -0.2780 -0.2754 -0.2960 -0.2085 -0.2586 -0.3762 -0.2862 0.3195 0.3326 -0.3226 0.3095 -0.4021 -0.2488 0.3096 -0.2493 0.3905 -0.2907 -0.2012 -0.2566 -0.2608 -0.2799 0.2169 -0.1937 -0.2298 0.2624 0.3086 0.2832 -0.3561 0.2517 0.2577 -0.3957 -0.2816 0.3371 -0.2423 -0.2016 -0.2484 -0.2679 0.2270 -0.2510 0.2658 -0.2868 0.2954 -0.2256 -0.2781 0.2655 -0.2132 -0.3421 -0.2743 0.2473 0.3109 0.2711 0.2466 0.3187 -0.1912 0.3283 0.3371 0.2298 -0.2980 0.2277 -0.2394 -0.2815 0.2665 0.2382 -0.2786 0.3330 -0.2722 0.4174 0.3238 0.2262 -0.2898 -0.4353 -0.2535 -0.2123 -0.3456 0.2426 -0.2904 -0.2923 -0.3136 -0.2332 -0.4111 0.2022 0.2887 -0.2591 0.3040 -0.2168 0.2853 0.2169 0.2504 -0.2419 -0.2806 0.3112 -0.2932 -0.3468 0.2404 -0.2988 0.2269 -0.4411 -0.2458 0.3622 0.2217 -0.3396 0.2789 -0.2527 -0.2663 0.2439 -0.2996 0.2322 -0.3108 0.2091 -0.3030 0.3154 0.2235 -0.2705 0.2406 0.2105 0.2468 0.2647 -0.2612 -0.2994 -0.2491 0.2514 0.2570 0.2419 -0.2817 0.4768 -0.2478 0.3149 -0.3607 -0.2558 -0.2995 -0.2837 0.1986 0.3017 0.2757 -0.2907 -0.3368 -0.2745 -0.4322 -0.3167 -0.3871 0.2373 0.2969 -0.3035 0.2426 -0.3376 0.3134 -0.2874 0.3140 -0.2131 0.2599 -0.2762 0.3357 -0.2559 -0.2220 -0.3038 -0.3469 0.3456 -0.2696 -0.2285 -0.3974 -0.2644 0.2535 -0.2033 -0.3125 -0.3854 -0.2735 0.2924 -0.3951 0.2380 0.3025 0.2181 0.4721 -0.2212 0.3510 -0.2211 0.3231 0.2461 -0.2481 0.2937 -0.3545 0.3913 -0.3158 -0.2962 0.3287 -0.2672 0.2095 0.3490 -0.2314 -0.2892 0.2383 -0.2943 -0.2436 0.2319 0.2472 -0.2224 0.2811 0.2603 0.2879 0.3456 -0.2338 0.2529 -0.2319 0.3116 0.3737 -0.2868 0.3097 0.3060 -0.2869 0.2582 0.2707 -0.3247 0.2276 0.2223 0.2969 -0.2672 -0.2485 0.2905 0.2711 0.2008 -0.3010 -0.2278 -0.2699 -0.2848 -0.2816 0.2585 0.3082 -0.2304 -0.2383 -0.2341 0.2932 0.2586 -0.3304 -0.1966 0.2715 -0.2072 0.2828 -0.2632 -0.3204 0.2323 0.2440 -0.2585 -0.1883 0.2266 -0.3945 -0.3263 0.2633 -0.2607 -0.2287 0.2394 0.2480 0.2526 0.3444 -0.2356 -0.2745 0.2504 -0.2296 -0.3219 -0.2793 -0.2300 0.2584 0.3368 -0.2986 -0.2471 -0.2139 -0.2847 -0.2526 0.3588 0.2193 0.2402 -0.2860 0.3122 -0.2849 -0.2587 0.2548 0.3596 0.2819 -0.3063 0.2979 0.2392 0.3345 0.2574 0.4641 -0.2877 0.2406 0.2629 0.2771 0.3311 -0.2259 0.3486 0.2443 0.2823 -0.2633 -0.3001 0.2951 -0.2528 -0.2579 0.3940 -0.3298 -0.2656 0.3239 0.3224 0.2561 -0.3230 -0.3171 -0.2647 0.2381 -0.3133 -0.2784 0.3664 -0.2653 -0.3171 0.2978 0.2929 -0.2128 0.2764 0.2994 -0.2306 0.2218 0.2551 0.3270 -0.2831 0.2610 0.2848 0.2462 -0.2372 -0.2972 -0.1937 -0.3001 -0.2475 -0.2276 0.2205 0.2333 -0.2585 0.2743 -0.2575 -0.4483 0.2748 0.1691 0.2544 0.2201 -0.3190 0.2347 0.3024 -0.2965 0.3175 -0.2959 0.2380 0.2592 -0.3206 0.3751 0.2227 0.2289 -0.3180 0.4044 -0.2857 -0.2098 0.2458 -0.4180 0.2820 -0.3981 -0.3361 0.2316 0.4062 0.1880 0.2235 0.2779 0.2702 0.2596 -0.2291 -0.3371 -0.3472 -0.3393 0.3575 0.2589 0.2557 -0.2781 0.2414 -0.2202 0.2897 0.2141 0.3207 -0.2797 -0.2346 -0.2383 -0.3900 -0.2893 0.2254 -0.2474 0.2803 -0.3703 -0.2637 0.3033 -0.3465 0.3091 0.2489 0.2272 -0.2596 -0.2527 0.3868 -0.2512 -0.2277 0.2570 0.2375 0.2590 -0.2876 -0.2922 0.2347 -0.2103 -0.2199 0.3641 0.3145 -0.3485 0.3463 -0.2566 -0.2498 -0.2169 -0.2866 0.2476 -0.3115 -0.3157 0.3028 -0.2468 0.2936 -0.3459 -0.2495 0.2801 0.3029 0.3784 -0.2607 -0.2886 0.2691 0.3053 -0.3347 0.2559 -0.2927 0.2678 0.3108 -0.3021 -0.3640 -0.3735 -0.2472 -0.2704 -0.2459 -0.2874 0.3301 0.2754 -0.2857 -0.2343 -0.2866 -0.2811 0.2791 -0.3074 -0.2930 -0.3079 -0.2456 -0.2433 -0.2327 -0.2356 0.2572 0.2827 0.2886 0.4683 -0.3469 0.3769 0.3359 0.3418 0.3330 -0.2840 0.2238 -0.2553 -0.2285 -0.2360 0.2293 0.2647 -0.3441 -0.3662 0.2892 0.3136 0.2198 -0.2970 -0.2562 -0.1934 -0.3219 0.2542 0.2621 -0.2527 0.2522 0.2591 -0.2542 0.2870 0.2300 0.3017 -0.2951 -0.2571 -0.2232 -0.2946 0.2315 0.2715 0.2821 0.3450 0.1695 -0.2560 0.2691 -0.2546 -0.2602 -0.2510 -0.2215 0.2666 -0.3347 0.3348 -0.3663 0.3904 -0.2583 0.3085 -0.3010 -0.1953 -0.4658 0.3189 0.2540 -0.2822 0.2495 0.2149 -0.2737 -0.3289 -0.2912 -0.2686 0.3137 0.2487 -0.2214 -0.2876 -0.3541 -0.3549 -0.2858 0.2805 0.2111 0.3042 0.2562 -0.2531 0.2309 0.2468 0.2540 0.3403 -0.2000 0.2364 0.2996 0.2609 -0.2742 0.2043 -0.2776 -0.3200 0.2545 -0.2578 0.2565 -0.2861 -0.2551 0.2751 0.2683 -0.2211 0.2630 -0.2532 -0.2427 -0.2953 0.3190 -0.1974 0.3819 0.3198 0.2442 0.2565 -0.2547 -0.2688 0.3289 0.2483 -0.3227 -0.2383 0.2977 0.1918 -0.2877 -0.2693 -0.2415 -0.2518 -0.2211 -0.3604 0.2479 0.2734 -0.2943 0.2554 -0.2453 0.2572 0.4272 -0.2682 0.2824 -0.2855 -0.2975 -0.2332 0.2656 0.2192 0.2479 -0.2251 -0.2934 -0.2275 -0.3062 -0.2945 0.2901 -0.2857 -0.2687 -0.3095 0.3385 0.3731 0.3193 -0.3214 -0.3439 -0.2861 0.2319 -0.3179 -0.2075 0.2544 0.3323 0.2286 -0.4141 0.2586 0.3038 -0.3025 -0.2628 -0.2839 -0.2320 0.2588 -0.3098 0.3398 0.2897 -0.2514 -0.2790 0.2324 -0.2734 -0.2674 -0.2551 0.2684 0.2841 -0.2543 0.2795 0.2411 -0.2549 -0.3467 -0.2308 -0.2559 -0.3335 -0.2498 -0.1969 -0.3282 0.3142 -0.2903 0.3269 0.2427 0.3074 -0.3805 -0.2793 0.2610 -0.3074 0.2852 -0.2393 0.3501 -0.2620 -0.2919 -0.3074 0.2461 -0.3055 0.2363 -0.2602 -0.4566 0.3038 -0.4397 -0.1962 0.2425 0.2860 -0.2501 -0.3022 -0.2520 0.3636 0.2270 -0.2598 0.2351 -0.2466 0.2450 -0.2322 0.3620 0.3003 0.2565 0.3238 -0.2720 -0.1832 0.2629 0.2530 0.2489 -0.3575 0.2310 -0.2564 0.2560 0.2266 0.2217 0.2370 0.2635 0.2097 0.2578 -0.3676 -0.3233 0.2307 -0.2879 0.3195 0.3169 -0.2733 -0.2670 -0.2922 -0.2800 0.2468 0.2704 0.2366 -0.2914 -0.1957 -0.2208 0.4536 -0.2577 -0.2542 -0.2426 0.3365 -0.3443 -0.2778 0.2556 0.2625 -0.3116 0.3724 -0.3259 -0.2734 0.2562 0.2744 0.2809 -0.2948 -0.3018 -0.3030 0.2622 0.3378 -0.2097 0.2397 -0.2925 -0.2587 0.3298 -0.3132 -0.2350 0.3197 0.2572 0.3995 0.3164 -0.2847 0.3314 0.2757 -0.2490 0.2998 0.2582 -0.2954 0.2409 -0.3157 0.2407 0.2693 -0.2752 0.2588 0.2052 0.2257 -0.2240 -0.2263 -0.2276 -0.3259 -0.2508 0.2659 -0.2713 0.2262 0.2517 0.2317 0.2456 -0.2937 0.2559 -0.2724 -0.2563 -0.3351 0.3310 0.3091 -0.2495 0.3612 0.2620 0.2246 -0.2612 -0.2072 0.2728 0.2490 -0.3316 -0.2428 0.2297 0.2340 -0.2447 -0.3452 -0.2635 -0.3215 0.3270 -0.3804 0.2821 0.2567 -0.3173 0.3249 0.2329 -0.3289 0.2616 0.2148 -0.3039 -0.2687 0.2452 0.2528 0.2314 0.2452 0.3546 -0.3092 0.2459 -0.3336 -0.3295 0.3257 -0.2250 -0.3574 0.2884 0.2709 -0.2604 0.2347 -0.2798 -0.2474 -0.4634 0.2626 0.2467 -0.2680 -0.3049 -0.3010 -0.2253 0.2121 0.3053 0.2917 -0.2463 -0.2232 0.3108 0.2353 0.3151 0.2453 -0.3088 -0.2475 -0.2165 0.3231 0.2801 0.3564 -0.2741 -0.2289 -0.2603 -0.2606 -0.2694 0.3133 0.2773 -0.3313 0.2648 -0.2370 -0.2147 -0.3477 -0.2898 -0.2344 -0.3485 0.2051 0.2934 -0.2223 -0.2338 -0.2325 0.3137 0.3301 -0.3040 0.2406 -0.2648 0.2281 0.3339 -0.3062 -0.2088 0.1982 0.3377 -0.2544 0.3037 -0.3638 0.3407 0.2447 0.2462 0.3431 0.2911 0.3033 -0.2282 0.2494 -0.2294 0.1968 0.2930 0.2684 0.2657 -0.3709 -0.2596 0.2733 0.2411 -0.2698 -0.2730 -0.3053 -0.2155 0.2655 0.3305 -0.2265 0.2404 -0.2553 -0.2649 -0.3469 -0.3906 0.2530 -0.2507 -0.2690 -0.3388 0.2467 -0.2460 0.3304 -0.2950 -0.2663 0.3108 -0.3298 -0.2568 -0.3906 0.3607 0.2609 -0.3544 -0.2641 0.3278 0.2350 -0.2080 -0.2322 -0.2628 0.1955 -0.1952 0.2127 -0.2543 -0.2534 0.2455 -0.2337 -0.2621 0.2469 -0.2460 0.2478 0.3324 0.3262 -0.2414 0.2593 -0.3074 -0.3079 0.3574 0.2976 -0.2063 0.3350 -0.2804 -0.2536 -0.2478 0.3648 -0.2151 0.2507 0.2860 0.2592 -0.2099 -0.2456 0.2606 -0.2095 -0.2498 0.2820 -0.2655 -0.2710 0.2979 -0.2723" HIT_INDICES="7 17 83 234 288 462 473 497 499 665 755 760 765 866 888 917 923 1031 1063 1077 1222 1226 1317 1348 1363 1378 1389 1395 1409 1457 1500 1578 1584 1655 1691 1912 1914 2191 2193 2195 2252 2253 2311 2321 2379 2474 2492 2574 2665 2860 2965 2995 3229 3270 3328 3725 3756 3780 3929 3964 4056 4117 4130 4416 4759 4834 4882 4947 5140 5356 5486 5510 6102 6351 6485 6504 6588 6661 6824 7101 7140 7339 7346 7661 7850 7870 7944 8075 8086 8396 8437 8455 8469 8525 8622 8636 8689 8777 8810 8841 8848 9156 9256 9434 9615 9643 9650 9660 9785 9809 9818 9842" ES_PROFILE="0.0562 0.1043 0.1274 0.1336 0.1483 0.1469 0.1620 0.1754 0.1911 0.1876 0.1912 0.2033 0.2153 0.2164 0.2254 0.2335 0.2439 0.2428 0.2493 0.2575 0.2512 0.2593 0.2579 0.2624 0.2685 0.2745 0.2808 0.2876 0.2935 0.2957 0.2982 0.2967 0.3026 0.3014 0.3036 0.2860 0.2908 0.2665 0.2703 0.2741 0.2721 0.2758 0.2736 0.2762 0.2737 0.2672 0.2685 0.2630 0.2564 0.2388 0.2301 0.2290 0.2067 0.2040 0.1995 0.1597 0.1573 0.1556 0.1409 0.1378 0.1287 0.1228 0.1217 0.0927 0.0584 0.0515 0.0475 0.0419 0.0233 0.0027 -0.0090 -0.0098 -0.0680 -0.0906 -0.1013 -0.1002 -0.1056 -0.1098 -0.1229 -0.1471 -0.1469 -0.1626 -0.1587 -0.1856 -0.1991 -0.1952 -0.1967 -0.2036 -0.1981 -0.2222 -0.2186 -0.2125 -0.2060 -0.2034 -0.2047 -0.1973 -0.1937 -0.1932 -0.1869 -0.1802 -0.1710 -0.1903 -0.1872 -0.1894 -0.1877 -0.1692 -0.1483 -0.1273 -0.1095 -0.0774 -0.0405 0.0038" RANK_AT_ES="1691.0000" RANK_SCORE_AT_ES="0.0759"/>
  <DTG RANKED_LIST="state1.rnk" TEMPLATE="na_as_pre_ranked" GENESET="gene_sets.gmt#HALLMARK_COAGULATION" ES="0.3248" NES="1.0888" NP="0.2987" FDR="0.3821" FWER="0.9990" RND_ES="-0.2817 0.4472 -0.3554 -0.4075 0.2646 -0.2228 -0.3327 -0.3218 0.3572 -0.3381 -0.4827 0.1961 0.1912 0.2424 0.3381 0.3547 0.2716 -0.3517 0.2141 -0.2665 0.2370 -0.2674 -0.3092 -0.2738 -0.3216 0.2731 0.2623 0.3610 0.3305 -0.4493 -0.2737 -0.2749 -0.2744 -0.4191 -0.3476 -0.4069 -0.2710 0.3363 -0.2400 -0.2846 0.2469 -0.2308 0.3115 -0.3167 0.3027 -0.2886 -0.2719 0.3104 0.3147 -0.3252 0.2234 0.2160 -0.2982 0.4205 0.3858 0.3051 0.2562 -0.2562 -0.3213 -0.2820 -0.3556 0.2883 -0.2821 0.1873 -0.1720 -0.3052 0.3901 -0.3182 -0.2283 -0.2971 0.2450 -0.3005 -0.2742 0.2348 -0.4170 -0.3799 -0.3093 -0.3068 0.3851 0.3189 0.3158 -0.3025 0.2443 -0.3594 -0.2976 0.2643 -0.3429 -0.2347 0.3037 0.2954 0.3248 -0.2814 -0.3529 -0.3584 0.2483 -0.3490 -0.3619 0.2599 0.2234 0.3193 0.2758 0.2821 -0.2435 -0.3309 -0.2931 0.3251 -0.3421 0.3613 0.2920 -0.4028 0.3473 0.2986 0.2425 0.2633 0.2881 0.2690 0.3280 0.3023 -0.3256 0.3384 -0.4679 -0.3063 0.2821 -0.2216 -0.2657 0.2229 -0.3496 -0.3860 -0.2619 -0.1770 0.3452 -0.3451 -0.3209 -0.2691 0.3223 -0.2525 0.2180 0.2856 -0.2949 0.2288 0.3236 0.2035 -0.2188 -0.3178 -0.2909 -0.2538 -0.2372 0.3932 0.3485 0.2290 -0.2633 -0.2985 -0.2606 0.2353 -0.1924 -0.2569 -0.3837 -0.2753 -0.2157 0.4002 -0.3168 0.3781 0.3058 -0.2840 -0.3080 -0.2578 0.2753 0.2062 -0.2821 0.2202 -0.2720 0.2731 -0.2788 -0.3574 -0.3133 -0.2455 0.2911 0.3292 0.4055 0.2615 0.3241 0.2942 0.3752 -0.3232 -0.2299 0.4440 0.3566 -0.2218 0.2495 0.2758 0.2468 0.3402 0.2177 -0.3120 -0.3994 0.3718 0.2915 0.2350 -0.3200 0.3063 0.3107 -0.2221 -0.3367 -0.3095 -0.3594 0.3823 -0.3144 -0.2507 0.4187 0.2339 0.3640 -0.4139 0.2864 -0.2453 0.2902 0.3431 -0.3766 -0.3411 -0.2219 0.3673 -0.3632 -0.3029 -0.2370 0.2166 -0.3379 -0.3085 -0.2607 -0.2151 0.2416 0.1770 -0.2501 0.4129 -0.2891 -0.3473 0.3081 -0.2434 -0.2557 0.2625 -0.3427 -0.3144 0.2908 0.2369 0.2930 -0.2385 -0.2300 -0.2055 -0.2916 -0.3054 -0.3084 -0.3776 0.3048 0.2331 0.2394 -0.2918 -0.2637 -0.2214 0.3292 -0.3379 -0.2338 0.2761 -0.2743 -0.4506 -0.2584 -0.2455 -0.3199 -0.2466 0.2697 -0.3032 -0.3013 -0.4035 0.3143 -0.3306 -0.2474 0.2530 0.2673 0.2618 -0.3312 -0.2881 -0.2974 -0.3259 0.2878 -0.2474 -0.3644 -0.1999 0.2697 0.2613 -0.4699 -0.3409 0.3222 0.3254 -0.3891 0.3052 0.3456 0.2672 -0.2556 -0.2585 0.2554 0.2560 -0.3577 -0.2119 -0.3448 -0.1961 -0.4088 -0.3102 -0.3214 0.2826 -0.2122 -0.2701 0.2761 -0.2969 -0.2001 -0.3623 -0.3972 -0.3094 0.2595 -0.2303 -0.4537 0.3324 0.3407 -0.3165 -0.2786 0.2484 0.4498 0.2908 -0.2601 -0.2702 -0.2853 0.2935 0.2491 0.3719 0.2568 0.2404 0.2923 0.3378 -0.3049 -0.3456 -0.2780 0.3198 -0.2904 -0.3641 0.4192 0.3622 0.2727 -0.3277 -0.2213 -0.2899 0.3378 0.2503 -0.2517 0.2650 0.2828 -0.2054 -0.2915 -0.3726 0.2925 -0.2567 -0.3135 0.2051 0.2196 0.2239 0.3648 -0.2650 -0.3067 -0.2741 -0.3905 -0.3032 0.2733 -0.4709 0.2348 -0.3674 -0.3786 -0.2313 -0.2893 0.1992 -0.4323 0.2532 -0.3465 0.2605 -0.3840 -0.2717 0.3258 0.2788 -0.3549 -0.3048 0.3090 -0.4089 -0.2983 0.2133 0.2091 0.2718 -0.2819 0.2285 -0.2892 -0.2675 0.2607 -0.3681 -0.4050 0.2941 0.3077 -0.4027 -0.2937 -0.2797 0.2749 -0.3504 0.2557 0.3585 0.4088 -0.2530 -0.3123 0.3659 0.2755 0.2283 -0.2625 -0.3470 0.3003 -0.4112 0.2511 0.3264 -0.2734 -0.4890 -0.3886 -0.4510 -0.2829 0.3091 0.2314 0.3530 0.3221 0.2688 -0.2957 0.3808 0.2485 0.4019 -0.2275 0.2354 0.2535 -0.2694 -0.2357 -0.2723 -0.3510 0.3290 -0.3442 0.2265 -0.2769 -0.2592 0.3235 0.3409 0.3417 0.1879 -0.3870 -0.3053 -0.2398 -0.2724 0.2620 0.3149 -0.2606 -0.2663 -0.4379 -0.2512 -0.2787 -0.2606 0.2748 0.2823 0.4025 0.3639 -0.2428 0.2434 0.4039 -0.3262 0.4183 0.3419 0.4561 0.3106 -0.3214 -0.3065 -0.2920 0.2833 -0.2817 -0.2505 0.3008 -0.2093 0.4190 -0.3071 0.2594 0.2524 0.2526 0.3145 -0.4570 0.3478 -0.3900 -0.2978 0.3142 0.2991 0.3083 -0.3065 -0.4039 -0.2484 -0.4180 0.3355 0.2648 -0.3437 -0.3075 -0.2282 -0.2500 -0.3342 0.3000 -0.3502 -0.5290 -0.3695 -0.2671 -0.2446 0.2193 0.3532 -0.2768 -0.3561 0.3499 0.3289 -0.3783 -0.2954 -0.2847 0.2926 -0.2037 0.3798 -0.3042 0.2738 -0.3160 -0.3254 0.2943 0.3310 0.3677 -0.2589 0.2662 0.3897 0.2870 0.2942 -0.3698 -0.2555 0.2448 0.2802 0.3169 -0.2634 -0.2913 0.3954 0.2886 -0.3451 0.2356 -0.2057 -0.3322 -0.2823 -0.4461 -0.2415 0.3098 -0.3170 0.2797 0.2750 -0.4145 -0.2193 -0.2266 -0.2610 -0.2849 -0.2567 -0.3910 0.4498 0.3016 0.3018 0.2193 -0.2922 -0.2846 0.2960 0.2457 0.4739 0.3278 0.2621 0.2571 -0.4897 -0.2550 -0.2868 -0.3825 -0.3512 -0.2925 0.2739 -0.2325 0.2553 -0.2397 -0.3240 0.4026 -0.3152 -0.4942 -0.3975 0.2554 0.3535 0.2153 -0.3580 0.4257 0.2759 -0.2241 0.2041 0.2555 0.3236 0.2348 -0.2189 0.2480 0.3447 0.3251 -0.3465 0.4123 -0.4096 0.2462 0.2523 0.3465 0.3076 -0.3451 -0.2787 0.2768 0.2062 -0.2349 -0.3348 0.2599 0.2285 -0.2522 0.2618 -0.3064 0.2270 -0.4539 0.2390 0.2336 0.2934 0.2953 0.3321 -0.4146 0.4004 -0.2288 0.2399 0.2012 0.2227 0.2482 0.3872 -0.3419 -0.2905 0.2987 0.2314 0.3807 -0.3214 -0.2973 -0.3446 0.2942 0.2815 -0.3369 0.2895 0.3273 0.2906 -0.2571 -0.3245 -0.4006 0.4071 0.3001 -0.2368 -0.2745 0.2442 0.2704 0.3804 -0.2401 -0.2994 -0.2173 -0.3277 0.2692 -0.3333 0.1934 -0.3123 -0.2381 -0.2561 -0.2501 -0.2281 0.2425 0.3540 -0.4451 -0.2937 0.2926 0.3233 -0.3070 0.2929 -0.2128 0.2721 -0.3033 -0.3393 0.3703 0.2247 0.3376 0.3879 -0.4028 -0.2306 0.3036 -0.4890 -0.2833 0.3228 -0.2123 0.2431 -0.2967 -0.3958 0.2924 -0.2734 0.3099 0.2976 0.2341 -0.4065 0.2469 0.2566 -0.4127 -0.3980 -0.3622 -0.3008 0.3685 -0.2363 0.2800 0.2558 0.2001 -0.2514 -0.2349 0.2618 0.3774 0.1886 -0.2199 0.3089 -0.2962 0.2497 0.3247 -0.2536 -0.4309 0.3855 -0.3084 0.2577 -0.3577 -0.3321 -0.3652 -0.1847 -0.3118 0.2630 0.3131 0.2227 -0.2439 0.3981 -0.3701 0.2519 0.3361 -0.2855 -0.2915 -0.3600 0.4024 -0.3557 0.3448 0.2728 -0.3107 -0.3182 -0.3814 -0.3946 -0.2887 -0.3241 -0.3411 0.2854 -0.3079 -0.2249 0.3823 -0.2376 0.3544 -0.3086 0.3185 0.2452 -0.4184 -0.3968 -0.4331 0.3598 -0.3630 0.2420 -0.3071 -0.3476 0.2911 0.4169 -0.2595 -0.3633 0.3163 -0.2463 -0.3001 0.2645 0.2935 0.3157 -0.3033 0.3497 -0.2942 -0.3396 0.3629 -0.2955 -0.2802 -0.3039 -0.2389 0.3029 -0.3214 -0.2214 0.2453 0.3169 0.3390 0.3375 0.2623 -0.4645 0.3211 0.3748 -0.3184 -0.2080 -0.2100 -0.2797 0.3149 -0.4058 -0.2787 -0.2410 -0.2628 0.2644 0.3405 -0.3638 0.4379 0.2578 0.3772 -0.2685 -0.2669 0.3006 0.3624 -0.4014 -0.3521 -0.4013 -0.2898 -0.3152 0.3292 0.3056 -0.2753 0.2745 -0.3088 0.2968 0.3565 -0.3781 0.2273 0.3798 0.3123 -0.2552 0.4075 0.3430 0.2830 -0.2481 -0.2722 -0.4566 -0.2646 -0.4434 0.3033 0.3710 -0.3350 -0.2842 -0.2832 0.2394 0.4034 0.2736 -0.4031 0.3981 -0.2846 -0.3745 0.2314 0.2776 0.4027 -0.3739 0.3203 0.2858 -0.2216 -0.3399 0.2256 -0.2174 0.2087 -0.2610 0.3748 -0.2152 -0.3283 0.2085 0.2530 -0.5459 0.2995 -0.3163 0.3097 -0.3513 0.3194 0.2740 0.3852 0.3514 -0.3240 -0.2663 -0.3083 0.3821 -0.1889 0.3949 0.3032 -0.2954 -0.2266 -0.3372 -0.4524 -0.3463 -0.4485 0.2445 -0.2580 -0.3474 -0.2491 -0.3404 -0.2509 0.1602 -0.3016 -0.2965 0.4745 0.2886 0.2900 0.3206 -0.3785 -0.3000 -0.3980 0.3206 -0.2825 0.2396 -0.4061 0.3066 -0.2153 0.2879 0.2507 -0.3508 0.2441 -0.2840 0.2548 0.2475 0.2207 -0.1881 0.2569 0.3018 -0.3798 0.2753 -0.3512 -0.2839 0.3457 -0.2115 0.3628 -0.2982 -0.3243 0.2798 -0.2835 0.2620 -0.3438 0.3100 0.3237 0.3684 -0.2977 0.2239 0.3527 -0.1810 0.2217 0.3321 -0.2409 -0.2314 -0.3367 -0.4391 -0.3635 0.1854 -0.3231 0.3844 0.3248 0.4328 -0.4794 0.2429 -0.2418 0.2855 0.2322 -0.3881 -0.2718 0.3560 -0.2979 -0.3677 -0.3307 -0.2646 -0.2740 0.2869 0.4274 -0.4014 0.2472 0.3744 -0.2892 -0.2853 0.2608 0.2245 0.2654 -0.2909 0.2527 -0.2559 0.2714 0.2102 -0.2496 -0.2397 -0.3394 0.2462 0.2827 -0.1854 0.2860 0.2523" HIT_INDICES="20 30 45 63 65 213 274 472 504 542 767 828 1118 1250 1356 1401 1710 1801 1865 2233 2439 2492 2497 2705 2979 3088 3613 3725 3851 3945 4873 5346 5480 5586 6168 6548 6919 7051 7100 7190 7327 7439 7511 8021 8026 8379 8902 8977 9003 9298 9386 9484 9515 9575 9738 9771 9795 9796 9832 9833" ES_PROFILE="0.0612 0.1172 0.1653 0.2079 0.2516 0.2659 0.2869 0.2882 0.3057 0.3219 0.3154 0.3248 0.3076 0.3051 0.3044 0.3095 0.2857 0.2835 0.2838 0.2515 0.2348 0.2335 0.2371 0.2193 0.1941 0.1854 0.1332 0.1228 0.1108 0.1019 0.0086 -0.0377 -0.0493 -0.0578 -0.1137 -0.1483 -0.1812 -0.1893 -0.1889 -0.1924 -0.2003 -0.2054 -0.2062 -0.2498 -0.2419 -0.2679 -0.3075 -0.3008 -0.2890 -0.3008 -0.2896 -0.2771 -0.2570 -0.2379 -0.2194 -0.1842 -0.1444 -0.1021 -0.0508 0.0047" RANK_AT_ES="828.0000" RANK_SCORE_AT_ES="0.1537"/>
  <DTG RANKED_LIST="state1.rnk" TEMPLATE="na_as_pre_ranked" GENESET="gene_sets.gmt#HALLMARK_UNFOLDED_PROTEIN_RESPONSE" ES="0.3067" NES="1.0993" NP="0.2528" FDR="0.3746" FWER="0.9980" RND_ES="-0.2818 -0.2913 0.3407 -0.3349 0.3683 -0.2383 -0.3009 0.3121 -0.2496 -0.2638 -0.2650 -0.3579 0.2612 -0.3021 -0.2586 -0.2402 -0.2316 -0.3218 -0.2236 -0.2104 -0.3498 -0.2606 -0.3679 0.2527 -0.2877 -0.2151 -0.1770 -0.2414 -0.2337 -0.2256 -0.2735 -0.2620 0.2687 -0.3182 0.2515 0.2715 -0.2006 -0.2334 -0.2414 -0.2815 0.2629 0.2349 -0.3217 -0.2805 0.3312 -0.2420 -0.2637 -0.2974 -0.2283 0.2209 -0.2752 -0.2911 -0.2763 -0.2827 0.3126 0.2712 0.2932 -0.2394 0.2595 0.2560 0.2449 -0.2993 0.2569 -0.2548 0.3119 0.2691 -0.2896 -0.2655 -0.2567 -0.3829 -0.3477 0.2580 -0.3073 -0.3254 -0.2647 -0.2600 -0.2931 -0.2562 -0.2553 -0.2845 -0.2722 0.2814 -0.2642 -0.2960 -0.2962 -0.3066 -0.2255 0.2472 -0.2121 0.2432 -0.2755 -0.2912 -0.2934 0.3533 0.1952 -0.2326 0.2412 -0.2580 -0.2191 -0.2811 0.2733 -0.2751 0.2667 -0.3596 -0.2896 -0.3310 -0.2977 0.3170 -0.2787 -0.2187 0.2422 0.2954 0.2630 0.2693 -0.2259 -0.2678 0.2490 0.2925 0.2924 -0.2432 0.2063 0.2746 -0.3086 0.2133 0.3126 0.2181 -0.2707 0.3824 -0.3278 -0.1648 0.2877 -0.2453 -0.2300 -0.2520 -0.2073 0.2462 -0.2253 0.2178 0.2945 0.3296 -0.2809 0.2311 0.2460 0.2763 -0.2593 0.3087 0.2683 0.2558 -0.2732 0.2283 -0.1901 0.3310 0.2550 -0.3665 0.3318 -0.3735 0.3402 0.3364 0.2630 -0.2803 -0.3072 0.2624 -0.2481 -0.2997 -0.2279 -0.3468 0.3286 0.2943 -0.2842 -0.3190 0.2470 0.2673 -0.2068 -0.3127 -0.3231 -0.2582 -0.2200 -0.3331 -0.2755 0.2962 -0.4017 0.2672 -0.2338 -0.2206 -0.2865 0.2362 -0.3420 -0.2366 -0.2917 0.2683 0.2569 -0.3097 0.4471 0.2237 -0.2991 -0.2921 -0.4174 -0.2282 0.2228 -0.2163 0.3119 0.2573 -0.2673 0.2611 -0.3437 -0.3560 -0.2403 -0.2682 -0.2601 -0.3007 -0.3076 0.3012 0.3438 0.2801 -0.2794 -0.3250 0.3852 -0.3210 -0.2623 0.2090 -0.2629 -0.2572 -0.2417 -0.2567 -0.1835 -0.2195 -0.2059 -0.3275 0.2896 0.2257 0.2185 0.3002 -0.2737 -0.2535 -0.3747 0.2799 -0.3238 0.2553 0.3850 0.2431 -0.2713 -0.2816 -0.3246 -0.2909 0.2216 0.2054 0.3240 0.2790 0.2187 0.2966 0.2454 0.2607 -0.2525 -0.3515 0.2509 -0.2312 -0.2760 -0.2699 0.2581 0.2613 -0.2670 0.2179 0.2534 0.2735 -0.2529 -0.3437 -0.3747 0.3741 0.3042 -0.3144 0.2618 -0.2933 -0.2499 -0.2681 -0.2962 0.3019 0.4472 0.2835 -0.2697 0.4080 0.3734 -0.3597 -0.2632 0.2853 0.2894 -0.3194 0.2452 0.3079 -0.2462 -0.2999 0.3342 0.3226 -0.3912 0.2343 -0.3025 0.2746 0.2329 0.2881 -0.2988 -0.2662 0.2534 -0.2534 0.3111 -0.2659 0.2926 0.3371 0.2005 0.2497 0.2886 0.3227 0.2794 -0.2312 -0.3169 -0.2452 0.3114 -0.2884 0.2692 0.2298 0.2540 -0.3129 0.2203 0.2331 0.3500 -0.3086 0.2547 -0.2367 -0.3932 0.3022 -0.3824 -0.2576 -0.2130 -0.2789 0.3232 -0.2514 0.2496 -0.2770 -0.2489 -0.2898 -0.4004 -0.2641 0.3364 0.3621 -0.3094 -0.2867 -0.2808 -0.3021 0.2775 -0.2673 -0.3572 0.2244 -0.2890 -0.3211 0.2437 0.2923 0.2233 -0.2422 0.2821 -0.2387 0.2504 0.2763 0.2261 0.3348 0.3309 -0.2470 0.2649 0.2913 0.2305 -0.2242 0.2518 0.2937 -0.2837 0.1929 -0.3006 0.2379 -0.3010 -0.2850 0.3568 0.2126 -0.3561 0.2187 -0.3197 0.3554 -0.2181 0.3216 -0.3168 -0.2369 0.3167 -0.2277 0.2899 -0.2343 -0.2702 0.1939 0.3020 -0.2672 -0.2580 -0.3728 0.2960 0.2754 -0.3502 0.2041 -0.2829 0.2359 0.2552 -0.1878 -0.3228 -0.3271 0.2277 -0.2389 -0.3562 0.2521 0.2951 0.3216 -0.2853 -0.2346 -0.2368 -0.4528 0.2179 0.3258 0.3136 -0.2903 -0.3536 -0.3040 0.2246 0.2800 0.2951 0.2583 0.2731 -0.4423 0.2009 -0.3959 -0.3796 -0.2050 0.2830 -0.3029 0.2721 -0.2476 -0.2560 -0.2813 0.2711 0.2905 -0.3197 -0.2333 0.1909 -0.2660 0.2332 0.2267 0.2605 -0.2951 -0.2798 -0.2457 -0.2623 -0.2900 0.2087 0.3369 -0.2932 0.3037 -0.2176 0.2533 -0.3256 0.2683 -0.2718 -0.2819 -0.3191 0.3330 0.2193 -0.2620 0.4006 0.2448 -0.2740 -0.3487 0.2388 0.2890 -0.2671 0.3154 -0.2904 0.2167 0.3863 0.3522 0.3094 -0.2442 -0.2036 -0.2115 0.2288 -0.3172 -0.4077 0.2088 0.3052 -0.2671 -0.2042 -0.2639 0.2647 -0.2155 -0.2778 -0.2677 0.3058 -0.3100 -0.2653 0.3430 0.2396 0.3246 0.2448 0.2718 -0.2802 0.2498 0.3217 -0.2928 0.3054 0.2447 0.2588 0.3135 -0.2362 0.2317 -0.2305 0.3313 0.2246 -0.2016 -0.2812 -0.2312 -0.2198 0.2572 0.2587 -0.2098 0.2983 -0.2492 -0.3342 0.2187 0.2669 0.2342 0.2415 -0.2616 -0.2967 0.2842 -0.2870 -0.2989 -0.2547 -0.2263 0.2972 0.3390 -0.2779 0.4083 -0.2254 -0.4303 0.3091 -0.2463 0.2847 -0.3578 0.2931 0.2424 -0.2305 -0.2807 -0.4305 -0.2469 0.3732 -0.2565 -0.2813 -0.3499 0.3066 0.3947 -0.2354 -0.3003 -0.3440 -0.3529 -0.3924 -0.2565 -0.2977 -0.2450 -0.3233 -0.3051 0.2661 0.2775 -0.4031 0.2145 0.3077 -0.2717 -0.3084 -0.2794 0.2334 -0.2590 -0.3524 0.2487 0.2569 0.2502 0.1762 -0.3635 -0.2699 -0.2952 -0.2699 -0.2795 0.2561 -0.3297 0.3167 0.4068 -0.3390 0.2352 0.2870 0.2351 0.3001 0.2566 -0.3210 0.3603 -0.3045 -0.2159 -0.3388 -0.2467 -0.3257 -0.2398 0.3168 -0.2320 -0.2625 0.3256 -0.2576 -0.2182 -0.2161 -0.3001 0.2760 0.1980 0.2564 -0.2584 0.2532 0.2706 0.2540 -0.2303 -0.3047 0.2878 -0.2879 -0.3643 0.2257 0.2834 -0.3972 0.3280 0.2305 -0.2475 -0.2321 0.2746 -0.2817 -0.2227 -0.3334 -0.3100 0.2727 -0.2701 0.2356 0.3948 0.2399 0.2367 -0.3152 0.2479 -0.2533 -0.2935 -0.2680 0.3246 -0.2335 0.2821 0.2389 -0.3097 -0.3525 -0.2668 -0.2384 0.3616 -0.2986 -0.2473 -0.3389 0.2803 -0.3012 -0.2728 0.2804 0.2162 0.2899 0.2259 -0.1873 0.2379 -0.2486 -0.2325 -0.2104 0.2859 0.2994 -0.2946 -0.2531 0.2674 -0.3159 -0.2870 0.2495 0.2602 -0.2676 0.3173 0.2195 -0.3617 -0.3368 -0.2646 -0.2364 -0.2671 0.2112 -0.2416 0.2531 -0.2676 0.3135 0.2571 -0.2618 -0.3063 0.3253 0.3358 -0.2637 -0.2666 0.2754 0.3933 -0.3034 0.2781 -0.3101 -0.3084 -0.2851 -0.2887 -0.2478 -0.2428 0.3352 0.2721 -0.2788 0.2941 0.3056 0.3220 0.2930 -0.3759 -0.2251 0.2934 0.2645 -0.2940 -0.4146 0.2561 -0.2920 -0.2312 0.3618 -0.2630 -0.2120 0.2564 0.2316 0.2685 -0.2422 0.2574 -0.2519 -0.2847 0.2629 0.3217 0.3014 0.2601 0.2182 0.2314 0.2776 0.2746 -0.2953 0.2873 -0.2494 -0.2818 0.2726 0.2578 -0.2873 -0.2689 -0.3070 -0.4241 -0.3121 -0.3352 -0.3503 -0.3531 0.3041 -0.3102 0.2326 -0.3170 0.2365 0.3064 -0.2398 0.2587 0.2420 -0.3498 0.2302 0.2607 0.2315 0.3431 -0.2685 0.3155 -0.2140 0.2819 0.2317 -0.3592 0.3466 0.3584 -0.3394 -0.3406 -0.3720 0.2749 -0.2457 -0.2581 -0.2342 -0.2344 -0.2982 -0.2416 -0.2850 -0.2404 -0.2231 0.2872 -0.3097 0.3106 0.2862 0.2148 -0.2116 0.3288 0.2823 0.2691 0.3377 -0.2716 0.2965 -0.2564 -0.2282 0.2116 0.3297 -0.3588 -0.2390 -0.2451 0.3293 0.2635 0.2869 -0.3990 -0.2123 0.2456 0.3406 0.3213 0.3759 -0.2703 -0.2887 -0.2474 0.3384 0.3304 -0.2459 0.4367 -0.3525 -0.3663 -0.2674 -0.2717 0.3698 -0.2781 0.2835 -0.3601 -0.3442 -0.2642 -0.3355 -0.2213 -0.2810 0.2790 -0.3085 -0.2490 0.2913 0.3011 -0.3293 -0.2789 0.2598 0.2955 0.3153 -0.2719 0.2614 -0.2997 0.2600 0.2499 0.2608 0.2370 0.3313 0.3039 0.3234 0.3166 0.2076 -0.2586 -0.3754 0.2955 0.2817 -0.2788 0.2182 -0.2274 0.2488 -0.3060 -0.3493 -0.2004 -0.2026 -0.2228 0.2018 0.3241 -0.2589 0.3224 -0.2480 0.2563 0.2537 -0.3870 0.2009 -0.3873 -0.3096 -0.2606 -0.2663 -0.2178 -0.2469 -0.3506 0.2205 0.3376 -0.2169 -0.2521 -0.2672 0.2040 -0.2963 -0.2091 0.2666 -0.2434 0.2944 0.2340 0.3034 -0.2665 0.3630 -0.3552 0.2183 -0.3001 0.3407 -0.2910 -0.2373 0.2537 0.2560 -0.2127 -0.4414 0.2921 -0.2860 -0.2776 -0.2587 0.3014 -0.3598 0.2327 0.3046 -0.2865 -0.3259 -0.2967 -0.2874 -0.2853 0.2263 -0.2784 -0.2824 -0.2732 -0.2191 -0.3632 -0.3255 -0.2418 -0.2529 0.3662 0.2604 -0.3006 0.2599 0.2860 -0.2527 -0.2662 0.2685 0.2829 -0.3068 -0.2439 0.2432 0.2677 -0.2383 0.2901 0.2255 -0.3291 0.2905 0.2468 -0.2234 -0.1883 -0.2937 -0.2745 -0.2251 -0.2087 -0.2573 0.3307 -0.2984 -0.2286 0.2148 -0.3431 -0.3725 0.2635 0.2337 0.3021 -0.2987 0.3021 0.3024 0.2368 -0.2276 -0.2754 0.2649 -0.2508 -0.3429 0.2913 -0.2804 -0.3526 0.3095 -0.2864 0.3016 -0.1910 -0.2728 0.3044 0.3080 -0.3029 0.3153 0.2222 0.3205 -0.2665" HIT_INDICES="129 162 188 216 307 346 373 437 522 537 678 826 899 922 1030 1072 1090 1106 1243 1246 1312 1328 1346 1393 1631 1680 1725 1764 1793 2044 2090 2156 2188 2256 2296 2417 2443 2463 2517 2598 2742 2782 2855 3057 3145 3160 3292 3406 3670 3680 3769 4139 4141 4181 4246 4318 4377 4506 4827 5007 5056 5370 5489 5510 5520 5608 5738 5763 5770 5857 5918 6064 6205 6237 6323 6713 6899 7186 7191 7443 7745 7902 7913 8183 8210 8349 8457 8892 8910 8916 9002 9178 9220 9282 9365 9533 9537 9609 9669 9701 9779" ES_PROFILE="0.0214 0.0508 0.0795 0.1066 0.1241 0.1451 0.1665 0.1828 0.1949 0.2139 0.2177 0.2186 0.2262 0.2387 0.2412 0.2499 0.2609 0.2719 0.2693 0.2803 0.2842 0.2930 0.3015 0.3067 0.2908 0.2937 0.2968 0.3003 0.3047 0.2850 0.2862 0.2849 0.2871 0.2853 0.2862 0.2783 0.2801 0.2823 0.2809 0.2765 0.2652 0.2643 0.2600 0.2418 0.2352 0.2359 0.2244 0.2145 0.1887 0.1888 0.1807 0.1432 0.1433 0.1394 0.1329 0.1258 0.1201 0.1075 0.0757 0.0587 0.0552 0.0251 0.0150 0.0151 0.0163 0.0096 -0.0011 -0.0010 0.0010 -0.0051 -0.0083 -0.0201 -0.0310 -0.0307 -0.0357 -0.0711 -0.0851 -0.1086 -0.1033 -0.1227 -0.1461 -0.1540 -0.1470 -0.1653 -0.1587 -0.1628 -0.1632 -0.1938 -0.1816 -0.1681 -0.1621 -0.1632 -0.1501 -0.1380 -0.1264 -0.1194 -0.0955 -0.0756 -0.0513 -0.0221 0.0102" RANK_AT_ES="1393.0000" RANK_SCORE_AT_ES="0.0956"/>
  <DTG RANKED_LIST="state1.rnk" TEMPLATE="na_as_pre_ranked" GENESET="gene_sets.gmt#HALLMARK_XENOBIOTIC_METABOLISM" ES="0.3111" NES="1.1156" NP="0.2379" FDR="0.3550" FWER="0.9950" RND_ES="0.2022 -0.2428 -0.2732 -0.2453 -0.3592 0.2314 0.2079 0.2788 0.2748 -0.3242 0.2405 0.3625 -0.2680 -0.2591 0.2425 0.2510 -0.2834 0.3595 0.3335 0.2648 0.3773 0.2278 -0.3411 0.2630 -0.2598 0.3350 -0.2906 0.2872 -0.2736 -0.2724 -0.2740 -0.2399 0.3052 -0.2705 -0.3677 0.2770 -0.2604 0.2895 0.2016 0.3130 0.2629 0.2573 -0.2979 -0.2840 -0.3148 -0.2290 0.3238 -0.3370 0.3344 -0.2836 0.2357 -0.3045 -0.2387 -0.3000 -0.2891 -0.3202 0.2303 -0.3877 -0.2909 -0.3226 -0.1955 0.4064 0.2741 0.3138 0.2642 -0.2002 -0.3620 -0.3722 -0.3208 -0.2830 0.2502 0.2738 0.4111 0.2753 -0.2927 0.2505 -0.3318 -0.2934 0.2848 0.3038 -0.3361 -0.3189 -0.2406 -0.1833 0.2830 -0.2440 -0.3324 -0.2059 -0.3109 0.3040 -0.2531 0.2374 -0.4021 -0.2810 0.3212 0.2694 0.2324 0.3155 0.2728 -0.3114 0.3127 -0.3350 -0.3198 0.2387 0.2362 0.2514 0.2603 -0.2991 0.2434 -0.3179 -0.3001 -0.2467 -0.3286 0.2818 0.2780 0.2568 0.2511 0.2053 0.2879 -0.1941 -0.2787 0.2108 0.2983 0.3008 -0.2113 -0.2086 -0.2885 -0.2685 0.2644 0.2192 0.2144 0.2767 0.2893 -0.2017 -0.2901 -0.2601 0.2836 -0.2848 0.3385 0.2863 -0.3093 0.3483 -0.3358 -0.3789 -0.2936 -0.2484 -0.3183 -0.2926 0.3040 0.2481 -0.2044 0.2677 -0.2487 -0.2536 -0.2382 -0.2995 -0.2520 -0.2480 -0.2457 -0.2868 0.3562 0.3603 0.2818 0.2951 -0.3278 0.2884 0.2138 0.3060 0.2377 -0.2346 0.3221 -0.2805 -0.3263 -0.2201 -0.2491 0.2948 0.2787 -0.2302 -0.2462 -0.2781 -0.2427 -0.3358 0.2475 0.2789 -0.2674 -0.2963 -0.3558 0.2407 0.2670 -0.2720 -0.2603 0.2472 -0.2413 -0.2600 -0.3269 0.2784 -0.2266 -0.2178 0.2513 0.3404 -0.2433 0.2283 0.2964 -0.3822 0.2712 0.2751 -0.3149 0.2375 -0.2467 -0.3284 -0.3314 -0.2735 -0.3561 -0.2815 0.2260 -0.3047 0.2236 0.2210 -0.2788 -0.1911 -0.4191 -0.2710 -0.2929 -0.3165 0.3217 -0.2920 0.3525 -0.3320 0.2657 -0.2340 0.3145 -0.2954 0.2759 -0.1660 -0.2580 -0.2601 0.3050 0.2783 -0.2661 -0.3422 -0.2282 -0.3404 0.2151 -0.3224 -0.3904 -0.4412 -0.1990 0.2512 -0.3110 -0.2910 0.3880 -0.2950 -0.2564 -0.3451 0.2530 0.2284 0.2375 0.2166 -0.3992 0.2548 0.3647 -0.2965 -0.2390 -0.2635 -0.2648 0.2509 0.2382 0.2582 0.3068 -0.2024 -0.2347 -0.3712 -0.2604 -0.3535 -0.2928 -0.3058 0.2762 0.2995 -0.2932 0.2591 0.2796 -0.2198 -0.3067 -0.3321 -0.2543 0.3281 0.3678 0.2419 0.3376 -0.2911 0.2171 0.2823 0.2363 -0.2730 0.2779 0.2125 0.2892 -0.3427 0.2311 0.2719 0.2279 0.2298 -0.2898 -0.2396 0.2796 0.2700 -0.1970 0.2300 -0.2126 0.2109 0.2298 -0.2007 -0.3084 -0.3244 0.3498 0.2808 -0.2867 -0.2889 0.2859 0.2203 0.2608 -0.2880 -0.2679 -0.2809 0.3441 -0.2160 -0.2581 -0.2310 0.3153 0.2839 -0.2801 0.3006 0.2511 0.2128 -0.3270 0.4234 0.3152 -0.2629 -0.3243 -0.2134 -0.2104 0.2302 -0.2609 0.2907 -0.2111 -0.2280 -0.3762 -0.2131 -0.2875 0.2519 0.3230 -0.3133 -0.2977 0.3132 -0.2799 -0.2479 -0.1769 0.2964 -0.3292 -0.2775 -0.2763 -0.3177 -0.2405 -0.2511 0.3910 0.3103 -0.2882 0.2396 0.3436 -0.2832 0.2352 -0.1710 0.2301 0.2938 0.3339 -0.3057 0.2422 -0.2460 -0.2967 0.2993 0.2469 -0.2437 0.2501 -0.2370 -0.2507 0.2650 -0.3050 -0.2624 0.2711 -0.2723 -0.2442 -0.3086 0.2502 -0.3182 -0.3248 0.2746 0.2871 -0.2588 0.1767 0.2218 -0.3000 0.2499 -0.3113 0.2130 -0.2292 -0.3428 0.2551 -0.2392 0.2858 0.1732 0.3338 0.2805 0.3652 -0.2702 0.2026 0.1971 -0.2837 -0.2985 0.3271 0.2659 -0.2840 -0.3045 0.3337 -0.2382 0.3410 0.2225 0.2586 0.2643 0.2121 -0.2344 -0.2267 -0.4068 -0.2204 -0.3122 -0.2251 0.2850 -0.2431 0.2663 -0.3055 -0.2278 0.3110 -0.3190 -0.2069 0.2720 0.3670 0.3115 -0.2679 -0.2707 -0.2944 -0.2226 -0.2660 -0.2799 0.2778 0.3368 0.2002 0.3345 -0.2434 0.3061 0.2732 0.2735 -0.2205 -0.2075 0.2548 -0.3446 0.3384 0.2563 0.3007 -0.3188 0.2678 0.4417 -0.2358 -0.4061 -0.2360 0.3710 0.4069 -0.2717 0.2648 -0.3336 0.2500 0.4189 -0.3095 0.3677 0.2626 -0.3095 -0.2596 0.2454 0.3283 0.2909 0.3008 -0.2322 -0.2264 -0.3534 -0.2619 -0.3170 -0.3045 0.2161 -0.3459 0.2806 -0.2867 0.2939 0.2916 -0.2453 -0.2233 -0.3892 0.3956 0.2666 0.2295 -0.3310 0.3196 -0.3967 0.3876 -0.2534 -0.2710 0.2066 0.2332 -0.2356 0.4230 0.2580 0.2991 -0.2181 -0.2669 -0.2945 -0.2219 0.2696 -0.3867 0.2389 0.2590 -0.2845 -0.3096 0.3007 0.3911 -0.2238 0.3500 -0.2266 0.1695 -0.2282 -0.2105 0.2723 0.3208 -0.2419 -0.2974 0.3038 -0.3357 -0.2038 -0.3855 0.4086 -0.3104 0.3114 0.3138 -0.2540 -0.2352 0.3130 0.2310 -0.2336 0.2701 -0.2239 0.3274 0.2766 0.2726 -0.2774 -0.3249 -0.3101 0.3007 -0.2885 -0.4731 -0.2253 -0.3026 0.2294 -0.2367 -0.3344 0.2276 -0.2811 -0.3085 -0.3225 -0.1821 0.2994 0.2115 0.3119 -0.2350 -0.2359 0.3445 -0.3134 0.2587 -0.2483 0.3172 0.2729 -0.2876 -0.2899 0.2927 0.3052 -0.2382 -0.2389 -0.2769 -0.3690 0.3439 -0.2761 -0.3356 0.2286 -0.2575 -0.3220 -0.2768 -0.2673 -0.2869 -0.3118 -0.3571 -0.3687 0.1887 0.2797 0.2016 0.3009 0.2667 -0.2221 0.2601 -0.2703 -0.3011 -0.2951 0.2788 0.2302 0.1992 -0.2471 -0.2862 0.3416 -0.2554 -0.2652 -0.3018 -0.3110 0.2789 -0.3177 -0.2614 -0.2216 -0.2164 -0.3633 0.2508 0.3208 0.2475 -0.2594 -0.2352 0.2500 0.2154 0.3524 -0.2658 0.2960 0.2728 0.2388 0.3105 -0.2436 0.2262 -0.3844 0.2121 0.2584 -0.2330 0.3583 -0.2644 -0.2987 -0.3367 -0.2837 0.3302 -0.3229 -0.3046 0.2548 0.1874 0.2769 0.3383 0.3732 0.3166 0.2852 -0.2526 0.2771 0.2416 -0.2824 0.2896 0.2586 0.3535 0.3538 -0.2366 -0.3232 -0.2252 -0.2503 0.3038 -0.3521 -0.2417 0.2757 -0.2022 0.3190 -0.2490 -0.2683 -0.2427 0.2265 0.2324 -0.3185 0.2842 -0.3336 -0.3023 -0.2152 -0.2011 0.2278 0.2877 0.3595 -0.2519 0.2754 -0.2498 0.3268 0.3073 -0.3281 0.2424 -0.2787 0.2489 -0.2989 -0.3701 -0.2669 -0.1862 0.2666 0.2771 -0.2817 -0.2522 -0.3052 0.3746 -0.2932 0.2740 -0.2861 -0.3018 0.2333 0.2790 -0.2671 -0.2564 -0.2477 0.2460 -0.3219 0.2481 0.2891 -0.2795 -0.2734 0.2691 -0.3718 0.2583 -0.2692 0.2932 -0.3622 0.3839 0.2225 -0.3332 -0.2218 0.2705 -0.2543 -0.2827 -0.3132 0.2272 -0.3508 -0.2305 0.2470 0.1950 -0.2277 0.2988 -0.3189 0.2524 -0.2552 -0.2552 0.2067 0.2063 0.2887 -0.3380 0.2512 0.2414 -0.2568 -0.2187 0.2958 -0.2157 0.2637 0.2108 -0.2255 0.2606 -0.2558 -0.3654 -0.2360 -0.3471 0.2166 -0.2217 0.2158 -0.2348 -0.3068 -0.2215 -0.4093 0.3025 0.2680 -0.4036 -0.2801 0.2838 0.3360 0.3311 -0.2820 -0.3129 -0.2592 -0.2275 -0.2531 -0.2504 -0.2947 -0.2287 0.3569 0.2498 0.3342 -0.2424 0.3798 -0.3185 0.2376 0.3190 0.3197 0.3380 0.3512 0.2931 0.2132 0.2614 -0.2879 -0.2390 0.2479 -0.2901 0.2842 0.2726 -0.2314 -0.3185 -0.2663 0.2051 -0.2532 -0.2084 -0.2143 -0.2392 -0.3317 -0.2616 0.3635 -0.3205 -0.3260 0.2677 -0.2497 0.2698 0.2496 -0.2644 0.3260 -0.3252 0.2598 -0.3188 -0.3840 -0.3868 0.2706 0.2879 0.2218 -0.2278 -0.3304 0.3277 -0.2705 0.2719 -0.3369 -0.3050 0.2527 0.3394 -0.2312 0.2798 0.3274 -0.3531 -0.3599 -0.2141 0.2559 0.2566 -0.1900 -0.3198 0.2999 -0.2102 0.3356 0.2384 -0.2655 -0.3521 -0.2423 0.2636 0.2803 0.2758 -0.2222 0.2540 -0.2204 0.2628 0.2673 0.2308 -0.2719 -0.2408 -0.2745 -0.3818 -0.2732 -0.3107 -0.2477 -0.3357 -0.2488 0.1863 -0.2372 -0.2946 -0.3438 -0.2399 -0.2197 0.2306 0.2866 0.2199 0.2428 0.2663 -0.2011 -0.2294 -0.1976 -0.2830 -0.2182 0.2404 -0.3377 -0.2973 -0.2547 -0.3037 0.2278 0.2788 -0.2644 -0.3340 0.2189 -0.2737 -0.3204 0.2870 0.2712 0.2303 -0.2573 -0.2160 -0.3738 -0.3581 -0.2538 -0.2186 -0.3256 -0.2588 -0.3148 -0.2749 -0.2640 -0.3127 0.2607 0.2753 0.2701 -0.2459 -0.3027 -0.2124 -0.2414 0.2522 -0.2663 0.2955 -0.3241 -0.3075 0.2508 0.2319 -0.2749 -0.3262 0.3151 -0.2507 -0.2660 0.2588 -0.1866 -0.2250 -0.2449 0.2256 -0.2869 0.3306 0.3397 0.2652 0.3115 0.4097 -0.2706 -0.2884 -0.2913 0.3107 -0.3321 0.2867 0.2656 -0.2609 0.2955 -0.2553 0.2731 -0.3271 -0.2600 -0.2443 0.3367 -0.3383 0.2373 0.3656 -0.2623 -0.3230 -0.2759 0.2320 0.2636 -0.3050 -0.3445 -0.3881 -0.2401 -0.2679 0.2375 -0.2683 0.2744 0.2393 -0.3886 0.3147 0.2534 0.2628 -0.2547 -0.2107 0.2687" HIT_INDICES="10 37 161 288 289 350 359 390 474 636 784 792 831 924 945 1000 1105 1131 1234 1250 1327 1372 1378 1452 1461 1528 1564 1710 1856 1898 2143 2286 2355 2474 2535 2665 2956 3189 3274 3328 3383 3529 3572 3712 3755 3768 3812 3865 4005 4106 4212 4336 4538 4765 4951 5080 5152 5153 5173 5178 5411 5528 5555 5596 5628 5710 5796 5900 6066 6122 6264 6363 6421 6586 6816 6959 7288 7344 7394 7691 7946 8115 8136 8161 8322 8360 8416 8436 8482 8497 8503 8636 8713 8778 9043 9058 9075 9128 9261 9415 9484 9610 9709 9716 9737 9826" ES_PROFILE="0.0619 0.1068 0.1230 0.1340 0.1579 0.1736 0.1944 0.2120 0.2227 0.2227 0.2221 0.2358 0.2458 0.2493 0.2600 0.2667 0.2672 0.2754 0.2749 0.2832 0.2846 0.2890 0.2973 0.2982 0.3057 0.3069 0.3111 0.3030 0.2943 0.2960 0.2759 0.2657 0.2628 0.2544 0.2518 0.2416 0.2143 0.1925 0.1856 0.1818 0.1777 0.1641 0.1609 0.1476 0.1441 0.1437 0.1400 0.1353 0.1214 0.1114 0.1007 0.0883 0.0682 0.0459 0.0280 0.0161 0.0102 0.0116 0.0110 0.0120 -0.0101 -0.0201 -0.0208 -0.0230 -0.0241 -0.0302 -0.0366 -0.0447 -0.0588 -0.0616 -0.0729 -0.0797 -0.0822 -0.0953 -0.1146 -0.1247 -0.1530 -0.1532 -0.1527 -0.1767 -0.1955 -0.2049 -0.1990 -0.1935 -0.2012 -0.1962 -0.1928 -0.1855 -0.1807 -0.1726 -0.1635 -0.1667 -0.1637 -0.1590 -0.1727 -0.1607 -0.1487 -0.1400 -0.1377 -0.1348 -0.1215 -0.1104 -0.0910 -0.0618 -0.0325 0.0054" RANK_AT_ES="1564.0000" RANK_SCORE_AT_ES="0.0852"/>
  <DTG RANKED_LIST="state1.rnk" TEMPLATE="na_as_pre_ranked" GENESET="gene_sets.gmt#HALLMARK_KRAS_SIGNALING_UP" ES="0.3321" NES="1.1736" NP="0.1638" FDR="0.2631" FWER="0.9800" RND_ES="-0.3345 0.3120 0.2262 0.2708 0.2426 -0.3330 -0.3466 -0.2257 0.2359 -0.2642 -0.3302 0.2795 -0.2540 -0.3508 0.2897 0.3402 -0.3494 -0.3012 -0.2988 -0.3192 0.2835 0.2081 -0.2160 -0.2699 -0.3043 0.2569 0.4110 0.3119 0.2480 0.2238 -0.2665 -0.2272 0.2615 0.2998 -0.3154 0.2615 -0.3003 -0.1997 0.2429 -0.3040 -0.3626 0.2832 -0.2581 0.3485 -0.2982 0.2731 -0.2417 -0.2710 -0.3558 -0.3622 -0.3145 -0.2778 0.3708 0.3796 -0.2433 -0.2999 -0.2487 0.2941 0.2664 0.2513 0.2092 -0.3530 -0.3766 -0.2776 0.2397 -0.3882 -0.2990 -0.3415 -0.2543 0.2781 -0.1602 -0.2991 -0.3500 0.3539 0.2861 0.2571 -0.3753 0.2599 -0.2136 -0.2246 -0.2846 0.2363 -0.2609 -0.2433 0.2961 -0.2612 -0.3627 0.2773 0.2741 0.3203 0.3006 0.2788 0.3387 -0.2541 0.3867 -0.3205 0.2571 -0.2846 0.2861 -0.2974 -0.3160 -0.2389 0.2671 0.2401 -0.2122 -0.3699 -0.2852 0.3114 0.3015 0.2523 -0.2269 0.2897 0.2393 -0.2224 0.2621 0.2701 0.2856 -0.2361 -0.2308 0.3386 0.3342 -0.2275 -0.2508 -0.2878 -0.5158 -0.2651 -0.3218 0.3575 -0.3230 0.2151 -0.3444 -0.2216 -0.3061 0.2233 0.2514 -0.3103 0.2827 0.2964 0.2938 0.2255 0.2946 0.3517 -0.2878 -0.2636 0.3451 -0.3234 0.3422 -0.2626 0.2699 -0.2863 0.2689 -0.2863 -0.2459 -0.2272 0.2636 -0.3249 0.3440 0.3029 -0.2517 0.2461 0.2882 -0.2915 0.2518 0.2813 -0.3344 -0.3029 0.2396 -0.3630 -0.2413 0.2775 0.3494 0.2853 0.3053 -0.2574 -0.2226 -0.3569 -0.2376 -0.2701 -0.3314 0.2581 -0.3079 0.3063 -0.2351 -0.3163 -0.3544 -0.3445 -0.1933 0.3208 -0.2451 0.2936 -0.3098 -0.2543 -0.2849 -0.2398 -0.2533 -0.2715 -0.3418 -0.2605 0.2228 0.2985 -0.2986 -0.2647 -0.2647 -0.3484 -0.2527 -0.2073 0.3148 -0.3449 0.3494 -0.2103 -0.2813 -0.2904 0.2496 0.3845 -0.2477 0.1673 -0.3181 -0.1892 0.3331 -0.2854 -0.2209 0.2629 0.3122 -0.3270 -0.3442 0.2898 0.2462 -0.2530 -0.2993 0.2962 -0.2751 0.2040 -0.2710 -0.3195 -0.3686 -0.2845 -0.3219 -0.3398 0.2780 -0.3545 -0.2983 -0.1729 -0.3200 -0.2996 -0.1996 0.1947 0.2736 0.3226 0.2657 -0.2316 -0.3149 0.2608 0.2461 -0.2450 0.2402 -0.3658 -0.2912 0.3758 0.2800 0.2611 0.2901 -0.3655 -0.2048 -0.2525 0.2492 -0.3364 -0.3572 -0.3881 -0.2888 0.2828 -0.2323 -0.3391 -0.3095 -0.3926 0.2389 0.3386 0.3484 -0.3253 -0.2274 -0.2252 0.2444 -0.3586 -0.2779 -0.2382 0.3424 -0.2992 0.3308 -0.3134 0.2890 -0.2514 -0.3207 -0.3646 -0.2828 0.2682 0.3342 -0.2898 0.1955 -0.3194 -0.2204 -0.2055 0.3318 0.2757 0.2131 0.2639 -0.2936 -0.2599 -0.3669 0.2502 0.3770 0.2757 0.3192 -0.2981 -0.3982 -0.2879 0.3053 -0.2956 0.2442 -0.3709 0.3349 -0.3090 0.2735 0.2803 0.2394 -0.3669 0.3463 -0.3708 -0.4082 -0.2667 0.2565 0.2006 0.2460 -0.2432 0.2165 -0.2062 -0.2989 0.2205 -0.2796 -0.2441 -0.2450 0.3286 0.3511 0.3003 -0.2443 0.3636 -0.2671 -0.2310 0.2365 -0.3247 -0.2173 0.2560 0.4162 0.2984 -0.3469 0.2547 -0.2615 0.2672 0.2888 0.2772 0.3252 -0.3153 -0.3326 0.2977 0.2234 -0.2187 -0.3131 -0.2648 -0.2688 -0.2200 -0.2429 -0.2710 0.2808 -0.3189 0.2353 -0.3212 -0.2633 0.2717 -0.2258 0.3325 -0.3165 0.2345 0.3135 -0.2407 -0.2555 -0.2334 0.2470 -0.2787 0.2668 -0.3457 0.2658 0.2862 -0.3201 0.1951 0.3413 -0.3824 0.3081 0.2253 -0.3070 -0.3867 -0.3023 0.3918 -0.2363 -0.2551 -0.2269 0.2128 0.2498 -0.1919 -0.3880 -0.3211 -0.2078 -0.3342 0.3227 -0.3580 -0.3253 -0.3667 -0.3365 0.2572 -0.2452 -0.2967 -0.3210 -0.4023 -0.2446 -0.2348 -0.2774 0.3230 0.3602 0.3018 0.2834 -0.3329 -0.4039 0.2802 -0.2660 0.3077 -0.3173 0.2314 -0.3168 -0.3436 0.3012 0.2559 0.2472 -0.2386 0.3328 0.2714 0.3277 -0.2178 -0.2544 0.2191 0.3131 -0.2793 -0.2846 0.3064 0.1977 -0.2606 0.2898 -0.2661 0.3494 -0.3217 -0.3495 0.2882 -0.4371 -0.3758 -0.2591 0.2371 0.2845 -0.2539 0.3063 0.2629 -0.3033 -0.2138 -0.3279 0.3759 0.3063 -0.2320 -0.3242 0.2310 0.4311 0.2169 0.2530 0.2660 0.2705 -0.2789 0.2089 0.2176 -0.3148 -0.3491 0.3235 -0.2348 -0.3440 -0.3535 -0.2874 0.2323 0.3428 0.2455 0.2212 -0.2416 -0.2557 -0.2407 -0.2511 0.3206 -0.2788 0.2951 0.2851 0.2520 -0.4194 -0.3260 0.3022 -0.2542 -0.2227 -0.3550 0.3223 0.2603 -0.2246 0.3405 -0.3093 0.2104 0.2814 -0.2685 -0.2333 0.2635 0.4007 0.3208 0.3852 0.2339 0.3167 -0.2931 -0.3278 -0.2251 -0.3076 -0.2623 0.2993 -0.2526 0.2748 0.3168 0.3507 0.2961 0.3374 -0.2556 0.4215 -0.3804 -0.2280 -0.2747 0.2428 -0.3476 0.2316 -0.3221 0.2953 0.2706 -0.2387 0.3177 0.3207 -0.3250 0.2697 0.2911 -0.3357 0.3350 0.2477 -0.2498 -0.2185 -0.3556 -0.2932 0.4309 0.3621 0.2551 0.2653 0.3120 -0.2732 0.2533 -0.2385 0.3063 -0.2180 0.2407 -0.3596 0.2620 -0.2524 -0.2469 -0.2626 0.2539 -0.2931 -0.2906 0.2174 0.2835 0.2958 0.3197 -0.3683 -0.3174 -0.2135 -0.3274 0.2563 0.3238 -0.2191 0.2818 0.2211 0.2967 0.2438 -0.3774 0.3875 0.3906 -0.2516 0.3099 -0.2356 -0.2403 -0.3022 -0.3397 -0.2561 0.3469 0.2965 -0.2534 -0.2546 0.3278 0.2793 -0.3088 -0.2825 -0.3801 0.2788 -0.2516 -0.2447 -0.2783 0.3035 0.1978 -0.4018 0.2335 0.2633 0.3751 -0.3084 -0.4014 -0.3067 -0.2309 0.3108 -0.2255 -0.2689 -0.2024 -0.2448 -0.3618 -0.1926 0.2118 -0.3749 -0.2781 0.2664 -0.2977 -0.2345 0.2762 -0.2660 0.2742 -0.3183 0.2494 -0.3986 -0.2565 -0.2571 0.3722 -0.3094 -0.2791 0.2765 -0.3022 0.2600 0.3199 0.2688 -0.4345 0.2249 0.2396 -0.2894 0.2416 -0.2178 -0.2522 -0.3323 -0.1981 -0.2716 -0.3015 0.2706 0.3417 0.2164 -0.2836 0.3034 0.2456 -0.2399 -0.2937 -0.3716 0.2485 0.2044 -0.2150 -0.2282 -0.2748 0.2096 0.2535 -0.2709 -0.1967 0.3199 -0.3373 0.2198 0.2143 -0.2708 -0.2362 -0.3702 -0.2622 -0.2162 -0.3270 0.4071 0.2959 0.2725 0.3152 0.2326 0.3161 0.3037 -0.2363 -0.2853 0.3054 -0.2977 -0.2982 -0.2493 -0.2807 0.3280 -0.2496 -0.2610 -0.2013 0.2460 -0.2888 0.2386 0.3045 -0.3372 0.2173 -0.2968 -0.2932 -0.3345 -0.3473 -0.3674 -0.3315 -0.2368 -0.3209 -0.4759 -0.2692 -0.2985 0.3216 0.2641 0.2849 0.2720 -0.2092 0.2953 -0.3903 -0.3147 -0.2572 -0.3352 0.2722 -0.3165 0.4321 -0.4155 -0.4353 -0.2572 -0.2426 0.2890 0.2645 0.2186 0.2983 -0.2808 0.3048 -0.3436 -0.2229 -0.2877 -0.2634 -0.2846 0.2697 0.2747 -0.2848 0.2594 0.2770 -0.3088 0.2757 -0.2906 0.2504 -0.2378 0.3497 -0.2768 0.2620 -0.3984 0.2073 -0.3057 -0.2846 -0.3214 0.2057 0.2630 -0.2890 0.2885 0.2812 0.3213 0.1997 0.3005 -0.3372 -0.3174 -0.2035 -0.2567 0.2309 -0.3277 0.3561 -0.3410 -0.3493 -0.2522 -0.3098 -0.2372 -0.2655 -0.3689 -0.2518 -0.4143 0.2670 -0.2443 -0.4112 0.2422 -0.2517 0.3116 -0.2983 0.3452 -0.4190 0.2631 -0.4346 -0.2396 0.2304 0.2306 -0.2721 -0.3034 -0.2445 -0.3318 0.3067 -0.2455 -0.4711 -0.2603 0.3533 0.1839 -0.2282 0.3201 0.1971 0.2163 0.2852 0.2921 -0.2466 0.2779 -0.3080 -0.2344 -0.2347 0.3609 -0.3313 -0.3529 -0.3513 0.2396 0.3104 -0.2276 -0.3807 0.3472 0.2695 0.3578 0.2468 0.3746 -0.4212 0.2945 0.2340 0.2317 0.2823 -0.3441 -0.5016 0.2022 0.2497 -0.3058 0.2307 -0.2338 -0.3441 0.2946 -0.3741 0.3651 -0.3455 0.3461 0.2670 0.2188 -0.2427 0.3032 -0.2688 -0.3138 -0.2926 -0.2776 0.2672 -0.3812 -0.3393 -0.3537 -0.2543 0.2821 -0.2784 -0.3765 -0.3097 0.3048 -0.2622 0.3022 -0.3028 -0.3415 0.2922 0.2573 -0.2451 -0.2716 0.2807 0.2934 0.2483 -0.2023 0.2718 0.3466 0.2061 -0.3854 0.2424 -0.2704 0.2907 -0.4093 0.3167 0.3226 -0.2422 0.3623 0.2625 0.3646 0.3540 -0.2372 -0.3033 0.2676 0.2873 0.2660 0.2630 0.2516 0.2441 0.3063 -0.2865 0.4032 0.2304 -0.3000 0.2049 0.2695 0.2347 0.2716 0.2582 0.2552 0.3006 -0.3359 0.2681 -0.2972 0.2399 0.2560 0.4104 -0.2153 -0.2748 0.2446 -0.3533 0.3401 -0.2264 0.2574 0.2250 0.3198 -0.3348 -0.2614 -0.3357 -0.2408 -0.2342 0.2755 0.2944 -0.2626 -0.2267 0.2247 -0.3213 0.2724 0.2244 0.2926 0.3019 -0.3139 0.2710 -0.2893 -0.2122 0.2494 -0.2911 0.3652 0.3186 -0.3277 -0.3233 0.2193 -0.2471 -0.2814 0.3850 -0.2901 -0.3507 -0.2422 -0.3033 0.2127 0.2445 0.2693 0.2278 -0.3596 0.2516 0.2414 -0.3082 -0.2885 -0.3041 0.2147 0.2707 -0.2854 0.2883 -0.3259 -0.2862 -0.3355 0.2561 -0.2989 -0.2640 -0.2304 -0.3290" HIT_INDICES="3 15 17 62 131 297 423 473 499 532 578 605 665 760 770 806 903 908 927 1007 1031 1148 1171 1237 1267 1401 1430 1460 1463 1611 1691 1801 1977 2045 2127 2678 2825 3076 3296 3894 4335 4421 4503 4969 5022 5064 5117 5172 5460 5486 5520 5548 5948 6070 6412 6586 6606 6658 7047 7058 7327 7463 7532 7990 8095 8114 8356 8360 8529 8556 8636 8675 8750 8808 8853 9011 9147 9224 9248 9367 9427 9454 9597 9695 9754 9764 9798 9833 9839 9842" ES_PROFILE="0.0606 0.1079 0.1546 0.1824 0.1999 0.2020 0.2055 0.2158 0.2283 0.2395 0.2487 0.2596 0.2664 0.2687 0.2796 0.2874 0.2882 0.2982 0.3068 0.3084 0.3155 0.3123 0.3184 0.3197 0.3246 0.3179 0.3219 0.3256 0.3321 0.3230 0.3205 0.3144 0.3009 0.2983 0.2939 0.2402 0.2274 0.2036 0.1825 0.1220 0.0772 0.0687 0.0608 0.0142 0.0098 0.0066 0.0023 -0.0021 -0.0300 -0.0311 -0.0330 -0.0342 -0.0729 -0.0830 -0.1152 -0.1299 -0.1289 -0.1310 -0.1669 -0.1642 -0.1873 -0.1965 -0.1988 -0.2396 -0.2441 -0.2396 -0.2572 -0.2504 -0.2598 -0.2545 -0.2543 -0.2497 -0.2485 -0.2451 -0.2403 -0.2458 -0.2482 -0.2436 -0.2334 -0.2314 -0.2223 -0.2094 -0.2051 -0.1925 -0.1723 -0.1462 -0.1187 -0.0821 -0.0405 0.0038" RANK_AT_ES="1463.0000" RANK_SCORE_AT_ES="0.0914"/>
  <DTG RANKED_LIST="state1.rnk" TEMPLATE="na_as_pre_ranked" GENESET="gene_sets.gmt#HALLMARK_APICAL_JUNCTION" ES="0.3247" NES="1.1967" NP="0.1197" FDR="0.2377" FWER="0.9680" RND_ES="-0.2573 -0.3284 -0.2528 0.3011 0.2351 0.3566 -0.2227 -0.3241 0.3357 0.2582 0.2878 -0.2770 0.2446 -0.2325 0.2968 -0.3338 -0.3266 -0.2239 -0.3609 -0.2361 -0.2760 0.2908 -0.2061 -0.3372 0.3320 0.2854 0.2563 -0.1960 -0.2762 0.2235 0.2851 0.2287 0.2265 0.2519 -0.2800 0.2926 -0.2207 -0.3895 -0.4081 0.2571 -0.2727 0.2132 0.2406 0.2489 0.2401 -0.2670 -0.3289 0.2457 -0.2201 -0.2846 0.2456 0.3085 -0.2408 0.2522 -0.2468 -0.2594 -0.2627 -0.3647 0.2852 0.1900 -0.3807 -0.3349 -0.1987 0.2593 0.3705 0.2023 0.2542 0.2384 -0.3690 0.2109 0.3075 -0.2654 -0.3811 -0.2212 -0.1971 0.2431 -0.2392 -0.2708 -0.3848 -0.3721 0.2310 -0.2347 0.2328 -0.2263 -0.2255 0.2737 -0.2415 -0.2578 -0.2623 0.3575 0.2052 -0.2775 -0.2803 0.3064 -0.2496 -0.3471 0.3170 0.3117 -0.3179 -0.2964 -0.3186 -0.2510 -0.3785 -0.2637 -0.2763 0.2865 -0.2872 -0.2280 -0.2276 -0.2251 0.3012 -0.2562 -0.2958 0.3053 0.2650 -0.2669 0.3324 0.2970 -0.3004 0.3009 -0.2279 -0.2147 0.2859 0.2121 0.1972 -0.2858 0.3294 -0.2809 0.2429 0.2486 -0.2561 0.2561 0.2733 0.2821 0.2878 -0.2843 -0.2562 0.2331 -0.2426 -0.2485 -0.3982 -0.2844 0.2362 -0.2354 0.2836 -0.2439 0.2740 -0.2828 0.2233 -0.3089 0.2786 -0.2879 -0.2955 -0.2824 0.3034 0.2109 0.2514 -0.2227 0.2554 -0.2605 -0.2641 0.2495 -0.3185 -0.2993 0.2363 -0.2897 0.2457 -0.2392 0.2579 0.3156 -0.3180 -0.2441 -0.3088 -0.2718 -0.2924 0.2416 0.2204 0.3306 -0.2922 -0.2927 0.2435 -0.2530 -0.3856 0.2695 0.3483 0.2344 -0.2581 0.2818 -0.3233 0.2296 -0.2799 -0.3278 -0.2506 0.3146 -0.2613 0.2644 0.2949 -0.2849 -0.2126 -0.2245 -0.3453 -0.2563 -0.2134 0.2533 0.3064 -0.2530 -0.2694 0.2483 -0.2865 0.2220 -0.2383 -0.2119 -0.2870 -0.4017 -0.2244 -0.2419 -0.3003 0.2447 0.2894 -0.3527 -0.2863 0.3357 0.2888 0.1906 -0.2148 0.2615 -0.2646 -0.2544 -0.3196 0.2786 -0.3103 0.2027 -0.2460 0.2433 -0.3515 0.2615 -0.3002 0.2458 -0.2860 0.2752 -0.2866 -0.2747 0.2709 -0.2949 0.2450 0.2321 0.1984 0.3324 0.2144 0.1850 -0.2511 -0.3054 0.3832 0.2742 0.2838 -0.2822 0.2456 0.2803 0.3553 0.3257 0.2322 -0.1941 -0.3199 -0.2352 0.3067 0.3076 0.2822 -0.2781 0.2333 -0.3366 0.2692 0.3684 -0.2020 0.3003 -0.2330 -0.2582 -0.2958 0.2411 0.2605 0.2866 0.2492 0.2781 -0.1947 0.2785 0.2401 -0.2494 0.3527 0.2859 -0.2567 -0.2997 -0.2812 -0.2013 0.3785 0.2786 -0.2788 -0.2576 0.3380 0.2739 -0.2501 0.2528 -0.2958 -0.2428 -0.2528 0.3419 0.3186 -0.2200 0.2874 -0.2349 -0.3301 0.2865 0.3127 0.2806 0.2511 -0.2329 0.2850 -0.2230 -0.2963 0.3153 0.2984 -0.2512 0.2592 0.3045 -0.1912 0.2463 -0.3887 -0.3670 0.2631 -0.2605 -0.2943 0.3693 0.2025 0.2362 0.2644 -0.2713 0.2319 0.2076 -0.3395 -0.3374 -0.2220 0.3655 -0.2494 -0.2701 -0.2756 -0.2064 -0.2739 -0.2195 -0.2681 -0.3126 0.2581 -0.2525 -0.2759 0.2618 -0.3796 -0.2913 0.3506 -0.2577 0.2168 -0.1916 -0.3219 0.3224 -0.2970 -0.1976 -0.2322 0.3436 0.2569 0.2526 -0.2794 -0.3069 -0.2492 -0.3179 0.1851 0.2749 -0.2942 -0.2292 -0.2884 0.3053 -0.2526 -0.1618 -0.2040 0.2136 -0.3054 0.3048 -0.2363 0.2675 0.2580 -0.2422 0.1698 -0.3231 0.2073 -0.1910 -0.2557 0.2242 -0.2428 -0.3176 -0.3106 0.2484 0.2611 -0.3104 -0.2868 0.3252 -0.3451 0.2874 -0.3552 -0.2805 -0.2745 -0.3334 0.2642 0.2945 0.2503 0.2492 0.3205 -0.3333 -0.3144 -0.2473 0.2543 -0.2319 -0.3059 0.2855 -0.2634 -0.2621 -0.3161 -0.2559 0.2661 0.2164 0.3143 -0.2339 -0.2984 -0.2880 0.2836 -0.3276 0.3274 0.2484 0.2656 0.3335 0.2525 0.2934 -0.2912 0.2624 -0.3211 0.2411 -0.2742 -0.3229 0.2589 0.2640 0.2418 0.3232 -0.2571 0.2204 0.3114 -0.2402 -0.3240 0.2668 0.3142 0.3545 0.3208 -0.2872 0.2117 -0.2436 -0.3200 -0.2998 0.3482 -0.2066 -0.2254 -0.2954 0.2999 -0.2584 0.2369 -0.2826 -0.2785 0.2864 0.2189 -0.2841 -0.3150 -0.2548 0.2563 0.2643 0.3094 -0.3767 -0.3435 0.2660 0.2444 0.2476 -0.3889 -0.2280 0.2400 -0.2859 0.2825 -0.3207 0.2389 -0.2335 -0.3285 -0.3159 0.2068 0.2707 -0.3005 0.1960 -0.2945 0.2350 0.2580 0.3534 0.2884 -0.1799 0.2321 -0.2871 0.2826 -0.2705 -0.3078 0.2173 -0.2083 -0.2878 0.2044 -0.2818 -0.3246 -0.3078 -0.2556 0.2795 0.2440 0.2583 -0.2695 0.2193 -0.3454 0.2880 -0.2414 -0.3485 -0.1880 -0.2528 -0.2147 -0.2490 0.3075 0.3293 0.3883 -0.2361 0.2442 0.2477 -0.2307 0.2765 -0.3080 -0.2606 0.3656 -0.2790 -0.2335 -0.3034 0.2421 -0.2646 0.2839 -0.3008 -0.2217 -0.2913 0.2573 0.2103 0.2400 0.2384 0.3842 -0.2432 -0.2506 0.2484 -0.2601 -0.2055 0.3039 -0.3400 0.2637 -0.2899 -0.3215 -0.2132 -0.3695 0.2750 -0.2173 -0.3217 -0.2437 0.2346 0.3267 0.2617 -0.2974 0.3443 -0.3325 -0.2761 -0.2748 0.3857 -0.2364 -0.2230 -0.3999 0.3120 -0.2087 0.3496 0.2469 0.2358 0.2373 0.2488 0.2784 -0.2287 0.2281 -0.2293 -0.2034 -0.3250 0.2610 -0.2292 -0.2238 0.2808 0.3061 -0.3645 0.2512 -0.2385 0.3206 0.2139 -0.2226 -0.2791 -0.2910 0.2189 -0.2539 -0.3405 0.2956 0.2788 0.2780 0.2688 -0.2884 -0.2112 0.2126 -0.3046 -0.2678 0.2865 -0.1862 -0.2627 -0.2889 -0.2711 0.2993 0.3104 0.2142 -0.2934 -0.2857 0.2292 0.2622 -0.2175 -0.2370 -0.2679 0.3106 -0.2163 0.2563 0.2840 -0.2669 0.2438 -0.2981 -0.2509 0.3033 0.2844 0.3231 -0.2423 0.2366 0.2631 -0.3522 -0.2933 0.3116 0.3501 -0.2596 -0.2619 -0.3334 -0.2704 0.2258 -0.2098 -0.3379 -0.2925 0.3174 -0.2665 -0.2689 0.2897 -0.2420 -0.2306 -0.2767 0.2686 0.2421 0.2382 0.2740 0.2781 -0.2204 0.2358 -0.2399 0.2542 0.2657 -0.2241 0.2209 0.2747 -0.2060 0.2099 0.2010 -0.2660 0.1962 0.3276 -0.3023 0.3083 -0.2852 -0.2629 0.3283 -0.3173 -0.2714 -0.3312 0.2912 -0.2389 0.3055 0.2251 0.2849 -0.2811 0.2620 -0.2600 0.2168 -0.3047 0.3058 -0.3055 -0.2116 -0.3108 -0.2384 0.2603 -0.2790 0.2843 -0.2690 -0.3765 -0.2189 0.2118 0.2847 -0.2820 -0.2536 0.2637 0.2651 -0.2959 -0.2185 0.2473 -0.2981 0.2576 0.2505 -0.2808 -0.2276 0.3308 -0.2248 -0.2574 -0.2567 -0.3765 0.2661 0.2769 0.2222 0.2226 0.2823 -0.2554 0.2823 -0.2755 0.2542 -0.2406 -0.2383 0.3159 -0.2791 0.2723 0.2585 -0.3657 0.2110 0.3048 -0.2994 0.2438 -0.2514 -0.2474 0.2546 0.2501 -0.2782 -0.2632 -0.2514 0.2771 -0.3107 -0.2294 0.2867 -0.3270 -0.3481 -0.3020 -0.2947 0.2862 0.2339 -0.2598 -0.3273 0.2313 0.2243 0.2779 -0.3021 -0.2675 0.2312 0.2698 -0.2534 0.2336 0.4016 0.3303 -0.3124 0.3551 -0.2887 -0.2485 0.2784 -0.1991 -0.2764 0.2603 -0.2691 0.2327 0.3315 -0.3068 0.2760 0.2735 -0.3722 0.2670 -0.2381 0.2275 -0.2456 0.2615 -0.3328 0.2451 0.2024 -0.2314 -0.2427 -0.2253 -0.2607 0.2147 0.2722 -0.3682 -0.2691 -0.2926 -0.2863 -0.2621 -0.2651 -0.2819 0.2434 0.2946 -0.3283 -0.3723 0.2406 -0.3686 -0.2573 0.2203 -0.2305 0.3196 -0.2938 0.2716 0.2729 0.3003 0.3488 -0.3068 0.2107 0.2502 -0.2365 0.2145 0.2460 -0.2513 -0.2631 -0.2867 -0.3098 -0.2165 -0.2364 0.2639 0.2699 0.2875 -0.2358 -0.2711 0.2189 -0.2775 0.2704 0.2617 0.2703 -0.3813 -0.2405 -0.2623 0.3186 -0.2278 -0.3127 0.1972 -0.2691 0.3675 0.2937 0.2415 0.2460 -0.2538 -0.3370 0.3102 -0.2122 -0.2816 0.2684 0.3354 -0.2146 -0.2798 -0.2639 0.2204 0.2984 0.3012 0.2901 -0.2690 0.2889 -0.2920 0.2427 -0.2712 0.2693 -0.3556 0.2708 -0.2304 0.2521 0.2834 -0.3755 -0.3696 -0.2449 -0.2816 -0.3102 -0.2579 0.2490 0.3423 -0.1967 -0.2880 -0.2606 0.3527 -0.2196 0.3262 0.2852 -0.3100 0.2733 0.3132 -0.2186 0.2753 0.1881 -0.2722 0.2710 -0.3199 0.2407 -0.3409 0.2936 -0.2431 -0.2444 0.4179 -0.3298 0.2713 0.3004 0.3239 0.2851 0.2833 0.2734 -0.3029 -0.2528 -0.2792 -0.2674 -0.3044 0.2844 -0.2463 -0.3097 0.2460 -0.2503 0.3496 0.2348 0.2146 0.2741 -0.2296 -0.3049 -0.2535 0.3230 0.2281 0.2291 -0.3387 0.2790 0.2823 -0.2697 -0.2598 0.2261 -0.2410 0.2413 -0.2236 -0.3280 -0.2217 -0.2212 0.3207 -0.2447 -0.2782 0.2388 0.2409 -0.2709 -0.2614 0.2095 -0.2591 -0.2905 -0.2186 0.2565 0.2385 -0.2995 -0.2717 0.3379 -0.2485 -0.2043 -0.3124 0.2748 0.3412 -0.3173 0.2333 0.2927 0.3946 0.2484 -0.2871 0.2256 0.2761 -0.2293 -0.2092 -0.2978 -0.3311 0.2135 -0.3104 -0.2793 -0.2744" HIT_INDICES="26 86 94 140 142 159 189 207 208 230 286 365 439 443 488 543 591 710 802 843 911 1217 1233 1280 1285 1301 1323 1393 1474 1515 1678 1880 1904 1988 2013 2033 2134 2157 2180 2220 2281 2653 2728 2752 2796 2982 3164 3553 3651 3688 3732 3765 3909 3924 3956 4013 4260 4443 4721 5240 5326 5351 5571 5765 5795 6084 6116 6119 6388 6499 6522 6689 6834 6912 7051 7063 7115 7170 7190 7231 7274 7337 7435 7729 7881 7978 8021 8094 8113 8236 8251 8271 8356 8402 8411 8424 8465 8649 8686 8827 8832 8977 9039 9083 9090 9119 9135 9141 9151 9160 9244 9315 9345 9485 9554 9570 9592 9733 9756" ES_PROFILE="0.0403 0.0623 0.0892 0.1084 0.1320 0.1534 0.1724 0.1919 0.2131 0.2316 0.2452 0.2544 0.2628 0.2783 0.2890 0.2978 0.3066 0.3070 0.3090 0.3160 0.3196 0.2964 0.3028 0.3058 0.3130 0.3189 0.3241 0.3240 0.3224 0.3247 0.3137 0.2979 0.3003 0.2961 0.2980 0.3002 0.2939 0.2955 0.2970 0.2966 0.2940 0.2585 0.2532 0.2531 0.2510 0.2338 0.2168 0.1780 0.1689 0.1659 0.1622 0.1595 0.1453 0.1443 0.1415 0.1361 0.1109 0.0925 0.0647 0.0128 0.0053 0.0041 -0.0168 -0.0347 -0.0359 -0.0632 -0.0641 -0.0620 -0.0868 -0.0953 -0.0947 -0.1086 -0.1201 -0.1245 -0.1349 -0.1322 -0.1336 -0.1351 -0.1330 -0.1331 -0.1332 -0.1353 -0.1407 -0.1656 -0.1755 -0.1795 -0.1778 -0.1790 -0.1746 -0.1805 -0.1752 -0.1704 -0.1720 -0.1694 -0.1629 -0.1569 -0.1535 -0.1639 -0.1592 -0.1643 -0.1555 -0.1600 -0.1556 -0.1491 -0.1387 -0.1304 -0.1206 -0.1097 -0.0991 -0.0883 -0.0843 -0.0781 -0.0674 -0.0654 -0.0549 -0.0384 -0.0218 -0.0114 0.0126" RANK_AT_ES="1515.0000" RANK_SCORE_AT_ES="0.0880"/>
  <DTG RANKED_LIST="state1.rnk" TEMPLATE="na_as_pre_ranked" GENESET="gene_sets.gmt#HALLMARK_ESTROGEN_RESPONSE_LATE" ES="0.3268" NES="1.2019" NP="0.1336" FDR="0.2409" FWER="0.9670" RND_ES="-0.2769 -0.2601 0.3432 0.2339 -0.2221 -0.2736 -0.2513 0.1995 0.2346 0.2968 -0.3535 -0.2763 -0.2494 -0.1980 -0.2677 -0.3328 -0.2172 0.2802 0.3112 -0.2304 -0.3101 -0.2599 -0.2905 0.2215 -0.3452 0.2297 0.2126 0.2532 -0.2344 0.2310 -0.2814 -0.2562 0.2180 -0.2135 -0.2347 0.1907 -0.4261 -0.2490 0.2301 -0.2607 0.2413 -0.2451 -0.3802 -0.3493 0.2827 0.2188 -0.2436 0.2083 0.2824 -0.2286 -0.2400 -0.2249 -0.2376 -0.3111 0.2221 -0.3372 0.2509 0.2365 0.3202 0.3497 -0.2273 0.2955 0.2113 0.2529 0.2453 -0.2101 0.3049 0.1906 0.1820 -0.3314 0.3105 -0.2421 -0.3553 -0.2476 0.2849 0.3037 -0.2658 -0.2526 -0.3313 -0.2648 0.2655 0.3416 0.1991 -0.3744 -0.2468 -0.3283 0.2726 -0.2813 0.2685 0.2325 0.2857 0.1911 -0.2289 -0.3253 0.2323 0.2111 -0.2074 -0.2791 0.2829 0.2333 0.2284 -0.3630 0.2586 -0.2626 0.2687 0.3440 -0.4520 -0.2600 0.3502 -0.2713 0.3510 -0.3627 0.3116 -0.2729 0.3346 -0.2609 0.2633 0.3236 0.2589 0.3035 -0.2696 -0.3003 0.2201 -0.2299 0.2421 -0.2882 -0.3560 0.2363 0.2309 -0.2171 -0.2077 -0.2517 0.3045 0.2276 -0.2413 -0.3764 0.2662 0.3312 -0.2595 0.2354 0.2379 0.2546 -0.3116 -0.3108 0.2410 -0.2707 0.2100 -0.2716 0.4038 -0.3336 -0.2250 -0.2554 0.2392 -0.3118 -0.3042 0.2720 0.2434 -0.2282 0.2498 -0.2896 0.2526 -0.3083 0.2224 -0.2744 -0.2528 0.2686 -0.2854 -0.2950 0.2496 -0.3317 0.2691 0.2184 0.2489 0.2590 -0.3123 0.2451 -0.2490 0.2680 0.2647 -0.2896 -0.2229 -0.2841 -0.2274 0.2037 0.2657 0.3554 0.2495 -0.3173 0.2911 -0.2313 0.2263 -0.2907 0.4119 0.3110 0.3071 0.2721 -0.3878 -0.3007 -0.2162 -0.3736 -0.2101 0.3134 0.3163 0.3273 0.3243 -0.2337 0.2468 0.2664 0.2356 0.3308 -0.2277 -0.3100 -0.3704 0.1798 -0.2337 0.3884 -0.2850 0.2527 -0.3557 0.2390 -0.2759 0.3229 0.2118 0.1914 0.2594 0.2265 0.2362 0.2885 0.2555 -0.2112 -0.2982 0.2254 0.2376 0.3783 0.2331 -0.4046 -0.2800 -0.2598 0.3084 0.2783 0.2072 0.2733 0.2110 -0.2605 -0.2170 -0.2490 -0.2597 0.2621 -0.2804 -0.3574 -0.2605 -0.3641 0.3441 -0.3287 -0.2411 0.2604 0.2654 -0.3112 0.2552 -0.2632 -0.2049 -0.2510 0.2456 -0.3520 0.2074 0.3115 -0.2651 -0.2535 -0.2296 -0.3074 0.2795 0.2515 0.3232 -0.3114 0.2547 -0.3891 0.2593 -0.2102 0.2780 -0.2903 -0.3155 -0.2107 0.3007 -0.3039 -0.3558 0.3388 0.2420 0.2601 0.2322 -0.2329 -0.2519 -0.3833 0.2411 -0.2491 0.3652 0.3178 -0.2431 0.2333 0.2344 0.2954 0.3012 0.2779 0.2588 -0.2943 0.2542 0.2307 0.1920 -0.4071 -0.2728 0.2396 -0.3269 -0.2620 0.2597 0.2900 -0.2857 -0.1966 -0.2859 0.2963 0.2500 -0.2129 -0.2580 0.2610 -0.2890 -0.3684 0.2838 0.3028 0.3477 0.2722 0.2605 -0.2470 -0.3405 -0.3123 0.3084 0.3302 0.4179 0.2453 -0.2625 -0.2982 0.2588 0.2445 -0.2531 -0.2336 -0.2369 0.2763 -0.2020 0.3666 -0.2525 -0.3153 -0.2442 -0.2737 -0.2371 -0.2300 0.2591 -0.3644 -0.2511 0.2311 0.2757 -0.3684 -0.2451 -0.3125 0.2631 -0.2544 -0.2860 -0.2819 0.2394 -0.2563 -0.3335 0.2739 0.2541 0.2641 0.3007 -0.3010 -0.3169 -0.2539 0.2878 0.2289 0.2864 -0.2783 0.2475 0.3036 -0.2467 0.2580 -0.2516 0.2953 0.2510 -0.2204 -0.2623 0.2160 -0.2794 0.2688 -0.2681 0.2573 -0.2570 -0.3198 0.2820 -0.2531 0.2434 0.2272 0.2433 -0.2357 -0.3291 -0.2585 -0.2435 -0.2393 -0.2646 -0.2435 -0.1859 0.3296 0.2580 0.3135 -0.2741 -0.3467 0.2068 -0.2762 -0.2169 -0.2317 0.2205 -0.2033 0.3021 -0.2373 -0.3088 -0.2589 0.2339 -0.2778 -0.2463 0.2896 -0.2782 0.4206 0.2899 0.2730 -0.2379 0.3065 0.2412 0.2377 0.2728 0.2828 0.2462 0.2712 0.3212 0.3091 0.2235 -0.2309 0.2269 0.2134 0.2178 0.3650 0.1972 -0.3022 -0.3534 0.2350 -0.2428 0.3244 -0.2778 -0.2815 -0.2258 0.2823 -0.2983 0.2670 -0.3169 -0.2367 0.2738 -0.2360 -0.3423 -0.2635 -0.3310 0.1923 -0.2977 0.3288 0.2535 -0.2821 0.3278 0.2076 0.2876 -0.2671 -0.2490 -0.3732 -0.3039 -0.2635 0.2500 -0.2883 -0.2762 -0.2676 0.3314 0.3071 0.2601 -0.1975 -0.2957 -0.2788 -0.2400 -0.3891 0.2054 -0.2548 0.3634 0.2834 -0.2563 0.3691 -0.3714 -0.3138 0.2500 -0.2197 0.2873 -0.3210 0.2073 -0.3826 0.3056 -0.2692 -0.2714 -0.3363 -0.3266 0.2533 0.2402 0.2583 0.3160 -0.2274 0.2162 -0.2810 -0.3135 0.3133 -0.3088 0.1960 -0.3425 0.2810 -0.2737 -0.3771 -0.2942 -0.2182 0.2611 0.2290 -0.2543 -0.2551 -0.3639 -0.2553 -0.2715 -0.2842 0.2349 -0.3511 0.2741 0.2686 0.3973 0.2988 0.2856 -0.2172 0.2973 -0.2917 -0.2437 0.2860 -0.3150 -0.2973 -0.2091 0.2934 -0.3468 0.2586 -0.2803 -0.2316 0.2811 -0.1819 -0.2888 0.2192 0.2278 -0.2550 0.3182 0.3700 0.2703 0.2735 -0.2560 0.1990 0.2917 0.2355 0.2907 0.2802 -0.2426 -0.2319 0.2028 0.3310 0.2587 -0.3021 -0.2924 0.2231 0.2026 0.2568 0.2338 0.3232 0.2446 0.2210 -0.2339 0.3111 0.2579 0.2335 -0.2678 0.2963 -0.3148 0.3172 -0.3619 0.2626 0.2903 -0.3270 -0.2374 0.2970 0.2945 0.2538 0.2473 0.2057 -0.2638 -0.2204 -0.3552 0.3791 -0.2565 0.3868 0.2098 -0.2391 0.2447 -0.2755 0.2621 0.2882 -0.2974 0.2931 0.2585 0.2873 0.2319 -0.2168 0.3175 0.3794 0.3218 -0.2757 -0.3860 0.3322 -0.3581 0.2289 0.2955 0.3068 0.2241 -0.2751 0.3667 -0.2026 -0.2378 0.3420 0.2394 0.2778 -0.2730 -0.2868 0.2180 0.2300 -0.3498 -0.2299 0.3772 0.3518 0.2759 -0.3991 0.2632 -0.2728 0.2458 -0.2563 -0.2947 -0.2473 0.3125 0.2347 0.2608 0.2769 -0.3001 -0.2869 0.2261 0.2581 0.3355 0.3283 0.3212 0.2498 -0.3238 0.2751 0.2687 0.2914 -0.2163 -0.2476 -0.2110 0.2607 0.3639 -0.3323 0.2692 -0.2452 -0.2341 -0.3936 -0.2875 -0.3474 0.2530 0.2272 0.2231 -0.3710 0.2660 -0.2649 0.3673 -0.3061 0.3422 0.4009 -0.1928 -0.2742 0.2033 -0.2501 0.2797 0.2587 0.2706 -0.1826 -0.3867 -0.3717 -0.2422 -0.2568 -0.2249 0.2362 0.2878 0.2132 -0.3117 -0.2845 -0.2094 -0.2977 -0.2915 0.2912 -0.2615 0.2323 0.3654 0.3365 0.3143 0.3328 0.2637 -0.2594 -0.3034 -0.2776 -0.2675 0.2598 -0.2353 -0.2529 0.2680 0.1664 -0.3406 -0.3259 0.3475 -0.2096 -0.2984 -0.3199 -0.3460 -0.2102 -0.2664 -0.2150 -0.2451 0.2088 -0.2425 -0.2912 0.2762 0.4269 0.2035 0.2467 -0.3278 0.1981 0.2165 0.3014 -0.2941 -0.2568 -0.2488 -0.3709 0.2645 -0.3237 0.2675 0.2067 0.2657 -0.3330 -0.3452 0.2794 -0.2794 0.2793 -0.2533 0.2941 -0.2770 -0.3382 0.2392 0.2560 -0.2646 0.3039 -0.2659 0.2946 0.2671 -0.3029 -0.2452 0.3679 -0.2632 0.2933 0.2538 0.3052 -0.2530 -0.2630 -0.3023 0.3303 0.2736 -0.3451 -0.2635 0.2418 0.2800 0.2476 0.2267 -0.2211 0.2194 -0.4130 0.3173 -0.2186 0.2297 -0.2842 -0.2243 0.2045 -0.3419 0.2450 -0.2352 -0.2729 0.2559 -0.2701 0.1950 -0.3510 -0.3059 0.2177 -0.2497 -0.2745 -0.3055 -0.2146 -0.2142 -0.3208 0.2934 -0.2421 0.3044 -0.2759 -0.3336 0.2682 0.2939 0.3168 0.4081 -0.2653 0.2483 -0.2846 0.2255 -0.2855 0.2777 -0.2798 0.2634 -0.3491 0.3124 -0.3553 -0.2904 -0.2554 0.1826 0.2499 -0.2685 0.2836 -0.2345 -0.2986 0.2362 0.2536 0.3545 -0.1728 0.2726 -0.2426 0.3233 -0.2960 0.2623 0.2428 -0.2595 -0.2772 -0.2487 -0.2376 0.2698 0.2709 -0.2714 -0.2602 0.2795 -0.2785 0.2608 0.3188 0.2823 0.2723 -0.2651 -0.2273 0.2899 -0.2386 0.3042 -0.2370 -0.2482 0.3290 -0.2284 0.2133 0.2052 -0.3053 -0.2654 -0.2698 0.2620 0.2648 -0.2945 0.2625 0.2337 0.3186 -0.2351 -0.3619 0.1916 -0.2550 0.2224 0.2566 0.3455 0.2294 0.3421 -0.2939 -0.2349 -0.2793 0.2350 -0.3531 0.3023 0.2459 -0.3062 -0.2395 -0.2861 -0.2385 -0.2369 -0.3442 -0.2492 -0.2687 -0.2602 -0.2458 -0.2527 -0.2028 0.2787 0.3183 -0.2505 0.2782 -0.2460 -0.2943 -0.2557 0.2259 0.3585 -0.2513 -0.3191 -0.2595 0.2388 -0.2444 0.3934 -0.2738 -0.3302 0.2825 -0.2834 0.2597 -0.3537 -0.3748 -0.3286 0.3199 0.2452 0.2276 -0.1992 -0.2388 0.2231 -0.2025 0.2718 -0.2367 0.2668 -0.3087 0.2941 -0.2595 -0.2869 0.2569 -0.3480 0.2625 0.2404 0.2275 0.2717 -0.2921 0.3273 -0.2138 0.3474 -0.2683 0.2878 0.3581 -0.3601 -0.2168 -0.3011 -0.3118 0.2712 -0.2737 0.2744 0.2288 -0.3247 0.3393 -0.2962 -0.2444 0.3006 -0.2229 -0.4008 0.2682 -0.2958 -0.3760 0.2365 -0.2674 -0.2379 -0.2871 0.2525 -0.3863 -0.3099 0.3332 -0.2670 0.2440 -0.3440 -0.2515" HIT_INDICES="29 34 115 149 209 289 315 413 423 469 474 547 602 617 635 806 876 913 925 945 1115 1294 1312 1323 1356 1368 1395 1448 1470 1538 1553 1582 1614 1675 1710 1808 1833 2102 2193 2212 2457 2471 2494 2514 2567 2629 2758 2848 2862 2897 2913 3009 3276 3439 3535 3712 4000 4073 4106 4168 4482 4488 4547 4629 4796 5115 5199 5328 5357 5414 5510 5702 5763 5938 6016 6357 6519 6657 6745 6869 6891 7127 7140 7256 7262 7359 7452 7467 7549 7591 7678 7745 7824 8026 8054 8115 8278 8291 8303 8338 8360 8556 8636 8641 8749 9147 9228 9238 9326 9331 9509 9519 9566 9621 9696 9812 9832" ES_PROFILE="0.0416 0.0835 0.1027 0.1250 0.1419 0.1545 0.1722 0.1798 0.1964 0.2085 0.2247 0.2329 0.2420 0.2550 0.2675 0.2624 0.2670 0.2746 0.2846 0.2938 0.2860 0.2760 0.2823 0.2892 0.2938 0.3004 0.3052 0.3072 0.3122 0.3122 0.3175 0.3212 0.3245 0.3244 0.3268 0.3223 0.3252 0.3021 0.2969 0.2991 0.2773 0.2792 0.2801 0.2812 0.2789 0.2754 0.2647 0.2579 0.2589 0.2576 0.2581 0.2504 0.2246 0.2092 0.2005 0.1832 0.1542 0.1470 0.1439 0.1378 0.1061 0.1059 0.1004 0.0926 0.0763 0.0448 0.0376 0.0258 0.0243 0.0201 0.0119 -0.0058 -0.0100 -0.0256 -0.0312 -0.0632 -0.0766 -0.0873 -0.0928 -0.1017 -0.1002 -0.1200 -0.1169 -0.1243 -0.1203 -0.1254 -0.1300 -0.1265 -0.1297 -0.1287 -0.1321 -0.1332 -0.1354 -0.1495 -0.1457 -0.1450 -0.1543 -0.1481 -0.1417 -0.1376 -0.1321 -0.1436 -0.1427 -0.1341 -0.1355 -0.1638 -0.1586 -0.1460 -0.1403 -0.1260 -0.1262 -0.1090 -0.0942 -0.0788 -0.0619 -0.0362 0.0048" RANK_AT_ES="1710.0000" RANK_SCORE_AT_ES="0.0745"/>
  <DTG RANKED_LIST="state1.rnk" TEMPLATE="na_as_pre_ranked" GENESET="gene_sets.gmt#HALLMARK_INTERFERON_GAMMA_RESPONSE" ES="0.3333" NES="1.2058" NP="0.1323" FDR="0.2468" FWER="0.9660" RND_ES="0.3325 -0.3660 0.2980 0.2687 -0.3856 -0.2440 -0.2022 0.3007 -0.3330 0.2581 0.3421 -0.1926 -0.2987 0.2501 0.3551 -0.3429 -0.2815 -0.3182 0.2612 0.2902 -0.2875 -0.3522 -0.3102 0.3169 0.3639 0.2383 0.2846 -0.2438 -0.3051 0.2244 0.3589 0.2770 0.2377 0.2996 0.2290 -0.3935 -0.2448 -0.2455 -0.2929 0.2167 -0.2253 -0.2274 -0.2356 -0.2952 0.2069 0.2083 -0.2934 -0.2605 0.2027 -0.1892 0.2457 0.2534 -0.3677 0.2604 -0.3059 -0.2210 -0.2892 -0.2603 0.2414 0.1994 0.2134 0.3486 -0.3290 -0.3026 0.2510 -0.3230 -0.3436 -0.2487 0.2803 -0.2370 -0.2594 -0.2156 0.2636 -0.3927 0.3077 0.2599 -0.3278 0.2919 0.2432 -0.3529 0.3114 0.2393 0.2251 0.2142 0.3374 0.2899 0.2382 0.3058 0.3227 0.2608 -0.2956 -0.2212 -0.2895 -0.2358 -0.2962 -0.3209 -0.2977 0.2443 0.2015 0.2557 0.3227 -0.3042 0.2741 0.2627 -0.3233 -0.2174 0.3228 -0.2461 -0.4731 0.2606 0.2792 -0.2485 0.3718 -0.2835 0.2399 0.2523 0.2358 -0.2546 -0.3130 0.2697 0.2628 0.3421 -0.3018 0.2226 -0.2438 0.2657 -0.1700 0.2491 -0.2797 0.2927 -0.2795 -0.2493 -0.3346 -0.3228 0.2433 0.3170 -0.3069 0.2424 -0.3155 -0.2309 0.2244 -0.2949 -0.3117 -0.2637 0.3634 0.2792 -0.2410 0.2218 0.2903 -0.2605 -0.2343 0.2396 -0.2493 -0.3050 0.3127 0.2991 0.3608 0.3211 -0.3056 -0.3414 -0.2782 -0.2673 -0.3389 -0.2873 -0.2931 0.3012 -0.3018 0.2844 -0.1897 -0.2899 0.3461 0.2999 -0.2556 -0.2455 0.2692 -0.3370 0.2920 0.2679 0.2695 -0.2171 0.2363 -0.3675 -0.3950 0.3787 0.2106 0.3083 -0.3198 0.2735 0.2619 -0.2246 -0.3036 -0.2800 -0.2074 -0.2473 0.3370 -0.3237 0.2965 -0.3839 -0.2480 -0.2466 -0.2983 -0.2649 -0.2174 -0.2693 -0.3340 0.2404 -0.3240 0.2783 -0.3050 -0.1980 -0.3054 -0.2875 -0.2269 -0.2817 -0.3653 -0.2656 -0.2572 -0.3309 -0.2921 0.2791 -0.3339 0.2791 -0.2737 -0.2033 -0.2220 -0.3109 0.2379 -0.2412 0.2257 -0.2709 -0.2811 -0.3283 0.2933 -0.3041 0.2693 -0.2191 -0.2755 0.2519 -0.4413 0.2217 0.2822 0.3379 -0.4107 -0.2862 -0.2293 0.2909 0.2876 -0.2174 0.2735 -0.3722 -0.3398 0.2627 0.2450 -0.2559 -0.3034 0.3157 -0.2172 -0.2711 0.2991 -0.3219 -0.2799 -0.2153 0.2771 -0.2718 -0.3913 -0.2635 0.2676 0.3755 0.2679 -0.2981 0.2326 0.3282 0.4715 -0.3013 0.2349 0.2984 -0.2650 -0.2587 -0.2337 0.2363 -0.3371 0.2510 0.2820 0.2003 -0.2468 0.2623 0.2107 0.2249 0.3262 -0.2608 -0.3069 0.2806 -0.2239 -0.3505 -0.2608 0.2671 -0.3726 -0.2761 -0.2044 -0.2247 -0.3119 -0.2458 -0.2580 -0.2693 -0.3199 0.2422 0.2466 0.2021 -0.2703 0.2347 0.2737 0.3120 0.2737 0.2944 0.3510 0.2520 -0.2708 0.3189 -0.3014 -0.2403 0.3727 0.2919 -0.3220 -0.2657 0.2525 -0.4664 -0.2699 -0.3397 -0.2384 0.3731 0.3682 -0.2821 -0.2120 0.2337 -0.3264 0.2258 -0.2198 0.2525 -0.3020 -0.3232 0.1889 0.2249 0.2818 0.2600 -0.3044 0.3989 0.2693 0.2682 0.2753 -0.2893 -0.2247 -0.3679 -0.3585 -0.2370 0.3423 0.2686 0.2743 -0.2784 -0.3563 0.3455 -0.3206 0.2517 -0.2833 -0.3608 0.2322 -0.2959 0.2741 0.2439 -0.3288 0.3017 0.2390 -0.2273 0.2167 0.2983 -0.2990 0.2866 0.3077 -0.3584 -0.2691 0.2004 0.2764 0.2950 -0.3690 -0.2280 -0.3017 0.3280 0.2581 -0.3985 -0.2600 0.3696 -0.3232 -0.2276 -0.3101 -0.3401 -0.3026 -0.3656 0.1898 0.3140 0.2489 -0.3322 0.1935 -0.2217 0.3322 0.2163 -0.2232 -0.2797 -0.2534 -0.3387 -0.2852 -0.2999 -0.3926 0.2591 -0.3914 0.3074 -0.2776 -0.2599 0.2536 0.2900 -0.2609 -0.2931 0.3109 -0.2848 0.4159 0.2140 -0.4101 0.3149 -0.2897 0.2638 -0.3082 0.3032 -0.3040 -0.2422 0.2551 0.3606 0.3246 0.2893 -0.3298 -0.2569 -0.2967 0.3471 0.2746 0.2322 -0.2704 0.2995 -0.2539 -0.3852 0.3261 0.2157 -0.2930 -0.3135 -0.2240 0.2265 -0.2925 0.4185 -0.2585 -0.2691 0.2101 -0.2930 0.3180 -0.3888 -0.2781 -0.3200 0.3370 -0.2502 -0.3444 -0.3667 -0.3388 -0.2673 0.3641 0.3014 0.2939 -0.3836 0.2445 -0.2909 -0.2815 0.2930 -0.3191 -0.2100 -0.3242 0.2249 -0.2585 0.2602 -0.2613 0.2597 -0.3965 -0.2896 0.3806 -0.2873 -0.2234 -0.2804 0.2800 0.2509 0.2593 -0.3822 -0.2652 -0.2901 -0.2460 0.2307 -0.3026 -0.3193 -0.3739 -0.2798 -0.2401 -0.2992 0.2233 -0.3698 0.3107 -0.3139 -0.2783 -0.2359 -0.2980 -0.2549 0.2851 0.3048 0.3584 0.3054 -0.2471 0.2114 0.1903 -0.3473 0.2582 -0.3087 -0.2503 -0.3148 0.3157 -0.3064 -0.3141 0.2896 -0.3752 -0.3377 -0.2373 0.2703 0.2691 0.2839 0.3740 -0.3911 0.3134 0.2834 -0.3252 -0.2364 -0.2530 0.1996 -0.4060 -0.3072 -0.2547 0.2909 -0.2791 -0.2929 0.2715 -0.3097 -0.2573 0.2671 0.2651 0.2262 0.2368 -0.2281 0.2254 0.3620 -0.2445 -0.3810 0.3086 -0.3041 -0.2767 0.2467 -0.2506 -0.3010 -0.2734 -0.2623 -0.3031 0.2853 -0.1956 0.2258 0.2660 -0.2680 0.3358 0.2358 -0.2528 0.2444 -0.2727 -0.2760 -0.2467 -0.2812 0.3608 -0.3139 -0.2417 -0.2875 -0.2902 -0.2476 -0.4002 -0.2914 -0.4111 -0.2795 -0.2373 0.2444 -0.2977 -0.3331 -0.2752 -0.2741 0.3100 -0.2043 -0.2527 -0.3128 -0.2542 -0.3504 0.3022 -0.2977 -0.2485 0.2618 0.2385 0.3000 -0.2828 0.2595 0.2956 -0.2366 0.2652 -0.2677 -0.2881 -0.2232 0.2605 -0.3707 -0.2514 -0.2675 0.2254 -0.2856 0.2880 -0.3138 0.1758 0.3448 -0.2910 0.2752 -0.1923 -0.2577 -0.3043 -0.2343 0.3340 -0.2466 -0.2467 -0.2825 0.3269 0.2868 0.2207 -0.2010 0.2317 -0.2473 -0.4294 -0.2323 -0.2080 -0.2540 -0.3209 -0.2135 0.3033 -0.2575 -0.2630 -0.2305 0.3390 0.3119 0.2559 -0.3453 0.2415 -0.3953 0.3121 0.2894 -0.2475 0.3571 -0.3012 0.2526 0.2840 0.1937 0.3542 0.2576 -0.2229 0.2497 0.2408 -0.2637 0.2615 0.2851 0.2773 0.2631 -0.1999 -0.3499 -0.3648 -0.2398 0.2457 0.2414 -0.2418 -0.3056 0.2177 -0.2140 -0.2473 0.3145 0.2812 0.2692 0.3125 -0.2440 -0.2994 -0.2583 0.2024 -0.2688 -0.2685 0.2865 0.1883 0.2102 -0.2664 -0.2057 0.2349 0.2682 -0.3137 0.2691 -0.2645 0.2147 0.2959 0.3363 -0.2282 -0.3633 -0.2935 0.2033 -0.3217 -0.2959 0.2313 0.3507 0.2267 -0.2867 -0.2759 -0.2427 0.4154 -0.3330 0.2619 -0.2521 -0.2115 -0.2869 -0.2338 -0.1820 -0.2914 0.2587 -0.3309 -0.2461 -0.1968 0.2403 -0.3063 -0.2671 0.2743 -0.2335 -0.2719 0.2407 -0.3500 0.3412 -0.3214 -0.2565 0.2573 -0.2382 0.1905 0.2683 -0.2835 -0.2969 0.2548 0.2223 -0.2014 -0.3694 0.3586 0.2866 -0.2348 0.2670 -0.3213 0.2820 -0.2206 0.2543 -0.2653 0.2682 0.3209 -0.2520 0.2196 -0.2932 -0.3234 0.2755 0.2660 -0.2624 -0.2396 -0.2501 0.2571 0.2767 0.2420 0.2984 -0.2566 0.3201 0.3809 -0.2287 -0.2041 0.3348 -0.3441 0.2569 -0.2278 0.2249 -0.2593 0.3139 -0.2614 -0.2201 0.2680 -0.3082 0.3276 -0.3511 -0.2217 -0.2335 -0.2069 0.2413 0.3241 -0.3095 -0.3136 -0.2547 -0.3179 -0.2429 0.3128 -0.2610 0.2488 -0.2669 -0.2990 -0.3106 -0.3173 -0.2090 0.2319 0.2685 0.2426 0.2491 -0.2608 -0.4220 -0.2188 -0.3337 0.2486 0.2641 -0.2949 -0.2363 -0.2898 0.2541 0.3176 0.2491 -0.2653 0.3613 0.2879 -0.2198 -0.3384 -0.2889 0.2662 0.2518 0.2703 -0.3123 0.2381 -0.3044 -0.3317 -0.2614 -0.2710 0.2708 0.2585 0.3583 0.2611 0.3236 -0.2209 0.3735 -0.4331 -0.2726 -0.2184 -0.2731 -0.2940 -0.3139 -0.2687 -0.2752 0.2714 0.3370 -0.2417 -0.3473 -0.2348 -0.2536 0.2333 -0.2780 0.3087 -0.3418 -0.2709 -0.3779 -0.2370 -0.2415 0.2291 0.2212 0.3422 -0.2705 -0.3538 0.2229 0.2586 -0.3081 -0.2483 -0.2693 0.2983 0.2908 -0.2164 -0.2248 -0.2906 -0.2196 -0.2826 -0.2815 0.2498 0.3475 -0.2576 -0.2302 -0.2617 0.2690 0.2266 0.2255 -0.2418 0.2820 -0.2963 0.2663 -0.3116 -0.3061 0.2846 -0.3441 -0.2821 0.2862 -0.2543 -0.3342 -0.2631 0.2647 0.2687 -0.2429 -0.2452 -0.2564 -0.3835 -0.3014 0.2590 -0.3278 -0.2905 0.3093 0.2808 0.2170 0.2405 0.2466 -0.2271 -0.2580 -0.2839 -0.3111 0.2481 0.2600 -0.2199 -0.2848 -0.4124 0.2597 0.2279 -0.2254 -0.2406 -0.2654 -0.2556 -0.3707 -0.3172 -0.2536 -0.2447 0.2471 0.2210 -0.2342 -0.2886 0.2184 0.3066 0.2500 0.1988 -0.2683 0.3203 -0.3703 -0.2200 -0.3182 -0.2937 -0.3194 0.3849 0.2756 -0.2731 -0.3094 -0.2865 -0.2750 -0.2582 0.2213 -0.2500 -0.2531 0.3553 -0.2279 0.2596 -0.2794 -0.2515 -0.3105 0.3310 -0.3447 -0.2670 -0.2242 -0.2623 0.2625 0.3028 -0.3495 -0.2824 0.2735 -0.2885 0.2008 -0.3465 0.2685 -0.2664 -0.2614 0.3978 -0.2618" HIT_INDICES="37 112 161 246 262 329 355 456 497 519 528 535 594 649 745 899 923 1007 1205 1218 1299 1342 1418 1468 1538 1569 1622 1852 1879 1948 2054 2084 2153 2251 2342 2379 2411 2527 2688 2694 2743 2806 2810 3116 3136 3180 3189 3193 3231 3337 3358 3538 3581 3585 3646 3729 3739 3805 3812 3955 4054 4069 4145 4288 4612 4719 4780 5021 5064 5140 5226 5407 5643 5786 5907 5911 5963 6303 6549 6854 6940 7037 7258 7597 7639 7988 8313 8373 8522 8583 9081 9085 9100 9120 9255 9298 9447 9522 9629 9639 9643 9766 9791" ES_PROFILE="0.0474 0.0742 0.1003 0.1190 0.1444 0.1621 0.1830 0.1937 0.2099 0.2274 0.2461 0.2649 0.2773 0.2893 0.2959 0.2945 0.3061 0.3106 0.3014 0.3111 0.3130 0.3185 0.3200 0.3240 0.3254 0.3307 0.3333 0.3164 0.3202 0.3195 0.3143 0.3168 0.3150 0.3099 0.3052 0.3058 0.3068 0.2988 0.2857 0.2885 0.2867 0.2833 0.2859 0.2569 0.2571 0.2547 0.2559 0.2576 0.2558 0.2468 0.2464 0.2293 0.2262 0.2271 0.2220 0.2146 0.2145 0.2087 0.2088 0.1948 0.1851 0.1840 0.1765 0.1620 0.1296 0.1195 0.1142 0.0910 0.0880 0.0817 0.0746 0.0580 0.0362 0.0241 0.0146 0.0170 0.0146 -0.0167 -0.0379 -0.0645 -0.0684 -0.0733 -0.0902 -0.1183 -0.1159 -0.1436 -0.1674 -0.1639 -0.1686 -0.1639 -0.2000 -0.1855 -0.1721 -0.1590 -0.1558 -0.1424 -0.1368 -0.1217 -0.1059 -0.0798 -0.0529 -0.0286 0.0090" RANK_AT_ES="1622.0000" RANK_SCORE_AT_ES="0.0810"/>
  <DTG RANKED_LIST="state1.rnk" TEMPLATE="na_as_pre_ranked" GENESET="gene_sets.gmt#HALLMARK_P53_PATHWAY" ES="0.3258" NES="1.2376" NP="0.0909" FDR="0.2072" FWER="0.9270" RND_ES="-0.2609 0.2667 0.2394 -0.2628 -0.2022 -0.2130 -0.3133 -0.3176 -0.2372 0.2463 0.1943 -0.2260 -0.3640 -0.2857 0.2578 -0.2553 -0.2289 0.2523 -0.1975 0.2993 0.2571 0.2384 0.2356 -0.2953 -0.2551 -0.2343 -0.2315 -0.2528 -0.2808 0.2038 -0.2764 0.2559 0.2148 0.2851 -0.2692 0.2668 -0.2411 0.3173 -0.3447 0.1989 0.2680 -0.3356 -0.2364 -0.2705 -0.2409 -0.2748 0.2611 -0.2493 -0.3012 0.2566 -0.2291 0.2677 -0.2018 0.2789 0.2837 -0.2063 0.3186 -0.2474 -0.3053 -0.2955 -0.2587 0.2833 0.2616 0.2103 -0.2610 -0.2175 0.3173 0.2607 0.2942 0.2332 0.2143 0.2129 -0.2709 0.3482 -0.3380 -0.2835 -0.2362 -0.2992 0.2447 -0.2584 0.2254 -0.2685 0.2292 0.2524 -0.2637 0.2190 0.2188 0.2203 0.2734 -0.2792 0.2304 0.2601 0.2238 0.2468 -0.3220 0.2397 -0.2851 -0.3089 0.2600 -0.2864 -0.2955 -0.2710 -0.3271 -0.2239 -0.2376 -0.2931 -0.2862 0.2230 -0.2206 0.2767 0.3195 0.2229 -0.2802 0.3822 0.2511 -0.2372 0.2744 0.3165 -0.2483 0.2622 0.2063 0.2207 -0.1998 -0.1802 -0.2797 -0.2304 -0.2168 -0.2871 -0.2514 0.2253 -0.2285 0.2382 0.2297 -0.3003 0.2693 -0.2380 -0.3073 -0.2197 0.2400 0.2482 0.2331 -0.3644 -0.2983 0.2840 -0.2764 0.2442 0.2901 -0.2606 0.2483 0.3162 0.2429 -0.2632 -0.2182 0.2558 -0.2394 -0.1930 -0.2367 -0.2777 -0.3015 0.2479 0.2476 0.2774 0.2245 0.2292 -0.2257 0.2911 0.3622 0.2934 0.2416 -0.3155 -0.3591 0.2333 0.2939 0.2697 0.3837 -0.2671 -0.2420 -0.3411 -0.2497 0.2739 0.2041 -0.3210 0.3607 0.2626 0.2415 0.3207 -0.2228 -0.2195 0.2201 -0.2530 -0.2975 0.2303 0.2390 0.3008 -0.2608 -0.3006 0.2658 -0.2226 0.3660 -0.3032 0.3350 -0.2740 0.2557 -0.3084 0.2937 0.3589 0.2965 -0.2281 0.3626 0.2326 0.2862 -0.3529 -0.3184 0.2134 -0.2510 0.2069 -0.2737 -0.3019 -0.3006 0.2161 0.2501 -0.2295 0.2628 -0.2440 -0.3271 -0.3420 -0.2374 -0.2769 0.2485 -0.3058 -0.2063 0.3148 -0.2264 0.3161 0.2509 0.2470 -0.3042 -0.2168 -0.2116 -0.2587 0.2498 0.2496 0.1992 0.2425 -0.2730 -0.2147 0.2578 0.3486 -0.2731 0.2293 0.2050 0.2920 -0.3117 0.2875 -0.3030 -0.2741 0.2444 -0.2248 0.2225 -0.2828 -0.2880 0.3123 -0.2609 -0.2966 0.2360 -0.3218 -0.2774 0.2026 -0.2832 0.2260 -0.2422 0.2790 -0.2484 0.2832 0.2435 0.2529 0.2682 -0.3021 -0.3160 0.3074 -0.3062 -0.3026 0.2158 0.2563 -0.2814 0.1959 -0.2350 0.2751 0.3016 -0.2822 0.3062 -0.3067 0.2603 0.2685 -0.2751 0.2416 0.2560 -0.2917 -0.2683 0.2447 0.2672 -0.2263 -0.2196 0.3259 0.2299 -0.2085 0.2814 0.2870 0.2156 0.2446 -0.2699 -0.2224 -0.2457 -0.2608 0.3109 -0.3001 -0.3085 -0.2867 -0.2365 -0.2395 0.2971 -0.3155 0.2846 0.2547 0.3277 0.2556 0.2476 0.2745 -0.2357 -0.2808 0.2461 0.2030 -0.2434 -0.2626 -0.2410 -0.3265 -0.3235 -0.2099 -0.3389 -0.2130 0.3078 0.2356 0.2853 -0.2643 0.3303 0.2705 0.2291 -0.2702 0.2716 0.2299 0.2857 -0.2826 0.2565 0.2432 -0.3426 -0.2638 -0.2805 -0.2600 -0.2514 0.2600 -0.2533 -0.2467 0.3341 -0.2825 -0.2498 -0.2511 -0.2027 -0.2755 0.2288 -0.2585 -0.2721 -0.2793 0.2241 -0.2408 -0.2360 0.2601 0.2691 -0.2833 -0.3232 -0.2777 -0.3039 -0.2693 -0.2128 -0.2283 0.2301 0.2916 -0.2621 -0.2861 0.3260 -0.3207 0.2553 -0.3937 -0.2876 -0.2586 -0.2128 -0.2960 -0.2544 -0.3137 -0.2382 0.3450 0.2628 -0.3059 -0.2601 0.3035 -0.3554 -0.2405 -0.2260 -0.3321 0.2802 -0.2932 0.2314 0.2909 -0.2536 -0.2592 0.2591 -0.2279 -0.2141 0.2451 0.3218 -0.3451 -0.2288 -0.2344 0.2102 -0.2485 0.2493 0.2423 0.2281 0.1948 -0.2662 -0.2062 0.2219 -0.2568 -0.3816 -0.2658 0.2769 -0.2602 -0.2299 -0.2930 -0.3243 0.2274 0.2725 -0.2422 0.3063 -0.2682 -0.2579 -0.2926 0.2556 -0.2545 0.3003 0.3005 -0.3846 0.2016 0.2747 -0.2999 0.3148 0.3423 -0.2359 0.3269 -0.2833 -0.3551 -0.2594 -0.2472 -0.3901 -0.2576 0.2324 0.2976 -0.2067 -0.2266 -0.2991 -0.2542 -0.3159 -0.2608 0.3671 0.3102 -0.2579 0.2566 0.3643 -0.2574 0.3708 -0.2945 -0.2718 -0.2757 -0.2692 -0.2761 -0.2706 0.3545 0.2469 -0.2576 -0.3253 0.2489 -0.2867 -0.2615 -0.3887 -0.3501 0.2300 -0.2471 -0.2282 -0.2713 -0.1987 0.3154 0.3121 0.2228 -0.2573 -0.2104 0.2288 -0.3661 0.2447 -0.3076 -0.3336 0.2887 -0.3073 0.2806 -0.3029 -0.2427 -0.3088 0.2050 -0.2822 -0.2813 0.2319 -0.2135 0.3438 0.3581 0.2116 -0.2726 0.2413 0.2292 -0.4077 0.2870 0.2902 0.3137 0.2286 -0.3208 0.2519 -0.2409 0.2506 -0.2311 0.2751 -0.2331 0.2711 0.3093 0.2404 0.2533 0.2844 0.2492 -0.2504 0.2511 -0.2538 0.3020 -0.2132 0.2609 -0.3299 -0.3317 -0.3796 0.3032 -0.3071 0.2221 -0.2613 -0.2446 0.2811 0.3733 0.2805 0.1921 -0.1973 -0.2389 -0.3023 0.2632 -0.2387 -0.2515 -0.2715 -0.2393 -0.3375 0.2720 -0.2762 -0.2357 0.2973 0.2121 -0.2066 -0.2442 -0.2665 0.2543 0.2772 -0.2774 -0.1994 0.2696 -0.2493 -0.2482 0.2135 0.2226 -0.2204 0.2054 -0.2817 -0.2466 0.2704 -0.3853 0.2667 -0.2864 0.2285 0.3512 0.2033 -0.3015 0.2149 0.3103 -0.2379 0.2338 0.2594 -0.2007 0.2876 -0.2989 -0.2258 -0.3610 -0.3048 0.2426 -0.3553 0.3600 -0.2281 0.2936 0.2851 -0.2358 0.2153 0.2383 -0.2457 0.2426 -0.2888 -0.3024 0.2295 -0.2847 -0.2789 -0.2987 0.2239 0.3071 -0.2739 -0.2777 -0.3187 -0.3019 0.2546 -0.3046 0.2660 -0.2429 0.2484 -0.3178 -0.2602 0.2288 0.2353 0.3137 0.2467 -0.2415 -0.2890 -0.3722 -0.3731 -0.2705 0.2372 -0.2254 -0.2715 -0.3367 -0.2503 -0.2730 0.2239 -0.2181 -0.2333 -0.3360 -0.2262 -0.2038 -0.2184 -0.2954 -0.2921 0.2271 -0.3122 0.2073 0.2407 -0.1858 -0.2782 0.2237 -0.2793 0.1830 0.2336 -0.2956 0.2051 0.3510 0.2487 -0.2285 0.2809 0.2753 0.2306 0.3042 0.2517 -0.2609 0.2519 -0.2044 -0.2778 -0.2818 -0.3117 0.2750 0.2469 -0.3018 0.3033 -0.3327 -0.2691 -0.2961 -0.2305 -0.2178 -0.2832 0.2468 -0.2296 -0.2752 0.2594 0.2801 0.3265 0.2816 -0.3383 0.2023 -0.2014 0.1981 -0.2846 0.2181 0.3886 -0.2691 -0.3010 0.2654 0.2963 -0.2320 -0.2942 0.2309 0.3666 -0.3859 0.2238 -0.2576 0.2334 -0.3265 0.2337 -0.3430 -0.2855 0.2089 0.2602 0.2579 0.2630 -0.2757 -0.2931 -0.2449 -0.2531 -0.2892 0.3207 -0.3023 -0.2813 0.2516 -0.2067 -0.2929 0.2722 -0.2895 -0.2363 -0.2506 -0.2980 -0.2750 0.2555 -0.2818 -0.3555 0.2179 -0.2639 0.2147 0.2646 -0.2530 -0.2296 0.2579 0.2842 0.2411 -0.2405 0.3293 -0.2775 0.3072 -0.2035 -0.2238 0.2451 -0.2226 -0.3477 0.2222 -0.3341 0.2334 -0.3233 -0.2203 -0.2199 -0.2241 0.3213 0.2202 -0.2741 0.2458 -0.3034 0.2315 -0.3102 -0.2476 0.1957 -0.3614 0.2280 -0.2622 -0.2775 -0.2875 -0.2930 -0.2848 0.2908 0.2352 0.2477 -0.2686 -0.2736 0.3518 0.2782 -0.3182 -0.3940 0.2081 -0.2507 0.2549 0.2267 -0.2926 -0.2645 0.3523 -0.3043 0.2652 0.2416 -0.2670 0.2722 0.3255 -0.2737 -0.3166 -0.2459 0.2718 -0.3661 -0.3068 -0.2865 0.2290 -0.2827 0.2627 0.3273 -0.2906 0.2238 -0.2218 -0.2839 -0.2192 0.3037 -0.2182 -0.2790 0.2217 -0.2447 -0.2841 0.3011 -0.2130 -0.3338 0.2313 0.2973 -0.2635 -0.3268 -0.3421 0.2131 -0.2154 -0.2501 0.2425 0.2081 -0.1986 -0.2675 0.2477 0.2402 -0.2391 0.2664 -0.3440 0.2590 -0.2340 -0.3826 0.2950 -0.2769 0.3283 0.2741 0.2543 -0.2644 0.2586 -0.2290 0.2694 0.2536 0.2475 -0.2595 0.2706 -0.3005 -0.3579 0.2071 -0.3106 -0.2409 0.3409 0.2460 0.2078 -0.1997 0.2917 -0.2473 -0.2512 0.2334 -0.2786 0.2400 0.2201 0.2816 -0.3020 -0.2096 -0.3422 -0.3789 0.2284 -0.2545 0.3415 -0.2677 -0.3120 0.2116 -0.3120 -0.2262 -0.2605 -0.3274 -0.2061 0.3213 -0.3035 0.2081 0.2205 -0.2514 -0.2058 -0.2353 0.2688 0.2199 -0.2537 0.3055 0.2267 0.2547 0.2691 0.2349 -0.2715 0.2963 0.2541 0.2478 -0.2848 0.3592 -0.2552 0.1989 0.2284 0.2596 0.2534 -0.2275 -0.3374 -0.2483 0.3273 -0.2588 -0.2980 0.1892 0.3344 -0.3280 -0.3376 0.2868 -0.2452 0.2115 0.2347 0.3109 0.2631 0.2608 -0.2118 0.2447 -0.2336 0.2567 -0.2795 0.2459 0.2462 0.2589 -0.3294 0.2566 0.3087 -0.2333 0.3106 -0.2900 -0.2577 0.3391 -0.2428 0.2583 -0.3470 0.3254 0.2756 0.2507 0.2217 -0.2632 -0.2510 0.2816 -0.3008 0.2839 -0.3127 -0.2535 -0.2658 0.2392 -0.2775 -0.2827 -0.2648 -0.1673 0.2836 -0.2594 -0.2684 -0.3346 -0.2381 0.2415 0.3137 0.2129 0.2460 0.2336 0.2071 -0.2699 0.2832" HIT_INDICES="33 37 73 78 159 206 224 262 332 379 383 387 441 459 474 499 510 542 725 760 765 784 876 881 1024 1029 1081 1082 1105 1117 1211 1234 1374 1389 1427 1452 1482 1646 1712 1716 1738 1805 1874 2006 2008 2040 2063 2114 2129 2251 2374 2486 2595 2642 2670 2723 2855 2985 3036 3143 3294 3296 3409 3439 3540 3787 3812 3866 3919 4002 4290 4294 4388 4421 4465 4468 4489 4586 4678 4712 4719 4841 4877 5051 5056 5080 5178 5203 5226 5353 5557 5566 5645 5816 5838 5839 5863 5938 5961 6139 6275 6496 6561 6606 6609 6713 6835 6915 6959 7019 7026 7029 7177 7273 7307 7386 7435 7503 7946 7983 8080 8121 8282 8787 8789 8832 8857 8905 8908 8950 9287 9300 9304 9341 9343 9409 9434 9503 9563 9566 9639 9646 9780 9807 9819 9842" ES_PROFILE="0.0302 0.0624 0.0843 0.1089 0.1204 0.1339 0.1499 0.1632 0.1716 0.1813 0.1952 0.2092 0.2173 0.2288 0.2405 0.2509 0.2625 0.2716 0.2634 0.2701 0.2798 0.2879 0.2877 0.2964 0.2900 0.2977 0.3002 0.3079 0.3132 0.3196 0.3170 0.3215 0.3133 0.3178 0.3199 0.3231 0.3258 0.3139 0.3119 0.3162 0.3186 0.3161 0.3132 0.3035 0.3070 0.3074 0.3087 0.3069 0.3088 0.2995 0.2897 0.2808 0.2719 0.2694 0.2687 0.2654 0.2537 0.2420 0.2384 0.2288 0.2146 0.2156 0.2051 0.2030 0.1936 0.1688 0.1668 0.1618 0.1568 0.1487 0.1193 0.1190 0.1096 0.1065 0.1023 0.1024 0.1006 0.0911 0.0822 0.0793 0.0791 0.0673 0.0644 0.0475 0.0479 0.0464 0.0373 0.0358 0.0346 0.0227 0.0032 0.0037 -0.0029 -0.0188 -0.0194 -0.0177 -0.0184 -0.0243 -0.0248 -0.0410 -0.0527 -0.0729 -0.0770 -0.0790 -0.0767 -0.0846 -0.0942 -0.0993 -0.1007 -0.1036 -0.1011 -0.0981 -0.1098 -0.1160 -0.1158 -0.1200 -0.1211 -0.1241 -0.1646 -0.1632 -0.1679 -0.1666 -0.1772 -0.2213 -0.2137 -0.2101 -0.2045 -0.2010 -0.1929 -0.1885 -0.2119 -0.2019 -0.1910 -0.1830 -0.1714 -0.1655 -0.1551 -0.1480 -0.1388 -0.1236 -0.1139 -0.0972 -0.0866 -0.0616 -0.0319 0.0038" RANK_AT_ES="1482.0000" RANK_SCORE_AT_ES="0.0902"/>
  <DTG RANKED_LIST="state1.rnk" TEMPLATE="na_as_pre_ranked" GENESET="gene_sets.gmt#HALLMARK_ADIPOGENESIS" ES="0.3288" NES="1.2541" NP="0.0430" FDR="0.1960" FWER="0.9040" RND_ES="0.2910 -0.2840 -0.2177 -0.2864 -0.3168 -0.2533 -0.1776 -0.2572 0.2895 -0.2645 -0.2328 -0.3239 -0.1709 -0.3463 -0.2681 -0.2985 -0.2363 -0.3257 -0.2894 0.2842 -0.3027 -0.3450 -0.3208 0.2300 -0.2356 -0.2701 0.2480 -0.3092 -0.1980 -0.2415 -0.3376 0.2999 0.2639 0.2280 -0.3009 0.2188 -0.2339 0.2330 0.2662 0.2783 -0.3323 -0.2864 -0.1984 0.3099 0.3093 -0.2962 -0.2675 0.3159 0.2527 0.2868 0.3003 -0.2515 0.2905 -0.3101 -0.2540 -0.2764 0.2223 -0.2725 -0.3319 -0.2950 -0.2090 0.2973 -0.2837 -0.2249 0.3345 0.2301 -0.2426 -0.2824 0.2016 0.2100 -0.2735 -0.2989 0.2495 0.2843 -0.2629 -0.2982 0.2356 0.2523 -0.2070 -0.1922 -0.3720 -0.2594 -0.2893 0.2404 0.2388 -0.2832 -0.2766 0.3275 0.2242 0.2730 -0.2106 -0.3264 -0.2468 -0.2271 0.2223 -0.2610 -0.3159 -0.1775 -0.2442 -0.2147 -0.2567 0.2980 0.2881 -0.2524 0.1871 -0.2721 -0.2465 0.2758 -0.3150 0.2379 -0.2519 -0.2902 0.2605 0.2912 -0.2410 -0.2762 0.2449 0.2282 -0.2298 0.2607 -0.2330 -0.3228 0.2654 -0.3036 0.2947 0.3493 -0.2229 -0.2773 -0.2852 -0.3158 -0.2182 -0.3248 0.3503 0.2101 -0.3034 0.2407 0.2842 0.2373 0.3162 0.2314 0.2611 0.2690 -0.3213 0.2419 0.2740 0.2392 -0.2543 -0.1968 0.2397 0.2258 0.2152 0.2434 0.3425 -0.3321 -0.2076 -0.2112 -0.2369 -0.2247 0.2435 -0.2193 0.2750 -0.2146 -0.2482 -0.2386 -0.2571 0.2140 -0.2659 -0.2700 0.2562 0.2022 0.2716 0.2344 0.2847 -0.3218 -0.2164 0.2275 0.2713 -0.2040 0.3066 0.2497 0.2616 -0.2343 -0.2317 -0.2153 0.2696 0.2242 -0.3090 -0.2050 0.2918 -0.2754 -0.2423 0.2634 -0.2351 -0.2769 0.2942 -0.2717 0.2408 -0.2761 -0.2231 0.2560 -0.2227 0.2489 0.2500 -0.2214 -0.3153 -0.2497 0.2327 -0.2627 0.2731 -0.2542 0.2226 0.3608 0.2900 0.2525 0.2560 -0.2542 0.2037 -0.2140 0.2677 0.2313 0.2211 -0.2538 0.2744 0.2667 -0.2308 0.2040 -0.2526 -0.2757 0.2797 -0.3411 -0.2651 -0.2281 0.2661 0.2737 0.2412 0.2433 -0.2513 -0.3589 0.2330 0.2520 -0.3559 0.2366 0.2210 -0.2864 0.2590 0.2751 -0.2108 -0.3221 0.2713 -0.2743 -0.3423 0.2980 0.2517 0.2488 -0.2340 0.2245 -0.2842 0.3102 0.2691 -0.2427 -0.3236 -0.2918 0.2018 0.2447 -0.2292 0.2354 0.2489 0.2742 -0.3234 0.2113 0.2448 0.2129 0.2717 0.2869 0.2035 0.2538 -0.3069 0.2678 0.2854 -0.2420 -0.2526 0.2026 -0.2877 0.2581 0.2495 0.2378 -0.2058 -0.3151 0.3244 0.2823 0.3466 -0.2475 0.2352 -0.3412 0.2247 -0.2805 0.2717 0.2860 -0.3106 -0.2814 0.2666 0.2696 -0.3111 -0.2448 -0.2503 -0.2911 -0.2524 -0.2503 -0.2707 0.3575 0.2880 0.2500 0.2844 0.2207 -0.2424 -0.3094 0.2273 0.2516 -0.3415 0.3007 0.3443 -0.2557 -0.2989 -0.2585 0.3380 -0.2958 0.2636 0.3017 -0.2829 0.2464 -0.2623 -0.2178 0.3212 -0.2509 -0.2401 -0.2910 -0.2554 -0.2933 -0.3220 -0.3179 -0.3075 0.2758 0.2262 -0.3801 0.2772 -0.2491 -0.2986 -0.3129 0.2701 0.2737 -0.2702 0.2626 0.3281 0.2556 -0.2905 0.2076 -0.3056 0.2842 0.2927 -0.3257 0.3273 0.3076 -0.3301 -0.2145 -0.2594 -0.2073 -0.1934 0.2198 0.4014 -0.2319 0.2358 -0.3146 0.3110 0.2789 0.2652 0.2715 -0.2529 -0.2294 0.2050 0.3036 -0.2091 0.2676 -0.2478 0.2064 -0.2192 -0.2704 0.2473 -0.2593 -0.3134 0.2740 0.3165 0.2358 -0.2496 -0.2492 0.2292 0.2480 -0.2479 0.3222 -0.3009 0.3002 -0.2369 0.2752 -0.2809 -0.2503 0.2705 0.2666 0.2873 0.2420 -0.2509 -0.2275 0.2185 0.2705 -0.2294 -0.2194 -0.3041 0.2264 0.2873 -0.2967 -0.2391 -0.2365 0.2312 -0.3246 -0.2477 -0.2847 -0.3001 0.2185 0.2313 0.1976 0.2050 -0.2223 -0.2689 -0.2230 0.2124 0.2678 -0.2257 -0.2383 0.3111 -0.3237 -0.3209 -0.2222 0.2498 0.2364 -0.2914 0.2815 0.2939 0.2165 -0.2165 -0.2849 -0.2075 0.2007 -0.2964 0.3323 0.3060 0.2743 -0.2181 -0.2351 -0.2414 -0.2178 -0.2295 0.2769 0.2648 -0.3032 0.2434 -0.2885 0.2911 -0.2247 0.2891 -0.2231 -0.2606 0.2408 -0.1968 -0.2259 -0.2524 0.2932 -0.2275 -0.2237 0.2472 0.2935 -0.2317 -0.2095 -0.3816 0.2423 -0.2815 0.2619 0.2094 -0.3302 0.1866 0.2099 -0.3123 -0.2382 0.2659 -0.2647 0.2666 0.3007 -0.2235 -0.2338 -0.2497 -0.3461 -0.2959 -0.2410 0.2080 -0.2134 0.2883 -0.2094 0.2073 -0.2570 -0.3199 -0.2559 -0.3143 -0.2454 0.2518 0.2217 0.3066 -0.3196 0.2498 0.2151 0.2518 -0.2305 -0.2004 -0.2375 0.2450 -0.2208 0.2798 -0.2833 0.2572 -0.2360 -0.2711 -0.2602 0.2822 0.2201 -0.2579 -0.2929 0.2334 -0.2182 -0.1872 -0.2637 0.3191 0.2714 -0.2379 -0.2326 0.2553 0.2693 0.2223 0.2506 -0.2344 0.2853 0.2025 -0.2411 -0.3287 0.2531 -0.3273 -0.2750 0.2954 0.2527 -0.2997 -0.2543 -0.3144 -0.2834 0.2522 -0.2949 0.2001 0.2613 0.2379 0.2652 -0.2402 0.2260 -0.3109 -0.3026 0.2434 -0.2336 -0.2548 -0.2078 0.2360 0.2870 -0.2828 -0.2303 0.2320 -0.2485 0.2491 -0.2488 -0.3071 0.2805 0.3117 -0.2461 -0.2799 -0.2981 -0.3107 0.2761 -0.2337 -0.2497 0.2601 -0.2334 -0.3167 0.2707 0.2309 0.2838 -0.2716 0.3007 -0.2275 -0.2583 0.2092 0.2784 0.2796 0.2617 0.2542 -0.2576 -0.2532 0.2413 -0.2789 0.2362 -0.2570 -0.2097 -0.3096 0.2847 -0.2546 -0.2965 0.2267 -0.2412 0.3292 0.2938 -0.2824 -0.2587 -0.3050 -0.2860 -0.2506 0.2766 -0.2713 -0.3281 -0.2978 -0.2723 0.2576 -0.2438 -0.2330 0.2000 0.3006 0.2277 0.3210 0.2471 -0.2530 -0.2191 0.2452 -0.2375 -0.2571 -0.2055 0.2563 0.2548 -0.2836 0.2620 -0.2482 -0.3126 -0.2308 0.2339 -0.2179 0.3282 -0.3475 -0.1941 0.2577 -0.2268 -0.1792 -0.2484 0.2336 0.2033 -0.2488 0.2137 -0.2449 0.2797 0.2270 -0.2753 -0.2019 0.2570 0.3410 0.2467 0.2510 -0.2616 0.2153 -0.2693 0.2762 -0.3000 -0.2527 -0.2496 0.2714 0.2808 -0.2965 -0.2514 -0.2190 -0.2164 -0.3507 -0.2322 0.2191 -0.2475 0.3057 -0.2580 -0.2240 -0.2800 -0.2736 -0.2457 0.2649 -0.2339 -0.2846 -0.2986 -0.3332 0.3085 0.2361 0.2205 0.3319 -0.3231 -0.2859 -0.2155 0.2831 -0.2537 0.2411 0.2845 -0.2485 -0.2839 -0.2788 0.2684 0.2650 -0.2297 0.2630 -0.1903 -0.2059 -0.2213 0.2419 0.2206 -0.2151 -0.2662 0.2672 -0.2555 -0.2185 0.2515 0.2289 -0.2829 0.2830 0.2303 0.2819 -0.2471 0.3271 0.3282 -0.2494 0.2652 0.3040 -0.2430 0.2975 0.2182 -0.2713 -0.2682 0.2631 -0.1689 0.2259 -0.3461 0.2817 -0.2765 -0.2167 -0.2746 -0.3258 -0.2180 -0.2383 -0.2325 0.2232 -0.2474 -0.2786 -0.2191 -0.2284 -0.2301 0.2339 -0.3664 0.2464 -0.2439 -0.2547 0.3128 0.3154 -0.1999 0.2698 -0.2691 -0.2131 0.2485 0.2893 -0.2265 -0.2767 0.2106 0.3279 -0.3597 -0.2640 0.3068 0.2831 -0.3352 0.2558 -0.2375 0.2867 0.3609 -0.2895 -0.3050 -0.2837 0.2459 0.2386 0.2368 -0.2741 -0.2352 -0.2526 -0.2459 -0.2156 -0.2094 -0.2760 -0.2669 -0.2997 0.2380 -0.3290 0.2139 -0.2784 0.2292 -0.2145 -0.2286 0.3260 -0.2973 0.2609 0.2368 0.2021 -0.2394 0.3369 -0.2271 -0.2960 -0.2984 -0.2291 0.3262 -0.3000 0.3372 -0.2030 0.3818 -0.3610 -0.2776 0.2194 -0.3002 -0.2728 -0.2585 -0.2845 -0.2954 0.2417 0.2274 -0.2058 -0.2535 -0.2241 0.2801 -0.2281 -0.2699 -0.2659 -0.3008 -0.2426 0.2319 -0.2018 0.2971 -0.2442 0.2530 0.2312 0.2038 -0.2821 -0.3243 -0.4077 0.2345 -0.2910 0.2371 -0.2213 0.2230 -0.2400 0.2610 0.2343 0.2620 0.2431 -0.2371 -0.2181 -0.2204 -0.3023 -0.2209 -0.2482 -0.3235 -0.2305 -0.2394 -0.2362 -0.2432 -0.2764 -0.2013 0.3025 -0.2539 0.2628 -0.2407 0.3108 -0.2401 -0.3012 -0.2436 -0.2740 -0.2725 -0.2602 -0.3105 -0.2825 -0.2697 -0.2210 0.3051 -0.2232 0.2869 -0.2438 -0.2076 -0.2654 -0.2687 0.2596 -0.2528 -0.2447 0.2780 0.2906 -0.3225 -0.2793 -0.2921 0.2290 0.3219 -0.3139 0.2577 0.2920 -0.2662 -0.4571 -0.2702 0.2339 -0.2757 0.3205 -0.2684 -0.2465 0.1814 -0.2693 -0.2049 0.2860 0.2713 0.2135 0.2715 -0.2415 0.2816 0.2447 -0.2298 0.2680 0.2372 0.2450 -0.2751 0.2469 -0.2492 0.2520 -0.3205 0.2985 0.2416 -0.2948 0.2280 -0.2591 0.2746 -0.2580 0.2229 -0.2187 0.2995 -0.2279 -0.2483 -0.2695 -0.3135 -0.2841 -0.2915 0.2701 -0.3450 -0.2363 -0.2457 0.2779 0.2708 -0.2038 0.1933 -0.2063 -0.2350 0.3042 -0.2911 -0.2498 0.2666 0.2329 -0.2367 -0.2532 -0.2097 0.2300 -0.3158 0.2697 -0.2342 -0.2577 -0.2335 -0.2589 0.2500 0.2776 -0.2690 0.3334 -0.2320 -0.2677 -0.2183 -0.2805 0.2733 -0.3250 -0.2921 -0.2745 0.2053 0.2878 0.2479 -0.2477 0.3273" HIT_INDICES="18 90 165 177 186 234 260 283 301 333 438 497 511 526 606 633 636 690 726 772 773 849 854 887 904 918 947 984 1003 1033 1082 1097 1167 1193 1199 1226 1242 1284 1378 1425 1499 1515 1553 1660 1673 1708 1769 1771 1795 1815 1845 1936 2149 2156 2186 2260 2282 2295 2339 2355 2582 2621 2629 2638 2644 2649 2665 2722 2782 2898 2964 2976 3039 3047 3094 3238 3305 3439 3537 3643 3732 3891 3957 4000 4060 4079 4220 4388 4527 4546 4641 4739 4837 4844 4936 4951 5098 5120 5164 5201 5241 5269 5274 5339 5411 5448 5450 5497 5528 5568 5718 5968 6027 6122 6252 6411 6569 6644 6671 6681 6736 6940 6947 6959 7000 7027 7191 7195 7359 7452 7617 7660 7691 7770 8003 8118 8136 8322 8436 8508 8590 8621 8639 8689 8706 8743 8758 8807 8936 9087 9216 9415 9494 9671 9736 9737 9792 9798 9800 9802 9834" ES_PROFILE="0.0367 0.0525 0.0637 0.0810 0.0984 0.1106 0.1245 0.1383 0.1521 0.1639 0.1664 0.1728 0.1837 0.1943 0.1973 0.2055 0.2162 0.2212 0.2277 0.2327 0.2424 0.2438 0.2525 0.2580 0.2650 0.2722 0.2778 0.2822 0.2884 0.2932 0.2958 0.3017 0.3016 0.3058 0.3121 0.3160 0.3210 0.3231 0.3194 0.3203 0.3181 0.3219 0.3232 0.3170 0.3204 0.3214 0.3195 0.3237 0.3255 0.3277 0.3288 0.3233 0.3047 0.3073 0.3074 0.3028 0.3035 0.3051 0.3034 0.3046 0.2836 0.2818 0.2832 0.2845 0.2860 0.2877 0.2882 0.2844 0.2801 0.2700 0.2648 0.2652 0.2603 0.2610 0.2576 0.2441 0.2384 0.2256 0.2164 0.2063 0.1978 0.1819 0.1755 0.1714 0.1656 0.1639 0.1495 0.1325 0.1186 0.1171 0.1078 0.0983 0.0889 0.0889 0.0802 0.0795 0.0653 0.0640 0.0605 0.0577 0.0546 0.0528 0.0534 0.0479 0.0417 0.0391 0.0402 0.0367 0.0348 0.0321 0.0182 -0.0057 -0.0099 -0.0177 -0.0289 -0.0430 -0.0567 -0.0618 -0.0620 -0.0603 -0.0632 -0.0812 -0.0789 -0.0771 -0.0782 -0.0778 -0.0913 -0.0882 -0.1014 -0.1072 -0.1201 -0.1203 -0.1192 -0.1229 -0.1419 -0.1484 -0.1450 -0.1583 -0.1638 -0.1648 -0.1664 -0.1627 -0.1577 -0.1557 -0.1503 -0.1467 -0.1408 -0.1382 -0.1431 -0.1495 -0.1525 -0.1606 -0.1552 -0.1556 -0.1415 -0.1207 -0.1014 -0.0765 -0.0510 -0.0254 0.0046" RANK_AT_ES="1845.0000" RANK_SCORE_AT_ES="0.0673"/>
  <DTG RANKED_LIST="state1.rnk" TEMPLATE="na_as_pre_ranked" GENESET="gene_sets.gmt#HALLMARK_UV_RESPONSE_UP" ES="0.3480" NES="1.2844" NP="0.0527" FDR="0.1703" FWER="0.8490" RND_ES="0.2901 0.3418 -0.3413 -0.3384 0.2740 0.2566 0.2166 0.3254 0.2710 0.2719 0.4051 0.2213 0.2800 0.3817 -0.2545 0.2416 0.2645 -0.2679 0.3562 -0.3377 -0.2770 0.2877 0.3224 -0.2938 -0.2987 -0.2451 0.3037 -0.2138 0.2762 -0.3705 -0.2509 0.2451 -0.2805 -0.2883 0.2137 -0.2227 0.3299 -0.3655 0.3253 -0.3366 0.2614 -0.2240 0.2739 0.3777 0.3940 -0.2726 -0.3473 0.2561 0.3239 0.2784 0.1973 0.2629 -0.2956 0.2691 0.2687 -0.3061 0.2949 -0.2615 -0.1905 0.2522 0.2961 0.2513 -0.2486 -0.2578 -0.2413 0.2478 0.2702 0.2907 0.2289 -0.2255 0.2386 -0.2403 0.2497 -0.2872 0.2710 -0.3107 -0.2837 -0.3001 -0.2872 0.2738 0.2206 -0.2997 0.2441 -0.2493 -0.3154 0.3037 -0.3482 0.3154 0.2970 -0.2812 -0.2421 0.2326 -0.2576 0.2835 -0.3194 0.2483 0.2100 -0.2502 0.3002 -0.2541 0.2802 0.3088 -0.2344 -0.3695 -0.2661 -0.3706 -0.2229 -0.3050 -0.3608 -0.3368 -0.3443 -0.3324 0.3158 -0.2530 -0.2700 -0.2056 -0.3085 0.2569 0.3079 0.2311 0.3191 -0.2875 0.2495 0.2548 -0.3106 -0.2441 0.2117 -0.2557 -0.2438 -0.3322 0.1872 0.2438 0.3367 -0.2550 0.2730 -0.2985 -0.2420 -0.2369 -0.2504 0.2263 -0.2971 -0.1785 -0.3096 -0.3119 -0.2620 0.3003 0.3133 0.2980 0.2568 -0.3253 -0.2948 0.2341 -0.1928 -0.2852 0.2211 -0.3159 0.3062 0.3319 -0.2782 -0.2431 -0.3316 -0.2130 -0.2797 -0.2506 0.2705 -0.3455 -0.1994 0.2452 -0.2455 -0.2028 -0.2948 0.2843 -0.2317 0.2593 0.2074 -0.2781 0.2314 -0.2857 0.2386 0.2452 -0.2435 -0.2741 -0.2428 0.2107 0.2507 -0.2260 0.3181 0.3306 -0.3637 -0.3169 -0.3779 -0.2511 0.3226 -0.2964 0.3651 -0.2648 0.2536 0.2375 -0.3530 -0.2338 0.2633 0.2612 0.3131 0.2124 0.2516 -0.2721 0.2794 0.2784 0.3199 0.2659 0.2120 -0.2934 0.3462 0.2470 0.2398 0.2354 -0.2782 0.2430 0.2543 0.2479 0.4836 0.2192 0.3221 0.2302 -0.2898 -0.3719 -0.2446 0.2795 -0.3123 -0.2665 -0.2219 0.2603 -0.2140 0.2630 0.2130 0.2339 -0.2530 0.2425 -0.2337 -0.3354 0.2929 0.2788 -0.2379 -0.2327 -0.2566 -0.3737 0.2671 -0.3132 0.2782 0.3606 0.2739 0.2524 -0.2220 -0.3514 -0.2580 0.2913 0.2848 -0.2503 0.2641 -0.2568 -0.2502 -0.2587 -0.1978 -0.2814 0.2442 0.2569 0.2706 -0.2657 -0.3730 -0.1985 -0.3423 0.2279 -0.2632 -0.2113 -0.2834 0.2570 0.2652 -0.4026 -0.2615 -0.2337 0.2729 -0.3372 0.2487 -0.3464 0.3211 0.2544 -0.2856 -0.2728 0.2439 0.2265 0.2289 -0.2195 0.3061 -0.2864 0.2649 -0.3251 -0.3374 -0.3785 -0.2514 0.2716 0.3341 0.2179 -0.3287 0.2914 -0.2550 0.3151 -0.3409 0.2651 0.2613 0.2797 0.2711 -0.2861 -0.2725 0.2457 -0.2742 0.2403 -0.3296 -0.2898 0.3885 -0.2755 -0.3842 -0.2618 -0.1860 0.2704 -0.3160 -0.2512 0.3359 -0.3328 0.2289 0.2528 -0.3194 -0.2824 0.1934 -0.2456 -0.3452 -0.2512 -0.2487 -0.2293 0.2336 0.2453 -0.2625 0.2468 -0.2889 0.3146 0.3491 0.2129 -0.2530 -0.2663 0.2929 -0.3176 -0.2931 0.3129 0.2734 0.2430 0.2311 0.2745 0.4358 -0.3840 -0.2712 -0.2779 -0.2618 -0.2715 -0.1830 0.2878 0.2613 0.2918 -0.3269 -0.2393 0.3160 -0.2570 -0.2183 -0.3144 -0.2127 0.2427 0.2923 0.3021 -0.2297 -0.2792 -0.3522 -0.2547 -0.2697 0.2280 -0.2551 -0.3320 -0.3481 0.2584 -0.2137 -0.3369 -0.2926 -0.3261 0.2783 0.2439 -0.2351 -0.3662 -0.3225 0.2122 0.3328 0.2797 0.2561 -0.2998 0.3151 -0.2920 0.2885 -0.1860 0.2588 -0.2784 -0.2583 0.2544 0.2427 -0.2699 0.2505 0.2186 -0.2391 0.2192 0.2147 0.2995 0.3217 0.4435 -0.2679 0.2443 0.3257 -0.2680 -0.2967 -0.3067 0.3022 0.3701 -0.2588 0.3150 -0.2448 0.2576 -0.3146 0.3616 0.2218 -0.2726 0.2899 -0.2832 -0.2359 -0.3458 0.2515 -0.3346 0.2311 -0.2135 -0.2538 -0.4049 0.3380 -0.2366 -0.2324 -0.2999 -0.2842 0.3098 -0.2139 0.2708 0.2223 0.2767 -0.2756 -0.2593 -0.2557 0.2496 -0.2270 -0.2461 -0.2900 0.2255 -0.3584 0.2905 0.2242 0.3131 -0.2517 0.3061 -0.2708 0.2739 0.3080 -0.2532 -0.2540 0.2736 0.1890 0.2168 0.2889 0.3202 0.2678 -0.2806 0.2721 0.2272 0.2678 0.2830 -0.2192 -0.2527 0.2690 0.2692 -0.2988 -0.2302 0.2869 -0.2547 0.2407 0.2755 -0.2267 0.2718 -0.3385 -0.2668 0.2441 -0.3013 -0.2392 -0.2426 0.3056 -0.2221 0.2477 0.2474 0.2259 0.2520 0.2488 0.2685 0.2246 0.2666 -0.1788 0.3683 -0.3689 -0.2707 -0.2473 -0.2878 -0.2409 0.2434 -0.2609 -0.3371 -0.2385 -0.2618 -0.3552 -0.3657 0.2484 -0.2783 -0.3317 -0.2683 -0.3139 -0.2746 -0.3072 -0.2907 0.2670 -0.2748 -0.2736 -0.2577 -0.2289 -0.3315 0.2313 -0.3243 0.3022 -0.2788 -0.1911 -0.2535 0.2792 0.2613 -0.2456 -0.2590 0.1981 0.2374 -0.2445 0.3075 0.2844 -0.3422 0.2583 0.2114 0.2284 0.2654 0.1886 0.2709 -0.2485 0.3015 0.2352 -0.3190 -0.2723 0.2628 -0.2598 0.2311 -0.2525 0.2067 0.1943 0.2446 0.2136 -0.2599 0.2509 0.2181 -0.2459 0.2362 -0.3176 -0.2386 0.3315 0.2725 -0.3182 0.2768 -0.3521 0.2945 -0.3190 0.3074 0.2481 0.3073 -0.2920 -0.2542 -0.2454 0.2259 0.2799 0.2101 -0.1643 -0.2824 0.2074 -0.2484 0.2634 0.3015 -0.2505 0.3246 0.2456 -0.3277 0.2788 -0.2962 0.3430 -0.2093 0.2185 -0.2375 -0.2483 0.3752 -0.2270 0.3381 -0.2610 -0.2437 -0.3097 -0.3032 -0.3767 0.2932 0.2475 0.2117 0.2152 -0.2217 0.2545 0.4324 -0.2557 -0.3810 -0.2344 -0.2202 0.2758 0.2975 0.3752 0.2666 0.1876 0.3006 -0.2738 -0.2412 -0.2687 -0.2521 -0.2925 0.2811 -0.2610 -0.2767 0.2085 -0.3122 0.2198 -0.2535 -0.3196 -0.3034 -0.3504 0.2881 -0.3702 0.2470 0.2989 0.2662 -0.2308 0.1983 0.2352 -0.3528 0.3176 0.2416 -0.2523 -0.2498 0.2303 0.2377 -0.2525 0.3107 0.2943 -0.3061 0.3604 -0.2811 -0.2524 -0.2516 -0.3324 0.2346 -0.2679 0.2488 0.2651 -0.2843 0.3298 -0.2295 0.2389 -0.4161 0.1945 -0.2672 0.2709 -0.2620 -0.2604 -0.3372 0.2334 -0.2507 0.2862 0.3468 -0.2365 -0.2222 0.2522 0.2833 -0.2550 -0.3213 0.2655 0.2321 0.2307 0.2833 -0.2559 -0.2648 0.2426 0.2753 0.2880 -0.2770 -0.3532 -0.2320 0.2957 0.2494 -0.2708 0.2372 -0.3101 0.2945 -0.2685 -0.2462 0.2229 0.2030 -0.2846 0.2431 0.3220 -0.3412 -0.2441 -0.2245 0.2800 -0.2780 -0.2330 -0.2535 -0.3727 -0.2706 0.2606 -0.2060 0.2693 -0.2413 -0.3267 0.2511 -0.2869 0.2793 -0.2586 -0.2353 -0.2849 -0.3032 -0.2749 -0.2650 0.2505 0.2565 -0.2753 0.2727 0.3139 0.2851 -0.2520 -0.2498 -0.1859 0.2732 -0.2832 -0.2604 -0.3048 -0.2661 0.3451 -0.3118 0.2259 -0.2999 -0.2860 -0.2868 0.2176 -0.2811 -0.2270 -0.2104 0.2472 -0.3199 -0.3101 -0.2627 -0.2363 -0.3147 0.2816 -0.3666 0.2378 -0.2121 -0.1771 0.3049 0.3450 -0.2494 -0.3304 0.3174 0.3600 -0.2074 -0.2125 0.2793 0.3275 0.3253 0.3335 -0.2497 0.1927 0.2568 -0.2354 0.2891 -0.2211 0.3579 -0.2271 -0.3531 -0.2600 0.2543 -0.2912 -0.2540 0.2371 0.1956 0.2347 0.2299 0.2832 0.2864 -0.2471 0.2385 -0.4065 -0.2666 0.2074 0.2726 0.3228 -0.2332 -0.2089 -0.4206 -0.2170 0.2930 0.2647 -0.2313 -0.2009 -0.2571 -0.2328 -0.2895 -0.2912 0.3176 0.2268 0.2106 -0.2931 -0.2794 0.2912 -0.3193 -0.2364 0.2320 -0.3209 0.2137 -0.2461 -0.2373 -0.2892 0.2997 0.2419 -0.3572 0.2539 -0.1990 0.2711 0.2692 0.3575 -0.3693 0.3338 0.3711 0.2629 -0.3095 -0.2648 -0.2625 0.2024 0.2563 0.2775 0.2856 -0.4332 -0.2815 -0.2489 0.2126 -0.2432 0.2331 -0.2422 0.2168 0.2415 -0.3136 0.2383 0.2976 -0.1972 -0.2656 0.3515 -0.3588 -0.2631 -0.2457 0.2669 -0.3036 -0.1982 -0.2384 0.2639 0.2635 -0.2811 0.2127 -0.2478 -0.2489 -0.2475 -0.2416 -0.2467 0.3104 -0.3268 -0.2479 0.2562 -0.2708 -0.2967 0.2219 0.2542 -0.2461 -0.2891 -0.2304 0.2350 0.4088 -0.2758 0.2613 -0.2276 0.2988 0.2864 0.2465 -0.2160 -0.2916 0.2125 -0.2434 -0.2410 -0.2197 0.3134 -0.2188 -0.2584 -0.2585 -0.2879 -0.2988 -0.2469 0.2682 -0.3322 -0.2463 -0.2531 -0.3955 0.2884 -0.2586 -0.2406 0.3267 -0.2751 -0.3086 0.3158 0.2033 -0.2616 -0.3070 -0.3251 -0.2278 0.2129 -0.2903 -0.3382 -0.2407 0.3283 0.2705 0.2701 0.2892 0.2120 -0.2387 -0.2856 0.2323 -0.3003 -0.3808 -0.1949 -0.2413 0.2264 0.2158 0.3275 -0.2026 0.2752 -0.2835 0.2324 -0.3539 0.2954 0.2244 0.2793 -0.2828 0.3308 0.2303 0.2736 -0.2972 -0.2146 0.2816 0.2635 -0.2954 0.3189 0.2800 -0.2200 -0.2329 -0.3124 -0.2225 -0.2875 0.2462 0.2737 0.3001 0.2616 -0.3267 0.2498 -0.3194" HIT_INDICES="0 45 157 238 251 280 482 527 547 560 623 692 698 701 760 784 793 831 904 923 1162 1182 1200 1298 1304 1324 1389 1477 1569 1657 1682 1914 1919 1936 2091 2124 2153 2183 2251 2272 2374 2406 2420 2457 2514 2855 2926 2966 2970 2995 3095 3161 3279 3478 3646 3676 3687 3725 3769 3782 3809 3910 4000 4160 4212 4228 4574 4727 4834 4905 4940 5080 5103 5226 5370 5389 5495 5504 5827 5964 5986 6036 6450 6548 6627 6689 6754 6768 7218 7262 7303 7354 7540 7770 7819 8278 8292 8321 8389 8399 8476 8616 8628 8634 8636 8643 8715 8930 9010 9101 9142 9209 9243 9304 9308 9318 9428 9519 9566 9716" ES_PROFILE="0.0814 0.1184 0.1340 0.1496 0.1718 0.1916 0.1888 0.2012 0.2159 0.2309 0.2400 0.2477 0.2618 0.2761 0.2841 0.2952 0.3077 0.3169 0.3217 0.3319 0.3174 0.3251 0.3329 0.3317 0.3399 0.3465 0.3480 0.3468 0.3446 0.3423 0.3463 0.3281 0.3331 0.3369 0.3258 0.3271 0.3287 0.3301 0.3274 0.3294 0.3228 0.3232 0.3255 0.3253 0.3229 0.2905 0.2856 0.2838 0.2856 0.2853 0.2771 0.2722 0.2618 0.2427 0.2265 0.2244 0.2242 0.2213 0.2176 0.2171 0.2151 0.2053 0.1966 0.1804 0.1752 0.1737 0.1389 0.1239 0.1139 0.1077 0.1052 0.0921 0.0910 0.0798 0.0667 0.0664 0.0573 0.0582 0.0274 0.0159 0.0162 0.0137 -0.0255 -0.0321 -0.0366 -0.0392 -0.0420 -0.0396 -0.0809 -0.0805 -0.0796 -0.0797 -0.0932 -0.1106 -0.1092 -0.1482 -0.1416 -0.1364 -0.1350 -0.1275 -0.1265 -0.1313 -0.1229 -0.1138 -0.1043 -0.0953 -0.0925 -0.1029 -0.0988 -0.0952 -0.0860 -0.0786 -0.0675 -0.0583 -0.0432 -0.0285 -0.0222 -0.0119 0.0042 0.0167" RANK_AT_ES="1389.0000" RANK_SCORE_AT_ES="0.0960"/>
  <DTG RANKED_LIST="state1.rnk" TEMPLATE="na_as_pre_ranked" GENESET="gene_sets.gmt#HALLMARK_APOPTOSIS" ES="0.3529" NES="1.2933" NP="0.0680" FDR="0.1694" FWER="0.8260" RND_ES="-0.2522 -0.2444 -0.2577 -0.2658 -0.2845 -0.3528 -0.2696 0.2864 0.1979 -0.2334 -0.2421 0.2618 -0.3323 0.2729 0.2846 0.2624 0.2339 -0.2477 -0.2844 -0.2771 0.1809 0.2934 -0.2390 -0.2813 0.2865 -0.2805 0.2242 0.2439 0.2918 -0.2561 -0.3092 0.2419 -0.3612 -0.3370 0.2953 -0.3217 0.2405 -0.2794 -0.2570 -0.3025 -0.3220 0.3311 0.2984 0.2572 -0.2490 -0.2324 -0.3368 0.3233 0.2356 -0.2394 -0.2812 -0.2591 0.3513 -0.3092 -0.2129 0.2539 0.2436 0.2429 0.3092 0.2203 0.2413 0.1940 -0.2586 0.2187 0.2012 0.2703 -0.3037 -0.3699 -0.3531 0.2995 0.2967 -0.2826 -0.3308 -0.2914 0.2740 0.2362 0.2385 0.2459 -0.3141 -0.2784 0.3386 -0.2305 0.2734 -0.2228 0.2664 -0.3004 -0.2972 -0.2171 0.2740 0.3020 0.2950 0.3190 0.3111 0.3674 -0.3456 0.1640 -0.2030 0.3690 0.2931 0.2869 -0.2373 -0.3208 -0.3241 -0.3379 -0.2713 0.3095 -0.2995 0.2482 -0.3740 0.2269 0.3332 0.3041 -0.1977 0.2233 -0.3145 -0.2397 -0.2918 0.2826 -0.2942 0.3606 0.2538 -0.2326 -0.3920 0.1752 0.2816 0.2798 0.2728 0.2625 0.2201 0.2227 0.2696 -0.3014 -0.2184 0.2984 0.2887 -0.3594 -0.2189 -0.3287 0.2160 -0.1944 -0.2959 0.3417 -0.2553 0.2770 -0.2363 -0.2363 0.2429 -0.2863 -0.2225 0.3409 0.3417 0.2395 0.2255 0.2626 -0.3304 -0.2323 0.2928 -0.2545 0.2902 -0.2613 -0.2470 0.2790 0.2867 -0.2920 0.2505 -0.3026 -0.2901 -0.2093 0.2045 0.3074 -0.2275 0.3298 -0.2681 0.2568 -0.2752 0.3344 0.3327 -0.3224 0.3284 -0.2542 0.2785 0.2410 -0.4016 0.2451 -0.2343 0.3479 -0.3782 0.3092 0.3535 -0.2202 -0.2536 0.2836 0.2469 0.2505 -0.2410 -0.3140 -0.3109 -0.2380 0.3143 0.2794 -0.2603 0.2834 -0.2466 0.2963 -0.2555 -0.2522 0.2096 -0.3137 0.2557 0.2215 0.2118 -0.2659 0.2746 0.4009 -0.2517 -0.2906 0.2736 0.3682 0.3116 0.2961 -0.3847 0.3239 -0.2189 -0.3156 0.2543 -0.2176 0.2615 -0.2758 0.2372 0.3181 0.2579 -0.3190 -0.2439 -0.3088 0.4031 -0.2895 0.3102 0.2153 0.2661 0.2552 -0.3216 -0.2185 -0.2501 0.2426 0.2426 0.2888 0.2768 -0.2150 0.2141 0.2893 -0.2629 -0.3474 -0.2222 -0.3230 -0.2290 0.2403 0.2377 0.2779 -0.2422 -0.2878 0.2746 0.2991 0.2121 0.2473 -0.2344 0.2961 -0.2669 0.3368 -0.2606 -0.2810 -0.3762 0.2561 -0.3061 0.2569 -0.2881 -0.3097 0.2644 -0.3119 0.2588 0.2547 0.3111 0.2363 -0.2668 -0.2023 -0.3177 -0.2278 -0.2873 0.3068 0.2982 0.2386 -0.2293 -0.2421 0.2336 0.2085 0.2333 -0.2580 -0.2953 -0.2504 -0.2872 -0.3001 -0.2346 -0.2103 -0.2451 -0.2070 0.3508 -0.2800 0.2452 -0.2294 -0.3889 -0.2381 -0.2430 -0.2869 0.3725 -0.2633 -0.2454 -0.3386 -0.2921 -0.2157 0.3098 -0.2494 0.2325 -0.2706 -0.3292 -0.2372 -0.3216 0.2874 0.3791 0.3209 0.3329 -0.2304 -0.2357 0.2516 -0.2015 -0.2714 0.2446 -0.2392 0.3171 0.3053 -0.2052 -0.3195 -0.3399 -0.2604 0.3420 0.2613 0.2610 0.2845 0.2748 0.2061 -0.2667 -0.2519 -0.3242 0.2130 0.3019 -0.2591 0.2568 -0.3446 -0.2257 -0.2407 0.3758 0.3139 0.3462 -0.2640 -0.2680 0.2086 -0.3359 0.3208 0.2450 0.3062 0.2799 -0.2295 -0.2542 -0.2873 0.3054 0.2752 -0.3609 -0.2684 -0.2980 -0.2337 0.2678 -0.2409 -0.2846 -0.2828 0.1981 -0.2398 -0.3471 -0.4045 0.2510 -0.2417 -0.3071 0.3103 -0.2407 0.3206 -0.2992 0.2709 0.2221 -0.3356 0.3814 0.2626 -0.2913 -0.3367 0.2773 -0.2336 -0.2184 0.2620 -0.3134 0.2516 -0.2573 0.3587 0.1964 -0.2270 0.2613 -0.2513 -0.3544 -0.4143 0.2816 0.2873 -0.3832 -0.2342 0.2432 0.1741 -0.3040 -0.2551 0.2174 -0.2775 -0.2482 0.2191 0.2919 0.2542 0.2031 -0.2682 0.2238 -0.2948 -0.2334 -0.2738 0.2889 -0.2906 -0.2406 -0.2744 -0.3558 -0.2198 -0.2709 -0.3660 -0.2960 -0.4088 0.2350 -0.2988 -0.3457 -0.4463 0.2741 -0.2938 -0.2865 0.2545 -0.2526 -0.2370 0.3287 0.1888 -0.2514 -0.2848 0.2973 0.2505 0.2801 0.2392 -0.3215 0.2130 0.2317 -0.2510 0.2813 0.2326 0.2287 -0.3179 -0.3770 -0.3335 -0.2357 -0.2279 -0.2176 -0.2823 0.2240 0.2661 0.2598 -0.2771 -0.2890 -0.2880 -0.2261 -0.2767 -0.2627 0.2079 -0.2680 0.2682 -0.2600 0.2538 -0.2562 0.2538 -0.2250 -0.3447 -0.2567 0.2955 -0.3069 -0.2393 0.2690 0.2002 -0.2149 0.2996 0.2245 -0.3229 -0.2861 -0.2539 0.3727 -0.2764 0.2786 -0.2923 -0.2833 0.3663 -0.2998 -0.3063 0.2495 -0.3975 -0.3158 0.3241 -0.2482 0.2160 -0.3004 0.2411 0.2163 0.3610 -0.3616 -0.3507 -0.2706 -0.2906 -0.2779 0.2979 0.2234 -0.2089 -0.3356 -0.2691 -0.3591 -0.3246 -0.2208 -0.2462 -0.2990 0.3304 0.2727 -0.3247 0.2034 0.2079 0.2999 -0.2597 0.1988 -0.2500 -0.2350 0.2421 -0.2582 -0.2388 -0.2213 0.2723 -0.3540 -0.2934 0.2509 -0.2359 -0.2810 -0.2592 0.2927 -0.2470 -0.2838 0.2275 0.3135 0.3180 -0.2977 -0.2888 0.2986 -0.3177 0.2603 0.2934 -0.2628 -0.3279 -0.2420 0.2723 -0.2241 0.2566 0.2881 0.2516 0.2350 -0.2985 -0.2785 0.2870 0.3606 0.2824 -0.2257 0.2158 0.2869 -0.2391 0.2778 -0.4193 0.2307 0.3367 0.2728 0.2822 -0.2911 -0.3565 0.2431 -0.4064 -0.2880 0.2461 -0.3005 -0.2803 -0.2353 -0.3117 0.3185 -0.2975 -0.2743 0.2613 -0.2514 0.2272 -0.2539 0.2918 -0.2508 0.2880 0.2209 -0.2430 0.2586 -0.2222 0.3327 -0.2487 -0.3379 -0.2387 -0.3869 -0.2526 0.2211 -0.2454 -0.2946 -0.2921 -0.2437 -0.3932 -0.2232 0.3577 0.2709 -0.2308 -0.2885 0.2969 -0.2289 -0.2215 -0.2681 0.3137 0.2347 0.2582 0.1857 -0.2519 0.2736 -0.3349 0.3981 0.2892 0.2624 0.4566 0.2678 0.2964 0.2646 0.2358 -0.3426 0.3251 -0.2799 -0.2836 -0.2378 -0.3191 -0.2466 0.2840 0.3568 0.2601 0.2902 0.2960 0.3353 0.2782 0.3138 0.3032 0.3031 0.2954 -0.3285 -0.2217 -0.2582 0.2088 0.2789 0.2685 -0.3348 -0.2544 0.2105 -0.3260 0.2628 -0.3084 -0.2895 -0.2170 -0.3255 -0.2722 0.2754 -0.2530 -0.3158 0.2285 0.3689 -0.2257 -0.2700 -0.2352 0.2857 -0.3384 0.2105 -0.2958 0.2700 -0.2366 -0.2748 -0.2490 -0.2884 0.2724 0.3484 0.2876 -0.2291 -0.2496 -0.2924 -0.2135 0.2139 -0.2696 0.3319 0.2291 0.2773 -0.2955 -0.2630 0.4087 0.2946 0.2364 -0.2466 -0.3656 -0.2490 -0.3371 0.3560 -0.2314 -0.2998 0.2323 0.2781 -0.2824 -0.3048 -0.3978 -0.2553 -0.2183 0.2605 0.2442 -0.2955 0.1950 -0.2777 0.2705 0.2641 -0.2275 -0.3145 -0.2711 0.2903 0.2538 0.2208 -0.3130 0.3071 -0.2335 0.2300 -0.2663 0.3015 -0.2081 -0.2098 0.2491 0.2466 -0.2430 -0.2229 0.3643 -0.3795 -0.2995 -0.3408 0.2766 0.2384 0.2105 0.2245 -0.2846 0.2897 0.2636 -0.2841 -0.2842 0.2465 0.2633 0.2989 -0.2294 -0.2327 -0.2371 0.2753 -0.2744 0.3616 -0.2279 0.2041 0.2548 0.3959 -0.2984 0.2800 0.2598 0.2234 -0.2508 -0.3462 0.2496 0.3321 -0.3410 -0.2431 0.2336 -0.4635 -0.3595 -0.3076 0.3047 -0.2276 -0.2555 -0.3498 -0.3699 0.2555 -0.2874 -0.2556 0.2661 -0.2306 -0.2875 -0.2848 -0.2802 -0.2342 -0.2838 -0.2959 -0.2709 -0.2805 0.2501 0.3499 -0.1685 -0.2539 -0.2933 0.3123 0.2122 0.1945 -0.2557 -0.2861 -0.2691 -0.2771 -0.3247 0.2754 -0.3207 0.2891 -0.2879 0.2049 0.2597 -0.2549 -0.2807 -0.2509 -0.3169 -0.2515 0.2565 -0.2365 -0.4039 0.2898 0.2554 0.2419 -0.2159 -0.2428 -0.2541 -0.3259 0.2670 0.3124 0.2363 0.2829 -0.2372 0.2088 -0.3038 -0.2256 -0.3070 0.1731 -0.2723 0.2535 -0.2312 0.2922 -0.2712 -0.2394 0.2449 0.3046 -0.2103 -0.2722 0.2354 -0.3289 -0.2607 0.2081 -0.2328 -0.2306 0.2783 -0.3459 0.2903 -0.2492 0.1982 0.1640 -0.2715 -0.2547 -0.3861 0.2769 -0.2162 -0.2088 0.2253 0.2843 0.3298 0.2749 -0.2450 0.2127 0.2728 -0.3125 -0.2611 0.2681 0.2528 0.2382 -0.2655 0.3049 0.2520 -0.2638 0.2225 -0.2136 0.3526 -0.2296 -0.2357 0.2606 -0.2405 -0.2447 -0.2320 -0.3076 -0.3362 -0.3501 0.2824 0.3009 -0.2472 0.3580 -0.2645 0.2743 -0.2367 -0.2581 0.3408 0.2340 0.3232 -0.3044 0.2100 0.2155 -0.2747 -0.2530 -0.2150 0.2266 0.2648 -0.3350 0.3086 -0.3456 -0.3508 0.2552 -0.3188 0.3798 -0.2601 -0.2945 -0.3724 -0.3326 -0.1998 -0.2475 -0.2494 -0.2526 0.3019 -0.3086 0.2328 0.2537 0.2860 -0.2028 -0.2476 -0.2815 -0.3019 -0.2215 -0.2571 -0.2594 -0.2718 -0.3072 -0.3753 0.2648 -0.2957 -0.2490 -0.2897 0.2764 0.2790 -0.2603 -0.2605 0.2274 -0.2641 0.2287 0.2523 0.4166 0.2500 -0.2717 0.2650 0.2883 -0.4162 0.3591 -0.2781 -0.3072 0.2290 -0.2359 -0.2617 0.2503 0.2346 0.3862 -0.3649 -0.2437 -0.3102" HIT_INDICES="9 29 30 34 93 104 117 186 213 234 262 387 473 527 531 648 701 755 760 784 823 829 923 1019 1029 1080 1082 1121 1205 1324 1538 1564 1569 1570 1802 1861 1914 2008 2054 2193 2252 2364 2370 2497 2514 2528 2642 2688 2855 2958 2979 3034 3076 3161 3274 3411 3646 3714 3735 3812 4177 4271 4385 4420 4655 4895 5019 5041 5226 5284 5383 5403 5493 5827 5964 6070 6273 6830 6959 7045 7051 7100 7170 7452 7678 7750 7776 7867 7880 8011 8206 8215 8279 8386 8409 8497 8525 8689 8707 8932 8950 9199 9282 9294 9304 9318 9600 9601 9634 9639 9643 9795 9807 9819 9833 9842" ES_PROFILE="0.0433 0.0770 0.1126 0.1461 0.1642 0.1861 0.2069 0.2190 0.2347 0.2505 0.2650 0.2668 0.2714 0.2786 0.2908 0.2902 0.2958 0.3008 0.3107 0.3184 0.3242 0.3334 0.3329 0.3314 0.3388 0.3415 0.3492 0.3529 0.3515 0.3457 0.3294 0.3322 0.3372 0.3425 0.3232 0.3215 0.3203 0.3145 0.3135 0.3026 0.2997 0.2911 0.2934 0.2830 0.2838 0.2849 0.2756 0.2730 0.2579 0.2491 0.2486 0.2446 0.2419 0.2346 0.2243 0.2114 0.1881 0.1818 0.1804 0.1731 0.1359 0.1264 0.1150 0.1117 0.0881 0.0644 0.0526 0.0513 0.0334 0.0286 0.0197 0.0189 0.0111 -0.0214 -0.0335 -0.0424 -0.0609 -0.1150 -0.1250 -0.1304 -0.1277 -0.1293 -0.1329 -0.1578 -0.1765 -0.1792 -0.1772 -0.1817 -0.1781 -0.1862 -0.2004 -0.1956 -0.1961 -0.2008 -0.1967 -0.1990 -0.1951 -0.2044 -0.1987 -0.2130 -0.2060 -0.2210 -0.2182 -0.2080 -0.1975 -0.1873 -0.1998 -0.1835 -0.1695 -0.1524 -0.1353 -0.1243 -0.0974 -0.0673 -0.0339 0.0038" RANK_AT_ES="1121.0000" RANK_SCORE_AT_ES="0.1204"/>
  <DTG RANKED_LIST="state1.rnk" TEMPLATE="na_as_pre_ranked" GENESET="gene_sets.gmt#HALLMARK_ANDROGEN_RESPONSE" ES="0.3924" NES="1.3533" NP="0.0588" FDR="0.1111" FWER="0.6580" RND_ES="0.2905 -0.2473 0.2715 0.3395 0.2224 0.2465 -0.2502 -0.2530 -0.2560 -0.4239 0.1821 0.3138 0.3452 -0.3268 -0.2442 -0.3141 -0.3410 0.3901 -0.4261 0.2597 -0.3376 -0.2516 -0.3410 -0.2380 -0.2774 0.2663 -0.3456 0.2826 -0.3989 -0.2975 -0.2084 -0.2057 -0.3129 -0.2373 -0.2982 -0.2623 -0.2532 -0.2950 0.4829 -0.2791 -0.3092 -0.3611 -0.3763 0.3307 0.2598 -0.2557 0.2909 -0.2674 0.3301 0.3715 0.2829 0.2897 -0.2920 -0.2946 -0.3116 -0.3731 -0.4019 0.2969 -0.3564 0.2108 0.2737 -0.4085 0.2556 -0.2394 -0.3022 0.2933 -0.2635 -0.3095 -0.2247 -0.2801 -0.3277 0.2641 -0.2666 0.2422 -0.2431 -0.2730 -0.2438 0.1978 -0.2856 -0.3830 0.3052 -0.2887 0.2549 -0.2962 -0.2294 0.2508 0.3021 0.3097 -0.1761 0.2872 -0.2828 -0.4276 0.3699 -0.3251 0.2329 -0.3173 0.2886 0.2701 0.3283 0.2931 0.3202 -0.2973 0.3125 -0.3611 -0.2993 0.1996 -0.4214 -0.2944 0.2721 -0.4273 -0.2965 -0.3836 0.2456 -0.2295 -0.2735 0.3192 -0.2254 0.3312 -0.2865 0.2689 -0.3150 -0.2776 0.2203 0.4235 0.3128 0.3319 0.2919 0.3123 0.2504 0.3036 -0.2243 -0.2603 0.2111 0.3232 -0.3771 0.2529 0.3181 0.4058 -0.2387 -0.4386 0.2626 -0.2734 -0.3497 0.2764 0.2675 0.2312 0.4129 0.3258 0.2936 0.2904 -0.2467 0.2208 -0.2936 -0.2408 -0.2181 -0.4028 -0.2609 -0.2814 -0.2750 -0.2560 0.2239 0.3137 -0.3025 -0.2332 0.3563 -0.3514 -0.2569 0.2933 0.2218 0.2264 -0.2903 0.1927 -0.3191 -0.1954 0.2962 -0.3853 -0.2965 -0.2643 -0.2136 -0.2410 0.2932 0.2952 -0.3630 -0.2777 0.2584 -0.3166 0.2609 -0.3302 0.2564 -0.3918 -0.2900 -0.2348 0.2255 -0.3614 0.2293 0.2146 0.3833 -0.2307 -0.3491 -0.2310 0.2232 -0.3084 -0.3205 -0.2172 -0.3459 -0.3658 -0.3573 0.3040 -0.3433 -0.2795 0.2202 0.2357 -0.2536 -0.3056 -0.2153 0.2082 -0.2774 0.2568 -0.1999 0.3157 -0.2263 0.2783 0.3145 0.1977 -0.2843 0.3401 -0.2293 0.3448 0.3923 -0.2915 0.2776 0.3232 -0.3006 0.3360 0.1865 0.2411 -0.2747 -0.2636 0.2651 0.3029 0.2445 0.2960 0.4495 -0.2074 -0.2572 0.4472 0.3053 0.2818 -0.2079 0.3353 -0.2287 -0.2215 0.3440 0.3442 -0.2561 0.3329 0.2751 0.3123 -0.2751 -0.3430 0.2252 0.3498 -0.3204 0.2341 -0.2804 -0.4231 -0.3137 0.4107 0.2747 0.4205 -0.2897 0.3214 0.2695 0.2683 -0.2988 -0.2184 0.1993 0.2982 -0.2900 0.2058 0.3225 -0.3401 0.2316 -0.2890 -0.2339 -0.2729 0.2487 -0.3266 -0.3180 -0.2452 -0.3993 0.2270 0.3527 0.2006 0.3337 0.2015 0.3213 0.3333 0.3276 0.3226 0.2130 0.2783 -0.3130 -0.1604 -0.2668 0.2723 -0.5218 -0.2746 -0.3021 0.2095 -0.3363 0.3324 0.2260 0.3226 -0.3190 -0.2928 -0.2640 0.2667 0.3369 -0.2866 -0.2197 0.3335 0.3210 0.2906 -0.2327 -0.2527 -0.2765 -0.3469 0.3445 -0.4809 -0.2660 -0.2678 0.2475 0.2720 -0.2282 -0.2857 -0.2582 0.4185 -0.3205 0.2567 -0.2236 -0.2717 -0.2634 0.2398 0.3171 0.3782 -0.3364 -0.2935 -0.3335 -0.3379 -0.2741 0.2204 0.3108 0.2507 0.2771 -0.2626 0.2862 0.2803 0.3239 -0.2315 -0.2760 -0.3188 -0.3105 -0.2841 0.2361 -0.2957 0.2722 -0.2644 0.1861 -0.2700 -0.2154 0.2991 -0.3652 0.1890 0.2320 -0.3036 0.2969 0.4042 -0.2604 -0.2827 0.3593 -0.2738 -0.2137 -0.2581 0.3629 -0.2952 -0.3003 -0.2718 0.2319 0.3357 -0.3293 -0.3643 0.3218 0.3493 -0.2279 -0.3975 0.2222 0.2053 -0.3198 -0.2891 -0.2639 0.2303 0.3190 0.3453 -0.3721 0.2813 0.3047 0.3535 0.2243 0.2504 0.3044 0.4030 -0.2543 -0.2555 -0.3311 -0.2458 -0.3533 0.2507 0.4185 0.2980 -0.2882 -0.2792 0.2826 -0.3151 0.2657 -0.2419 0.2233 -0.2969 -0.2495 0.2488 0.2107 -0.3771 0.2617 0.3190 -0.3097 0.3336 -0.2417 0.1927 0.2754 0.2992 0.3291 -0.2492 -0.2593 -0.2260 -0.2800 -0.2537 0.2688 -0.2341 -0.3695 -0.2494 -0.2656 -0.2469 -0.3668 -0.3146 -0.3419 -0.3006 0.3661 0.3329 -0.3543 -0.1988 -0.3624 -0.2740 0.2477 -0.2494 0.2745 -0.2665 -0.2697 -0.2577 -0.2755 0.2732 -0.2818 -0.3821 -0.2945 0.3113 -0.2489 -0.2109 0.2273 0.3322 0.3145 -0.2621 0.2313 0.2461 0.3418 0.2542 -0.4117 0.2728 -0.3372 0.3856 -0.3473 0.3036 -0.3074 0.3062 -0.2155 -0.2493 -0.2450 -0.2736 -0.2667 -0.3572 0.3023 0.3820 0.2141 -0.4317 0.2984 0.3129 -0.3778 0.2332 0.2522 -0.1782 0.3155 0.2288 -0.2501 0.3413 0.2075 0.3832 -0.2425 0.2299 -0.2273 0.3148 0.3013 -0.2954 -0.2227 0.2792 0.2847 -0.3434 -0.2301 0.2475 -0.3225 0.3192 -0.2331 -0.3129 -0.2662 0.3698 0.2100 -0.2847 -0.2455 -0.3297 -0.2781 -0.4367 -0.3780 -0.2718 0.3035 0.2784 -0.2797 -0.3240 -0.2758 -0.3798 -0.3275 0.3059 -0.3384 0.2431 0.3276 0.3975 -0.4112 -0.4152 -0.2473 -0.2627 0.2263 0.2695 0.2190 0.3011 -0.2647 -0.2477 -0.3675 -0.2505 0.2064 0.2520 -0.2898 -0.2159 0.3605 0.3088 -0.2236 0.2233 0.3580 -0.3324 -0.2967 -0.2862 0.3188 -0.2161 0.3016 0.4110 0.2540 -0.4289 -0.3096 0.2332 -0.3192 0.4235 -0.2283 -0.2702 0.2415 -0.2697 0.2279 -0.2342 -0.2302 0.1716 -0.4221 -0.2494 -0.2854 0.2321 0.1943 -0.2170 0.2447 -0.3030 -0.3296 -0.3381 -0.2992 -0.1927 -0.4096 0.1979 -0.2202 -0.2896 -0.3245 -0.2189 0.2194 0.3384 0.3200 -0.2719 0.3464 0.3125 0.3570 0.3003 -0.3332 -0.2559 0.2555 0.3103 -0.2960 -0.2440 0.2359 0.3306 -0.3505 -0.2608 -0.3153 0.2336 -0.2195 -0.3008 -0.3972 0.2239 -0.2837 -0.3026 -0.2912 -0.3144 0.2888 -0.2729 0.2275 -0.2251 -0.2740 0.3128 0.2598 0.3506 -0.2788 0.2363 -0.3072 -0.2974 -0.3019 0.4351 -0.2482 -0.3222 -0.4375 0.2559 -0.2828 -0.2712 -0.2537 -0.2208 -0.3416 -0.2935 0.2999 0.2586 -0.2930 -0.2728 -0.3108 0.3279 0.3452 -0.2928 0.4834 -0.2856 0.2551 -0.3329 0.2389 -0.2361 0.3461 -0.2301 -0.2221 -0.2437 -0.2413 -0.2783 -0.3622 0.2945 -0.2314 0.2205 0.3789 -0.3739 -0.3352 -0.2761 0.3091 0.2759 -0.2760 0.1705 0.2903 0.2833 -0.3151 -0.2107 0.2591 -0.2467 -0.2403 0.2583 0.3382 -0.1835 0.3620 -0.2962 -0.2150 -0.2030 0.3042 -0.2275 -0.2471 0.3186 -0.3876 -0.3704 0.2780 0.3009 0.3040 -0.3803 -0.2539 -0.3039 0.2289 0.2934 -0.2478 -0.2904 0.2412 0.2425 -0.3141 -0.3986 0.2451 0.3274 0.4090 0.2790 -0.2499 -0.2110 -0.2688 0.2743 0.2315 -0.2714 0.1868 -0.2289 -0.2837 0.2804 -0.4442 0.2492 -0.2707 0.2585 0.3338 -0.2673 -0.2813 -0.2978 0.3393 0.2172 0.2806 0.2886 -0.3115 -0.2423 0.2470 0.2332 0.3161 0.3811 0.3245 0.2738 -0.3896 0.2564 -0.3765 -0.3023 0.2571 -0.2462 0.2200 -0.2312 0.3069 0.4838 0.3335 0.2283 -0.2703 -0.2506 0.2477 -0.2628 -0.3614 -0.3474 -0.2198 0.4242 0.2491 -0.2599 -0.2405 -0.4409 -0.2401 -0.2500 -0.3961 -0.2547 -0.2936 0.2674 -0.3599 0.2362 -0.3345 0.2094 -0.2362 -0.2318 -0.2803 0.2182 0.2485 0.3441 -0.3366 -0.2001 0.2636 0.3784 0.2357 -0.3298 -0.2557 -0.2517 -0.2358 -0.3857 -0.2986 -0.2506 0.2272 -0.4428 -0.3661 -0.3354 -0.3174 -0.2906 -0.2840 -0.3171 -0.2777 -0.3084 0.3230 -0.3115 0.2577 0.2234 0.3957 -0.2073 0.2453 0.3104 0.3328 -0.2484 -0.3437 -0.3069 0.3831 -0.3395 0.2023 0.3310 0.2576 -0.2817 -0.3046 0.2617 -0.3822 0.2226 0.3190 -0.2604 0.3748 0.2685 0.2688 -0.2450 0.4018 -0.2552 -0.2663 -0.3354 -0.3120 -0.2945 -0.4167 0.3164 0.2790 -0.2909 -0.2198 0.2745 0.2950 -0.2298 -0.3406 0.2696 0.3400 0.2659 0.2390 0.2333 0.2701 -0.2620 0.2151 0.4345 -0.2449 -0.3052 -0.2546 0.2687 0.3143 -0.2553 0.2359 0.1837 -0.2995 0.3702 -0.2726 0.3788 0.2808 -0.2829 -0.2149 -0.3000 -0.2935 -0.3795 -0.2580 0.3032 0.2693 0.2671 0.3238 0.2879 0.4113 -0.1916 -0.3681 0.3558 -0.2385 0.2643 0.3077 0.3443 -0.2031 0.2724 -0.3109 0.2473 0.2716 0.2298 -0.2329 -0.2754 0.2883 0.3129 -0.2801 -0.2682 -0.2404 -0.3154 -0.3263 0.3353 0.3344 0.3463 -0.2698 0.3164 0.3009 -0.3140 -0.3085 0.2598 -0.3147 0.2603 -0.3922 -0.3838 -0.3469 -0.2587 -0.2850 -0.4209 -0.3387 0.3064 0.4004 0.2864 0.4151 0.1992 -0.2899 0.2483 -0.3937 0.2755 0.3745 0.2011 -0.2910 0.3398 -0.2694 0.2954 0.2885 -0.2430 -0.4530 0.2941 -0.3785 0.3108 0.2887 -0.2971 0.2977 -0.2769 0.3761 0.2186 0.2686 0.2837 -0.3074 0.3580 0.3688 -0.3242 -0.3428 -0.2803 -0.2921 -0.3416 -0.3281 -0.2248 -0.3038 -0.3317 0.2875 0.3021 -0.2382 -0.2471 0.2784 0.2818 -0.2614 -0.3844 -0.2694 0.2928 -0.3218 0.2544 -0.2967 -0.3787 0.3991 -0.3835" HIT_INDICES="12 23 29 110 160 209 230 467 495 567 605 731 764 765 780 802 834 881 987 999 1025 1389 1528 1780 2001 2098 2353 2543 2636 2743 2887 3076 3274 3535 3553 3594 3877 3901 3906 4162 4359 4384 4989 5127 5260 5826 5843 5937 6154 6519 6701 6780 7142 7191 7684 7870 8115 8123 8173 8442 8536 9044 9094 9216 9331 9336 9338 9609 9640 9650 9718 9762 9791 9807 9812" ES_PROFILE="0.0615 0.1170 0.1682 0.1922 0.2161 0.2378 0.2617 0.2570 0.2731 0.2833 0.2964 0.2989 0.3106 0.3254 0.3386 0.3508 0.3616 0.3703 0.3719 0.3830 0.3924 0.3641 0.3580 0.3389 0.3219 0.3171 0.2953 0.2795 0.2733 0.2654 0.2534 0.2363 0.2179 0.1926 0.1920 0.1890 0.1609 0.1591 0.1592 0.1333 0.1135 0.1113 0.0509 0.0382 0.0262 -0.0290 -0.0283 -0.0352 -0.0543 -0.0879 -0.1024 -0.1063 -0.1382 -0.1380 -0.1819 -0.1938 -0.2108 -0.2037 -0.2006 -0.2186 -0.2183 -0.2567 -0.2478 -0.2448 -0.2394 -0.2228 -0.2058 -0.2093 -0.1871 -0.1623 -0.1391 -0.1098 -0.0753 -0.0362 0.0068" RANK_AT_ES="1025.0000" RANK_SCORE_AT_ES="0.1308"/>
  <DTG RANKED_LIST="state1.rnk" TEMPLATE="na_as_pre_ranked" GENESET="gene_sets.gmt#HALLMARK_EPITHELIAL_MESENCHYMAL_TRANSITION" ES="0.3659" NES="1.3764" NP="0.0225" FDR="0.0981" FWER="0.5820" RND_ES="-0.2997 -0.2686 -0.2494 -0.3429 -0.2866 -0.3004 -0.2627 -0.2452 -0.3454 0.2837 0.2522 0.3480 0.3111 0.3263 -0.2740 -0.3489 -0.2156 0.2736 0.2109 -0.2385 0.2509 0.2130 0.2666 -0.2123 0.2706 0.3009 -0.2185 -0.2472 -0.3183 0.2850 -0.2009 -0.2743 -0.2704 0.3245 -0.1879 -0.2889 -0.2501 -0.3101 0.3467 0.2898 -0.2214 0.2578 -0.2380 -0.2413 -0.2586 -0.2471 -0.2680 -0.2365 -0.2964 -0.2345 -0.3103 -0.3737 0.2342 -0.2950 -0.2414 0.2517 -0.2436 0.2639 0.3230 0.2891 0.2323 -0.2549 -0.2945 -0.2794 0.2503 -0.3243 0.3159 -0.2435 0.2557 -0.2816 0.2914 0.2482 0.2953 -0.2959 0.2579 0.2437 -0.2033 -0.2733 -0.2702 0.2936 -0.3013 -0.2851 -0.2404 0.2672 0.2277 -0.2872 0.2110 -0.2643 0.3067 0.3133 0.3069 0.2321 0.2607 0.3195 -0.2517 0.2326 -0.2547 -0.2832 -0.2537 0.2137 -0.3276 0.2271 0.3126 0.2151 -0.2562 0.2504 -0.3219 -0.3110 0.2092 -0.3130 0.2704 -0.2377 0.2357 -0.3092 0.2273 0.2625 0.2240 0.2556 0.2441 0.2085 0.2150 -0.3199 0.2742 -0.2411 -0.2093 -0.2935 0.2721 0.2292 0.3024 -0.2331 -0.1994 0.2243 -0.2584 -0.4084 0.1970 -0.3575 0.2589 -0.2931 0.3251 -0.2527 -0.3348 -0.2431 0.2791 0.2380 -0.3006 -0.2246 -0.2773 0.2062 -0.2996 -0.3333 -0.2745 -0.2484 -0.2749 -0.3012 0.2406 0.2533 -0.2679 0.3275 -0.2613 0.2567 -0.2917 0.2049 0.2187 -0.2706 0.3312 -0.2506 -0.2487 -0.2261 -0.2845 -0.2214 -0.2771 0.2262 -0.2448 -0.3034 0.2521 0.2554 0.2231 -0.2317 -0.2429 -0.2069 -0.3111 0.2047 -0.2534 -0.2448 0.2504 -0.3038 0.2574 0.2786 -0.2076 -0.2735 -0.2606 -0.2511 0.3226 -0.2410 0.2208 -0.3267 -0.2642 0.2645 0.2510 -0.2271 0.2667 -0.2653 -0.3219 -0.3382 0.2273 -0.2465 0.2398 0.2576 -0.2345 -0.2098 0.2530 -0.2659 0.3735 -0.3004 -0.2542 0.2892 0.2366 -0.2132 0.2953 0.2902 -0.2686 -0.2732 -0.2908 0.2712 -0.2417 0.2696 -0.2392 -0.2343 -0.2321 -0.2490 -0.1872 -0.3359 -0.2964 0.2940 0.2146 0.2939 0.3167 -0.3034 -0.2583 -0.2648 -0.2205 0.2465 -0.3030 -0.3197 0.2370 -0.2887 0.2715 0.2263 -0.2509 -0.3108 -0.2534 0.3652 0.2468 0.2387 0.2884 0.3257 -0.3317 -0.2817 0.2458 -0.2811 -0.2536 0.3102 0.2788 -0.2298 0.2411 -0.2213 0.2581 -0.2179 -0.2772 -0.2993 -0.3639 -0.3069 -0.2150 0.3240 -0.2706 -0.3996 -0.2682 0.2217 0.2635 -0.2414 -0.2167 0.2209 -0.2944 -0.2486 -0.2479 -0.2113 0.2691 0.2150 -0.2541 0.2459 -0.2512 -0.3156 -0.2447 0.2404 -0.2653 -0.2916 -0.2551 -0.3159 0.3290 0.2992 0.2002 0.2555 0.2332 -0.2651 -0.3039 0.2531 -0.2673 -0.2894 -0.2518 0.2577 -0.2677 0.2615 0.3353 -0.3173 0.2833 -0.2549 -0.2495 0.3179 -0.2963 -0.2459 -0.4070 -0.1916 -0.3500 -0.2850 -0.2727 0.3249 -0.2014 -0.2816 0.2745 0.2833 0.2998 0.2737 0.2171 0.3709 -0.2729 0.2143 -0.2501 -0.2628 -0.2601 0.2481 -0.2622 -0.3737 -0.2171 -0.2375 0.2947 0.2873 -0.2816 -0.3066 -0.1964 -0.3310 -0.2757 0.2606 -0.2590 -0.2328 -0.2602 0.2600 -0.2650 0.2679 0.2465 0.2956 -0.2729 0.2370 -0.2814 0.3250 -0.3182 -0.2657 -0.2302 0.2915 0.2289 0.2111 0.2632 -0.3121 -0.2418 -0.2016 0.2358 0.2771 0.3311 0.1937 0.3219 -0.2713 0.2758 0.3887 -0.2869 -0.3326 -0.2777 0.2616 -0.2677 -0.2536 0.3012 -0.3527 0.2061 -0.2712 -0.3261 -0.2249 0.2261 -0.2524 -0.2093 0.2439 -0.2722 0.2561 -0.2584 0.2228 0.2443 0.3022 0.2792 -0.2549 0.2589 0.2207 -0.2102 -0.2332 -0.2449 0.3071 -0.4462 0.2990 -0.2146 0.2962 -0.2147 0.2107 -0.2433 -0.2587 0.2507 0.2645 -0.3017 -0.3159 0.3652 0.2620 0.2137 0.2930 -0.2311 -0.2687 -0.2825 -0.3344 -0.3979 0.2705 -0.2727 -0.2506 -0.3938 -0.2267 -0.1928 -0.2962 -0.3154 0.2723 -0.3181 -0.3656 0.1986 0.2377 0.2361 0.2679 0.2748 -0.2601 0.2264 0.2584 -0.2603 -0.3187 -0.2302 0.2384 -0.2821 -0.2472 -0.2851 -0.2616 -0.2769 0.2380 -0.2468 -0.2483 0.2342 0.2668 0.2140 -0.2420 0.2868 0.2122 -0.2345 -0.2505 0.2012 -0.2097 -0.2623 -0.2824 -0.2240 -0.2416 -0.2448 -0.2850 -0.3181 0.2104 -0.2320 0.2534 -0.3268 0.2882 -0.2455 0.2281 0.2358 -0.2146 0.3081 -0.3646 -0.2822 -0.2511 -0.3440 -0.2625 -0.2243 -0.2644 0.2264 0.2850 -0.3033 -0.2449 0.2531 0.2460 0.2117 -0.2152 0.2489 -0.2896 0.2632 0.2227 -0.2373 -0.3041 0.2658 0.2648 -0.2225 -0.2962 0.2571 -0.3281 0.2804 0.2123 -0.2411 -0.3035 -0.2330 0.2852 0.2616 -0.2801 0.2435 -0.3098 -0.3736 -0.3480 -0.2674 -0.2259 0.2797 -0.3102 0.3931 0.3088 -0.2374 0.3162 -0.3021 -0.3235 -0.2408 0.2347 -0.2526 0.2323 -0.2498 -0.3988 -0.2300 -0.1916 -0.2676 0.3123 -0.2193 0.2747 0.3641 -0.2830 0.3655 0.2310 -0.3167 0.2359 -0.2639 -0.2321 0.2512 -0.2342 0.2763 0.2110 -0.2186 -0.2581 0.2652 0.2094 -0.2734 0.2349 0.3247 -0.2856 -0.3236 0.2560 -0.3283 -0.2863 -0.2665 0.3126 0.2641 -0.3271 0.2126 0.2055 0.3267 -0.2953 -0.2804 0.2656 0.2502 -0.2264 -0.2743 0.2254 0.2210 0.2318 -0.2644 -0.3219 0.2828 0.3096 0.3203 -0.2554 -0.3206 -0.2518 0.2589 0.3395 -0.2899 0.2706 -0.2543 -0.2098 -0.3001 0.2632 0.2341 -0.2475 -0.2809 -0.3696 0.2471 0.2949 -0.2225 0.2275 -0.2532 -0.3270 -0.3047 -0.2493 0.2564 0.2190 0.2550 -0.2289 0.2664 -0.2381 -0.2755 0.2638 -0.2512 -0.2863 0.2262 0.3049 0.2522 0.2390 0.2195 -0.2212 0.2236 0.2135 -0.2474 -0.1736 0.2410 0.2695 0.3493 0.2428 -0.3306 0.3405 -0.2556 0.2370 0.1792 -0.2194 -0.3226 0.2550 -0.2108 -0.2699 0.2597 -0.2636 0.2389 -0.2619 0.2538 0.2579 0.2606 0.2657 0.2510 0.2211 0.2724 -0.2832 0.2827 0.2588 0.2335 -0.2193 -0.2458 -0.2663 -0.3093 0.3635 0.3155 0.2207 -0.2947 -0.3023 -0.2716 -0.2360 0.3023 -0.3224 -0.2412 -0.2500 -0.3205 -0.3080 0.2036 0.2868 0.1466 -0.2567 -0.3243 -0.3316 -0.2147 -0.2366 -0.2589 0.2908 0.2827 0.2367 0.2967 -0.2837 0.3113 -0.2533 -0.2453 -0.2666 -0.2221 -0.2796 -0.2709 0.2246 0.2282 -0.2900 -0.3325 -0.3182 -0.1860 -0.3910 -0.2936 -0.2713 0.2983 -0.2414 0.2984 -0.2314 -0.3167 -0.3182 -0.3296 0.2479 -0.2200 -0.2269 0.2563 0.3025 0.2855 -0.2545 0.3351 0.3107 -0.2794 -0.2781 0.3424 0.2962 0.2831 -0.2345 -0.3428 -0.2215 -0.3030 0.2438 0.2568 -0.2850 -0.2889 -0.2402 -0.2460 -0.3057 0.2482 -0.2209 0.2597 -0.2090 0.3127 0.3206 0.3198 -0.2503 0.3098 0.2397 -0.2868 -0.2440 0.1998 0.2687 -0.1962 0.2927 -0.2942 0.2582 0.2470 -0.2786 0.2668 -0.2717 0.2086 -0.2578 0.3029 0.2562 -0.2638 -0.3332 0.2251 0.2105 0.2484 -0.1936 0.3360 0.2413 0.2021 -0.3241 -0.2967 0.2436 -0.2696 0.3872 0.2649 0.2491 0.2912 -0.2880 -0.3575 -0.3791 0.2689 -0.2965 -0.3986 -0.1879 -0.2622 -0.2349 0.3596 0.2893 -0.3090 -0.4050 0.2592 -0.2562 -0.2379 0.2214 0.2908 -0.2551 0.2956 -0.3103 -0.1862 -0.2362 0.2398 0.3246 -0.2790 -0.2629 0.2522 -0.3207 -0.2660 -0.3094 -0.2260 -0.2642 0.2650 0.1864 0.3419 -0.2557 -0.2050 -0.3156 -0.2397 -0.2995 -0.2914 -0.2017 0.2603 0.2523 -0.2313 -0.2678 -0.3035 -0.2575 0.3157 -0.3026 0.3981 -0.2637 0.2614 0.2071 0.3729 0.2024 0.2915 0.2087 -0.2148 -0.3338 -0.2800 -0.2529 0.2395 -0.3471 -0.3496 0.1901 -0.3212 -0.2289 -0.2807 -0.2669 0.3014 0.2972 0.2631 0.2794 -0.2830 -0.3039 -0.2501 -0.2491 0.2104 -0.2720 -0.2798 0.1988 -0.3107 -0.3472 0.3268 -0.3068 -0.3979 0.2453 0.2552 -0.2728 0.2904 -0.3356 -0.1977 -0.2563 0.3052 0.3618 0.2037 0.2955 0.2123 0.2670 0.2613 -0.3477 0.2261 0.2535 0.3225 0.2670 -0.2043 0.3664 -0.2738 0.3775 -0.2379 0.2819 0.2635 0.2425 -0.2749 -0.2004 0.2530 0.2557 0.2842 -0.2762 -0.2354 -0.3072 -0.2612 0.3159 -0.2844 0.2420 -0.2458 -0.2186 0.2341 0.2915 -0.2822 -0.3476 0.2739 -0.1877 0.2373 0.2908 -0.2987 0.3416 0.2451 0.2997 0.2467 0.3070 0.4052 -0.2544 0.2093 -0.2419 0.2677 -0.2500 -0.3730 -0.2574 -0.3877 -0.3879 -0.2158 -0.2713 0.2803 0.2656 0.2481 -0.2862 -0.3188 0.2387 0.3556 -0.2639 0.3345 -0.3038 -0.3250 -0.2496 0.2705 -0.1810 -0.2197 0.2761 -0.2619 -0.3288 -0.2501 0.2670 -0.2533 0.2539 -0.2414 0.2774 -0.2678 -0.3431 0.2368 0.2232 -0.2319 -0.2824 -0.2944 -0.2679 0.2416 -0.3306 -0.3096 -0.2750 0.2270 -0.2458 -0.3966 -0.2629 -0.2272 0.2507 0.2772 0.2345 0.2918 0.2424 0.2347 0.1962 -0.2412 -0.2484 -0.2873 -0.2412 -0.2648 -0.2867" HIT_INDICES="4 5 11 12 15 16 17 22 31 74 89 104 111 132 147 175 244 260 387 462 517 661 753 866 963 968 1002 1082 1115 1118 1212 1250 1430 1462 1463 1482 1503 1582 1655 1800 1825 1914 1944 2040 2111 2193 2252 2302 2497 2691 2705 2796 3161 3279 3373 3688 3812 3956 4084 4570 4789 4826 4894 5041 5423 5662 6130 6510 6548 6579 6606 6974 7001 7051 7100 7190 7397 7404 7462 7471 7510 7580 7628 7642 7651 7949 8021 8026 8099 8128 8141 8276 8360 8484 8666 8684 8736 8814 8976 9016 9043 9097 9101 9119 9151 9160 9169 9187 9209 9220 9279 9392 9418 9515 9520 9529 9532 9551 9570 9605 9615 9650 9676 9738 9751 9771 9786 9807 9827 9834 9837" ES_PROFILE="0.0347 0.0696 0.0983 0.1273 0.1552 0.1830 0.2102 0.2362 0.2589 0.2720 0.2868 0.3008 0.3151 0.3272 0.3396 0.3498 0.3547 0.3648 0.3615 0.3630 0.3659 0.3588 0.3564 0.3512 0.3473 0.3527 0.3549 0.3521 0.3539 0.3588 0.3540 0.3548 0.3404 0.3411 0.3450 0.3469 0.3486 0.3442 0.3401 0.3283 0.3287 0.3224 0.3221 0.3148 0.3099 0.3038 0.2999 0.2969 0.2787 0.2603 0.2603 0.2524 0.2159 0.2047 0.1959 0.1641 0.1518 0.1374 0.1245 0.0750 0.0530 0.0497 0.0433 0.0289 -0.0094 -0.0329 -0.0794 -0.1167 -0.1188 -0.1202 -0.1211 -0.1567 -0.1572 -0.1601 -0.1628 -0.1695 -0.1881 -0.1862 -0.1894 -0.1876 -0.1888 -0.1931 -0.1950 -0.1935 -0.1915 -0.2186 -0.2224 -0.2193 -0.2231 -0.2223 -0.2199 -0.2297 -0.2341 -0.2423 -0.2560 -0.2528 -0.2529 -0.2555 -0.2661 -0.2640 -0.2605 -0.2595 -0.2533 -0.2486 -0.2451 -0.2391 -0.2331 -0.2279 -0.2230 -0.2169 -0.2154 -0.2184 -0.2123 -0.2125 -0.2031 -0.1941 -0.1844 -0.1761 -0.1674 -0.1598 -0.1496 -0.1411 -0.1312 -0.1227 -0.1089 -0.0947 -0.0791 -0.0623 -0.0424 -0.0197 0.0043" RANK_AT_ES="517.0000" RANK_SCORE_AT_ES="0.2014"/>
  <DTG RANKED_LIST="state1.rnk" TEMPLATE="na_as_pre_ranked" GENESET="gene_sets.gmt#HALLMARK_GLYCOLYSIS" ES="0.3923" NES="1.5023" NP="0.0020" FDR="0.0332" FWER="0.2360" RND_ES="0.2510 0.2650 0.3035 0.2625 -0.2562 0.2525 0.3578 -0.2893 -0.2647 0.2143 0.2378 0.2381 0.2737 0.2454 0.1929 -0.2798 -0.2344 0.2046 -0.2330 -0.2733 -0.3126 0.2678 -0.2965 -0.2811 -0.3077 -0.3017 -0.2231 -0.2572 0.2638 0.2440 0.2304 0.2255 -0.2526 -0.3412 0.2256 -0.2903 0.2639 -0.2686 -0.2894 -0.2279 -0.2216 0.3076 -0.2436 -0.2712 0.3493 0.3131 0.2680 0.2485 -0.2605 -0.2315 0.2454 -0.2614 -0.3245 -0.2933 0.2196 -0.2256 0.2018 0.3155 0.3610 -0.2508 0.2242 0.2443 -0.3429 0.2383 0.2506 0.2519 -0.2993 -0.2309 0.2544 -0.2477 -0.2514 0.2416 0.2478 -0.2621 -0.2652 0.2128 0.2889 -0.2181 0.3119 0.2819 0.2709 -0.2433 -0.3020 0.2568 -0.2050 0.2970 -0.2687 -0.2619 0.2295 0.2785 0.2489 0.2358 -0.2664 0.2842 0.2164 -0.2195 0.2846 -0.3494 0.2760 0.2818 -0.2311 0.2736 -0.3890 -0.2903 -0.2564 -0.2287 -0.2379 0.3239 -0.2868 -0.2688 -0.2459 -0.2434 0.2589 0.2728 0.2756 0.2255 0.2723 -0.2334 0.1819 -0.3386 0.2626 -0.2800 0.3246 0.2104 0.2994 -0.2515 -0.3438 0.2209 0.2882 -0.2157 -0.3051 -0.2375 0.2358 -0.2625 -0.2553 0.2364 0.2259 -0.2616 -0.2200 0.2714 -0.2140 -0.2954 -0.2929 -0.2114 0.2494 -0.2516 0.3141 -0.2301 -0.2385 0.2191 0.2453 -0.2289 0.2485 0.3761 -0.2721 0.2515 -0.2141 0.3039 0.2908 0.2251 -0.3056 -0.2405 -0.2667 0.3318 -0.2105 0.2515 -0.2636 -0.2671 -0.2356 -0.3233 -0.2710 0.2677 -0.3689 -0.2182 -0.2579 0.3294 -0.3450 0.2831 0.2954 -0.2857 -0.3233 0.2256 -0.3159 -0.2070 -0.3136 0.2521 -0.2271 0.3041 -0.2301 0.2685 0.2048 -0.2655 -0.2374 -0.3589 0.2829 0.2293 0.2547 -0.3090 0.2876 0.3034 0.2072 -0.2319 0.2391 0.2428 -0.2020 -0.3414 0.2353 -0.2540 0.2601 -0.3038 -0.2417 -0.2266 -0.2711 -0.2081 0.2537 0.3650 -0.3382 0.2405 0.2015 0.2407 -0.2257 0.2309 -0.3067 -0.2455 0.3001 0.2169 0.2761 0.2684 0.2966 -0.3300 0.2505 0.2645 -0.2156 0.2741 -0.3040 -0.2400 -0.2561 0.2347 0.3525 -0.3197 0.2210 -0.2364 -0.2455 -0.2907 -0.2271 -0.2781 -0.2932 0.3426 0.2749 -0.2483 -0.2247 -0.2792 0.2889 0.2211 0.2420 -0.2420 0.3730 -0.3836 -0.2595 -0.2659 -0.2826 -0.2873 -0.2852 -0.2589 0.2721 -0.2801 0.2370 0.2363 0.2543 -0.2118 0.2059 -0.2843 -0.2613 -0.2630 -0.2606 0.2216 -0.2527 -0.1787 0.2512 -0.3313 -0.2569 -0.3477 -0.3183 0.2304 0.3177 -0.3391 0.2446 -0.2725 0.3338 0.2896 0.2614 -0.2535 -0.2642 0.2253 0.2609 -0.2457 -0.2665 -0.2811 0.2297 -0.3414 0.2417 -0.2333 -0.2110 -0.2578 0.3517 0.2407 0.3377 0.3677 -0.2521 0.2820 -0.2934 0.2438 -0.2778 -0.2077 -0.3267 0.2768 -0.3149 -0.2873 0.2077 0.3358 0.2163 0.2408 0.2918 0.2309 -0.2612 -0.2989 -0.2187 0.2565 0.3500 -0.2384 0.2413 -0.2151 0.3061 -0.3280 0.2867 0.1891 -0.2592 0.2990 0.2468 0.2493 0.2995 0.3027 -0.2310 0.2631 -0.2833 0.2009 0.2366 0.2073 -0.3476 0.2316 0.2435 0.2625 -0.2749 0.2827 0.2347 0.2290 -0.2387 -0.2800 0.2862 -0.3457 -0.3641 -0.3084 0.2565 -0.3306 0.2048 0.2081 -0.2715 -0.2995 -0.3177 0.2387 0.2475 0.2946 0.2075 -0.2030 0.2361 0.2464 -0.2629 -0.3222 -0.2807 -0.2081 0.2823 0.2442 0.2696 -0.2727 0.3149 -0.2270 0.2301 0.2437 -0.2598 -0.3089 -0.2317 0.2480 -0.2680 0.2413 -0.2385 -0.2428 -0.2261 -0.2407 -0.2868 -0.2306 -0.2848 0.2616 -0.3166 -0.3278 0.2559 0.2783 0.2477 -0.2779 0.2846 0.2437 0.2131 -0.2366 -0.2845 -0.2791 0.2412 0.1927 0.3086 -0.2936 -0.2725 -0.2386 0.3440 0.3300 -0.2771 0.3040 -0.2838 -0.2753 -0.2172 -0.2452 -0.3033 -0.3631 -0.2438 -0.2158 0.2613 0.2996 0.2838 0.2564 -0.2123 -0.3329 0.2334 0.2165 -0.2207 0.2607 -0.2555 0.3175 -0.2609 0.2181 -0.2714 0.2144 0.3101 -0.2193 0.2623 -0.2533 0.2499 0.2942 -0.2779 0.2427 0.2294 -0.3182 0.2793 -0.2595 0.2218 0.2548 0.2341 -0.2682 0.2817 -0.2656 0.3218 0.2707 -0.2435 0.2472 -0.3171 -0.2825 0.2444 -0.2142 -0.2160 -0.3173 -0.2266 -0.2640 0.2696 -0.3017 -0.2193 -0.2935 -0.3521 0.2662 -0.2947 -0.3876 -0.2881 0.2957 0.2302 0.2655 -0.2391 -0.3319 -0.2134 0.2432 0.1737 -0.1862 0.2424 -0.3217 0.2959 -0.3081 -0.3002 0.2174 -0.2930 -0.3094 -0.2931 0.2563 -0.2402 0.2139 -0.3314 0.2645 0.2904 0.2186 0.2338 0.2445 0.2697 0.2917 0.2262 -0.2757 0.2873 0.2729 -0.2486 0.2686 0.2380 0.2589 -0.2249 -0.2793 -0.2488 -0.2891 -0.2173 -0.2439 -0.2752 0.2659 -0.1882 0.2327 -0.2948 -0.2933 -0.2606 0.2715 0.2283 -0.2623 0.3059 0.2106 -0.2242 0.2611 -0.2921 -0.2458 -0.2372 -0.2316 -0.3202 0.2696 -0.3454 0.2194 -0.3663 -0.2573 0.2604 -0.2463 -0.2735 -0.2511 0.2963 0.2926 -0.3631 0.3651 0.2773 -0.2989 0.2670 -0.2451 0.3029 -0.2072 -0.3915 0.2501 -0.3148 0.2444 0.2612 0.2277 0.3300 -0.2631 -0.2869 0.2694 0.2000 0.3231 -0.2631 0.2350 0.2026 0.2380 0.2208 -0.1907 0.2386 -0.2655 0.2218 0.3029 -0.2486 -0.3160 -0.3267 0.2978 -0.2996 -0.2359 0.3283 -0.2402 -0.2681 0.2233 0.3231 0.2165 0.2458 0.2122 0.2341 -0.2647 -0.2389 -0.2500 0.2713 -0.2577 -0.3558 0.2613 -0.3190 0.2463 0.2357 0.2781 0.2262 0.1897 -0.2468 0.3386 0.2056 0.3637 0.2282 -0.2476 -0.3312 -0.2456 0.2021 -0.2589 -0.3184 -0.3205 0.2255 0.2525 -0.2783 0.2195 -0.2841 -0.3145 -0.2862 0.2057 -0.2060 0.2595 -0.2931 -0.2490 0.2468 0.2679 0.2419 0.2415 0.2207 0.1972 -0.3444 0.2673 -0.2974 -0.2043 0.2579 -0.2112 0.3559 -0.2773 0.2604 -0.2770 -0.2790 -0.2397 -0.2421 -0.2425 0.2573 0.2146 -0.3086 -0.2539 0.3305 -0.2397 0.2960 -0.2448 0.2239 0.2408 -0.3318 0.2474 -0.2748 -0.2543 -0.2403 -0.2422 0.2234 -0.2690 -0.2487 0.3123 -0.2473 -0.2821 0.2293 -0.3670 -0.2575 -0.1929 0.2889 -0.2092 0.2175 0.3235 0.2876 -0.2558 0.3754 0.2407 0.2602 -0.3275 0.1986 0.2784 0.2479 0.2501 0.2449 -0.2877 -0.3003 -0.2595 -0.2138 0.3137 0.2849 -0.2445 0.2521 -0.2503 -0.1973 0.3516 0.2749 -0.3000 0.2392 -0.3056 0.2071 -0.2122 0.2333 0.2212 -0.2455 -0.2668 0.2394 -0.2716 0.2398 -0.2386 0.2414 -0.2417 0.2900 -0.3180 0.3269 0.2894 -0.2723 -0.2716 0.2154 0.2414 0.3237 0.2909 -0.3061 -0.2740 0.2546 -0.2423 0.2199 0.2460 0.2462 0.2347 0.2571 -0.2445 0.2452 -0.2227 -0.3593 -0.2546 0.1937 -0.2680 0.3510 0.2817 0.3978 0.2439 0.2511 -0.2169 -0.2489 0.2271 -0.2251 -0.2846 -0.2735 -0.3388 -0.2491 -0.2856 -0.2474 0.2579 0.1853 -0.2770 -0.2392 -0.2748 -0.2735 -0.2444 0.2940 -0.2305 -0.2924 0.2535 -0.2721 0.2415 0.2492 0.3316 -0.3340 0.2509 -0.2419 0.3030 0.2954 0.2568 0.2545 0.2409 0.2526 0.2650 0.1912 0.2770 -0.2309 -0.2897 -0.2694 0.1927 -0.2777 0.2628 0.2084 0.2362 0.2703 0.2989 -0.2388 -0.2471 -0.2476 -0.2543 -0.2819 -0.2604 -0.2765 0.2067 0.2490 -0.2367 0.2845 0.2479 -0.2920 -0.2547 0.3378 -0.3414 0.1858 -0.2079 -0.2488 -0.2159 0.2626 0.2403 0.2512 -0.2880 0.1953 0.2672 0.3390 0.2383 0.2206 -0.2250 -0.2290 -0.2424 -0.2665 0.1755 -0.3014 0.2820 0.2415 0.3321 -0.2351 -0.2581 0.2808 -0.2313 0.1988 0.3213 0.3105 -0.2754 0.2607 -0.3061 0.2364 -0.2291 0.2807 -0.2653 0.2522 0.2457 -0.2311 0.2833 -0.2038 -0.2400 0.2443 -0.2464 -0.2013 -0.3192 0.2445 0.2595 -0.2546 -0.2336 0.2760 0.2960 -0.3470 -0.2341 0.2183 -0.3006 0.2342 0.2670 -0.2342 0.2628 -0.3842 0.2512 -0.2958 0.3082 0.2750 0.2417 -0.1799 -0.2381 -0.4314 -0.2216 -0.2116 0.3732 0.2742 0.2931 -0.2537 -0.2281 -0.3044 0.2819 0.2856 -0.2446 -0.3026 0.2664 0.2341 -0.2748 -0.2244 -0.2478 0.2225 0.3440 -0.2398 -0.2235 0.2670 -0.2323 0.3490 0.2214 0.2297 -0.2875 0.2621 -0.2588 -0.1976 0.2789 0.1996 0.2525 -0.4475 0.3217 -0.2547 -0.2934 -0.2223 0.3749 0.3115 -0.2544 -0.2871 0.2643 0.2718 -0.2510 0.2125 -0.1959 0.3513 0.2967 0.2343 -0.2200 -0.2379 -0.2692 -0.2095 -0.3057 0.3112 0.2258 -0.2245 0.2823 -0.2372 0.2555 -0.2266 -0.2359 0.2278 -0.2626 -0.2160 0.2358 0.2454 -0.2143 -0.2414 0.2551 -0.2214 0.2894 -0.2162 -0.2324 -0.2210 0.2321 0.2772 -0.2942 -0.2788 0.2842 -0.3362 0.2429 -0.2410 0.2461 0.2648 0.2629 -0.3041 -0.2553 -0.2388 0.2135 0.2905 0.2672 0.2934 0.2588 0.2854 -0.2338 0.2326 0.2163 -0.2256 0.2442 0.2361 -0.2734 -0.2570 -0.2847 -0.2006 0.2011" HIT_INDICES="13 14 15 52 80 84 99 150 171 182 186 190 315 329 333 451 462 524 532 547 550 594 683 763 802 803 808 875 922 927 952 988 1049 1097 1344 1474 1478 1480 1482 1538 1564 1788 1805 1807 1847 1891 1910 1936 1978 2022 2063 2087 2144 2163 2193 2344 2465 2496 2722 2813 2848 2897 2959 2976 3057 3075 3161 3163 3229 3349 3388 3396 3529 3688 4281 4298 4410 4437 4567 4604 4672 4769 4872 4897 5106 5114 5173 5201 5316 5391 5462 5478 5505 5520 5555 5628 5662 5695 5712 5979 6183 6236 6330 6409 6425 6518 6529 6713 6752 7146 7445 7488 7611 7628 7642 7693 7777 7832 7897 7933 8039 8058 8132 8196 8287 8343 8381 8423 8467 8624 8644 8665 8672 8696 8810 8902 8922 8986 9151 9165 9169 9220 9261 9334 9395 9437 9533 9641 9726 9737 9751 9754 9756" ES_PROFILE="0.0364 0.0736 0.1101 0.1324 0.1513 0.1723 0.1914 0.2041 0.2190 0.2347 0.2511 0.2674 0.2688 0.2812 0.2945 0.2943 0.3050 0.3097 0.3200 0.3293 0.3399 0.3457 0.3463 0.3471 0.3518 0.3605 0.3686 0.3700 0.3731 0.3805 0.3857 0.3895 0.3904 0.3923 0.3725 0.3642 0.3689 0.3737 0.3786 0.3777 0.3798 0.3608 0.3629 0.3666 0.3663 0.3655 0.3672 0.3681 0.3672 0.3660 0.3650 0.3657 0.3629 0.3639 0.3637 0.3508 0.3407 0.3398 0.3185 0.3109 0.3090 0.3056 0.3007 0.3005 0.2935 0.2930 0.2855 0.2865 0.2809 0.2696 0.2666 0.2668 0.2539 0.2383 0.1774 0.1759 0.1646 0.1621 0.1492 0.1458 0.1393 0.1299 0.1200 0.1181 0.0975 0.0976 0.0925 0.0905 0.0798 0.0731 0.0670 0.0666 0.0650 0.0647 0.0624 0.0562 0.0541 0.0521 0.0517 0.0260 0.0069 0.0034 -0.0042 -0.0103 -0.0098 -0.0171 -0.0160 -0.0324 -0.0339 -0.0713 -0.0986 -0.0994 -0.1083 -0.1063 -0.1039 -0.1052 -0.1098 -0.1112 -0.1135 -0.1128 -0.1191 -0.1163 -0.1191 -0.1207 -0.1247 -0.1251 -0.1235 -0.1222 -0.1210 -0.1308 -0.1265 -0.1222 -0.1165 -0.1124 -0.1171 -0.1191 -0.1136 -0.1123 -0.1204 -0.1129 -0.1044 -0.1002 -0.0948 -0.0919 -0.0871 -0.0799 -0.0768 -0.0726 -0.0628 -0.0448 -0.0266 -0.0071 0.0126" RANK_AT_ES="1097.0000" RANK_SCORE_AT_ES="0.1230"/>
  <DTG RANKED_LIST="state1.rnk" TEMPLATE="na_as_pre_ranked" GENESET="gene_sets.gmt#HALLMARK_HYPOXIA" ES="0.3950" NES="1.5128" NP="0.0022" FDR="0.0326" FWER="0.2180" RND_ES="0.2001 0.2146 -0.2126 -0.2293 0.2173 0.2785 -0.3311 0.2819 0.2727 0.2690 0.2445 -0.2398 -0.2983 -0.2588 0.2038 -0.2263 0.2988 -0.2260 0.2822 -0.2834 0.2537 -0.2558 -0.2183 -0.2557 -0.2602 0.2481 0.2180 0.3546 0.2663 0.2453 -0.2565 0.3455 -0.2774 0.2805 0.2662 -0.2165 0.3583 -0.3248 0.3097 -0.2261 -0.2928 -0.2936 0.2423 0.2400 0.2186 -0.2820 -0.2997 0.1962 0.2253 0.2750 0.2748 -0.2823 -0.2387 0.2045 -0.3033 -0.3523 -0.2486 -0.2036 -0.4293 0.1931 0.2600 -0.1998 -0.2546 0.3344 0.2213 -0.3108 -0.2859 -0.2958 0.2721 0.3327 0.2159 -0.2135 -0.2963 -0.2945 0.2416 -0.2002 0.2466 -0.3096 -0.2526 -0.2463 -0.2161 -0.2997 -0.2841 0.2650 0.2957 0.2690 0.2463 -0.2498 -0.2323 0.2621 0.2718 -0.2410 -0.2693 -0.2317 -0.2658 -0.2095 -0.2984 -0.2604 0.2077 -0.2667 -0.2796 0.2209 -0.3238 -0.2277 -0.3124 -0.2409 -0.3183 0.2983 0.2506 -0.2661 0.2221 0.2783 -0.2640 0.2192 -0.2215 0.2048 0.2423 -0.2738 0.2982 0.2220 -0.3467 0.2477 0.2257 -0.2172 0.2912 0.2377 -0.2384 -0.2433 0.2365 -0.2319 0.2727 -0.2800 0.2291 -0.2754 0.2728 -0.2944 0.3300 0.2008 -0.2514 -0.2272 -0.2578 0.2082 -0.2437 0.3243 -0.2483 -0.3270 -0.3486 0.2702 0.2475 -0.2694 0.2689 0.2625 0.2116 -0.3095 -0.3862 0.2472 0.2502 -0.2757 0.2437 -0.2585 0.2533 -0.2225 -0.2294 0.2546 -0.2463 -0.2716 -0.2377 -0.2569 0.2478 0.2552 0.3020 0.2662 0.2231 -0.3572 -0.2704 -0.2606 0.2776 -0.3082 -0.2298 -0.2463 -0.2645 0.2952 0.2507 -0.3809 0.2181 0.2386 -0.2997 -0.2585 0.2252 -0.2374 0.2833 0.2644 -0.2256 0.2546 -0.2625 -0.2483 0.2442 0.2245 0.2708 -0.2185 -0.3415 0.2728 -0.2804 -0.2809 0.3060 0.2620 0.2145 0.2437 -0.2957 -0.2324 0.2533 0.3032 -0.3144 0.2422 -0.2551 -0.3600 -0.3080 0.2698 0.2693 -0.2438 0.2862 -0.3046 -0.2263 0.2618 -0.2635 -0.2891 -0.2643 0.2445 -0.2940 -0.2423 -0.3107 -0.3046 -0.2962 0.2627 -0.3224 -0.2877 0.2391 -0.3205 -0.3002 -0.2534 0.3500 -0.2592 -0.3140 0.3138 0.3025 0.2805 0.3170 -0.2769 0.2715 -0.3169 -0.2146 0.3189 0.2394 0.2497 -0.2413 -0.2241 0.3044 -0.2744 0.2386 -0.1848 0.2752 -0.2225 -0.2496 0.2601 -0.2854 -0.2005 0.2673 0.2307 -0.2284 -0.2453 0.2460 0.2824 0.2432 0.2665 -0.3121 0.2766 -0.2726 0.3446 0.2276 0.2428 -0.2240 -0.3220 -0.2915 -0.3445 0.2006 -0.3517 -0.4461 0.2826 -0.2752 -0.3181 -0.2731 0.3528 0.2083 0.2209 -0.2082 -0.2280 0.2771 -0.2047 0.3292 0.2073 -0.2577 0.2215 -0.2972 -0.2406 -0.2450 0.2671 0.2976 0.2423 0.3563 -0.2110 0.2211 -0.3429 -0.2263 -0.2876 -0.2639 -0.2482 -0.2719 -0.1869 0.2453 0.2339 0.3138 0.2362 0.2170 0.2636 0.2444 -0.3388 -0.2845 -0.2581 -0.2745 -0.3153 0.3796 0.3187 -0.2883 -0.2250 -0.2769 -0.2557 -0.3195 -0.2429 0.2902 -0.2136 -0.2516 0.2445 -0.3004 -0.3142 0.2089 0.2510 -0.3007 0.2559 -0.2762 0.2860 0.2484 -0.2648 -0.2520 -0.3295 0.2546 -0.2746 -0.2278 -0.2101 0.3064 0.2599 -0.3121 0.2166 -0.2535 0.3063 -0.2513 0.2561 0.2286 -0.2784 -0.2646 0.1772 -0.2846 0.2345 -0.2306 -0.2608 0.2333 0.2513 -0.3031 0.2522 -0.3549 -0.2513 0.2044 0.2573 -0.2440 0.2465 0.2339 -0.3488 -0.3037 0.2430 0.2327 -0.2824 0.2679 0.1883 -0.3291 -0.2725 -0.2578 -0.2425 0.2379 0.2769 0.1885 -0.2453 -0.2528 -0.2591 0.2219 0.2451 0.3326 0.2166 0.2472 0.2576 0.2717 0.3006 -0.2471 0.1954 0.2850 -0.2183 -0.2634 0.2642 0.2549 0.2409 0.2574 -0.2980 0.2229 -0.2236 -0.2711 0.2043 0.3052 -0.2135 -0.2820 -0.2947 0.2785 -0.2854 -0.2939 0.2478 -0.2968 -0.2234 0.3383 0.2355 -0.2897 -0.3156 0.2407 -0.2806 -0.2966 0.2237 -0.2336 -0.2978 -0.2944 -0.2528 0.3877 -0.2445 0.2765 0.2816 -0.3574 0.2406 -0.1903 0.2319 -0.2311 0.2910 0.2659 0.2468 0.2341 -0.2198 -0.2025 -0.3431 -0.2936 0.2516 -0.2068 0.2837 -0.2827 -0.3077 0.2560 0.2215 -0.2368 0.3402 0.2465 0.2569 -0.2686 -0.2699 0.2724 0.2367 -0.3177 0.2155 -0.3202 0.2717 0.3818 -0.2691 -0.2796 -0.2422 -0.2874 0.2766 0.2004 -0.3063 0.3844 0.2429 0.2790 0.2586 0.2240 0.2509 0.2102 0.2021 -0.2667 0.2531 -0.2802 0.2620 0.2267 0.2827 -0.2910 -0.2540 -0.2289 -0.2324 0.2551 -0.2467 0.2943 -0.2641 0.2340 0.2786 -0.3078 0.2334 0.2705 0.3618 -0.2992 -0.2789 -0.2769 0.2645 -0.2396 0.2303 0.2687 0.2432 -0.2020 -0.2931 0.2480 -0.2508 -0.3297 0.2428 0.2362 -0.2614 -0.2593 -0.2876 -0.2882 -0.2343 0.2244 0.3404 0.3157 -0.2190 -0.2956 0.2177 -0.3225 0.2307 -0.2257 0.2324 0.3735 -0.3221 0.2312 -0.2956 -0.3044 -0.2351 0.2911 -0.2517 0.2558 0.2265 -0.2784 -0.2263 0.2263 0.2207 -0.2559 -0.2758 0.2856 -0.3409 -0.2660 -0.2433 0.2516 -0.2194 0.2575 -0.2336 0.2792 0.2371 0.3157 0.2244 0.2509 -0.2698 -0.2425 -0.3298 0.3035 0.2575 0.2975 -0.2090 0.2378 -0.2811 0.2901 0.2978 -0.2637 -0.2335 -0.1997 -0.2248 -0.3738 -0.3703 0.2771 -0.2595 -0.2426 0.2505 0.2401 0.2515 -0.2417 0.3088 0.2449 0.2427 -0.2363 -0.2534 0.2588 -0.3252 0.2174 0.2603 -0.2975 0.2692 0.3368 -0.2715 -0.2420 0.2353 -0.2416 -0.1960 0.1978 0.2266 0.2878 -0.3606 -0.2340 -0.2806 -0.3278 -0.3062 0.1973 -0.2363 0.2847 0.3129 -0.3064 0.2190 0.2440 0.3007 0.2267 -0.2243 -0.3209 -0.2387 0.2167 -0.2563 -0.2480 -0.2652 0.2351 -0.2017 -0.2442 -0.2824 -0.3346 0.2649 -0.3868 -0.2487 -0.2375 0.2653 -0.2839 -0.2412 -0.2961 -0.2041 -0.2690 0.2509 -0.3172 -0.2491 -0.2578 -0.2624 0.2506 -0.2193 -0.2864 -0.2627 -0.3269 -0.2926 -0.2636 -0.2051 -0.2642 -0.2891 -0.3185 0.2330 0.2675 -0.3098 0.3115 -0.2193 -0.3070 -0.2934 0.2754 0.3129 -0.3304 -0.2533 0.2516 0.2744 -0.3762 0.2995 -0.2379 -0.2829 -0.2144 -0.3460 0.2543 -0.2366 -0.2630 -0.2309 0.3208 0.2377 0.2191 -0.2409 -0.2585 0.2810 0.2490 0.2791 -0.3154 -0.2937 -0.2694 0.2357 -0.2666 -0.2253 -0.2960 0.2125 0.2701 0.2590 0.2264 -0.3305 -0.2216 -0.2784 -0.3063 -0.3038 0.2936 -0.4124 -0.3892 -0.2242 -0.2278 0.2685 -0.2225 0.3223 0.3066 -0.2374 -0.2356 -0.2567 -0.2033 -0.2522 0.2564 -0.2647 -0.3754 -0.2395 -0.2837 -0.3208 0.2450 -0.2964 -0.2233 -0.2781 0.2613 -0.3560 -0.2716 -0.3298 -0.2569 -0.2904 -0.2802 0.3349 -0.2956 -0.2732 -0.2399 0.2715 0.2266 0.2680 -0.2649 0.2682 0.2539 -0.2523 -0.3166 0.2252 -0.2608 -0.3072 -0.2951 -0.2281 -0.2739 -0.2816 -0.3097 -0.3200 0.2530 -0.2259 0.2189 -0.2451 -0.2711 -0.2499 0.3574 -0.2417 -0.2145 0.2625 0.3518 0.2169 -0.2217 -0.3300 0.2461 -0.2810 0.2327 0.2283 -0.3166 0.2599 -0.2340 0.3053 -0.2981 0.2471 -0.2588 0.2230 0.2337 0.2172 -0.2675 0.3231 0.2833 -0.2793 0.2900 -0.2785 -0.2396 -0.2595 0.2040 -0.2358 -0.3114 -0.1844 -0.3045 -0.2904 -0.1719 -0.3742 0.3319 0.3577 -0.2398 -0.2848 -0.2212 -0.2654 0.3006 0.3945 0.2312 -0.2576 0.2593 -0.2541 -0.2598 0.2362 -0.2960 0.3173 0.2648 0.2617 -0.2649 0.2553 -0.2465 -0.2965 -0.3310 -0.2298 -0.2927 -0.3027 -0.3448 0.2255 -0.3118 0.2601 -0.2327 -0.2652 -0.2715 0.3975 -0.2052 -0.1834 -0.2459 -0.2910 0.2522 -0.3527 0.3306 -0.2214 -0.2521 -0.2404 0.1925 0.2180 -0.2920 -0.2535 -0.2470 0.2914 -0.2320 0.2913 -0.2537 -0.2160 -0.3113 -0.2250 0.2400 0.2853 -0.3007 0.2675 -0.3269 0.2626 0.2627 0.2659 -0.3596 0.2419 -0.2806 -0.3875 0.2179 0.2209 0.2060 0.3226 0.2829 -0.2826 0.2427 0.2774 -0.3433 -0.2802 -0.2882 0.2703 0.2467 -0.2698 0.1997 -0.2274 0.2798 0.2555 0.2607 0.2671 0.3190 -0.2705 0.2427 0.2615 0.2681 -0.3639 0.2163 0.2327 -0.3173 0.2466 -0.3017 0.3196 0.2284 0.2970 0.2783 -0.2871 -0.2978 0.2642 -0.2928 0.1987 0.2640 0.2438 -0.3012 0.2755 -0.2632 0.3023 -0.2676 0.2850 0.2908 0.2748 -0.3291 -0.2406 0.2695 -0.2921 -0.3029 0.2786 0.2059 0.2197 -0.2450 0.3351 -0.2374 -0.2599 -0.2481 0.1966 0.3032 0.2489 -0.2418 -0.2822 0.2490 0.2440 0.2986 0.2772 0.2157 -0.2257 0.2106 -0.2030 0.2847 -0.2985 0.2578 0.3558 0.2947 -0.2676 0.2252 -0.3739 0.2647 0.2545 -0.3972 -0.2327 0.3329 -0.2209 -0.2497 0.3275 0.2895 -0.2789 -0.2081 -0.2983 -0.2171 0.2756 0.2499 0.2019 0.2571 -0.3262 0.2473 -0.2327 -0.2351 -0.2840 0.2082 -0.3112 0.2303 0.2156 -0.2422 0.2921 0.2210 -0.2638 -0.2604 -0.2889" HIT_INDICES="15 18 28 34 48 52 80 99 121 133 140 143 161 182 235 242 262 315 387 524 532 594 605 625 640 683 765 784 875 922 927 988 1049 1142 1143 1226 1250 1423 1463 1474 1538 1564 1615 1629 1769 1805 1825 1856 1891 1910 1932 1936 2008 2022 2098 2111 2114 2135 2251 2325 2405 2414 2492 2621 2706 2855 3039 3057 3161 3229 3296 3613 3688 3846 4056 4117 4410 4604 4646 4655 4804 4834 4872 5106 5164 5328 5339 5462 5480 5520 5718 6001 6016 6102 6425 6518 6529 6713 6898 7047 7206 7359 7504 7588 7642 7693 7777 7808 7832 7950 8006 8240 8256 8287 8291 8343 8346 8423 8561 8624 8707 8750 8798 8810 9156 9220 9395 9438 9503 9533 9566 9569 9641 9751 9756 9777 9836 9878" ES_PROFILE="0.0323 0.0648 0.0931 0.1199 0.1432 0.1670 0.1843 0.2014 0.2169 0.2328 0.2488 0.2653 0.2796 0.2931 0.3022 0.3158 0.3279 0.3356 0.3400 0.3362 0.3456 0.3489 0.3573 0.3647 0.3724 0.3770 0.3770 0.3833 0.3816 0.3841 0.3909 0.3916 0.3920 0.3886 0.3946 0.3918 0.3950 0.3821 0.3828 0.3864 0.3843 0.3861 0.3851 0.3879 0.3772 0.3772 0.3787 0.3790 0.3789 0.3803 0.3814 0.3843 0.3801 0.3817 0.3768 0.3784 0.3810 0.3816 0.3723 0.3672 0.3613 0.3626 0.3568 0.3454 0.3385 0.3248 0.3072 0.3066 0.2971 0.2913 0.2854 0.2536 0.2465 0.2308 0.2095 0.2034 0.1736 0.1541 0.1502 0.1498 0.1350 0.1326 0.1293 0.1061 0.1010 0.0852 0.0850 0.0735 0.0727 0.0698 0.0508 0.0233 0.0234 0.0162 -0.0149 -0.0224 -0.0214 -0.0380 -0.0545 -0.0671 -0.0804 -0.0930 -0.1045 -0.1097 -0.1117 -0.1133 -0.1181 -0.1175 -0.1160 -0.1240 -0.1255 -0.1447 -0.1416 -0.1399 -0.1354 -0.1357 -0.1310 -0.1337 -0.1422 -0.1428 -0.1452 -0.1433 -0.1418 -0.1365 -0.1638 -0.1617 -0.1694 -0.1631 -0.1581 -0.1492 -0.1399 -0.1274 -0.1206 -0.1136 -0.0957 -0.0779 -0.0556 0.0001" RANK_AT_ES="1250.0000" RANK_SCORE_AT_ES="0.1081"/>
  <DTG RANKED_LIST="state1.rnk" TEMPLATE="na_as_pre_ranked" GENESET="gene_sets.gmt#HALLMARK_G2M_CHECKPOINT" ES="0.4033" NES="1.5821" NP="0.0000" FDR="0.0192" FWER="0.1230" RND_ES="-0.2482 -0.2473 0.2520 -0.2134 -0.3169 0.2396 0.2375 -0.3208 -0.2506 0.3125 -0.3124 0.1927 0.2225 0.2740 0.2690 0.2083 -0.2393 0.2536 0.2088 0.2399 0.2819 -0.3239 0.2194 0.2410 -0.2297 -0.2504 -0.2330 -0.2283 -0.2282 0.2590 -0.2821 -0.1989 -0.2705 -0.2144 0.2744 -0.3379 -0.2622 0.2980 -0.2550 0.2750 0.2566 0.2479 0.2649 0.2092 0.2637 -0.2402 0.2484 0.2607 0.2603 0.3642 -0.2229 -0.2771 -0.2329 0.2315 0.2206 -0.2706 -0.2398 -0.2273 0.2929 0.3173 0.2094 0.2344 -0.2595 0.2781 -0.2681 0.2398 -0.2764 0.3133 0.2294 0.2904 -0.2883 -0.2008 0.1988 -0.2444 -0.2871 -0.2049 -0.2672 -0.2812 -0.3198 0.2382 -0.3120 -0.2652 -0.2539 -0.2663 -0.2330 0.2048 -0.2540 0.2594 -0.3167 -0.2675 0.2658 -0.2799 -0.2790 0.2852 0.2565 -0.2884 0.2401 -0.2887 0.2222 0.2695 0.2772 0.3310 0.2158 -0.2501 -0.2409 -0.2460 -0.2251 -0.2333 0.2961 -0.3241 -0.2615 0.2498 -0.2396 -0.2554 -0.2147 0.2255 -0.1920 -0.2299 -0.2367 -0.2684 0.2522 0.2605 -0.2541 0.2330 0.2871 -0.2486 0.1634 0.2882 -0.2948 0.2449 0.2338 0.2200 -0.2958 0.2541 -0.2216 -0.2764 0.2903 -0.3260 -0.2910 -0.2156 -0.2177 -0.2121 -0.2384 -0.2144 -0.2113 -0.2340 -0.2441 -0.2012 -0.2142 0.2954 0.2565 0.1984 -0.2295 -0.2315 0.2327 0.2171 0.3516 -0.2670 0.2246 -0.2865 0.2783 -0.2182 0.2475 -0.2178 0.2073 -0.2805 -0.2296 0.2195 0.2184 0.2383 0.2558 -0.2274 -0.2469 -0.2499 -0.3129 -0.3700 -0.2337 0.2699 -0.2405 -0.2540 -0.2610 0.2495 0.2209 -0.2429 -0.2319 0.2662 -0.3315 -0.3005 0.2465 0.2691 -0.2333 -0.2380 -0.2393 0.3059 -0.2357 -0.2824 -0.2108 0.2075 -0.2052 -0.2588 -0.3040 -0.2646 -0.2606 0.2306 -0.2087 -0.1978 0.2513 0.2674 0.2465 0.2546 -0.3071 0.2723 0.2655 -0.2147 -0.1907 0.2639 -0.2423 0.2337 -0.2021 0.2009 -0.2809 -0.2293 0.2964 -0.3715 0.3453 -0.2430 -0.2313 0.3459 -0.2167 -0.2936 -0.2346 0.3069 -0.2357 0.2292 -0.2724 -0.2597 0.2993 -0.3601 0.2083 0.3623 0.2238 -0.3092 -0.3207 -0.3084 0.2290 0.2452 0.2892 0.1949 -0.3045 -0.2447 -0.2527 -0.3039 0.2601 -0.2362 0.2241 0.2117 -0.2594 -0.3088 -0.2347 0.2573 -0.2194 -0.2375 -0.2540 0.2427 -0.2543 0.2425 0.1931 -0.2647 -0.2340 -0.2518 -0.2987 -0.2116 -0.2317 0.2439 -0.2846 0.2499 -0.2804 -0.2507 -0.2350 -0.2655 0.2409 0.2707 -0.3115 -0.3531 0.2977 0.2569 0.2649 -0.2928 -0.2994 -0.2420 0.2750 -0.2730 0.3183 0.2558 0.3123 0.2720 0.2354 0.2228 -0.2289 0.2944 0.2786 0.2257 0.2506 0.2516 -0.2599 0.3153 -0.2843 -0.2481 -0.2682 -0.2605 -0.2239 0.2789 0.2511 -0.2944 -0.2621 -0.2273 -0.3475 -0.3051 -0.3541 -0.2120 -0.3173 -0.3081 -0.3579 -0.2426 0.3734 0.2209 -0.2051 0.2790 -0.2591 -0.2160 0.2617 0.2515 0.2846 -0.2582 0.2136 0.2359 -0.3107 -0.2311 -0.2597 -0.2460 -0.2541 0.2198 0.2416 -0.2004 -0.2184 -0.2663 -0.2711 0.2210 -0.2664 0.2050 -0.2292 -0.2482 0.3375 0.2912 0.2743 -0.2278 0.2621 -0.2906 -0.2292 -0.2235 0.2930 0.2504 -0.2558 0.3545 0.2220 0.2467 -0.2533 -0.3083 0.2929 0.2167 0.2263 0.2838 -0.2879 -0.2330 -0.3086 -0.2807 -0.3144 -0.2939 0.2677 0.2880 0.2530 -0.3028 -0.2783 0.2445 -0.3706 0.3334 -0.1997 0.3197 -0.2341 -0.2800 -0.2089 -0.2689 0.3223 -0.2353 -0.2754 -0.2490 -0.2355 -0.2854 0.2647 0.2164 0.2382 -0.3383 -0.2808 0.2510 -0.2674 -0.2277 0.2815 0.2233 0.2547 -0.2692 0.2662 -0.2231 -0.2245 0.1979 0.2265 0.2427 -0.2890 -0.3153 -0.2361 -0.2692 0.2889 0.3281 0.2461 -0.2491 0.2819 0.2483 -0.2712 -0.2712 0.1950 -0.2955 0.2356 0.2603 -0.2411 -0.2814 0.2847 -0.2863 -0.2359 0.2619 0.2912 0.2238 0.2486 0.2454 -0.3133 0.2153 -0.2373 0.1674 0.2611 -0.2415 0.2141 -0.3035 -0.2377 -0.3105 -0.2448 -0.2880 0.2960 -0.2120 0.2324 0.2339 0.2635 -0.2614 0.2405 -0.3284 0.2691 -0.2789 0.2956 -0.2269 -0.2474 -0.2363 -0.2195 0.2918 0.2459 -0.2390 0.2606 0.2520 -0.2906 -0.2718 -0.2735 0.2100 -0.2444 0.2613 0.2658 -0.2736 0.2609 -0.2545 -0.2407 -0.2838 -0.2073 0.2560 -0.2753 0.2207 -0.2515 0.2728 0.2439 -0.3007 -0.3271 -0.2854 0.2857 -0.2860 0.3031 0.2195 -0.2602 -0.2234 -0.2665 -0.2243 0.2671 -0.2063 -0.2503 0.2647 -0.2192 -0.2455 -0.2738 0.2851 0.2105 -0.1964 -0.2274 0.2254 -0.2953 -0.2293 -0.2716 -0.2732 -0.2231 0.2294 -0.3627 0.2734 0.2415 -0.2097 -0.2336 -0.3186 0.2368 0.2646 -0.2293 -0.2901 0.2640 -0.2502 -0.3083 0.2558 -0.3192 0.2294 0.1844 0.2860 -0.2209 -0.2491 -0.2448 0.2061 0.2265 0.2422 0.2638 0.2540 0.2439 -0.2757 0.1939 0.2455 -0.3779 -0.2190 -0.2933 -0.2273 0.2274 0.2027 -0.2364 0.2007 -0.2685 0.2553 -0.2677 -0.2171 0.2728 0.2947 -0.2220 -0.3281 -0.2859 0.2192 0.2127 0.2447 -0.2461 0.2515 0.2704 -0.2938 0.2533 0.2807 0.2354 0.2581 -0.2392 -0.2781 0.2822 0.2635 -0.2996 0.2410 -0.2254 -0.2538 -0.2713 0.2188 -0.2308 -0.2863 -0.2138 -0.2306 0.2431 -0.2179 0.2546 0.2530 -0.3014 -0.2921 0.1852 0.3019 0.2057 -0.2399 0.2661 -0.2864 -0.2649 0.2248 0.2327 -0.2772 -0.2156 -0.2552 0.2919 -0.2500 -0.2415 -0.2750 -0.2439 -0.2894 0.2517 0.2628 -0.2092 0.1990 0.2064 -0.3184 0.2635 0.2611 -0.2612 -0.2325 -0.2979 0.2766 0.3019 0.1980 -0.3179 0.2958 -0.2025 -0.2530 -0.2201 -0.2396 -0.2671 0.2746 -0.2076 -0.2053 0.2716 -0.2914 -0.3619 0.2515 -0.2737 -0.2258 0.3005 -0.2678 -0.2525 0.3352 -0.2514 -0.2811 0.2210 0.3436 -0.2573 0.2459 -0.2993 -0.2350 0.2207 -0.3044 0.2240 -0.2920 0.1907 0.2917 -0.2317 -0.2550 0.2217 -0.2649 0.2495 -0.2794 -0.2586 0.2225 -0.2307 -0.2252 -0.2043 0.2456 0.1952 -0.2760 -0.2541 -0.2475 -0.2779 -0.2467 -0.2596 0.2383 0.2554 0.3062 -0.3513 -0.2277 0.2096 -0.2966 0.2885 -0.2069 -0.2378 -0.2832 0.3095 0.2627 0.2581 -0.2821 -0.2621 -0.3028 -0.2679 -0.3411 0.2409 -0.2637 -0.2258 0.2450 0.2480 -0.2677 0.2198 -0.2545 -0.2492 0.2755 -0.2478 -0.2254 0.1997 -0.2840 -0.2318 -0.2562 0.2515 -0.2026 -0.2150 0.2969 -0.2697 0.2439 -0.3240 -0.2572 -0.2429 -0.3263 -0.2811 0.1983 -0.2941 0.2755 0.2217 -0.2695 -0.3167 0.3199 -0.3245 -0.3106 -0.2481 -0.3108 -0.2969 -0.2671 0.2729 0.3438 0.1831 0.2753 -0.2853 -0.2746 -0.3404 0.2110 -0.2796 -0.2492 -0.2770 -0.3179 0.2963 0.3082 0.2496 0.2679 0.2706 -0.2176 0.3013 0.2008 0.3112 -0.2267 0.2773 0.3577 -0.3057 -0.2733 -0.2456 0.2391 0.2441 -0.2599 -0.2439 -0.2661 -0.2682 -0.3432 -0.2252 -0.2141 0.2757 0.2307 0.2567 -0.1940 -0.2045 -0.2365 -0.2220 0.2282 0.2251 -0.2467 0.2428 0.3250 -0.2516 -0.2088 0.1921 0.2806 0.2302 -0.2066 -0.2644 0.2497 0.3166 -0.2753 0.2917 0.2709 -0.2371 -0.2653 0.2045 -0.2274 0.2367 -0.1813 0.3009 -0.2809 0.2546 0.2713 -0.1990 -0.2798 -0.2389 -0.2546 0.2425 -0.2223 -0.2361 0.2221 -0.2521 -0.2183 0.2638 0.2783 -0.2423 0.2408 0.2202 0.2290 0.2139 0.2361 0.2425 -0.3006 -0.3206 0.3208 0.2355 0.2670 -0.3057 -0.3138 -0.2814 0.2818 -0.2673 0.2699 -0.2687 -0.2168 0.2425 -0.2832 -0.2649 0.2309 -0.2515 0.2751 -0.3006 -0.2312 0.2952 -0.3234 0.2301 0.2778 -0.3305 0.3345 0.2643 -0.2536 0.2207 -0.2495 -0.2649 0.2179 -0.2516 -0.2716 -0.2237 -0.2310 -0.2206 -0.2970 0.2841 0.2249 -0.2266 -0.2411 -0.2660 -0.2199 -0.2445 -0.2548 0.2189 0.2820 -0.2668 -0.2554 -0.2085 -0.2863 -0.2057 -0.3049 0.2573 0.2759 -0.2315 0.2483 0.2439 0.2131 0.2611 -0.2648 -0.2317 -0.2202 -0.2153 -0.2497 -0.3258 0.2553 0.2223 0.2643 -0.2282 -0.2465 0.2160 0.2914 -0.2891 -0.2351 0.2592 -0.2464 0.2471 0.2318 -0.2498 -0.2769 -0.2324 -0.3055 -0.2983 0.2707 0.2541 -0.2507 -0.2577 -0.2910 0.2639 0.1851 0.2407 0.3083 0.2728 -0.2593 0.2172 -0.2392 0.2529 -0.2636 0.2453 -0.3884 -0.2850 0.2214 -0.2630 -0.2392 -0.3417 -0.2565 -0.2602 -0.2981 0.2414 0.2287 -0.1744 0.3298 -0.3029 -0.2664 0.3017 0.2657 0.2409 0.2502 0.2236 -0.2515 0.2399 -0.3234 -0.2442 -0.2234 0.2665 -0.2808 0.2378 0.2255 -0.2197 -0.3018 0.2679 -0.3700 -0.2181 0.2402 -0.3041 0.2221 -0.2747 0.2251 -0.3521 -0.3434 -0.2426 -0.2480 0.2055 -0.2526 0.2673 -0.2126 -0.2187 -0.3263 0.3170 -0.2922 -0.2204 -0.2667 0.3253 -0.2168 0.2336 0.2585 0.2781 -0.2902 -0.2645 -0.2261 0.2428 -0.2367 0.2944 0.2654" HIT_INDICES="7 8 19 29 40 125 161 164 178 195 202 205 248 346 469 482 550 556 611 647 678 752 763 907 1134 1230 1232 1255 1303 1312 1318 1326 1388 1394 1403 1480 1509 1512 1521 1545 1638 1651 1688 1736 1788 1794 1797 1817 1835 1858 1879 1949 1994 2000 2022 2040 2044 2179 2209 2224 2240 2308 2321 2370 2385 2417 2549 2554 2567 2654 2751 2760 2834 2870 2888 2900 3093 3141 3157 3175 3336 3396 3622 3651 3724 3783 3789 3955 3964 4140 4279 4292 4373 4376 4405 4497 4633 4655 4744 4764 4801 4808 4822 4828 4861 4868 4869 4916 4938 4943 4983 5045 5169 5180 5321 5330 5357 5414 5429 5461 5588 5623 5681 5684 5789 5803 6115 6118 6222 6233 6240 6247 6282 6318 6477 6527 6538 6693 6788 6838 6848 6896 6902 6958 6990 7031 7064 7096 7115 7140 7166 7260 7414 7557 7646 7660 7678 7731 7751 7794 7823 7863 7893 7980 8022 8034 8134 8155 8192 8218 8235 8275 8300 8351 8542 8595 8616 8681 8721 8864 8888 9264 9279 9437 9654 9763 9790" ES_PROFILE="0.0427 0.0857 0.1216 0.1537 0.1830 0.1942 0.2091 0.2271 0.2437 0.2594 0.2760 0.2928 0.3046 0.3087 0.3085 0.3195 0.3240 0.3348 0.3400 0.3469 0.3540 0.3561 0.3646 0.3582 0.3419 0.3385 0.3448 0.3488 0.3499 0.3551 0.3605 0.3657 0.3650 0.3700 0.3748 0.3722 0.3744 0.3794 0.3837 0.3863 0.3815 0.3848 0.3856 0.3850 0.3838 0.3874 0.3913 0.3933 0.3955 0.3972 0.3990 0.3955 0.3945 0.3974 0.3987 0.4003 0.4033 0.3925 0.3925 0.3940 0.3953 0.3912 0.3926 0.3902 0.3913 0.3906 0.3793 0.3812 0.3821 0.3752 0.3672 0.3682 0.3624 0.3604 0.3603 0.3608 0.3423 0.3387 0.3384 0.3378 0.3223 0.3172 0.2946 0.2924 0.2855 0.2800 0.2800 0.2632 0.2627 0.2448 0.2306 0.2294 0.2213 0.2212 0.2185 0.2094 0.1958 0.1941 0.1855 0.1840 0.1808 0.1807 0.1799 0.1799 0.1772 0.1772 0.1778 0.1737 0.1723 0.1725 0.1692 0.1637 0.1519 0.1517 0.1383 0.1385 0.1368 0.1321 0.1318 0.1297 0.1180 0.1158 0.1113 0.1124 0.1032 0.1033 0.0730 0.0746 0.0660 0.0669 0.0682 0.0696 0.0681 0.0665 0.0524 0.0497 0.0509 0.0376 0.0305 0.0281 0.0298 0.0277 0.0300 0.0272 0.0269 0.0257 0.0254 0.0253 0.0266 0.0273 0.0279 0.0216 0.0094 -0.0015 -0.0066 -0.0040 -0.0017 -0.0029 -0.0007 -0.0008 0.0007 0.0011 0.0026 -0.0016 -0.0010 0.0026 -0.0025 0.0005 0.0020 0.0047 0.0084 0.0098 0.0128 0.0133 -0.0000 0.0011 0.0056 0.0058 0.0087 0.0016 0.0070 -0.0215 -0.0126 -0.0167 -0.0224 -0.0119 0.0092" RANK_AT_ES="2044.0000" RANK_SCORE_AT_ES="0.0574"/>
  <DTG RANKED_LIST="state1.rnk" TEMPLATE="na_as_pre_ranked" GENESET="gene_sets.gmt#HALLMARK_E2F_TARGETS" ES="0.4077" NES="1.5880" NP="0.0000" FDR="0.0197" FWER="0.1140" RND_ES="-0.2521 -0.2443 -0.1935 0.2709 0.2554 -0.2846 0.2427 -0.2496 -0.2927 0.2440 0.2872 -0.2578 0.2305 0.3219 0.2535 -0.2505 -0.2401 -0.2244 0.2406 0.2235 -0.2600 -0.2782 -0.2378 -0.2485 0.2156 -0.2971 0.3273 -0.2704 0.2259 0.2526 0.2464 -0.2551 -0.2428 -0.2313 -0.3134 0.1972 -0.2257 0.2157 -0.2540 -0.1983 0.2219 -0.2705 -0.2955 0.2693 -0.2394 0.2606 -0.2007 0.2229 -0.2740 -0.3202 -0.2363 -0.3031 -0.2979 -0.2395 0.2879 -0.2426 -0.3286 -0.2801 0.2315 0.2737 -0.2570 -0.2100 0.2700 0.2289 -0.2199 0.2518 0.2454 -0.2393 0.2449 -0.2274 0.2791 0.2569 -0.2627 -0.2359 0.2573 0.2532 0.3726 0.2378 0.2427 0.2633 -0.2837 -0.2494 0.2440 0.2673 -0.2389 -0.2231 -0.2661 -0.3153 -0.2672 0.2482 0.3000 0.3520 0.2825 -0.2518 0.2776 0.2699 0.2856 0.2608 0.2280 0.2710 0.2443 -0.2669 -0.2401 -0.2539 -0.1917 -0.2639 -0.2236 0.2056 0.2689 -0.2357 -0.2335 0.2497 -0.2115 -0.3150 -0.2590 -0.2473 -0.2985 0.2657 -0.2700 0.2405 -0.2021 0.2550 -0.2945 0.2456 0.2331 0.2634 -0.2491 -0.2268 0.2172 0.2601 0.2195 -0.2473 0.3024 0.3087 0.2628 0.2444 -0.2134 -0.2513 0.3245 -0.2595 -0.3097 0.3300 0.2237 0.1959 0.3170 -0.2567 -0.3132 0.2338 -0.2866 0.2027 0.2137 -0.2453 -0.2643 -0.2354 -0.2808 -0.2394 -0.2510 0.2383 -0.2774 0.2926 0.2646 -0.2555 0.2374 -0.2242 0.2758 -0.2525 -0.2942 -0.3073 -0.2733 0.3048 0.2457 0.2093 0.2393 -0.2951 0.3200 0.3402 0.2485 -0.3043 -0.2623 0.2166 -0.2816 -0.2348 -0.2440 0.2580 0.2524 0.2720 -0.2642 -0.2434 -0.2176 -0.2517 -0.1982 0.2818 -0.2418 0.2794 0.2311 0.2318 0.2224 0.2762 -0.3279 0.2415 -0.2549 0.3292 -0.2765 -0.2516 0.2327 -0.2624 -0.2162 0.2527 -0.2456 0.2302 0.2602 0.2939 0.2718 -0.2920 -0.2152 -0.3510 -0.2750 0.2935 -0.2904 -0.2508 -0.3786 -0.2283 0.2595 -0.3626 -0.2366 -0.2562 0.2320 -0.2658 0.2405 -0.2439 -0.3429 0.2264 0.2576 0.2689 0.2947 -0.2877 0.2366 -0.2587 -0.2973 -0.2781 0.2589 0.2532 -0.2735 -0.3063 0.2432 0.2435 -0.2660 0.2521 0.2508 -0.2278 -0.2472 -0.3489 -0.2314 -0.2017 -0.2717 0.2365 -0.2168 0.2512 -0.2205 0.2235 -0.3089 0.2717 -0.2312 0.2762 -0.2141 -0.2872 -0.2828 0.2335 -0.2362 -0.2985 -0.2869 -0.2290 0.2463 -0.3027 0.2658 0.3259 0.2129 -0.2294 -0.2918 0.2396 0.2183 -0.1960 -0.2208 0.2573 -0.3514 -0.2079 -0.2566 0.3085 0.2722 0.2718 -0.2104 -0.2901 0.2587 -0.2181 0.2829 -0.2171 -0.2423 0.2130 -0.2223 0.2543 -0.2348 0.2484 0.2525 -0.2893 -0.2776 -0.2865 -0.2613 0.2302 -0.2015 0.2579 -0.2646 0.2533 -0.2980 0.2344 0.2320 -0.2684 0.2265 -0.2950 0.3248 -0.2510 -0.3144 -0.2146 -0.3009 -0.2923 0.2813 0.2651 -0.2474 -0.3043 0.2302 0.2265 -0.2823 -0.2443 -0.1953 -0.2335 -0.2348 0.2339 0.3514 0.2611 -0.2743 0.2732 -0.2523 -0.2782 -0.2795 -0.2850 0.3075 -0.2606 -0.2382 -0.2858 -0.2385 0.2105 0.2445 -0.2345 0.2108 -0.2376 -0.2197 0.2561 0.2739 -0.2154 0.2591 -0.2631 0.2877 0.2445 0.2233 -0.2773 0.2288 0.2175 0.2355 -0.3072 -0.2269 0.2298 0.2418 0.2519 0.3046 -0.2433 -0.3397 -0.2279 -0.2358 0.2936 -0.2613 -0.1942 0.2198 0.2484 0.2719 0.2965 -0.2532 -0.2854 -0.2567 -0.2204 0.2681 0.1926 -0.2577 0.2725 -0.2204 -0.2719 -0.3307 -0.2862 0.2235 -0.2986 -0.2921 0.2673 0.2226 -0.2639 -0.2215 -0.3597 -0.2284 0.2091 -0.3234 -0.2484 -0.2860 0.3018 -0.2286 0.2204 -0.2604 -0.2315 -0.1901 0.2456 -0.2928 -0.2407 -0.3202 -0.2005 0.2501 0.2480 -0.2613 -0.2907 -0.2373 -0.2802 -0.2689 -0.2455 -0.3092 0.1989 -0.2416 -0.2939 0.2525 0.2203 0.3039 -0.2695 0.3029 -0.2611 -0.2347 0.2698 -0.2859 -0.2531 -0.2291 0.2347 -0.2169 0.2711 0.2633 0.2365 -0.2306 -0.3295 -0.2021 0.2699 -0.3121 0.2465 0.2383 -0.2824 0.3194 -0.2216 0.2564 -0.2597 0.2239 -0.2329 0.2019 0.2851 -0.3134 -0.2631 -0.2272 0.2786 -0.2286 0.2996 0.2726 -0.3161 0.3052 0.2789 0.2865 -0.1927 0.2681 0.2509 -0.2742 0.2475 0.2892 0.2471 -0.3099 -0.2671 0.2551 0.3050 0.2466 0.2155 0.2479 0.2148 -0.2419 -0.2148 -0.2477 -0.2174 0.2520 -0.2945 0.3148 -0.2307 -0.2381 -0.2772 0.2454 -0.2416 -0.3137 0.3025 -0.2463 0.2103 -0.2887 -0.2180 0.2279 -0.2367 0.2266 -0.2329 -0.2777 -0.2662 -0.2996 0.3153 -0.2494 0.2252 -0.2230 0.2557 0.2254 -0.3306 -0.2957 0.2946 -0.2404 -0.2402 -0.2989 -0.2890 -0.2061 0.2842 -0.2320 0.2267 0.2749 -0.2364 0.2403 0.2371 0.2320 -0.2520 -0.2246 -0.2586 0.3079 -0.2641 -0.2059 0.3609 -0.1819 -0.2042 -0.3995 0.2988 0.2385 0.2617 -0.2344 -0.2447 -0.3203 0.2651 0.2330 -0.2780 -0.2262 -0.2992 -0.2558 -0.2457 -0.2220 -0.2918 -0.2265 0.3305 0.2404 0.2484 0.2440 0.2458 0.3283 0.2782 0.2511 -0.2850 0.2749 0.2529 -0.2430 -0.1905 0.3360 -0.2472 -0.3604 0.2645 -0.2988 -0.3022 -0.3083 -0.2811 -0.2015 -0.2099 -0.2823 -0.2301 0.2133 0.2343 -0.2176 -0.3319 -0.2995 -0.2489 0.2135 0.2618 0.2329 -0.2729 -0.2147 -0.2160 0.1797 0.2942 -0.2054 0.2428 -0.2230 -0.2072 -0.2460 -0.2425 0.1775 0.2408 0.2328 0.2569 0.2956 -0.2214 -0.2629 0.3113 -0.2878 -0.2605 0.3111 -0.2357 -0.2311 -0.3314 0.2425 -0.2159 -0.2947 -0.3458 -0.2500 -0.1920 -0.2529 -0.2284 -0.2569 0.2641 -0.2465 0.3682 0.1974 -0.2176 0.1993 -0.2323 -0.2679 0.2962 0.3083 -0.3058 -0.2763 -0.2298 -0.2027 -0.2296 -0.3041 0.2938 0.3076 -0.2304 0.3218 0.2693 -0.2653 0.2053 0.2444 0.2704 -0.2207 0.2563 0.2455 0.3508 -0.2849 -0.2450 -0.2685 -0.2089 -0.2331 -0.2336 0.2124 -0.2778 0.2776 0.2860 -0.3604 -0.2437 -0.2233 0.2555 0.2561 0.2431 0.2822 -0.2294 -0.2664 -0.2724 -0.2146 -0.2365 -0.2222 0.2311 -0.3022 -0.2465 -0.2896 0.2519 -0.2976 0.3063 -0.3053 -0.2470 0.3752 0.2685 0.2536 -0.2568 0.2326 -0.2611 0.3054 0.2920 -0.2770 0.3266 0.3417 -0.2390 -0.2395 -0.3277 -0.2068 0.2647 0.2097 0.2137 -0.2483 0.2645 0.2140 -0.2997 0.1870 -0.2348 -0.2505 0.2556 -0.2460 -0.3374 0.2606 0.2402 0.2632 0.2434 -0.2932 0.2656 -0.3128 0.2337 0.2382 0.2843 -0.2411 0.2337 -0.2504 -0.2506 0.2746 0.2321 -0.2851 0.2216 0.2461 -0.2398 0.2257 -0.2828 0.2902 -0.3059 -0.3477 -0.2700 -0.3357 0.2173 -0.2379 -0.2247 0.2386 -0.2507 -0.2849 -0.2388 -0.2742 0.2718 -0.2623 -0.2058 -0.2238 -0.2246 -0.2430 0.2479 0.1836 -0.3063 -0.3286 0.2756 -0.2284 -0.2544 0.2948 -0.2056 -0.2607 0.1969 -0.2457 -0.2316 0.2615 -0.2263 -0.2601 0.2285 -0.3140 -0.2376 -0.2385 -0.2355 0.2536 0.2921 -0.3081 -0.2609 -0.2134 -0.2224 -0.2204 0.2031 -0.3325 -0.2402 -0.2273 -0.3563 -0.3609 0.2663 0.2893 -0.2317 -0.2492 0.2857 0.2398 0.2468 0.2609 0.2636 0.2384 0.2932 -0.2203 -0.3251 0.2175 0.2490 -0.2317 -0.2374 0.2178 -0.2394 -0.2791 0.2304 -0.2621 0.2598 -0.2307 0.1907 -0.2617 0.2756 -0.2649 0.2555 0.2972 -0.2416 -0.1942 -0.3415 -0.2924 0.2183 0.2156 0.2497 0.2543 -0.2598 -0.2799 0.3303 -0.2116 -0.2797 0.2227 0.2614 0.1991 0.2541 -0.2756 0.2132 0.2554 0.1836 0.2474 -0.2358 0.2574 0.2649 -0.2822 -0.3205 0.2508 0.2083 0.2168 -0.2862 0.2022 0.3022 0.2082 0.2131 0.2303 0.2320 -0.2920 0.2338 -0.2238 -0.2311 -0.3309 -0.3525 0.2590 0.1969 -0.2224 0.2278 0.2792 0.2510 0.2278 -0.2462 -0.2023 0.2927 0.2772 -0.2237 -0.2676 -0.2440 -0.2781 0.2301 -0.2835 0.2676 0.3075 0.2364 -0.2714 0.2736 -0.2097 -0.2806 0.3206 0.2399 0.1846 -0.2591 -0.2936 -0.2575 0.2344 -0.2650 0.2525 -0.2884 -0.2564 0.2806 -0.2388 0.2094 0.2966 0.2422 0.2527 -0.2014 -0.2379 -0.2316 0.2527 -0.2571 -0.2423 0.2445 -0.2481 0.2891 -0.1991 -0.2687 0.3024 0.2223 0.2346 0.2129 0.2105 0.2394 0.3764 -0.3147 -0.2495 0.2386 -0.3177 -0.2144 0.2727 -0.2303 -0.2607 0.2474 -0.2949 0.2652 0.2944 -0.2597 -0.2391 -0.2556 -0.2441 0.2346 0.3047 -0.2795 -0.3047 0.3002 0.2201 -0.2389 -0.3187 -0.1981 0.2782 -0.3341 -0.2611 -0.2986 -0.2291 -0.2304 -0.2680 0.2304 -0.2808 0.2877 0.2422 -0.2196 -0.2686 -0.2386 -0.2486 -0.2814 0.2618 0.2503 -0.2595 0.2230 -0.2990 -0.3260 0.3864 0.2644 0.2755 -0.3005 0.2051 -0.2751 -0.2594 -0.2141 0.2692 0.2887 0.2390 -0.2434 -0.2279 0.2246 -0.2507 -0.2316 0.2383 -0.3004 -0.2810 -0.2256 -0.2445 -0.2848 0.2944 -0.2619 -0.2443 0.2662" HIT_INDICES="8 19 40 154 172 178 194 195 202 236 241 248 262 296 346 395 398 439 469 550 566 763 780 865 899 907 910 994 1025 1039 1051 1056 1071 1094 1167 1219 1232 1243 1255 1303 1355 1388 1394 1403 1440 1442 1478 1480 1509 1545 1570 1706 1717 1797 1817 1851 1858 1866 1874 1921 1949 1994 1997 2000 2028 2121 2159 2166 2224 2306 2308 2314 2348 2370 2385 2417 2456 2549 2566 2576 2594 2727 2760 2766 2856 2929 2993 2995 3005 3013 3019 3085 3093 3176 3239 3388 3396 3404 3471 3540 3571 3783 3826 3964 4072 4360 4385 4497 4530 4558 4633 4655 4701 4718 4740 4764 4916 5001 5058 5096 5119 5187 5321 5330 5414 5461 5557 5588 5636 5789 5794 6012 6030 6103 6118 6149 6205 6214 6228 6233 6282 6555 6609 6656 6732 6810 6838 6848 6891 6896 6942 7016 7099 7149 7166 7260 7307 7397 7414 7482 7658 7660 7678 7823 7863 7868 7962 7980 8143 8192 8227 8300 8314 8350 8392 8514 8547 8681 8715 8780 8888 8919 8948 9264 9293 9406 9437 9457 9517 9539 9600 9667" ES_PROFILE="0.0401 0.0742 0.1010 0.1071 0.1226 0.1391 0.1541 0.1706 0.1863 0.1986 0.2137 0.2285 0.2424 0.2535 0.2618 0.2695 0.2819 0.2899 0.2987 0.3013 0.3103 0.2991 0.3064 0.3060 0.3107 0.3179 0.3257 0.3246 0.3288 0.3346 0.3406 0.3472 0.3528 0.3573 0.3564 0.3572 0.3621 0.3671 0.3720 0.3728 0.3730 0.3751 0.3799 0.3843 0.3858 0.3908 0.3922 0.3971 0.3991 0.4003 0.4025 0.3928 0.3958 0.3916 0.3934 0.3937 0.3968 0.3998 0.4028 0.4016 0.4023 0.4011 0.4042 0.4073 0.4077 0.4012 0.4003 0.4026 0.3995 0.3938 0.3963 0.3983 0.3974 0.3977 0.3987 0.3979 0.3963 0.3889 0.3893 0.3905 0.3907 0.3789 0.3773 0.3785 0.3709 0.3650 0.3599 0.3612 0.3616 0.3623 0.3631 0.3577 0.3582 0.3509 0.3456 0.3312 0.3314 0.3315 0.3255 0.3192 0.3168 0.2955 0.2916 0.2777 0.2668 0.2373 0.2350 0.2238 0.2208 0.2183 0.2110 0.2092 0.2050 0.2038 0.2021 0.2001 0.1852 0.1772 0.1722 0.1691 0.1677 0.1616 0.1488 0.1489 0.1414 0.1377 0.1291 0.1272 0.1236 0.1093 0.1103 0.0895 0.0894 0.0837 0.0840 0.0827 0.0788 0.0799 0.0804 0.0818 0.0788 0.0529 0.0497 0.0473 0.0420 0.0365 0.0363 0.0379 0.0362 0.0384 0.0364 0.0317 0.0262 0.0241 0.0255 0.0191 0.0176 0.0117 0.0135 0.0100 -0.0043 -0.0006 0.0015 -0.0092 -0.0091 -0.0052 -0.0104 -0.0077 -0.0196 -0.0196 -0.0181 -0.0203 -0.0163 -0.0146 -0.0133 -0.0199 -0.0172 -0.0245 -0.0213 -0.0211 -0.0247 -0.0203 -0.0155 -0.0383 -0.0313 -0.0317 -0.0232 -0.0132 -0.0066 0.0044 0.0125 0.0219" RANK_AT_ES="2028.0000" RANK_SCORE_AT_ES="0.0581"/>
  <DTG RANKED_LIST="state1.rnk" TEMPLATE="na_as_pre_ranked" GENESET="gene_sets.gmt#HALLMARK_MTORC1_SIGNALING" ES="0.4081" NES="1.5908" NP="0.0000" FDR="0.0208" FWER="0.1070" RND_ES="-0.2171 -0.2701 -0.2834 -0.2081 -0.2277 -0.2711 -0.2840 -0.2624 0.2594 -0.2779 0.2264 0.2575 0.2792 -0.2467 0.2553 0.2302 -0.2887 -0.2364 0.2054 -0.2337 -0.3713 0.2613 -0.3485 -0.2871 -0.2639 0.2079 -0.2647 0.2819 0.2220 -0.2367 -0.1975 -0.2284 0.2776 0.3496 0.2405 0.2927 -0.2264 0.2445 0.2820 0.3385 -0.2452 0.2571 -0.2040 0.2503 0.3257 0.2488 -0.2058 -0.2494 0.2148 -0.2633 -0.2207 -0.2198 -0.2928 -0.3200 -0.3237 0.2369 0.2324 -0.3235 0.2487 -0.2302 -0.2398 -0.2465 -0.2931 0.2986 0.2594 -0.2860 -0.2771 0.2826 -0.2274 0.2464 0.2243 0.2817 -0.2091 -0.3190 0.2427 0.2203 0.2968 -0.2322 0.2432 -0.1859 -0.2731 -0.2177 -0.2436 0.2150 -0.2517 -0.2661 0.2473 -0.3605 0.2462 -0.2509 0.2869 -0.2327 -0.2176 -0.2195 -0.2351 0.2114 0.2586 -0.2119 0.3238 0.2762 0.2069 -0.2644 0.2703 -0.2297 0.2551 -0.2863 0.2704 -0.3115 -0.2601 0.3304 -0.2193 -0.2245 -0.2732 -0.2522 -0.2384 -0.2849 -0.2183 0.2759 -0.1942 0.2972 0.2272 -0.2160 0.2320 0.2348 0.2773 0.2528 -0.2439 -0.2385 0.2837 0.2988 0.2645 0.2670 -0.2233 0.3571 -0.2269 -0.2037 -0.2358 0.2058 0.3101 -0.2976 0.3515 -0.3486 0.2843 0.2789 -0.2423 -0.3287 0.2688 -0.2157 0.2659 -0.2042 0.2535 -0.2668 0.2266 -0.2870 -0.2228 0.2301 0.2774 -0.2285 0.2531 -0.2473 -0.2479 -0.2385 -0.2209 0.2490 0.2392 0.3287 -0.2444 -0.2120 0.2671 -0.3364 -0.2790 -0.3225 -0.2741 0.2193 -0.2381 0.2533 -0.3063 0.3221 -0.2448 -0.2291 -0.2734 -0.2160 -0.3253 0.2278 -0.2134 -0.3457 0.2144 0.1961 -0.2296 0.2768 -0.2852 0.2335 -0.2179 -0.2654 -0.2463 0.2052 -0.2905 -0.2538 -0.2367 0.2864 -0.2647 -0.2126 0.1900 0.2320 -0.2978 0.2065 -0.3336 0.2762 -0.2558 -0.2998 -0.2802 0.2585 -0.2291 0.3082 0.2353 0.2392 -0.2088 -0.2349 -0.2760 -0.2317 0.2062 -0.2239 0.1947 -0.4140 -0.2718 -0.1861 -0.2428 -0.3470 0.2035 -0.2579 0.2470 -0.2546 -0.2340 0.2711 0.2155 0.2903 0.2705 0.2692 0.2325 0.2537 0.2939 -0.2772 -0.2601 -0.2134 -0.3332 -0.2535 -0.2099 0.2795 0.3246 0.2243 0.2386 -0.2493 -0.2687 0.2591 0.2950 0.2566 -0.2366 -0.3238 -0.2280 0.3297 -0.2380 0.2269 -0.2605 0.2622 0.2596 -0.2705 -0.2702 0.2898 -0.2804 0.2128 -0.2993 -0.2488 -0.1770 0.2630 -0.3512 -0.3084 -0.2425 -0.2337 -0.3078 0.3033 -0.2175 0.2926 0.2307 -0.3234 -0.2152 -0.2753 0.2166 -0.2241 0.2845 0.2859 0.2308 -0.2410 -0.2284 0.1952 0.2716 -0.2630 0.2438 -0.2481 -0.2218 0.2796 -0.2599 -0.2966 0.2655 -0.2453 -0.2802 -0.3007 -0.3138 0.2729 0.2515 0.2269 0.2924 -0.1913 -0.3236 0.2394 -0.3041 -0.3578 -0.2296 -0.3061 0.2943 0.2387 -0.3428 -0.2735 -0.1951 0.2500 0.3216 -0.2136 0.2563 -0.3185 -0.2335 -0.3407 0.1936 -0.2498 0.2606 -0.2944 -0.3058 -0.2795 -0.2101 -0.3503 -0.2424 -0.2477 0.2294 0.2488 -0.2910 -0.3100 -0.2228 0.2033 0.2643 0.2052 0.2766 -0.2465 -0.2819 0.2693 -0.2202 -0.2490 -0.2589 -0.3051 0.2823 -0.2004 0.3059 -0.2176 -0.2696 -0.2586 0.2226 0.2537 0.2566 -0.2216 0.2315 0.2266 0.2058 -0.2651 0.2208 0.2229 0.2878 -0.2878 -0.3030 -0.2387 0.2481 -0.2780 0.2436 0.2484 0.2617 -0.2451 0.2923 0.3139 0.2621 -0.1985 -0.2504 -0.2648 -0.2434 0.2157 -0.3068 -0.2515 0.2932 -0.2386 0.2157 -0.2119 0.3266 -0.2690 -0.3314 -0.2871 -0.2541 0.2551 -0.2959 -0.2360 -0.2976 -0.2723 -0.2402 -0.2417 0.1997 0.2019 -0.2689 -0.2590 -0.2216 0.2851 0.2176 -0.2837 0.2148 -0.2586 -0.2429 -0.2704 0.2629 -0.2619 0.3108 0.2415 -0.2696 -0.2139 0.2438 0.2812 0.2411 -0.2486 0.1881 -0.2632 0.2304 -0.2916 -0.2791 0.2998 -0.3438 0.2499 -0.2434 0.2452 -0.2458 0.2276 -0.3681 -0.2519 -0.3160 -0.2269 -0.2728 -0.2109 0.3028 -0.2380 0.2893 0.3135 0.2783 -0.2771 -0.2460 -0.2087 -0.2787 -0.2987 -0.2929 0.3151 0.2891 -0.2573 0.2228 -0.2677 0.2447 -0.2717 -0.2698 0.2523 0.2215 0.2592 -0.2535 -0.3337 0.2528 0.2811 0.2077 -0.2513 -0.3826 0.2430 0.2752 -0.2925 -0.2457 -0.2642 0.2627 0.1977 0.2803 0.2217 -0.2292 -0.2777 0.3297 -0.2648 -0.2980 0.2240 -0.2254 0.2823 0.2130 0.2398 -0.2407 0.2433 -0.2151 -0.2494 0.2654 0.2426 0.2935 -0.2403 0.2658 -0.2224 0.2400 -0.3095 0.2816 0.2537 -0.3028 -0.2636 -0.2359 -0.2888 -0.2640 -0.3177 -0.2266 -0.2350 -0.2465 -0.2621 0.2398 -0.2575 -0.2207 0.2495 -0.2460 -0.2956 -0.2231 -0.2679 -0.2671 0.2097 0.2719 0.2981 -0.2249 -0.1887 0.2000 0.2753 -0.2384 0.2454 0.3497 -0.3030 0.3296 0.2443 -0.2392 -0.2331 0.2942 -0.3134 0.2865 -0.2689 0.2564 0.3431 -0.2982 -0.2489 -0.2637 0.2635 0.2490 -0.2206 0.2150 -0.2724 -0.2807 -0.2096 -0.3013 0.2160 0.2930 -0.2856 -0.2784 -0.3258 0.2394 -0.2757 -0.2733 -0.2960 0.2404 -0.3177 -0.2577 0.2565 0.2316 -0.2030 -0.2536 0.2176 0.2406 -0.2382 0.2642 0.2329 0.2252 0.2377 0.2411 0.1936 0.2577 0.2533 0.3158 0.2581 -0.3079 -0.2083 0.2263 -0.2695 -0.2706 0.2864 -0.1946 -0.2830 -0.2707 -0.3236 -0.2566 0.3179 0.2319 -0.2866 0.2275 -0.2191 -0.2571 -0.2667 0.2573 -0.1980 -0.2345 0.2170 -0.2937 0.2407 -0.2540 0.2344 0.2493 0.3243 -0.2568 0.2327 0.2569 -0.2509 -0.2489 0.2827 -0.2016 -0.3179 -0.2616 -0.2628 -0.3059 0.2957 -0.2025 0.2435 0.2568 -0.2935 0.2433 -0.2404 0.2628 -0.3707 -0.2009 -0.3346 -0.3028 -0.2281 -0.2599 -0.3195 -0.2306 0.2838 -0.2308 0.2830 -0.3484 0.2093 0.2217 -0.2805 -0.3381 0.2348 -0.3009 -0.2595 -0.2107 0.1952 0.2660 0.3003 0.2392 -0.2516 -0.3028 -0.2536 -0.2505 -0.2556 0.2597 -0.3037 -0.2287 -0.2305 0.2438 0.3324 0.2027 -0.2561 -0.2522 -0.2835 0.2934 0.3538 0.2237 -0.2577 -0.2696 0.2096 -0.2894 0.1950 -0.2634 -0.2901 -0.3065 -0.2810 -0.3178 -0.3263 -0.2166 -0.2306 0.2740 0.2811 0.2527 -0.2765 -0.3165 -0.2525 -0.3076 0.2723 -0.3405 0.3104 0.2797 -0.2645 -0.2741 0.2586 0.2591 -0.2358 -0.3922 0.2079 -0.2331 -0.2414 -0.1825 0.2450 0.2218 -0.3076 -0.2670 -0.3204 0.2001 -0.2399 -0.2655 0.2196 0.2282 0.2450 0.2560 -0.2110 -0.2188 -0.2836 -0.2913 -0.2370 -0.2154 0.3006 0.2809 -0.2938 -0.2163 0.3153 0.2291 0.3148 -0.2234 0.2418 -0.2533 0.2711 -0.2306 0.2652 -0.2196 -0.3222 0.2457 0.3094 -0.2564 -0.2756 -0.2490 0.2226 -0.2471 0.2015 0.2321 0.2277 0.2290 0.2341 -0.2353 0.2072 0.2147 -0.2406 0.2408 0.2544 0.2248 0.2791 -0.2890 0.2835 -0.2341 -0.3157 -0.2341 -0.2717 0.2294 0.2431 -0.2071 -0.1812 0.2150 -0.2992 0.2890 0.2443 0.3225 -0.2605 -0.2147 -0.2813 -0.2303 -0.2902 0.2585 0.2247 0.3423 -0.3215 -0.2501 -0.2440 0.2186 0.2539 -0.3081 0.2132 0.2252 0.2721 -0.2456 0.2134 0.2750 -0.2376 -0.2167 -0.2360 -0.2476 -0.2458 -0.2176 -0.2236 0.2174 -0.2460 0.2273 -0.2722 0.3003 0.2447 0.2293 -0.2503 0.2540 -0.2354 -0.2298 0.2387 0.3081 -0.3308 -0.2459 -0.2943 0.2473 -0.2175 -0.2736 -0.2334 0.2519 -0.2063 0.2219 0.2872 -0.2437 0.2949 0.2928 0.2184 -0.2572 -0.2461 0.2096 -0.2611 -0.3066 0.2594 -0.2867 0.2858 0.2416 -0.2515 -0.2644 0.2610 0.3058 0.2323 -0.2888 0.2625 -0.2136 0.3115 -0.2714 0.2763 0.2683 0.2745 0.1940 0.2853 0.3014 0.2793 -0.2821 -0.2598 -0.2021 -0.2209 0.2606 0.3396 -0.2649 -0.1995 0.2265 -0.3035 -0.2473 -0.2977 -0.2506 0.2290 0.2356 -0.2340 -0.2763 -0.2585 -0.3199 -0.2764 0.2913 -0.1904 0.2188 0.2624 -0.3573 -0.2854 -0.2574 -0.3712 0.2776 0.2542 -0.2492 -0.2647 0.2199 -0.2497 -0.2142 0.3004 -0.2576 -0.2174 0.2112 0.2284 0.2741 -0.2764 -0.2292 0.2300 0.2406 0.2463 0.2169 -0.2254 0.2943 -0.2215 -0.2056 0.2822 0.1747 -0.2855 -0.2406 0.2683 0.2573 0.2241 -0.2427 0.2731 0.3361 -0.3571 0.3063 -0.2668 -0.2343 -0.2306 -0.2821 0.2396 -0.2958 0.1986 0.2469 0.3519 0.3169 0.2332 -0.2599 0.2595 0.2233 -0.2471 0.2509 0.2715 0.2703 0.2767 0.2631 0.2433 -0.2521 0.2034 -0.2569 -0.2543 0.2631 -0.2296 -0.2622 0.2322 0.3245 0.2817 0.2564 -0.4108 0.2551 -0.2175 0.2828 -0.2993 0.2802 -0.2465 0.2162 0.2671 -0.2102 -0.2238 0.2393 0.2490 0.2417 0.2307 0.2691 0.2304 -0.2492 -0.3246 -0.3231 -0.2269 0.2899 -0.2824 0.3049 0.2531 0.2301 -0.3019 0.2542 -0.3405 0.1962 -0.2636 -0.2856 -0.2303 0.2449 0.2452 -0.2854 0.2902 0.2717 -0.3083 -0.2957 -0.2234 -0.2952 -0.2753" HIT_INDICES="43 52 80 88 97 99 121 150 171 181 235 262 280 289 321 397 409 422 439 458 459 481 498 506 528 532 545 550 559 599 610 623 690 698 701 744 782 803 820 829 837 857 871 875 899 927 1030 1072 1121 1162 1168 1242 1255 1305 1312 1344 1403 1413 1441 1553 1615 1622 1643 1663 1705 1716 1720 1769 1793 1856 1934 1936 1947 2008 2025 2124 2126 2197 2235 2277 2330 2434 2443 2503 2522 2532 2621 2635 2642 2665 2727 2811 2862 2888 2953 3111 3239 3274 3296 3480 3535 3553 3742 3747 3755 3865 3905 4056 4318 4461 4534 4548 4665 4731 4771 4844 4868 4936 5207 5339 5370 5510 5520 5586 5628 5789 5843 6102 6122 6154 6214 6282 6411 6518 6598 6713 7249 7351 7353 7377 7462 7654 7658 7693 7745 7777 7962 8115 8161 8183 8206 8303 8338 8379 8411 8715 8772 8810 8827 9002 9044 9078 9156 9169 9243 9304 9338 9365 9422 9450 9533 9537 9610 9640 9718 9737 9762 9790 9804 9832" ES_PROFILE="0.0180 0.0385 0.0535 0.0701 0.0863 0.1030 0.1164 0.1281 0.1400 0.1528 0.1601 0.1698 0.1801 0.1911 0.1994 0.2019 0.2108 0.2196 0.2278 0.2356 0.2452 0.2525 0.2602 0.2687 0.2755 0.2842 0.2918 0.3002 0.3081 0.3124 0.3197 0.3267 0.3277 0.3348 0.3423 0.3455 0.3489 0.3538 0.3592 0.3653 0.3714 0.3762 0.3816 0.3879 0.3921 0.3957 0.3911 0.3925 0.3930 0.3941 0.3988 0.3962 0.3998 0.3994 0.4034 0.4047 0.4030 0.4063 0.4077 0.4001 0.3975 0.4006 0.4021 0.4036 0.4028 0.4051 0.4081 0.4064 0.4071 0.4038 0.3987 0.4014 0.4032 0.3997 0.4007 0.3930 0.3954 0.3904 0.3889 0.3868 0.3835 0.3748 0.3758 0.3715 0.3714 0.3722 0.3648 0.3650 0.3659 0.3652 0.3604 0.3532 0.3493 0.3480 0.3426 0.3274 0.3152 0.3125 0.3112 0.2929 0.2880 0.2868 0.2678 0.2678 0.2675 0.2566 0.2528 0.2375 0.2107 0.1962 0.1890 0.1879 0.1763 0.1699 0.1663 0.1593 0.1574 0.1510 0.1239 0.1112 0.1089 0.0955 0.0955 0.0897 0.0865 0.0711 0.0669 0.0416 0.0411 0.0393 0.0348 0.0294 0.0179 0.0087 0.0024 -0.0074 -0.0600 -0.0678 -0.0652 -0.0649 -0.0707 -0.0874 -0.0846 -0.0850 -0.0870 -0.0869 -0.1023 -0.1141 -0.1148 -0.1130 -0.1112 -0.1168 -0.1160 -0.1157 -0.1144 -0.1403 -0.1405 -0.1387 -0.1346 -0.1462 -0.1438 -0.1404 -0.1412 -0.1351 -0.1349 -0.1330 -0.1279 -0.1219 -0.1184 -0.1116 -0.1095 -0.0993 -0.0948 -0.0853 -0.0785 -0.0648 -0.0506 -0.0350 -0.0169 0.0048" RANK_AT_ES="1720.0000" RANK_SCORE_AT_ES="0.0738"/>
  <DTG RANKED_LIST="state1.rnk" TEMPLATE="na_as_pre_ranked" GENESET="gene_sets.gmt#HALLMARK_DNA_REPAIR" ES="0.4288" NES="1.6134" NP="0.0022" FDR="0.0194" FWER="0.0880" RND_ES="0.2263 -0.2901 -0.2386 0.2584 0.3321 -0.2515 0.2726 -0.2594 -0.3045 0.2633 -0.2422 -0.2860 -0.3103 0.2957 -0.2953 0.2330 0.2173 -0.2580 -0.2268 0.2848 -0.2587 -0.2479 -0.2828 0.2507 -0.2653 -0.2360 0.2106 -0.2197 0.2857 0.2417 -0.2836 -0.3137 0.3490 -0.2392 0.3181 -0.2486 0.2463 -0.2722 0.2964 -0.2953 0.2373 -0.2574 -0.2465 0.2355 -0.2606 -0.2550 -0.3047 0.2741 0.2323 -0.1959 -0.2752 0.2627 0.2984 0.2297 -0.2462 0.2200 0.2614 0.2568 0.2490 0.4066 0.2662 -0.2935 0.2653 0.2536 0.2014 -0.2335 -0.3189 -0.2768 0.3176 0.3264 -0.2575 0.2310 -0.2135 0.2508 0.2584 0.2209 0.2555 0.3015 -0.2680 -0.3192 -0.2588 -0.2514 -0.2957 -0.2397 -0.2497 0.2908 0.2899 0.2224 0.3244 -0.2855 -0.3796 0.2381 0.2774 -0.2651 0.2854 0.2365 -0.3510 0.3006 -0.2351 -0.3415 0.3221 -0.3255 0.2476 -0.3057 0.2492 -0.2396 -0.2920 -0.3045 0.2266 0.2805 -0.2774 -0.3276 0.2873 0.2678 -0.2074 0.2736 -0.2986 -0.3042 -0.2417 0.1842 -0.2216 0.2831 -0.2883 0.2897 -0.2359 0.2854 -0.3464 -0.2833 -0.2821 -0.2025 0.2804 0.2899 -0.2993 0.2825 0.2489 -0.2501 -0.3114 0.2887 -0.2147 -0.2735 0.2605 -0.2183 0.3052 0.2748 0.2470 -0.3196 -0.2442 0.2293 0.2663 0.2501 0.3323 -0.2706 -0.1934 -0.2745 0.2509 0.2237 -0.2515 -0.1953 0.2388 -0.2196 -0.2919 -0.2742 -0.2489 -0.2302 0.2155 -0.2479 0.3225 -0.3432 0.2029 -0.4110 0.2962 -0.2751 -0.2829 0.1817 -0.2381 -0.2364 -0.2704 -0.2457 -0.2888 -0.2244 -0.3377 0.1960 0.2837 0.2270 0.2699 -0.2626 0.2323 -0.2502 -0.3153 0.3092 0.2590 -0.3151 0.3677 0.2476 -0.2446 -0.2718 -0.3264 -0.2066 0.2804 0.2615 -0.2416 -0.3189 0.2659 -0.2576 -0.2441 0.2080 -0.3007 -0.3080 -0.3301 0.3204 -0.2511 0.3783 0.2710 -0.1940 0.2565 -0.3062 0.2425 -0.2401 -0.3324 -0.3577 0.2699 0.2909 -0.2325 -0.2388 0.2261 0.2624 0.2858 0.2781 -0.2510 0.2344 0.2161 0.2628 -0.2241 -0.2864 0.3389 0.2395 0.3318 0.2621 0.2407 0.3028 0.2181 0.2380 0.3361 -0.2598 -0.3063 0.3960 0.2764 -0.2613 -0.3666 0.2363 -0.2655 -0.2357 0.2384 0.1892 0.2345 0.2450 -0.3098 -0.3064 0.3512 -0.2834 -0.2791 0.1878 0.3407 0.2552 -0.2090 0.2867 -0.3300 0.2609 -0.3104 -0.2405 0.2479 -0.3086 0.2721 -0.2245 -0.3239 -0.2965 -0.3302 -0.2636 -0.2424 -0.3156 -0.2438 0.2105 0.2747 -0.3252 -0.3002 0.2959 0.2227 -0.3253 0.2288 -0.3500 -0.3008 -0.2984 -0.2482 -0.2458 -0.2300 0.2333 -0.2412 0.2384 -0.2810 -0.2686 -0.2775 -0.3655 -0.2850 -0.2343 -0.3473 0.2892 -0.2490 -0.2920 0.2492 0.2426 -0.2671 -0.2600 0.2297 -0.3121 -0.2991 -0.2321 0.3332 -0.2776 -0.2666 -0.2655 0.2649 -0.2809 -0.2323 -0.2640 -0.2567 -0.2050 -0.1934 0.3826 0.2123 -0.3249 -0.2415 -0.2737 -0.2552 0.3137 -0.2303 0.2623 -0.2873 0.2084 -0.2475 -0.3490 0.2828 -0.2980 -0.2087 -0.2443 0.2459 -0.2540 0.3262 0.2051 -0.2634 -0.2150 -0.3410 0.2098 -0.2717 -0.3157 -0.2715 -0.2369 0.2544 0.3258 0.2761 0.3286 -0.2989 -0.2259 0.2720 0.3146 -0.2245 -0.2244 -0.2650 -0.3021 -0.2543 -0.2379 0.2248 -0.2692 -0.2742 0.3015 -0.2997 0.2448 -0.2355 0.2331 0.2389 0.3105 0.2618 0.2220 0.3302 -0.2844 0.2890 -0.3916 -0.3054 -0.2272 -0.2936 -0.2723 -0.2336 -0.2180 0.2437 -0.2643 0.2930 -0.3928 0.2132 -0.2994 -0.2545 -0.2828 0.3877 -0.2788 -0.2369 0.2767 -0.3289 -0.2465 -0.2939 0.3027 0.3083 0.2617 -0.2511 -0.2331 0.2638 0.2759 -0.3391 0.2371 -0.2235 -0.3322 0.3424 -0.3044 0.1956 -0.2792 -0.3290 -0.2367 -0.3002 -0.2294 0.2224 -0.3806 -0.2569 -0.2117 -0.2442 0.2531 0.2775 0.3130 -0.2986 0.2591 -0.2382 -0.2282 0.2503 -0.2965 0.2501 0.2577 -0.2479 0.2283 0.2371 -0.2995 0.2166 -0.3275 -0.2315 -0.2451 0.2371 -0.2681 -0.2105 0.2146 0.2671 -0.3049 -0.3140 -0.3012 -0.2808 0.2904 -0.2099 -0.2511 0.2680 0.2543 0.2252 -0.3471 0.2327 0.2798 0.2774 0.2562 -0.2899 0.3338 -0.2721 -0.1969 -0.2887 -0.2220 0.2527 0.3086 0.2749 -0.2370 -0.2540 -0.2198 -0.3439 0.3341 -0.2580 0.2049 0.2741 0.3250 0.2418 -0.2909 0.3057 -0.3016 0.1934 -0.2433 -0.2373 0.2283 -0.2418 0.2241 -0.2789 -0.2712 -0.2314 -0.2470 -0.2912 -0.3235 0.2658 -0.2269 0.3070 0.3057 0.3274 -0.2986 -0.3271 -0.2346 -0.2119 0.2487 0.2386 0.2856 0.3682 0.3507 -0.2427 0.2220 0.2730 -0.2347 -0.2058 0.2968 -0.2582 -0.2332 -0.2012 -0.3194 -0.2551 -0.2802 -0.1825 -0.4186 -0.2405 0.2747 -0.2653 -0.2342 0.2049 -0.3803 -0.2216 0.2413 -0.2644 -0.3388 0.2541 -0.2136 0.2951 0.2310 -0.2703 -0.2619 -0.2722 -0.2572 0.2168 -0.1966 0.2577 -0.2748 -0.4037 -0.3239 -0.2062 -0.3271 -0.3683 -0.3193 0.2710 0.2498 0.3252 -0.2264 -0.2619 0.2693 0.2171 -0.2773 0.2714 0.2323 -0.3347 0.2068 -0.2124 -0.2609 0.2969 -0.2973 0.2957 -0.2673 0.2834 -0.2464 -0.2989 0.2385 -0.4126 0.1959 -0.2778 0.3918 0.2819 0.2613 -0.2885 -0.3139 0.2688 -0.3922 -0.2167 -0.2804 -0.2426 -0.2865 0.2050 -0.3299 0.2695 -0.2162 -0.2297 -0.2454 0.2839 0.1953 0.3390 0.3312 0.3411 -0.3512 0.3138 -0.3602 0.3596 0.2827 0.2504 -0.2513 0.2475 0.2418 0.2539 0.2828 0.2842 0.2575 0.3675 0.2050 0.2293 0.2582 -0.2634 0.2227 -0.2174 -0.2347 0.2410 -0.2771 0.2506 0.2974 -0.2487 -0.2097 -0.2117 -0.2071 0.2577 -0.2059 -0.2458 -0.3215 0.2533 -0.2632 -0.2312 -0.2469 -0.2337 0.2821 -0.2396 -0.2800 -0.2598 0.3117 0.2778 -0.2781 -0.2776 -0.2457 -0.2410 -0.3348 -0.3091 -0.3006 0.2805 0.2517 -0.4016 -0.2254 0.2821 0.2395 -0.2382 0.3377 0.2564 0.3438 0.1938 -0.2464 -0.2276 -0.2953 0.3292 -0.2563 -0.2915 -0.2381 0.2843 0.2556 -0.2234 -0.2844 -0.2367 -0.2349 0.1978 0.2361 -0.2634 0.3251 -0.2944 0.3589 -0.2104 -0.2414 0.2343 0.2772 0.3473 -0.2673 0.2338 -0.2103 0.2898 -0.2787 0.2542 -0.2359 -0.2914 0.2411 0.2392 0.2322 -0.2238 -0.2185 -0.2324 -0.2623 0.2483 -0.4189 -0.2357 -0.2637 -0.2718 -0.3128 -0.2317 0.3064 -0.2038 0.2000 -0.2641 -0.2649 -0.2994 0.2023 -0.2863 0.2940 -0.2557 0.2735 -0.2212 0.2939 -0.2960 0.2250 0.2085 0.1886 -0.2609 0.2372 -0.2338 -0.2263 0.2687 -0.2412 -0.3552 -0.2091 -0.2073 -0.3033 0.4459 0.3678 0.2673 0.2550 0.2928 -0.2129 -0.2933 -0.3052 -0.1857 -0.2614 -0.2961 0.3025 -0.2587 -0.3296 0.2526 0.2796 0.2709 0.2379 0.2322 0.2278 0.2630 -0.2603 -0.2996 -0.2484 -0.2229 0.2073 -0.2223 -0.2476 0.3075 0.2809 0.3567 0.2405 -0.2732 -0.2508 -0.2665 -0.2934 -0.2839 0.2743 0.2316 0.1769 -0.2803 -0.2792 0.2134 -0.2435 0.2455 -0.2715 0.3142 -0.3257 0.2208 -0.2825 -0.2094 0.3150 -0.3034 0.2521 -0.2236 -0.3182 -0.2379 -0.3434 0.2374 0.3163 0.3256 -0.2471 0.2519 0.2388 -0.3198 0.3327 0.2371 0.2450 0.2570 -0.3575 -0.2272 0.2358 -0.2795 0.2471 -0.2140 0.4017 -0.3398 -0.2795 -0.2461 -0.3325 -0.3176 -0.3232 0.2393 0.2489 -0.2420 -0.2406 -0.2969 0.2776 -0.3119 -0.3017 -0.2568 -0.2551 -0.2757 -0.3313 -0.3323 0.2312 -0.3513 -0.3099 -0.2990 0.2224 -0.3362 0.3630 -0.2540 0.2585 -0.3303 -0.2422 0.2722 0.3041 0.2708 -0.2424 -0.2987 0.2284 0.2139 0.2471 0.2071 -0.2826 -0.3362 0.2869 0.2687 -0.1708 0.2932 0.2727 0.2826 0.2771 0.2545 -0.2525 -0.2891 -0.2674 0.2929 0.2732 -0.2569 -0.2692 0.2657 0.2355 -0.2322 0.2182 0.1904 -0.2793 -0.2513 0.2322 0.2654 -0.2994 0.2272 0.1985 0.1983 0.2794 0.3093 -0.2178 -0.2466 0.1846 -0.3034 -0.2224 0.2340 0.1973 -0.3118 0.2378 -0.2640 -0.2583 -0.2419 0.2164 -0.2690 -0.3209 0.2530 0.2281 -0.2926 -0.2423 0.3026 -0.2606 0.2658 -0.2516 0.2498 0.2409 -0.3006 0.2464 -0.2509 -0.2209 0.3018 0.2904 -0.3012 0.3447 -0.3169 0.2341 0.2915 0.2268 0.2625 -0.2660 0.2806 -0.3066 -0.2782 -0.3170 0.2712 -0.2540 -0.2418 0.2353 -0.3560 -0.2545 -0.3700 -0.3293 -0.2556 0.2766 -0.2714 -0.2385 0.2093 -0.2993 0.3026 -0.2031 0.2628 -0.2118 -0.2839 0.2743 -0.2720 -0.2393 -0.2686 0.2691 0.2590 -0.2945 0.2513 -0.2938 -0.2402 0.2837 -0.2119 0.2425 -0.2731 -0.2821 -0.2427 0.3687 -0.2501 0.2103 0.2273 -0.3097 -0.2816 -0.2812 -0.2790 -0.2694 0.2072 0.3221 -0.3023 0.2616 0.2749 0.2489 0.2283 -0.3632 -0.2258 -0.2260 -0.2923 -0.2514 0.2454 0.2924 0.2822 0.3024 -0.2871 0.2600 -0.2701 0.2089 0.2026 0.2746 -0.2795 -0.2965" HIT_INDICES="160 234 266 289 338 371 374 380 389 395 520 555 565 581 596 654 711 742 838 878 896 910 915 928 976 992 1026 1039 1051 1060 1094 1145 1187 1200 1311 1501 1518 1565 1634 1669 1737 1755 1760 1880 1923 1942 2152 2163 2385 2420 2468 2503 2560 2662 2893 2986 3005 3013 3021 3130 3202 3234 3342 3540 3554 3655 3697 3919 4065 4124 4210 4429 4497 4551 4600 4667 4700 4718 4759 4857 4896 5111 5288 5408 5509 5557 5756 5829 5935 5965 6030 6045 6076 6331 6370 6526 6580 6718 6735 6833 6845 6857 6914 6915 7016 7028 7029 7180 7215 7308 7396 7439 7482 7516 7582 7587 7645 8035 8096 8121 8279 8282 8292 8472 8655 8790 8807 8809 9038 9343 9359 9431 9522" ES_PROFILE="0.0115 0.0289 0.0497 0.0705 0.0872 0.1045 0.1248 0.1446 0.1639 0.1833 0.1883 0.2019 0.2178 0.2329 0.2478 0.2577 0.2669 0.2785 0.2822 0.2912 0.3022 0.3135 0.3257 0.3370 0.3442 0.3544 0.3625 0.3727 0.3828 0.3932 0.4006 0.4059 0.4117 0.4203 0.4180 0.4065 0.4126 0.4153 0.4154 0.4187 0.4183 0.4229 0.4288 0.4224 0.4237 0.4274 0.4106 0.4142 0.3954 0.3956 0.3944 0.3944 0.3919 0.3846 0.3634 0.3562 0.3565 0.3580 0.3594 0.3503 0.3448 0.3433 0.3339 0.3148 0.3146 0.3053 0.3019 0.2798 0.2652 0.2594 0.2507 0.2287 0.2222 0.2172 0.2129 0.2067 0.2041 0.2030 0.1996 0.1906 0.1876 0.1669 0.1503 0.1398 0.1313 0.1283 0.1102 0.1050 0.0967 0.0963 0.0923 0.0935 0.0931 0.0701 0.0694 0.0569 0.0550 0.0448 0.0470 0.0410 0.0439 0.0469 0.0453 0.0495 0.0437 0.0471 0.0515 0.0410 0.0424 0.0381 0.0345 0.0356 0.0368 0.0390 0.0381 0.0435 0.0436 0.0110 0.0123 0.0174 0.0095 0.0176 0.0249 0.0156 0.0070 0.0042 0.0135 0.0245 0.0139 -0.0007 0.0146 0.0255 0.0366" RANK_AT_ES="1760.0000" RANK_SCORE_AT_ES="0.0717"/>
  <DTG RANKED_LIST="state1.rnk" TEMPLATE="na_as_pre_ranked" GENESET="gene_sets.gmt#HALLMARK_FATTY_ACID_METABOLISM" ES="0.4596" NES="1.6773" NP="0.0000" FDR="0.0125" FWER="0.0490" RND_ES="-0.2419 -0.3278 -0.1960 -0.2565 -0.2276 -0.2844 0.2332 0.2108 -0.2264 -0.2786 -0.2205 -0.2041 0.2342 0.2314 -0.2419 0.2625 0.2657 0.2746 0.2249 -0.3704 -0.2417 -0.3325 0.2434 0.2412 0.2426 0.2859 -0.2501 0.2944 0.2638 0.2874 0.2496 0.2462 -0.2248 -0.2760 0.2982 0.2320 0.2635 -0.3145 0.2060 -0.4014 0.2242 -0.2930 0.1896 -0.3648 0.2247 0.3050 -0.2288 0.3027 -0.3122 0.2764 0.3307 0.2652 -0.2983 0.3540 -0.2316 -0.2641 -0.3830 0.3558 -0.3787 -0.2448 -0.2371 -0.2367 0.2559 -0.3253 -0.2534 -0.3121 -0.3110 0.3105 0.2145 0.2105 0.2736 0.3082 0.2312 0.3374 0.2489 0.3163 0.2209 -0.2434 0.3058 0.2366 -0.2577 0.2493 0.3254 -0.2988 0.3121 0.3052 -0.3028 0.2918 -0.2261 -0.2482 -0.2737 0.3730 -0.2413 -0.3409 0.3123 0.3354 -0.2684 -0.2853 0.2624 -0.3296 0.2218 -0.3071 -0.3186 -0.2224 0.2793 -0.2864 -0.3189 -0.3185 0.2452 -0.2529 -0.2304 -0.3384 -0.2541 -0.2451 -0.2158 -0.2147 -0.3414 -0.2255 -0.3365 0.2121 -0.3216 -0.2680 -0.2576 -0.3364 -0.2487 -0.2535 -0.2569 0.2407 -0.2285 0.2432 -0.2575 0.2926 0.2873 -0.2458 0.2531 -0.2160 -0.2486 0.3226 0.2820 -0.3082 0.2634 -0.3293 0.2944 -0.2901 0.3055 -0.4668 -0.2417 -0.2209 -0.2570 -0.2252 -0.2453 0.3516 0.2478 -0.2345 -0.2745 -0.4017 0.2709 0.2538 0.2928 -0.2273 -0.2122 0.1650 -0.3135 0.3023 -0.2096 -0.3548 0.2844 -0.2932 0.2940 0.2271 0.2991 -0.3368 -0.2895 -0.2393 0.2843 0.2183 -0.3844 0.2526 0.3439 0.2853 0.2214 0.3271 -0.3756 0.2457 -0.2527 0.2349 0.2531 -0.2260 -0.3081 -0.2092 -0.3090 0.2348 -0.2295 0.2821 -0.2375 0.2504 0.2561 0.2869 0.2406 0.3028 -0.3392 -0.1999 -0.1959 0.2368 -0.3305 0.2474 0.2752 -0.2860 0.2567 0.2422 -0.2541 0.2723 0.2226 0.2425 -0.2999 0.2336 -0.3658 -0.3218 0.3284 -0.3917 0.2612 0.2230 -0.2929 -0.2709 0.2303 0.1843 0.2496 -0.2709 0.2372 0.2368 -0.3705 -0.2715 -0.3285 0.2921 -0.2174 0.2410 0.3011 -0.2804 -0.2467 -0.2346 -0.2553 -0.2839 0.3867 0.3198 -0.2563 -0.3134 -0.2780 -0.2644 0.2374 -0.3087 -0.2672 0.2466 -0.2212 0.2694 -0.3230 -0.2502 -0.2520 0.2810 0.3628 0.2293 -0.2326 -0.2838 0.2111 0.2599 0.3040 -0.2581 -0.3291 0.2767 -0.2289 -0.2696 0.2876 -0.3192 -0.2497 0.3163 -0.3168 -0.2582 0.3303 -0.3403 0.2760 -0.3338 -0.2327 0.2659 -0.2423 0.2631 0.2303 -0.2469 0.2362 -0.3395 0.2641 -0.2702 0.3466 -0.2214 0.2481 0.3035 0.2149 0.3632 0.2353 -0.2357 -0.2186 -0.2657 0.2381 -0.2778 0.3048 0.2460 -0.2898 0.2858 0.3055 -0.2411 -0.3314 -0.2807 -0.3392 -0.2793 -0.2489 0.2317 0.2518 -0.3578 -0.2483 -0.3967 -0.2914 -0.3364 0.2819 -0.2723 -0.2972 0.2547 -0.2192 -0.2634 -0.2523 0.2718 -0.3047 -0.2233 -0.2021 -0.2356 0.2523 -0.3348 -0.2585 -0.2853 0.2552 0.2738 0.3152 -0.3439 0.2596 0.3037 -0.2414 -0.3928 0.2629 0.2840 0.2416 0.3393 0.2170 0.2697 -0.3472 -0.2552 -0.2248 -0.2744 0.4310 0.2005 -0.3774 0.2803 0.2704 -0.1955 0.2501 -0.3012 -0.3752 -0.2611 -0.2314 -0.3256 -0.3123 0.2835 -0.2894 -0.2357 0.2662 -0.2931 0.3057 0.2201 0.2530 -0.2853 -0.2427 0.2092 -0.3664 0.2295 0.2585 0.2248 -0.2251 -0.3400 0.2324 -0.3776 0.2408 -0.2352 0.2247 0.2471 -0.2634 -0.2291 0.2597 -0.2586 0.2411 -0.2942 0.2033 0.1778 -0.2651 -0.2720 0.2456 -0.2946 -0.2523 0.3086 -0.2830 0.2230 0.2532 -0.3035 -0.2586 0.2863 0.2697 0.2801 0.2673 -0.3606 0.2773 0.2507 0.2619 -0.2277 0.4172 0.3011 0.2957 -0.3441 -0.2438 0.2461 -0.2361 -0.3088 -0.2703 -0.2246 -0.2985 -0.3131 -0.2034 0.3209 0.3173 0.2480 -0.2261 0.2629 0.2593 -0.2478 -0.2745 -0.2673 0.3395 -0.2032 0.4023 -0.3055 0.2738 -0.2421 0.2646 0.3412 -0.3937 -0.3280 0.3674 0.2710 0.3073 -0.2121 -0.2700 0.3003 0.2595 0.1701 0.2191 -0.3220 -0.2931 -0.2859 0.2628 -0.2587 0.2056 0.2449 0.2319 -0.2721 -0.3264 -0.2782 0.2264 0.2849 -0.3151 0.2523 -0.3344 0.3164 -0.2530 -0.2506 0.3148 0.3326 0.2944 -0.4012 0.2599 -0.3213 -0.3313 0.3119 -0.4294 -0.2538 -0.2430 -0.2286 -0.2470 -0.2779 0.2895 -0.3230 -0.3813 -0.2588 0.3314 0.2759 0.3488 -0.2454 0.3632 0.3172 -0.3032 -0.2064 0.2077 -0.3276 0.2588 0.2508 0.2893 0.3157 0.3025 -0.2074 0.3188 -0.2328 -0.2568 -0.2407 -0.3200 -0.3423 -0.2931 0.2084 -0.2649 0.2899 0.2069 0.2364 0.2005 -0.2523 -0.2964 -0.3688 0.2328 -0.3544 0.3365 0.2362 -0.2069 -0.2259 -0.2624 0.2068 -0.3327 -0.3105 -0.2268 0.3365 -0.2937 -0.2652 0.3004 0.3041 0.2496 -0.2623 0.2749 0.3614 0.2383 -0.2271 0.2832 0.2396 0.2386 -0.2464 0.2783 -0.2874 0.2390 0.2765 -0.2459 0.2435 0.2656 -0.2827 0.2581 -0.2590 0.2374 0.2148 -0.1947 -0.2086 -0.2538 0.3022 -0.2819 -0.2504 0.2326 0.3240 0.3326 -0.2666 0.3353 -0.2177 -0.2348 0.3001 -0.2349 -0.2774 -0.2146 -0.2211 -0.2825 -0.2265 0.3446 0.2358 -0.2687 -0.2743 0.2361 0.2528 -0.2783 -0.2179 -0.2778 -0.2937 -0.3130 -0.2324 0.3163 0.2975 -0.4419 0.2813 -0.2405 -0.3511 0.2455 0.2874 -0.2691 -0.2204 0.3550 0.3375 0.3221 0.2187 -0.2757 0.3162 -0.2703 0.3580 0.2950 -0.2210 -0.3061 0.2464 -0.2846 -0.2722 0.2394 0.2112 -0.2364 -0.2682 0.2267 0.3184 -0.2154 -0.2309 0.3074 0.2604 0.2441 0.2118 -0.2845 0.2868 -0.3003 -0.2681 0.3334 -0.2031 -0.2504 0.2922 0.4102 -0.2572 -0.2741 0.3178 -0.2814 -0.2120 -0.2742 0.2907 0.2911 0.2716 0.2006 -0.2776 0.3246 -0.3019 0.2324 -0.3342 0.3166 -0.2656 -0.2215 -0.2498 -0.2614 0.2666 0.3095 -0.2660 -0.2947 -0.2656 0.2939 -0.2612 -0.2809 -0.3565 0.2593 -0.2988 0.3496 -0.2609 -0.2558 -0.2422 -0.2929 -0.2312 -0.2241 -0.3265 0.2602 0.3007 0.2465 -0.2534 -0.3197 -0.2956 -0.2927 -0.2903 -0.3543 0.3243 0.3195 0.3271 0.2317 0.2898 -0.2428 -0.2485 0.2605 -0.2513 -0.2336 0.3145 0.2708 -0.2258 0.2283 0.2555 0.3101 -0.3190 -0.2484 -0.3285 -0.2676 0.3459 -0.4212 0.3065 0.1882 0.2608 0.2051 -0.2501 -0.3029 -0.2968 -0.2441 -0.2291 0.2247 0.3243 -0.3242 0.2943 -0.2374 0.2680 0.2441 -0.2408 -0.2515 0.2739 0.2847 0.2598 0.3017 0.1913 0.2525 -0.2471 -0.2580 -0.2581 -0.3374 0.2937 0.2552 -0.3104 -0.2486 0.3568 0.3259 -0.2398 -0.2339 -0.3712 -0.2816 0.3295 -0.2216 -0.2947 0.2998 -0.2774 -0.1959 -0.2824 0.2147 -0.2458 -0.2490 0.2669 -0.3179 0.2697 0.2889 -0.2463 0.3568 -0.3012 -0.1970 0.2705 0.2368 -0.2274 0.3820 -0.2219 -0.3215 0.2587 -0.3473 -0.2989 0.3010 0.2986 0.3475 -0.2476 -0.2746 -0.2689 -0.2846 -0.3525 0.2544 -0.2506 0.3834 0.2486 -0.2200 0.2548 0.2791 0.2072 -0.2196 -0.2431 -0.3209 0.4414 -0.2660 0.2673 -0.2195 0.2853 -0.2389 0.2812 0.2923 -0.3331 0.2784 0.2710 -0.3581 -0.2464 -0.3353 -0.2973 -0.3001 -0.3237 -0.2253 -0.2261 0.2322 0.4343 -0.3761 0.3985 -0.3031 -0.2459 0.2530 0.3444 -0.2519 0.3337 0.1984 -0.3262 0.3256 -0.2271 -0.3090 0.2424 -0.2350 0.2512 -0.2803 0.2436 -0.2086 -0.3391 -0.2606 0.2682 0.2093 -0.2155 0.2418 -0.2317 -0.2418 -0.3693 -0.2155 -0.3757 0.2082 -0.3225 -0.2034 0.2665 0.3137 -0.2710 -0.2534 0.3002 0.3063 -0.2553 0.2658 0.2002 0.2194 0.2271 0.3627 -0.2412 0.2636 0.3471 -0.2366 0.2817 -0.3187 -0.2501 0.2827 0.2136 -0.2731 0.2380 -0.3355 0.2880 0.3409 -0.2322 -0.2934 -0.2545 -0.2440 -0.2767 -0.2354 -0.2986 -0.3899 -0.3492 -0.3167 0.2928 -0.3975 0.2336 0.2290 -0.3036 -0.2237 0.2559 -0.2472 0.2273 -0.2269 -0.2835 -0.2554 -0.2345 -0.2691 -0.3657 0.2942 0.2378 -0.3417 0.2717 -0.2329 -0.2870 -0.2412 -0.3059 0.2405 0.2413 -0.2404 0.2983 -0.2188 -0.3636 -0.4027 -0.3038 -0.3573 0.2346 0.3198 -0.2371 -0.2325 -0.2155 -0.3535 0.3009 -0.2827 -0.3427 -0.2783 -0.3146 -0.2918 0.1941 -0.3197 -0.4037 -0.2910 -0.4290 -0.2840 0.2566 -0.2813 -0.2928 0.3699 -0.2556 0.2276 -0.2822 0.2228 0.2365 -0.2273 0.2972 0.2597 -0.3533 0.2466 0.2455 -0.2029 -0.3411 -0.3522 -0.4220 0.2765 -0.3167 0.3746 0.3304 0.2418 -0.2508 0.2771 -0.3192 0.2331 -0.3397 -0.2819 0.2678 0.2276 0.3003 0.2746 -0.2243 0.2537 -0.3154 -0.2310 -0.3852 -0.2752 -0.2801 -0.2443 0.2891 -0.2609 0.2085 0.2261 0.2969 0.2773 0.3595 -0.2830 -0.2753 0.2735 0.2526 -0.3036 0.2297 -0.2892 0.2492 0.3316 0.2944 -0.2380 -0.2970 0.3054 -0.3031" HIT_INDICES="4 7 23 33 79 80 283 302 333 365 385 390 519 524 633 752 792 903 913 954 962 1204 1210 1277 1293 1370 1425 1455 1515 1698 1707 1795 1852 1922 1936 2031 2039 2130 2144 2183 2355 2377 2414 2441 2540 2562 2656 2971 2976 3001 3102 3105 3161 3194 3238 3264 3267 3328 3332 3386 3403 3472 3495 3732 3782 3841 3913 4106 4280 4291 4425 4446 4901 4936 5030 5080 5098 5173 5201 5269 5391 5411 5466 5843 5968 6154 6228 6653 6736 6959 7112 7288 7315 7344 7477 7691 8016 8115 8225 8636 8694 8718 8769 8915 9087 9277 9370 9422 9530 9718 9737" ES_PROFILE="0.0693 0.1318 0.1824 0.2269 0.2558 0.2889 0.2906 0.3107 0.3285 0.3453 0.3626 0.3814 0.3853 0.4017 0.4059 0.4077 0.4170 0.4179 0.4291 0.4367 0.4476 0.4324 0.4412 0.4434 0.4506 0.4511 0.4535 0.4582 0.4596 0.4473 0.4528 0.4498 0.4497 0.4480 0.4520 0.4473 0.4514 0.4467 0.4499 0.4503 0.4366 0.4381 0.4381 0.4389 0.4321 0.4331 0.4265 0.3965 0.3982 0.3979 0.3895 0.3912 0.3874 0.3858 0.3831 0.3821 0.3835 0.3788 0.3800 0.3759 0.3756 0.3699 0.3688 0.3454 0.3411 0.3358 0.3290 0.3096 0.2919 0.2910 0.2777 0.2759 0.2304 0.2279 0.2194 0.2156 0.2150 0.2087 0.2072 0.2018 0.1909 0.1905 0.1867 0.1504 0.1401 0.1238 0.1192 0.0793 0.0746 0.0560 0.0449 0.0319 0.0341 0.0362 0.0280 0.0120 -0.0143 -0.0171 -0.0206 -0.0530 -0.0490 -0.0414 -0.0361 -0.0396 -0.0444 -0.0489 -0.0420 -0.0299 -0.0212 -0.0127 0.0145" RANK_AT_ES="1515.0000" RANK_SCORE_AT_ES="0.0880"/>
[truncated: 45,569 more chars]
