# Supplementary material for: Modeling glioblastoma heterogeneity as a dynamic network of cell states
Source: Mol Syst Biol. 2021 Sep 16;17(9):e10105. doi: 10.15252/msb.202010105 (PMC8444284; doi:10.15252/msb.202010105)
Supplement: Supplementary file 5 — Source Data for Figure 3 [file MSB-17-e10105-s001.zip › Figure3A_sourcedata/GSEA_3065/hallmarks_state1.GseaPreranked.1623416262439/edb/state1.rnk]

CCK	0.96137404
S100A6	0.8843542
TMSB4X	0.85882413
TMEM158	0.8353734
LGALS1	0.82809883
SCG2	0.8251106
GCHFR	0.7777303
ODC1	0.7443716
HMGA1	0.73616564
LMNA	0.7007936
NQO1	0.69255763
POSTN	0.6891902
PMEPA1	0.68678933
TXN	0.68616784
PKM	0.6757646
IGFBP3	0.6639971
DKK1	0.6555997
SPP1	0.6416637
CAVIN1	0.64124155
UBE2S	0.6335503
S100A13	0.62658966
COTL1	0.6238361
TPM4	0.62339294
SMS	0.61922276
TUBA1C	0.61889744
SH3BGRL3	0.61755323
PFN1	0.5907143
S100A16	0.58715016
CSRP2	0.57416874
CCND1	0.5658515
ANXA1	0.5643144
PTHLH	0.5564634
MAP3K7CL	0.5460462
S100A10	0.5395037
CAV1	0.53553367
CAST	0.53370696
TMEFF2	0.52632654
UPP1	0.5226618
CCDC85B	0.5225734
FBXO32	0.5225096
PTTG1	0.5195036
NETO2	0.5169881
VIPR1	0.5010475
CTSC	0.49832615
SRM	0.4928924
CTSV	0.49111944
DRAP1	0.48537248
STK17A	0.48323274
ANXA2	0.48198047
CTNNBIP1	0.47963965
SLC14A1	0.4795197
S100A11	0.47497514
TPI1	0.47325245
TMSB10	0.47268447
ANK3	0.47250667
SPATS2L	0.46364707
SYNJ2	0.46107644
HOXB2	0.45487374
CDC42EP3	0.4495801
PLP2	0.44565123
EIF6	0.44452068
OAZ1	0.44432956
DCBLD2	0.4439792
WDR1	0.43920222
GAP43	0.43830246
CAPN2	0.43386233
C12orf75	0.4318156
TUBB4B	0.42940348
MYL6	0.41973728
PPP1R14B	0.41846952
DSTN	0.41688785
RPSA	0.41525882
MMP24OS	0.41127223
RPS12	0.4109501
DPYSL3	0.41077408
PLIN3	0.4103179
CLIC1	0.4063001
PRELID1	0.4061827
HINT1	0.40198913
PRDX6	0.3979426
LDHA	0.39387962
TWF2	0.3913427
USP53	0.3899245
PHLDA1	0.38905126
PYGB	0.38797584
ARL4C	0.38560617
ACTB	0.3856003
ARPC1A	0.3848907
IGFBP5	0.38455784
PDLIM4	0.38454032
TKT	0.3837763
GADD45GIP1	0.3830586
RPL8	0.38109508
PMAIP1	0.38037094
ACTG1	0.3798768
AP1S2	0.37850657
ARPC5	0.3765383
TXNRD1	0.37618414
TWIST1	0.3759682
ENO1	0.37264484
AKR1B1	0.37195954
HPCAL1	0.3677885
BTF3	0.36726683
PSMA7	0.36595124
TNFRSF12A	0.3642768
NDUFS6	0.36294904
TRIP6	0.3601103
CACNA1A	0.3597015
ARPC1B	0.35810098
PDCD5	0.35755298
DBI	0.35233846
GLIPR1	0.35211834
PSME2	0.35058165
KHDRBS3	0.34947073
ARSJ	0.34829468
MYOF	0.34827638
COX5A	0.3480998
LGALS3	0.3480755
KRT7	0.34732413
TUBA1B	0.34693477
ARHGAP29	0.34618142
GAPDH	0.34590456
LYPLA1	0.34283185
CTNNAL1	0.3427372
RPS2	0.3415722
UBE2C	0.34025204
ITGB1BP1	0.3388178
RPL35	0.33796406
POPDC3	0.33532134
NPM1	0.33528793
MRPS6	0.3351808
GNG11	0.33476922
TPM1	0.33456457
HOXB9	0.33307573
FTL	0.33288997
OCIAD2	0.33185995
SEC61G	0.3294831
RPL12	0.32910234
CFL1	0.32897276
TAGLN2	0.32848328
MYH9	0.32762435
FHL2	0.32750523
ARPC2	0.32606363
CAVIN3	0.32604736
UQCRH	0.32593206
RPL28	0.3257865
YBX1	0.3257781
TAGLN	0.32553345
RPS18	0.32526553
DYNLT3	0.32506788
PPIA	0.3243069
RPS6	0.3211152
CAPZB	0.32090926
H2AFZ	0.3206929
RANBP1	0.3200426
SLC4A7	0.3197027
ARF1	0.3187369
SLC25A4	0.31828725
MRPL36	0.3178987
HRAS	0.31703186
ADRM1	0.31689993
MT2A	0.31652227
LSM4	0.31573844
YBX3	0.31352395
HMGN2	0.3130226
MRPL15	0.31283718
IL11	0.3124799
PLS3	0.3115748
HEBP2	0.31081614
PPDPF	0.31028906
UBE2M	0.30973926
G6PD	0.30956522
SNRPB	0.30951533
RGS20	0.30925575
RNF7	0.3085752
VIM	0.30756217
MRPL34	0.3070425
UQCR10	0.30688748
CDKN3	0.3066475
ATOX1	0.30589905
RPS26	0.30528608
CCT6A	0.3050161
CHST2	0.30460277
AL139393.2	0.30342495
CARD19	0.30341956
ARHGDIA	0.3032248
SOD1	0.30320895
ZNF706	0.3031758
YWHAZ	0.30304432
ZYX	0.30243698
PGAM1	0.3021334
RPL41	0.30115747
AC027031.2	0.30068332
ANKS1B	0.29767746
RAN	0.2973209
CKS2	0.29711306
RPS15	0.29697675
EEF1B2	0.2964795
RPL18A	0.29615462
EML1	0.2948894
NDUFB4	0.29482734
MALT1	0.29470244
BIRC5	0.29453102
CYCS	0.294035
NRGN	0.29379982
DTYMK	0.29226634
RPL36	0.29222143
RRAS	0.2916749
CNN2	0.2910501
HOMER2	0.29100612
RPS8	0.29079753
MRPL33	0.2907571
PSMB1	0.29041478
GSN	0.29037124
ARPC3	0.2897411
PSMB6	0.28950265
EIF4EBP1	0.2895017
AURKAIP1	0.28924972
DUSP4	0.2879223
RPL27	0.2875876
TPT1	0.28749272
GRB10	0.28713158
RPS3	0.28713065
GMPR	0.28706035
PTPN14	0.28689447
TPM3	0.28624457
MRPL17	0.28543606
BOLA3	0.28403556
TSEN34	0.2838238
ENC1	0.28381187
ACTN1	0.28372315
NDUFB10	0.28366593
MZT2B	0.28326717
RPS21	0.28294125
GPX4	0.28286076
SLC2A1	0.28267297
POP7	0.2822581
LIMS1	0.28210863
CLTB	0.28124028
UBE2E3	0.2803869
GPAT3	0.27994427
POLD2	0.2798574
SRPX	0.27985397
MEA1	0.27922103
LOXL1	0.27900398
POMP	0.2782887
VAMP5	0.2781768
ELOC	0.27749383
JPT1	0.27695453
H3F3B	0.27687907
MINOS1	0.27677175
AP2S1	0.27646527
SIVA1	0.2759319
KCNMA1	0.27589253
SLC25A5	0.27575028
GLRX5	0.27555677
RPL4	0.27542317
HIGD1A	0.27528703
TACC1	0.2750705
FBLIM1	0.27491316
MYLK	0.2747807
C1QBP	0.27472582
CDKN1A	0.27423778
RPL32	0.27402657
PIN1	0.27365756
UQCRFS1	0.273263
MPC2	0.27253008
STUB1	0.2722057
SEC61B	0.27175045
FKBP1A	0.27104834
RPS13	0.27009222
CCDC50	0.27002555
EIF3G	0.26989403
PEBP1	0.2696204
ARF4	0.2692001
SLC25A3	0.26908085
GNG5	0.2690605
RAD23A	0.26903626
CHCHD2	0.26894566
RPL26	0.26845402
PDAP1	0.26827195
MRPL41	0.26824585
C19orf53	0.2673111
ECHS1	0.2659447
C7orf50	0.2652237
MRPL51	0.26511857
MYL12B	0.26447746
SNRPG	0.2637746
GSTO1	0.26306695
HPRT1	0.26274803
GTF2F2	0.2623869
ATP5IF1	0.26220584
WNT7B	0.2618017
RPL29	0.26164365
TMA7	0.26164138
ABRACL	0.26102313
DEK	0.26079023
PRDM1	0.26048315
PSMD8	0.2602217
RPL14	0.26013544
RPS5	0.259978
COX8A	0.25980735
PCBD1	0.25978008
METTL26	0.25964507
MRPL54	0.25934663
NTAN1	0.25903112
PSMC5	0.25866488
BAG3	0.25825366
EIF5A	0.2580568
ACOT7	0.2576294
GTF3A	0.25688866
RPL7A	0.25668696
PSMB7	0.2566217
RPL7	0.25628257
RPL19	0.25623623
TPBG	0.2561511
RHOC	0.25591105
RPS19BP1	0.25530162
MLF2	0.25523832
RPL36AL	0.25489417
RASSF8	0.2542808
MLLT11	0.25354284
COX7A2	0.25245672
RPS15A	0.25240245
NOL7	0.2520718
LARP6	0.25176272
MAP2K2	0.25156876
SMIM3	0.25149003
CIAO2B	0.25146705
RBCK1	0.25027
ATP5F1B	0.25025958
RPS7	0.24967436
IRAK1	0.2493354
MDH2	0.24840787
TRMT112	0.24743083
AP2M1	0.24740581
ELOB	0.24734423
FLOT1	0.24570568
TAF10	0.24560094
POLR2L	0.24531825
SNU13	0.24434529
RPLP1	0.2440642
SLC2A4RG	0.24395406
TADA3	0.24339773
RPL24	0.24321362
NDUFS8	0.24203661
CKS1B	0.24164066
NDUFA6	0.24152471
SYNGR1	0.24136682
SLCO4A1	0.24111453
PTGR1	0.23999932
RAB32	0.23923223
ATP6V0E2	0.23920399
PPM1G	0.23917925
RPS27A	0.23886947
METTL7B	0.23871009
RPLP2	0.23864496
SSU72	0.23855929
EBNA1BP2	0.2385236
PTGES3	0.23737238
MTPN	0.23732439
LSM3	0.23720223
SUMO2	0.23685622
MTCH1	0.2368196
TOMM22	0.23681897
YWHAH	0.23679371
PTMA	0.23630089
SNRNP25	0.23626755
SRSF9	0.23518541
COPRS	0.23509605
PFDN2	0.23400591
ALYREF	0.23390043
CCT8	0.23373133
BANF1	0.23307592
GUK1	0.23266123
RPL11	0.23255534
LSM10	0.23233953
PPP1CA	0.23224372
NDUFA12	0.23213248
TM4SF1	0.23082711
EDF1	0.2308263
NOG	0.23060896
RRP36	0.23014642
RPL18	0.23001033
PARK7	0.22982976
ACAT2	0.22940211
ATP5F1E	0.22917499
JUN	0.22904272
UBE2L3	0.22887991
RBX1	0.22842075
PTS	0.22813383
NACA	0.22804053
NDUFAF8	0.2278536
RGS3	0.22776322
KRT10	0.227259
NME1	0.22720361
RPL22	0.22695585
HSPD1	0.22654223
TUBB	0.22637618
LRRFIP1	0.22608626
COX5B	0.22583888
TXNL4A	0.22581159
CHCHD3	0.22570641
TIMM13	0.22545789
DYNLT1	0.22543004
MRPL12	0.2246527
RAB12	0.22457895
SUB1	0.22423832
COPS6	0.22411996
ARPC5L	0.2239456
RPS4Y1	0.2236419
PITX1	0.22334678
PDCD6	0.22330509
NBL1	0.22311595
BRK1	0.22303681
PHF19	0.22298832
RPS19	0.22281873
RAB13	0.2227643
PDLIM2	0.22268167
NDUFV2	0.22260007
STOML2	0.22234671
UBA52	0.22229631
PSPH	0.22229123
PCP4	0.22221434
SSNA1	0.2220812
NDUFS5	0.2217864
RPL9	0.22178213
RPL35A	0.22169687
ATP5MD	0.2216539
TMEM14B	0.22165371
HNRNPAB	0.22145388
RPS25	0.22137378
KRR1	0.22108558
FAM129B	0.2207061
RPL13	0.2204686
LBH	0.22043239
THOC7	0.2203436
RPS14	0.21992189
UQCRQ	0.21965468
TUBG1	0.21867687
CCT5	0.21840836
STEAP3	0.21823512
RPS16	0.21797694
FSCN1	0.21782935
PSMB3	0.2176869
ATP5MG	0.21768351
CALM1	0.21721579
ATP5MF	0.21640597
LSM5	0.21577352
MZT1	0.2156992
RPS10	0.2151948
MET	0.21504457
RPLP0	0.21500055
RPS23	0.21484403
DEF8	0.21441846
RPL27A	0.21405415
PSMB2	0.21386887
GLRX2	0.213838
CACYBP	0.21361578
SLC7A11	0.21360984
BUD31	0.21353927
CSTB	0.21301273
NT5E	0.21290721
MRPL3	0.21267961
RBM8A	0.21264134
CNBP	0.21246617
EIF4G2	0.2124547
UBE2J1	0.21240348
LRRC59	0.2122179
CDC20	0.21188588
MRPL18	0.21174783
SRA1	0.21120839
RAC1	0.21113564
EMP1	0.21112634
DCXR	0.21094853
TCP1	0.2108642
RPS3A	0.21084496
UBE2J2	0.21074925
TMEM106C	0.21071273
ZFAS1	0.21037738
UFD1	0.2101026
TCEA1	0.21004327
AMD1	0.20996638
AC093673.1	0.20982888
MRPS34	0.20973085
SEM1	0.20954879
MRPS15	0.20859404
TRIR	0.20842266
ITGA3	0.2083727
BCL7C	0.20827961
ANAPC11	0.20821798
RHEB	0.20745368
DYNLL1	0.20734964
MALSU1	0.20711124
NEDD8	0.2070606
MYL12A	0.20683995
SNRPD2	0.20640534
ARL4A	0.20640327
PPA1	0.20631859
RGS16	0.2062873
RPL30	0.2061403
CORO1C	0.20603013
NDUFA11	0.20587729
EIF1	0.20545702
CSRP1	0.2050557
EIF3I	0.20489019
PSMC2	0.20474057
SWI5	0.20463546
LYPD1	0.2045674
MRPL20	0.20410387
RACK1	0.20380224
CYC1	0.20346582
HDGF	0.20306483
RPL5	0.20287848
SH3GL1	0.20249358
FAM200B	0.20191313
SERBP1	0.20173708
COL1A2	0.20137095
INPP5F	0.20106794
PSME1	0.20093824
POLR2E	0.2007545
HSP90AB1	0.20060964
DDX10	0.200477
ATP5F1C	0.20041978
MIF	0.20026337
GOLIM4	0.20019142
COX7B	0.19983087
BID	0.1996945
PSMA3	0.19952847
SH3BP5	0.19931641
DAZAP1	0.19923972
HSPB1	0.19896165
CXCR4	0.1986508
ATP5PF	0.19830123
PPP1CB	0.19822434
ISG15	0.19820786
PDP1	0.19800092
NHP2	0.19798085
H2AFV	0.19785163
MRPL14	0.19781283
LSM7	0.19774367
RTF2	0.19771665
ISCU	0.19752394
CAP1	0.19750723
NDUFB2	0.19729248
HSPE1	0.19719724
ARL6IP4	0.19717653
FKBP4	0.19647688
MXRA7	0.19647108
RPS4X	0.19584642
AURKA	0.19567859
MSANTD3	0.19536056
HIVEP3	0.19523467
RMC1	0.1949198
MGAT4B	0.19438675
DGUOK	0.19434936
TPX2	0.1939208
ARPC4	0.19343495
CCT7	0.19280726
PSMD13	0.19265549
ATP6V1F	0.1925278
FAM136A	0.192324
CFL2	0.19172147
PSMA1	0.19153722
MZT2A	0.1914432
COX17	0.19127017
DCTPP1	0.19080722
AKT1	0.19060373
NFIC	0.19026257
TPGS2	0.1900481
BNIP3	0.1899854
EPS8	0.1899696
RPL6	0.18981513
FAM92A	0.18967195
FAU	0.18964845
HOMER3	0.18962882
CYTL1	0.1893644
MPC1	0.18933891
KCNN4	0.1891098
AES	0.18907826
TGFB1I1	0.18897393
GTF2A2	0.18892296
SYAP1	0.18882897
CCNB1	0.18882893
TSR3	0.18874812
MRPS12	0.18823326
TOX3	0.1880846
IRX1	0.1880572
GLRX3	0.1878978
MRPL37	0.18757072
VDAC3	0.1874642
SHROOM2	0.18742199
GTF3C6	0.1874189
NOP10	0.18700074
PFKP	0.18671761
PXN	0.18667054
TAF9	0.18645762
CALM2	0.18644522
CDV3	0.18635345
PSMB5	0.18620807
C11orf58	0.1859476
LAMTOR5	0.18582512
TFAP2C	0.18571286
OSBPL8	0.18564129
DNTTIP1	0.18549782
AKAP12	0.18535048
SDHB	0.18506055
MAD2L2	0.18465234
RAB38	0.18452479
PDE1C	0.18414639
EIF2S2	0.18405911
G3BP1	0.18382645
RPL23A	0.18373886
CAMK2N1	0.18366604
PTP4A2	0.18334292
PYURF	0.18308958
SNRPD3	0.18306597
COX6C	0.18300511
YWHAQ	0.18290274
SAP18	0.18273813
RPS28	0.1827295
FIBP	0.18252352
ANP32B	0.18250889
STIP1	0.18240133
EIF1AX	0.18236157
IDS	0.18227135
NENF	0.18187168
RSL1D1	0.18183137
MBD2	0.1818169
COX20	0.18161929
OLA1	0.18136792
NDUFAF3	0.18134719
RHOA	0.18101366
MGLL	0.18080223
SET	0.1807448
FDFT1	0.18069309
DDT	0.18060094
UBE2B	0.1803937
UCHL1	0.18012403
ITPRID2	0.17998081
PRDX5	0.17995875
ADSS	0.17990717
CLTA	0.17980622
COA4	0.179752
PDLIM7	0.1797314
ARHGAP18	0.17967007
PALLD	0.17937635
SNRPD1	0.17932728
TSPO	0.17917284
LY6E	0.1788072
TGFBR2	0.17866807
KXD1	0.17844363
BAD	0.1782175
ANAPC16	0.17817214
GTF2H5	0.17791532
SLCO4A1.AS1	0.17789684
NDUFA8	0.17783375
UBL5	0.17769103
IGFBP7	0.17737846
TBCA	0.17725329
RPL21	0.17677541
COL6A2	0.17674159
ZFAND5	0.17664438
COX6B1	0.17628066
RPL10	0.17623515
ETV4	0.1761127
PXK	0.1760757
HIGD2A	0.1759697
NRBP1	0.17593981
CENPX	0.17584494
RGS10	0.17570108
UBTD1	0.17567064
NAA10	0.17567028
SNRPF	0.17564735
COX14	0.1756452
COX4I1	0.17554171
SVIL	0.17537846
MRPL28	0.1753391
KIF5B	0.1752033
PSMA5	0.17516781
MRPS18C	0.17511801
CRNDE	0.1750921
ENY2	0.17498948
CITED2	0.17495458
CAMK1	0.1749162
SLC25A11	0.17491323
RWDD1	0.17472251
EMD	0.17407638
CAPNS1	0.17401458
CAMK2D	0.17395441
ELOVL6	0.17354915
UGCG	0.1731876
PSMC3	0.17314644
FRMD4A	0.17310637
SRP9	0.1728373
SERF2	0.17271747
RIN1	0.17267272
COX7C	0.17243615
YKT6	0.17238368
RAMAC	0.17226179
NRCAM	0.17221157
SQSTM1	0.1719424
HINT2	0.17189191
BLOC1S2	0.17173207
AXL	0.1716668
LSM12	0.17161086
NDUFC1	0.17117505
SNRPE	0.17107563
RPS24	0.17103247
ANXA5	0.17081718
NF2	0.17075813
APRT	0.1706393
DNAJC21	0.17049125
IFRD2	0.17020899
HOXB5	0.1700148
EIF3K	0.16996999
RNF126	0.16996768
C19orf24	0.16975671
RPL39	0.16957013
VOPP1	0.1695547
RPL15	0.16933541
CITED4	0.16898954
CMC2	0.16851075
RBM3	0.16829912
PSMD7	0.16803548
PLK2	0.16796587
GHITM	0.16789532
CNN3	0.16785921
ATP5PD	0.1677676
ILF2	0.16749752
TMEM14C	0.16739327
VAPA	0.1673109
VDAC1	0.16726744
CSNK2B	0.16716045
LSM2	0.16710857
TMEM237	0.16701455
DCUN1D5	0.16700473
HMGN1	0.16673099
RPS17	0.16641864
WASF2	0.16639514
EID1	0.16637145
SHISA9	0.16634926
POLR2J	0.1662903
ENSA	0.16628575
ACTR3	0.16615494
PSMB9	0.16614905
TAGLN3	0.16612887
YES1	0.16590531
NR2F6	0.16589911
CCNI	0.16573544
GJB2	0.16556881
SMAGP	0.1655035
KMT5A	0.16548716
TPM2	0.16534282
YWHAB	0.16523619
BCL2L1	0.16513632
SS18L2	0.16492519
CISD1	0.1647057
MCUR1	0.16461708
EIF4H	0.16401975
BMP2	0.16383195
LINC01551	0.16377419
CDKN2AIPNL	0.16367938
STMN1	0.16308177
CENPN	0.16302007
NDRG1	0.16254951
NDUFB3	0.16244265
GNB2	0.16228437
MAZ	0.16199075
RPL10A	0.16191551
GYPC	0.16178958
GCSH	0.1617691
ATP5PO	0.16151251
UQCRC1	0.16135971
TSPAN9	0.16126597
MMADHC	0.16089347
EMC6	0.16070795
C1QL2	0.16038807
ATP6V1E1	0.16031665
NEFL	0.16017823
PA2G4	0.16007239
NT5C3B	0.16005942
UBE2D3	0.15970612
SSBP1	0.15959884
HMOX1	0.15956141
NABP2	0.15952374
SCAND1	0.15918599
UBE2V2	0.15855286
KRBOX1	0.15837733
MORF4L2	0.15822591
FRMD4B	0.15802863
NANS	0.1578397
CBR1	0.15771408
EIF5	0.15763386
PRDX2	0.15740417
NUTF2	0.1573883
ATP5MC3	0.15699
C12orf57	0.15696642
CHMP5	0.15679362
DCTN3	0.15673704
ZDHHC12	0.15671161
SUMO1	0.15668038
B4GALT1	0.15657157
PSMC4	0.15652442
SNAPC2	0.15645452
MRPL52	0.15643999
TSPAN13	0.15635033
ERH	0.1561638
HAX1	0.15615377
MCRIP2	0.15604855
POLDIP2	0.15603721
RPL3	0.15584502
NAA20	0.15571901
MRPL27	0.15564995
PRR13	0.15516733
SLIRP	0.15510124
SLC35E4	0.15504463
VPS29	0.15485547
ATP5F1D	0.15477225
STMP1	0.15461765
ATP5MC1	0.15449236
BZW1	0.15448669
OPTN	0.1543952
DAP	0.15427306
MRGBP	0.15418534
MRPS23	0.15386389
IMP3	0.15382794
ADI1	0.15375915
PREP	0.15367004
EBP	0.15358274
NDUFA2	0.15338403
ALAS1	0.15325916
ATP5MC2	0.15322796
ARHGAP6	0.15319672
UBE2I	0.153027
NUDC	0.15300882
JOSD2	0.15291594
PSMA4	0.15291056
MRPL40	0.1528891
TIMM17A	0.1528588
RPL23	0.1526822
CLPP	0.15256456
NTMT1	0.15248246
GAMT	0.15233159
HDDC2	0.15223773
SNHG8	0.15177624
METTL5	0.15142411
ANXA11	0.151355
UBE2D2	0.15125053
CHCHD10	0.15119226
BVES	0.15105347
GSTP1	0.15099856
PGP	0.15084395
SEMA3A	0.15073213
NDUFB7	0.15059981
GLO1	0.15052332
NRP2	0.15019175
EEF1E1	0.15018556
CCT4	0.14983213
CDCA2	0.14982575
ZNRF1	0.1498182
MAP7D1	0.14972046
EIF4E2	0.14967023
SAE1	0.14956455
BACE2	0.1493784
NAA38	0.1493765
CAPG	0.14901824
ARF5	0.14850803
CMTM7	0.14849186
PCYT2	0.14841677
MRPL43	0.1482821
PSMG1	0.14809768
AFAP1	0.14806363
AKIRIN2	0.14799179
MRPS35	0.14766313
PGK1	0.14765926
PERP	0.14761804
RWDD4	0.14751467
POLR2I	0.14748542
EFHD2	0.14705604
PDCL3	0.14699525
TSC22D1	0.14674781
EMC8	0.14658394
MRPS36	0.1465574
PRMT1	0.14648081
RPS9	0.14637566
MTX2	0.14618753
NDUFAB1	0.14608744
RNH1	0.1459687
MIR4435.2HG	0.145952
PHPT1	0.14593406
PCNP	0.14586662
FAM32A	0.14582811
CEND1	0.14582567
DYNLRB1	0.14575629
APOPT1	0.14568858
POLR2K	0.1456631
CIB1	0.14546241
SCFD2	0.14538251
MTHFD2	0.14536181
FAM114A1	0.14520322
SMAD1	0.14513507
MRPL4	0.14512676
G0S2	0.14472559
GRPEL1	0.14422618
CAMTA1	0.14388391
TRAPPC1	0.14382815
HMGB3	0.14370549
F2RL1	0.14358163
SF3B6	0.14340845
POLE4	0.1434044
CNTN1	0.14324123
NBDY	0.14323106
ALDH3A2	0.14305475
KCNJ2	0.14304332
MPG	0.14301918
MCUB	0.14299448
ITGAE	0.14294705
UQCR11	0.14283675
SHTN1	0.14280851
SURF2	0.14272337
C6orf15	0.14262946
STC2	0.14245427
CASP3	0.14222232
BCAR1	0.14219184
CXCL14	0.14218499
STRAP	0.14211032
GLRX	0.14206307
POLR1D	0.14203793
NUDCD2	0.14193955
EVA1B	0.14180258
TUBB6	0.14177574
OST4	0.14176473
DDA1	0.1415859
UQCC2	0.14123194
SCOC	0.14122654
TMEM167A	0.14119725
SVIP	0.14114001
CMC1	0.1410512
SLC25A6	0.1409944
UXT	0.14094023
ANLN	0.14083801
ICK	0.14083624
ENTPD6	0.1406868
CREB3	0.1405924
BLVRB	0.14042817
CEP250	0.14029635
RAB34	0.1402791
DENR	0.14018543
MRPL9	0.13996316
ZPR1	0.13970079
SDSL	0.13963689
POLR3K	0.13960962
FOSL1	0.13938868
CBR3	0.13933466
MRPS7	0.13932009
SBDS	0.13912262
ZFAND6	0.13899508
PSMD11	0.1389347
PFDN4	0.13889156
CYTOR	0.13869125
RALY	0.13849922
ACSL1	0.13842459
BDNF	0.13814613
DPY30	0.1378804
RBP1	0.13785024
SF3B5	0.13752608
ATP5MPL	0.13744204
CALD1	0.13735461
CISD3	0.13717009
KCTD9	0.1370278
NQO2	0.13695045
WDR34	0.13691004
HIKESHI	0.13684554
GGCT	0.13679156
LRRFIP2	0.13674669
SAC3D1	0.13665943
NUAK1	0.1366215
SH3GLB2	0.13657328
RPL37A	0.1358779
TIPRL	0.13540322
RFK	0.1353363
SMIM4	0.1353019
ARMC10	0.13525808
YWHAG	0.13515438
PHB2	0.1351473
CEP55	0.13479826
IQGAP2	0.1347936
HDLBP	0.13465858
LAGE3	0.13457441
COX7A2L	0.13451292
LMNB2	0.13437949
NME4	0.13431591
CCNQ	0.13430673
CDCA3	0.13420038
HMGB1	0.13406995
COPS9	0.13405101
CCM2	0.1340452
ADIPOR1	0.1339923
CDK6	0.1338701
ACP1	0.13382615
WTAP	0.1336165
NTM	0.13350093
PRDX3	0.13348435
RIPOR2	0.13340287
NUDT16L1	0.13337572
FAM104A	0.13313548
PSMB8	0.13304341
HMGN3	0.13293096
WWTR1	0.132721
GNAS	0.13259162
PRKAR2A	0.13256711
BCL7B	0.13249858
PSMD4	0.13247044
GRK6	0.13246246
NUBP2	0.13221373
CDC26	0.13210437
MRFAP1	0.1318934
MRPL22	0.13187958
SLC20A1	0.13185197
FLG	0.13180326
GARS	0.13178399
RBFOX2	0.1314343
RPL34	0.13130113
CD82	0.13120148
XRCC6	0.1307652
TSG101	0.1305152
MAP1LC3B	0.13047934
NCEH1	0.13039501
BAX	0.13039283
SERP1	0.13020357
TNFRSF1B	0.12995578
SNRPA1	0.12993358
ATL2	0.12987733
MOB1A	0.12984632
CCDC124	0.12979613
MAPKAP1	0.12965865
H2AFY	0.12954672
MORF4L1	0.12936464
RPA3	0.12931569
NRBF2	0.12923798
TSPAN5	0.12891926
VCP	0.12891866
TWF1	0.12885666
VBP1	0.12869298
MRPL13	0.12857382
MRPL47	0.12846151
MAGOHB	0.12830615
RPL22L1	0.1281402
SDC2	0.12805603
TBPL1	0.12805583
SSRP1	0.12805274
AKIP1	0.1278746
CDC42	0.12749697
HNRNPH3	0.12735635
PDCD2	0.12734728
TK1	0.12723075
PCBP1	0.12722959
NDUFB8	0.12699093
COPS3	0.12697515
IMPDH2	0.1267534
RPL31	0.12651761
NDUFB9	0.12648539
ADAM19	0.12645522
ETHE1	0.12642902
TSSC4	0.12632073
PTMS	0.12592044
RAB5C	0.12586759
MTURN	0.12572949
SNRPC	0.12569097
HOXB8	0.12548845
PHF5A	0.12538107
RRP9	0.124967836
MRPL57	0.124928996
FAM50A	0.12486975
AP3S1	0.12478378
SRSF3	0.12453825
DCPS	0.12449509
UBE2A	0.12443628
SH3GLB1	0.12437114
VDAC2	0.124343604
TAX1BP3	0.12429237
GADD45A	0.12429042
OLFML3	0.12425759
EIF1AY	0.124256805
AC020551.1	0.124255456
HNRNPDL	0.124087326
TRAPPC3	0.12405368
MRPS33	0.12396879
RPS20	0.12386543
POP4	0.12384243
AKR7A2	0.12366222
C8orf59	0.1234034
PRKACB	0.123346634
RFC2	0.12321105
TPMT	0.123143755
CHCHD1	0.123058766
TALDO1	0.12299888
EIF2AK4	0.122768015
AK5	0.12245098
BOC	0.12244521
PSMD2	0.12237864
PSMG3	0.122368544
ARL16	0.12234797
MOXD1	0.1221444
PMM1	0.12211756
YIF1A	0.12171943
MRPL58	0.12166544
RBM42	0.12139251
MRPS26	0.12138001
MCTS1	0.12135166
RPL38	0.121291526
ELOF1	0.121212676
KTN1	0.121209465
DUSP5	0.12115021
CXCL12	0.12112374
SSSCA1	0.12102908
ZNF365	0.12084675
THBS1	0.1208374
COA3	0.12065827
SNTB2	0.12059741
ETF1	0.12042982
HMCES	0.12025641
RBM38	0.12013901
NUDT16	0.11984875
WSB2	0.119804375
KCNIP1	0.11928189
TIMM50	0.11923573
TWISTNB	0.11917384
LSM6	0.11907683
TRIOBP	0.119053714
ETS2	0.11905264
HOXB.AS3	0.11905055
TOMM5	0.11898628
TROAP	0.1189343
AP001453.2	0.11889559
SRP72	0.11879239
BCKDK	0.11875709
NDUFB6	0.11875602
PNKD	0.11862968
DIRAS3	0.11859801
HOXB4	0.11853227
TIPARP	0.11841486
FOSL2	0.11835818
NUDT1	0.11828491
RALA	0.11820397
CAV2	0.118133314
SNX6	0.11810393
EPHB2	0.11800646
NMB	0.11800283
MRPL11	0.11782058
RUSC1	0.11780944
ATP5PB	0.11776535
MTLN	0.11773287
NOP16	0.11767503
NT5DC2	0.11753331
TBCB	0.11752066
ATG3	0.11741171
ISCA1	0.117294125
NAE1	0.1172331
STK32B	0.11717861
UBALD2	0.1169544
CYB5B	0.116628736
FERMT1	0.116614364
MIEN1	0.11651441
PPP4C	0.11634646
S100A2	0.11634055
AK2	0.116274424
PSMD12	0.11625549
COPE	0.11592158
NAV3	0.11519705
SPRY2	0.1151096
NDUFA1	0.11510767
JTB	0.11499844
ARHGAP12	0.11499293
C1orf122	0.11498381
EPHB4	0.11496591
FAM89B	0.11496503
MED8	0.11476343
MAGOH	0.11445463
CEMIP	0.11398625
BORCS8	0.113872305
RAB27A	0.11379192
PSMD6	0.11376041
HNRNPC	0.11374428
SELENOH	0.11369587
PDXK	0.11365064
ERCC1	0.113441065
MCRS1	0.113305196
MED10	0.11327971
SUMO3	0.11316049
HOXB3	0.11311402
ADIRF	0.11299673
MTCH2	0.11292775
TXNL1	0.11279303
GRB2	0.11278001
JAKMIP2.AS1	0.11271539
BCL2L12	0.11260427
SNX17	0.11248362
IDH3A	0.11246514
POLR2H	0.11227231
POLR3H	0.11218856
ZNF511	0.1120071
SORL1	0.111853
BLVRA	0.111771114
CASP7	0.11174197
IAH1	0.11171076
OSER1	0.11156586
RABL6	0.111509144
TXNDC17	0.11149279
HCCS	0.11143005
TPRKB	0.111258544
FLNA	0.11123806
CDKN2D	0.111121215
C20orf27	0.11109452
TMEM141	0.11101078
NAP1L4	0.110974394
DLG1	0.1109088
PSMA2	0.11086403
SLBP	0.11085619
MRPL21	0.1108236
MRPS16	0.110423855
TNFRSF21	0.11037684
PAK2	0.11033727
ABHD11	0.11030384
PHLDB2	0.11027636
PLIN2	0.11025977
KRT80	0.1102291
WHAMM	0.11016827
CMSS1	0.109786816
MEIS2	0.109709315
HNRNPR	0.10966644
CCNB2	0.10958282
NEXN	0.10951991
NINJ1	0.10948203
CDC123	0.1094612
REX1BD	0.10940843
YRDC	0.10940703
GCLM	0.10913903
CCDC25	0.10908028
PDZD11	0.10883849
TUSC2	0.10878273
QDPR	0.10868877
EIF2S1	0.10867902
EEF1D	0.10864862
BRMS1	0.10848618
EXOSC4	0.108442724
SYTL5	0.10841128
CEBPZOS	0.108291134
CENPU	0.10815938
SERPINE1	0.10806773
EIF3D	0.108065344
PSMD3	0.108008936
GAS6	0.10786724
BRIX1	0.107808225
DDX39A	0.107793406
GNL3	0.107741565
MTHFD1L	0.107654355
EMG1	0.107647136
CTDNEP1	0.107506014
CAPZA1	0.107502684
HOXB6	0.10747975
RP9	0.10746761
NSFL1C	0.107292295
UCHL3	0.10703875
ARL1	0.107003324
TRMT6	0.10695146
DNMBP	0.1068854
ZCRB1	0.10685859
RNF181	0.10684216
TNIP1	0.10681345
SMARCB1	0.10680131
C19orf70	0.10673516
FIP1L1	0.10647331
FDX1	0.106273435
ZC3H15	0.106100425
NDUFAF4	0.10607615
PDHB	0.105966665
CENPW	0.10575319
C9orf78	0.10567044
VASP	0.10559423
HOXB7	0.105509356
DPH3	0.10535421
TXN2	0.10518959
CMPK1	0.10503889
LAYN	0.10487062
MRPS2	0.10486421
MRPS30	0.10476433
GFER	0.10472988
CUTA	0.10470702
PLEKHA3	0.104555994
PSMF1	0.10443623
VPS4A	0.10419838
ACSL4	0.10394821
NCOR2	0.103891075
NOS2	0.103857554
FTH1	0.103651844
ST20	0.103574246
SELENOW	0.103416264
IRF2	0.10318464
ZNF593	0.10305787
CD99	0.10301533
MLLT3	0.10296929
KIF4A	0.102929525
PPP1R2	0.102904096
PRDX1	0.10286268
AHNAK2	0.1028322
HMOX2	0.10281473
NSA2	0.1028034
C3orf14	0.10257005
LAMTOR1	0.10244854
TAF12	0.10237945
SLC7A5	0.10237279
HNRNPA1	0.10224433
RNF8	0.10211049
GNB1	0.102079675
UBE2N	0.10189858
COL6A1	0.101851776
TFDP1	0.10168017
APIP	0.10126048
UACA	0.10121697
SPAG7	0.10117999
AP1S1	0.10107426
MDK	0.101063795
DNAJA1	0.10086245
HSPB11	0.10083582
ATF5	0.10079358
SERTAD1	0.10069272
EEF2	0.1005422
C9orf16	0.10053162
RNF5	0.100408144
SSX2IP	0.10038919
COMMD5	0.100379765
ACTL6A	0.100358196
STK24	0.10034148
GDF5	0.10013267
MRPL55	0.100106455
PDE4D	0.10008985
VAV3	0.10006778
POLR1E	0.100063056
BAG2	0.09997803
TLN1	0.099935144
USP18	0.09980952
YDJC	0.099702865
GOT1	0.09956208
OSBP2	0.09946539
LSM1	0.09932267
ARRDC3	0.09932058
ANXA4	0.09928149
DNPEP	0.09908177
MYDGF	0.09904391
RRAGA	0.099030815
SHB	0.09900295
PITPNA.AS1	0.098997444
GPN3	0.09894524
ASF1A	0.098885655
PRSS23	0.09884336
C8orf88	0.09866153
TIMM22	0.09862312
CKAP2L	0.09854082
DCTD	0.0985404
CENPV	0.09848136
MTHFS	0.09847782
NCS1	0.09847122
MRPL50	0.09841187
MTX1	0.098320715
FKBP3	0.09816921
MRPL48	0.09810929
CKB	0.0980287
RPS27	0.098016545
PDHA1	0.09785257
PQBP1	0.0977785
GSS	0.097764805
ATG5	0.09768864
TRIAP1	0.09756985
BABAM1	0.09734532
UBE2K	0.09730701
RBMS1	0.097059995
FAH	0.0968887
FMC1	0.09674314
UBA2	0.09667751
TIMM17B	0.09664158
VAMP3	0.096580036
MMAB	0.09657457
EMC9	0.09656387
RPL37	0.09649213
RND3	0.09640206
EPHX4	0.09604961
HUS1	0.0960036
CCND3	0.09598363
HDAC1	0.09592623
SULF2	0.09575062
CCDC59	0.09564627
SHC1	0.09564451
MAD2L1	0.095484324
TIAM1	0.095402524
BOD1	0.095392376
DRG1	0.095340095
MRPS18B	0.09529342
PTPN11	0.09525427
CCDC71L	0.09519255
DUSP6	0.09512847
THUMPD3	0.095106035
PLK1	0.09499242
RBPMS	0.094934106
SOD3	0.0948785
BIN1	0.09472611
RAP1B	0.09472428
RALB	0.09472124
GLIPR2	0.09461882
GIPC1	0.09454846
CTTN	0.094510525
CCT3	0.094441585
DHFR	0.09426863
RANGAP1	0.0942666
NR2F1	0.09426519
CTGF	0.094193816
RAB27B	0.09418619
LAP3	0.094164416
DAPK3	0.09413553
HAGH	0.09413255
ATP6V0E1	0.09409943
FAM129A	0.09406233
ERRFI1	0.09388926
RRAS2	0.09385489
ACAA2	0.09374024
RAB5IF	0.09371833
EI24	0.09358311
NIFK	0.09357561
FILIP1L	0.093568005
PRRX1	0.093550235
NFU1	0.09348359
BCAS2	0.093318015
PRPF4	0.09323424
DIRAS2	0.093155555
MPHOSPH6	0.09301896
PPP1R7	0.09291357
ALPK2	0.09287382
LCMT1	0.09281847
ZCCHC17	0.09278664
UBE2T	0.092780426
ATP6V1D	0.09277672
TBRG4	0.09276822
KIAA0040	0.09268368
KIF26B	0.09266663
SRP14	0.09262895
ARL2	0.09259982
FLYWCH2	0.09259221
NXT1	0.09251873
ZWILCH	0.09228704
RIN2	0.092151344
DESI1	0.092127636
EPHA2	0.09209272
FMNL2	0.092023574
TRAF3IP2	0.0920013
FH	0.09198738
PPIH	0.09183347
BATF3	0.09180747
DTD1	0.09164934
SLC25A39	0.09162906
SCN1B	0.0916091
PYCR1	0.091572076
PFN2	0.091427915
PLAUR	0.09140347
RNASEH1	0.09137071
MRPS10	0.091267504
ANXA7	0.09122825
RYBP	0.09120228
IFI35	0.09116741
EVA1A	0.09105302
FABP5	0.09090452
FAM120AOS	0.09089117
PABPC4	0.09081432
TIMM8B	0.09077812
EGFR	0.09062192
UBN1	0.090588495
HNRNPM	0.0905785
DNAJB1	0.090344794
DEPDC1	0.09032602
H2AFX	0.09031541
HMMR	0.09028552
FOXP1	0.09018712
SDC1	0.090183504
NTSR1	0.0900309
TIMM10	0.08994551
MPST	0.089935854
ZBTB8OS	0.08991233
FARSA	0.08990818
SLC2A12	0.089801274
OXCT1	0.08978507
PCBP2	0.089663945
RPL7L1	0.08962239
PXDN	0.089591414
SEC13	0.089535534
YWHAE	0.089506954
UBE2F	0.08947523
ANGPT2	0.089447975
CRYBG1	0.089329734
UBE2R2	0.08925061
RNF11	0.08915572
MYO1C	0.089149594
TYMS	0.08913562
PABPC1	0.08912037
WNT5A	0.089115016
FTSJ1	0.08902363
UQCC3	0.08899416
CIAO2A	0.08896681
CLASP1	0.088910945
STAU1	0.08865431
HNRNPD	0.088197835
MRPS17	0.08814171
DNAJA2	0.08808588
NCL	0.08806102
KANK2	0.08805273
DGCR6L	0.088028945
CRAT	0.08802866
RPL26L1	0.08800909
AP1S3	0.08791481
NELFE	0.08790647
ISOC2	0.08772399
ALKBH7	0.08772102
CBX1	0.08768724
PRR7	0.0875604
ELK3	0.08750727
ATP5ME	0.08745673
SORBS2	0.08745043
ORAI1	0.087419465
CRIM1.DT	0.08737592
PDLIM5	0.0873389
EXOSC3	0.08732717
ETFA	0.08725065
MRPL24	0.08724818
CHCHD4	0.087175086
GNA11	0.08708793
CYB5R3	0.08708292
PPP2CA	0.086974874
CYREN	0.08682757
AMPH	0.08678474
ISG20	0.08676785
DNAJC8	0.086630955
NUCKS1	0.086509556
CDK2AP1	0.08642883
RPF2	0.08628074
ZMAT5	0.08627841
FAIM	0.086274944
CENPE	0.086183324
ILK	0.086033635
TEX30	0.0860255
ECHDC1	0.08601909
EZR	0.08596681
SMIM26	0.085954286
C14orf119	0.085952155
CREM	0.08582953
DHCR7	0.085803196
NDUFB1	0.08572054
IFNGR2	0.08561482
AAMDC	0.08559281
PHF10	0.08557365
HES2	0.08546212
RPL13A	0.08541128
AIMP2	0.08538471
RTCA	0.08535046
AVEN	0.08533276
STRADB	0.08525375
CASP6	0.085219994
SURF1	0.085147336
TCTEX1D2	0.08513942
ARCN1	0.085114636
TATDN1	0.08510232
IRF1	0.08495257
HMGB2	0.084850974
FIS1	0.084724165
MESP1	0.08467767
PXMP2	0.08466487
MIR155HG	0.084653124
WWC2	0.084343925
ZNF358	0.08432683
RPS29	0.084029905
ST3GAL4	0.08385731
MAP4K4	0.08382491
FN3KRP	0.08371844
RALBP1	0.083687596
MEST	0.083675206
RPL36A	0.0836589
SOCS2	0.08357779
SNX3	0.0834643
SMAP2	0.083352536
UBAC1	0.08324638
TXNDC9	0.08310621
SLCO5A1	0.08309151
TIMM9	0.082966976
AK6	0.0828766
RUVBL1	0.08276743
ENDOG	0.08269741
DNAJC9	0.08264663
MANSC1	0.08260332
MTFR1L	0.08243595
LCTL	0.08228808
PGM2L1	0.08213142
SKA2	0.0821312
SNX18	0.082095094
LINC00707	0.082021065
THOP1	0.08200826
SYDE1	0.081970245
USF2	0.08196805
EIF2B1	0.081948295
MAP2K1	0.08193515
RTL8A	0.08192724
HIST1H1E	0.08189816
POP5	0.08186268
SMIM15	0.08172619
PRELID3B	0.081717476
CLINT1	0.081563994
PPCS	0.08153277
BAG1	0.08150831
GPI	0.08147408
CDK2AP2	0.0813868
ABCF1	0.08136506
C12orf10	0.08125483
EN1	0.081250235
UBB	0.08113151
PPP3CA	0.081095755
NAMPT	0.081008434
TFG	0.08087262
EPN1	0.0807945
NR1H2	0.08071287
AP3D1	0.08050026
CDK16	0.08042567
FBL	0.08040429
NEDD4L	0.08040141
TSHZ3	0.08038693
WIPI1	0.080191985
CRIM1	0.08013185
SNRPB2	0.08006235
POLR2C	0.08002652
ROMO1	0.07994332
AASDHPPT	0.0798761
ELOVL1	0.07979741
KIF23	0.07959696
MPLKIP	0.079568535
C6orf141	0.07943404
UBL4A	0.07941093
TMEM11	0.07939557
MAP2K3	0.07931574
CDC42EP1	0.079289615
NRIP3	0.07925029
SLC3A2	0.07913041
AHSA1	0.07906422
ANAPC15	0.07906307
ARF6	0.07884821
RGS17	0.078830935
PBK	0.07881557
PHB	0.0786357
RAB40B	0.07848434
C9orf3	0.07822701
ECM1	0.07821014
NIT2	0.078195296
POLE3	0.07811293
CCDC43	0.07798325
CD109	0.077968426
DNAJC15	0.07784199
TOMM34	0.077832766
ATAD3A	0.077803135
UFM1	0.07772368
HDGFL2	0.07770116
SZRD1	0.07767979
GALNT7	0.077567555
WDR83OS	0.07735635
C11orf68	0.077348776
NELFB	0.07731588
PLGRKT	0.07729312
PPP1R18	0.07728332
MRPS14	0.077277325
ATP1B3	0.07717633
CA10	0.0771175
ASS1	0.077062905
SERTAD4.AS1	0.07700166
PDE9A	0.07696477
LIMA1	0.07694191
ZNHIT3	0.07655764
CEBPB	0.07638959
MINDY2	0.07637805
MRPL23	0.07622721
NAPA	0.07616433
SNED1	0.07615636
CBX6	0.07613958
SGTA	0.076052666
SOCS6	0.07602733
CDC27	0.07601449
C15orf61	0.075934544
STX10	0.075919226
NRP1	0.07586709
CSDE1	0.07586662
GTPBP4	0.075754724
MSRA	0.07571491
FKBP8	0.07570814
GCNT1	0.07565236
HMGXB3	0.075557776
ECI1	0.075541
COMMD6	0.07552648
TCTA	0.075409606
PTGES2	0.07540179
TMEM255B	0.07534996
CORO2B	0.07529397
LYRM1	0.07526943
TOMM40	0.07479774
ANP32E	0.074790865
IDH3B	0.0747393
ESRRA	0.07467779
FAM177A1	0.07463602
ACOX2	0.07454221
CORO1B	0.07447605
CDKN2AIP	0.07446149
GDI2	0.07433294
PTP4A1	0.074261054
GPATCH4	0.07413968
CCNG1	0.07406304
NAP1L1	0.073895566
GPN1	0.073862806
SCX	0.07381012
RAB1A	0.07377309
SP100	0.07365079
RAB8A	0.073631704
PSMC1	0.07357321
SNX7	0.07355935
EIF4A3	0.07355543
PHACTR2	0.07355182
TRPT1	0.07344382
MRPL49	0.073415056
AAMP	0.073412895
CMAS	0.07332693
SPDL1	0.07331879
SEPT4	0.07330003
RBM17	0.07328135
NPM3	0.07321332
SMURF2	0.07318776
NUSAP1	0.07317327
RAE1	0.07314484
PHLDA3	0.07304351
MRPS21	0.07301996
BZW2	0.072959304
MANBAL	0.07295278
RHOBTB1	0.072861716
PSMG2	0.07280519
CIZ1	0.072655104
PELO	0.072520524
GALNT5	0.07250108
SPATS2	0.07242885
ARHGAP21	0.072398074
ERI3	0.07237446
SNRNP40	0.07222435
AP002387.1	0.07217297
H1FX	0.07213738
CEBPZ	0.072135076
CAPZA2	0.07200584
TAF6	0.07198218
CCDC137	0.07190751
PMF1	0.071842715
TARS	0.0717465
SLAIN2	0.071719944
SUPT4H1	0.07171308
BTBD6	0.07170932
TMEM126A	0.07170892
TPD52L2	0.0715099
EIF4A1	0.07143211
ZMYND19	0.071422465
ERAL1	0.07140646
WDR74	0.07139308
RHOG	0.07132537
GBE1	0.07127902
HNRNPK	0.07125917
G3BP2	0.07124006
RAP1A	0.07111265
COL21A1	0.07110306
LIMK1	0.07106832
MAP3K5	0.071028404
GEMIN7	0.07101446
PIMREG	0.07094249
KCNE4	0.07093271
YARS	0.07085875
UAP1	0.07080797
ERI1	0.070782475
GABARAPL2	0.07077488
INSM1	0.070756145
KARS	0.070716485
RAB1B	0.07066982
TBC1D1	0.07064965
NMRAL1	0.07048986
CENPA	0.070487626
FBXO9	0.070219964
ABCE1	0.07020161
CHRAC1	0.070198834
ING2	0.07005919
HSPA9	0.07000861
PRC1	0.069950804
SUCLG1	0.06976219
FUNDC2	0.069730535
GSPT1	0.06970445
GON7	0.06947353
WASHC3	0.069402896
ACTA2	0.06939327
PLAU	0.06934096
PLPPR4	0.06932776
CSK	0.06930071
MTRF1L	0.0692983
FAM162A	0.06921626
DCAF6	0.06921296
PGLS	0.06920075
CHPT1	0.06913954
R3HCC1	0.06913946
RABL3	0.069134966
DESI2	0.06910102
KIF1C	0.06907634
ATG101	0.06904833
TMEM203	0.06890309
TANK	0.06883241
HUNK	0.06874158
SYNCRIP	0.06863927
MYO5A	0.06853007
RIC8A	0.06850519
PSMB4	0.06848
PTPRN2	0.068465136
HARS	0.06845508
NDUFB11	0.068432644
SARS	0.06836056
LOX	0.06832342
TAF15	0.06831853
CD2AP	0.06824673
SLC1A1	0.06823756
SAPCD2	0.068188965
TLE1	0.06810724
DBNL	0.06806319
TERF2IP	0.06805261
ARL3	0.06803582
PAFAH1B3	0.06797761
CCNA2	0.067973115
ALKBH5	0.06784895
CKLF	0.06770349
ADPRHL2	0.06757999
SMARCD2	0.06756694
AGK	0.06753646
SERPINB8	0.06745434
KIF18A	0.06740805
OGFOD1	0.067401476
CSNK2A2	0.06737654
UCP2	0.0673411
EHD1	0.06729599
NDUFV3	0.06727435
ABT1	0.067230165
SPTY2D1	0.06716956
BRCC3	0.06713246
EXOSC8	0.06713102
UBE2L6	0.06710343
ARL2BP	0.067045026
BCAR3	0.06704335
AKT1S1	0.0670376
SLC6A6	0.06703635
MORC4	0.067031935
KIF22	0.067027345
SYNE3	0.0669977
WDR77	0.066948846
LEF1	0.06694585
SLK	0.06688528
SEPHS2	0.06687989
ANAPC13	0.066839635
DUSP14	0.066771746
TCF19	0.06662944
TRIM28	0.06659785
RPL17	0.066353135
METTL23	0.06631928
PBDC1	0.066263266
PLXNA4	0.066255644
FGF12	0.06622889
NKAP	0.06622889
RAD51C	0.066225834
TRAPPC4	0.06616629
TPRN	0.06608792
TM4SF18	0.066080965
RPS6KA1	0.06607229
PML	0.065989405
GTF2F1	0.06594422
FAHD1	0.06587375
MSL3	0.06586441
IMPDH1	0.06585921
SF3B4	0.065852426
ST13	0.0658416
TTC1	0.065825865
NOB1	0.06578516
UTP11	0.065676324
TP53RK	0.06566261
CARS2	0.06559008
ADORA2B	0.06555057
TNFAIP1	0.065425165
KIF13A	0.06536123
BEND6	0.06534094
GBP1	0.06533822
RPF1	0.06527438
NGFR	0.06525301
DHPS	0.065197475
IER2	0.06515436
SRPK1	0.06510719
RAB42	0.065011755
PTPA	0.06499307
ATP5F1A	0.06496303
RSU1	0.06485831
NDUFB5	0.064839624
SLC25A38	0.06482401
BAG5	0.06473289
DLGAP4	0.06465402
AC008771.1	0.06461174
P4HA2	0.0645801
ANK1	0.064562105
ENPP1	0.06454151
TEAD1	0.06451205
RHOB	0.064421885
NAPG	0.06438347
TMEM183A	0.06434176
NOSIP	0.06433023
TNS3	0.06423715
CDC34	0.06422256
NRAS	0.06416537
USP1	0.064020544
HSD17B10	0.06399685
ZWINT	0.0638544
SH3KBP1	0.06384759
FTSJ3	0.06383121
GPRIN1	0.06373468
PPID	0.06364276
ARMT1	0.06363987
ALKBH3	0.06362243
RPUSD1	0.06359209
C8orf82	0.06351635
TPST2	0.06349906
DNAJC19	0.06348816
UCHL5	0.06346392
RPS6KB2	0.06344316
ALDOA	0.063408084
KCTD5	0.06330389
ZFYVE21	0.063301645
RCC1L	0.06328892
PRPF31	0.06325142
ZDHHC3	0.063191324
SNAPC5	0.06315204
FOPNL	0.06311358
SFRP1	0.06300697
TDG	0.062997356
ATP6V1G1	0.06293353
HMBS	0.062898085
PTPN1	0.06287778
TACC3	0.062812075
INO80E	0.06273088
GLTP	0.06271655
MAP4	0.06257137
HDHD5	0.06255131
SELENOM	0.06246754
GOLGA4	0.06244201
LZIC	0.062385518
DPP9	0.062331915
CARD10	0.062305287
CHCHD5	0.062091656
LRRC2	0.062085934
FAM78B	0.062067352
AIDA	0.061909802
LASP1	0.061902255
ANKRD39	0.061849903
VAT1L	0.06164415
TMEM70	0.061580226
ZNF771	0.06155408
ELK1	0.061519507
ARHGAP10	0.061448604
FNBP1	0.06135406
RGS2	0.061140392
SMIM12	0.060981713
LUZP1	0.06078509
USP39	0.060781647
CD2BP2	0.06060837
GRWD1	0.06060785
ITGBL1	0.060600817
GMPPA	0.06054845
ABHD8	0.06044336
PRADC1	0.06044139
MRPL45	0.06042734
GORASP2	0.06039384
RTN1	0.06031959
DDX1	0.06027987
SNX21	0.060194194
KCMF1	0.060099803
PNRC2	0.06007782
LAMB3	0.060068954
HNRNPA3	0.060023177
COPZ2	0.059972502
ARFGAP3	0.059936892
THAP7	0.059924837
ANKRD9	0.059862558
RACGAP1	0.059847012
DCTN2	0.05982652
MPP4	0.059815105
LYAR	0.05969037
ACD	0.05968684
SKP1	0.05968475
[truncated: 7,880 more rows]
