# Supplementary material for: Modeling glioblastoma heterogeneity as a dynamic network of cell states
Source: Mol Syst Biol. 2021 Sep 16;17(9):e10105. doi: 10.15252/msb.202010105 (PMC8444284; doi:10.15252/msb.202010105)
Supplement: Supplementary file 5 — Source Data for Figure 3 [file MSB-17-e10105-s001.zip › Figure3A_sourcedata/GSEA_3065/hallmarks_state1.GseaPreranked.1623416262439/gsea_report_for_na_neg_1623416262439.xls]

NAME	GS<br> follow link to MSigDB	GS DETAILS	SIZE	ES	NES	NOM p-val	FDR q-val	FWER p-val	RANK AT MAX	LEADING EDGE
HALLMARK_ANGIOGENESIS	HALLMARK_ANGIOGENESIS	Details ...	22	-0.5414474	-1.4158024	0.07113821	0.44582027	0.546	905	tags=50%, list=9%, signal=55%
HALLMARK_KRAS_SIGNALING_DN	HALLMARK_KRAS_SIGNALING_DN	Details ...	37	-0.44411388	-1.32217	0.09867173	0.4717559	0.821	2097	tags=41%, list=21%, signal=51%
HALLMARK_CHOLESTEROL_HOMEOSTASIS	HALLMARK_CHOLESTEROL_HOMEOSTASIS	Details ...	63	-0.39201775	-1.279854	0.10093458	0.42452675	0.896	955	tags=22%, list=10%, signal=24%
HALLMARK_WNT_BETA_CATENIN_SIGNALING	HALLMARK_WNT_BETA_CATENIN_SIGNALING	Details ...	28	-0.44490144	-1.2434667	0.18467583	0.4103693	0.937	1305	tags=29%, list=13%, signal=33%
HALLMARK_MYOGENESIS	HALLMARK_MYOGENESIS	Details ...	101	-0.34684154	-1.2317494	0.107334524	0.35847655	0.955	1275	tags=26%, list=13%, signal=29%
HALLMARK_NOTCH_SIGNALING	HALLMARK_NOTCH_SIGNALING	Details ...	24	-0.4434706	-1.2057317	0.21252371	0.3577245	0.977	940	tags=29%, list=10%, signal=32%
HALLMARK_COMPLEMENT	HALLMARK_COMPLEMENT	Details ...	105	-0.30179477	-1.0675169	0.3433396	0.693186	1.0	927	tags=17%, list=9%, signal=19%
HALLMARK_INFLAMMATORY_RESPONSE	HALLMARK_INFLAMMATORY_RESPONSE	Details ...	76	-0.31321633	-1.0534209	0.36571428	0.64898163	1.0	1569	tags=26%, list=16%, signal=31%
HALLMARK_BILE_ACID_METABOLISM	HALLMARK_BILE_ACID_METABOLISM	Details ...	58	-0.3199678	-1.0392342	0.38404453	0.619465	1.0	2704	tags=38%, list=27%, signal=52%
HALLMARK_TNFA_SIGNALING_VIA_NFKB	HALLMARK_TNFA_SIGNALING_VIA_NFKB	Details ...	119	-0.27907223	-1.0112321	0.411985	0.64202434	1.0	732	tags=15%, list=7%, signal=16%
HALLMARK_ESTROGEN_RESPONSE_EARLY	HALLMARK_ESTROGEN_RESPONSE_EARLY	Details ...	113	-0.27626792	-0.98929775	0.4686907	0.6447678	1.0	643	tags=13%, list=7%, signal=14%
HALLMARK_UV_RESPONSE_DN	HALLMARK_UV_RESPONSE_DN	Details ...	114	-0.2660252	-0.957074	0.5608856	0.6731794	1.0	1616	tags=25%, list=16%, signal=30%
HALLMARK_PROTEIN_SECRETION	HALLMARK_PROTEIN_SECRETION	Details ...	89	-0.26097193	-0.9066968	0.6427289	0.7568429	1.0	2102	tags=33%, list=21%, signal=41%
HALLMARK_INTERFERON_ALPHA_RESPONSE	HALLMARK_INTERFERON_ALPHA_RESPONSE	Details ...	62	-0.27784574	-0.8904586	0.64915574	0.7421836	1.0	800	tags=13%, list=8%, signal=14%
HALLMARK_HEME_METABOLISM	HALLMARK_HEME_METABOLISM	Details ...	132	-0.23952104	-0.87213415	0.7865385	0.73367155	1.0	1306	tags=18%, list=13%, signal=21%
