# Supplementary material for: Modeling glioblastoma heterogeneity as a dynamic network of cell states
Source: Mol Syst Biol. 2021 Sep 16;17(9):e10105. doi: 10.15252/msb.202010105 (PMC8444284; doi:10.15252/msb.202010105)
Supplement: Supplementary file 5 — Source Data for Figure 3 [file MSB-17-e10105-s001.zip › Figure3A_sourcedata/GSEA_3065/hallmarks_state1.GseaPreranked.1623416262439/gsea_report_for_na_pos_1623416262439.xls]

NAME	GS<br> follow link to MSigDB	GS DETAILS	SIZE	ES	NES	NOM p-val	FDR q-val	FWER p-val	RANK AT MAX	LEADING EDGE
HALLMARK_MYC_TARGETS_V1	HALLMARK_MYC_TARGETS_V1	Details ...	195	0.6777614	2.6968386	0.0	0.0	0.0	1835	tags=62%, list=19%, signal=74%
HALLMARK_OXIDATIVE_PHOSPHORYLATION	HALLMARK_OXIDATIVE_PHOSPHORYLATION	Details ...	194	0.64548063	2.5201385	0.0	0.0	0.0	1615	tags=53%, list=16%, signal=62%
HALLMARK_REACTIVE_OXYGEN_SPECIES_PATHWAY	HALLMARK_REACTIVE_OXYGEN_SPECIES_PATHWAY	Details ...	38	0.7104706	2.1619427	0.0	0.0	0.0	1307	tags=53%, list=13%, signal=60%
HALLMARK_MYC_TARGETS_V2	HALLMARK_MYC_TARGETS_V2	Details ...	51	0.5473719	1.7740992	0.0022675737	0.007895333	0.02	2417	tags=47%, list=24%, signal=62%
HALLMARK_PI3K_AKT_MTOR_SIGNALING	HALLMARK_PI3K_AKT_MTOR_SIGNALING	Details ...	83	0.482575	1.6825476	0.0	0.014403103	0.047	1474	tags=34%, list=15%, signal=39%
HALLMARK_FATTY_ACID_METABOLISM	HALLMARK_FATTY_ACID_METABOLISM	Details ...	111	0.45959792	1.6772656	0.0	0.012474808	0.049	1515	tags=26%, list=15%, signal=31%
HALLMARK_DNA_REPAIR	HALLMARK_DNA_REPAIR	Details ...	133	0.42877966	1.6133974	0.0022421526	0.019398743	0.088	1760	tags=32%, list=18%, signal=39%
HALLMARK_MTORC1_SIGNALING	HALLMARK_MTORC1_SIGNALING	Details ...	180	0.40808582	1.5908431	0.0	0.020842195	0.107	1720	tags=37%, list=17%, signal=44%
HALLMARK_E2F_TARGETS	HALLMARK_E2F_TARGETS	Details ...	192	0.40771848	1.5880425	0.0	0.019735577	0.114	2028	tags=34%, list=21%, signal=42%
HALLMARK_G2M_CHECKPOINT	HALLMARK_G2M_CHECKPOINT	Details ...	187	0.40333852	1.5821322	0.0	0.019189669	0.123	2044	tags=30%, list=21%, signal=38%
HALLMARK_HYPOXIA	HALLMARK_HYPOXIA	Details ...	138	0.39497423	1.5127825	0.0021645022	0.03261807	0.218	1250	tags=27%, list=13%, signal=30%
HALLMARK_GLYCOLYSIS	HALLMARK_GLYCOLYSIS	Details ...	153	0.39229155	1.5023302	0.002016129	0.033182338	0.236	1097	tags=22%, list=11%, signal=25%
HALLMARK_EPITHELIAL_MESENCHYMAL_TRANSITION	HALLMARK_EPITHELIAL_MESENCHYMAL_TRANSITION	Details ...	131	0.36594656	1.3764403	0.022522522	0.09808234	0.582	517	tags=16%, list=5%, signal=17%
HALLMARK_ANDROGEN_RESPONSE	HALLMARK_ANDROGEN_RESPONSE	Details ...	75	0.39236373	1.353279	0.05882353	0.1111071	0.658	1025	tags=28%, list=10%, signal=31%
HALLMARK_APOPTOSIS	HALLMARK_APOPTOSIS	Details ...	116	0.35292226	1.2933227	0.06798246	0.16936128	0.826	1121	tags=24%, list=11%, signal=27%
HALLMARK_UV_RESPONSE_UP	HALLMARK_UV_RESPONSE_UP	Details ...	120	0.3480408	1.2844086	0.052742615	0.17033038	0.849	1389	tags=23%, list=14%, signal=26%
HALLMARK_ADIPOGENESIS	HALLMARK_ADIPOGENESIS	Details ...	161	0.32877705	1.2541436	0.042986427	0.19601256	0.904	1845	tags=32%, list=19%, signal=38%
HALLMARK_P53_PATHWAY	HALLMARK_P53_PATHWAY	Details ...	146	0.3257559	1.2376424	0.09090909	0.20718041	0.927	1482	tags=25%, list=15%, signal=29%
HALLMARK_INTERFERON_GAMMA_RESPONSE	HALLMARK_INTERFERON_GAMMA_RESPONSE	Details ...	103	0.3332827	1.2057811	0.13225058	0.24676545	0.966	1622	tags=26%, list=16%, signal=31%
HALLMARK_ESTROGEN_RESPONSE_LATE	HALLMARK_ESTROGEN_RESPONSE_LATE	Details ...	117	0.326827	1.2019333	0.13360325	0.24087994	0.967	1710	tags=30%, list=17%, signal=36%
HALLMARK_APICAL_JUNCTION	HALLMARK_APICAL_JUNCTION		119	0.32471392	1.1966538	0.11965812	0.23768963	0.968	1515	tags=25%, list=15%, signal=29%
HALLMARK_KRAS_SIGNALING_UP	HALLMARK_KRAS_SIGNALING_UP		90	0.3320586	1.1735818	0.16375546	0.2631385	0.98	1463	tags=32%, list=15%, signal=37%
HALLMARK_XENOBIOTIC_METABOLISM	HALLMARK_XENOBIOTIC_METABOLISM		106	0.31106237	1.1156001	0.23788546	0.3549863	0.995	1564	tags=25%, list=16%, signal=30%
HALLMARK_UNFOLDED_PROTEIN_RESPONSE	HALLMARK_UNFOLDED_PROTEIN_RESPONSE		101	0.30671102	1.0992736	0.25277162	0.37460682	0.998	1393	tags=24%, list=14%, signal=27%
HALLMARK_COAGULATION	HALLMARK_COAGULATION		60	0.3248127	1.088839	0.29872882	0.38210154	0.999	828	tags=20%, list=8%, signal=22%
HALLMARK_IL2_STAT5_SIGNALING	HALLMARK_IL2_STAT5_SIGNALING		112	0.30360773	1.0865271	0.29497907	0.3727484	0.999	1691	tags=31%, list=17%, signal=37%
HALLMARK_PEROXISOME	HALLMARK_PEROXISOME		73	0.30571353	1.0555649	0.35437882	0.42840633	1.0	1571	tags=21%, list=16%, signal=24%
HALLMARK_APICAL_SURFACE	HALLMARK_APICAL_SURFACE		23	0.3845495	1.0543736	0.37550202	0.4160962	1.0	1497	tags=39%, list=15%, signal=46%
HALLMARK_TGF_BETA_SIGNALING	HALLMARK_TGF_BETA_SIGNALING		48	0.3284478	1.0299078	0.4021978	0.4571175	1.0	1390	tags=29%, list=14%, signal=34%
HALLMARK_ALLOGRAFT_REJECTION	HALLMARK_ALLOGRAFT_REJECTION		68	0.2811406	0.9498876	0.55876684	0.64230496	1.0	1803	tags=32%, list=18%, signal=39%
HALLMARK_SPERMATOGENESIS	HALLMARK_SPERMATOGENESIS		59	0.28334236	0.93175524	0.5883621	0.6692623	1.0	1232	tags=17%, list=12%, signal=19%
HALLMARK_HEDGEHOG_SIGNALING	HALLMARK_HEDGEHOG_SIGNALING		27	0.3081608	0.88706744	0.6310044	0.7554758	1.0	1131	tags=22%, list=11%, signal=25%
HALLMARK_MITOTIC_SPINDLE	HALLMARK_MITOTIC_SPINDLE		182	0.22394273	0.8829601	0.78854626	0.74121094	1.0	1858	tags=24%, list=19%, signal=29%
HALLMARK_IL6_JAK_STAT3_SIGNALING	HALLMARK_IL6_JAK_STAT3_SIGNALING		35	0.25366458	0.77187455	0.85138005	0.91501385	1.0	1569	tags=29%, list=16%, signal=34%
