# Supplementary material for: Modeling glioblastoma heterogeneity as a dynamic network of cell states
Source: Mol Syst Biol. 2021 Sep 16;17(9):e10105. doi: 10.15252/msb.202010105 (PMC8444284; doi:10.15252/msb.202010105)
Supplement: Supplementary file 5 — Source Data for Figure 3 [file MSB-17-e10105-s001.zip › Figure3A_sourcedata/GSEA_3065/hallmarks_state1.GseaPreranked.1623416262439/HALLMARK_ADIPOGENESIS.xls]

NAME	PROBE	GENE SYMBOL	GENE_TITLE	RANK IN GENE LIST	RANK METRIC SCORE	RUNNING ES	CORE ENRICHMENT
row_0	CAVIN1	null	null	18	0.6412415504455566	0.036710065	Yes
row_1	TKT	null	null	90	0.38377630710601807	0.0524838	Yes
row_2	MRPL15	null	null	165	0.3128371834754944	0.063682824	Yes
row_3	UQCR10	null	null	177	0.3068874776363373	0.0810062	Yes
row_4	SOD1	null	null	186	0.30320894718170166	0.098417036	Yes
row_5	GPX4	null	null	234	0.28286075592041016	0.11059144	Yes
row_6	MYLK	null	null	260	0.2747806906700134	0.12454355	Yes
row_7	ECHS1	null	null	283	0.2659446895122528	0.13827296	Yes
row_8	COX8A	null	null	301	0.2598073482513428	0.15214774	Yes
row_9	MDH2	null	null	333	0.24840787053108215	0.16389653	Yes
row_10	UQCRQ	null	null	438	0.21965467929840088	0.16640513	Yes
row_11	ARL4A	null	null	497	0.20640327036380768	0.17284983	Yes
row_12	CYC1	null	null	511	0.20346581935882568	0.183748	Yes
row_13	COX7B	null	null	526	0.19983087480068207	0.19432467	Yes
row_14	SDHB	null	null	606	0.1850605458021164	0.19732518	Yes
row_15	MGLL	null	null	633	0.18080222606658936	0.20552285	Yes
row_16	DDT	null	null	636	0.18060094118118286	0.2161778	Yes
row_17	ELOVL6	null	null	690	0.17354914546012878	0.22116123	Yes
row_18	GHITM	null	null	726	0.16789531707763672	0.22765669	Yes
row_19	ATP5PO	null	null	772	0.16151250898838043	0.2327394	Yes
row_20	UQCRC1	null	null	773	0.16135971248149872	0.24244304	Yes
row_21	CHCHD10	null	null	849	0.15119226276874542	0.24381839	Yes
row_22	NDUFB7	null	null	854	0.15059980750083923	0.2524634	Yes
row_23	NDUFAB1	null	null	887	0.1460874378681183	0.2579561	Yes
row_24	GRPEL1	null	null	904	0.14422617852687836	0.2649831	Yes
row_25	UQCR11	null	null	918	0.14283674955368042	0.2722352	Yes
row_26	RAB34	null	null	947	0.14027909934520721	0.2777902	Yes
row_27	YWHAG	null	null	984	0.1351543813943863	0.28221384	Yes
row_28	PRDX3	null	null	1003	0.133484348654747	0.2883891	Yes
row_29	ATL2	null	null	1033	0.12987732887268066	0.29321563	Yes
row_30	GADD45A	null	null	1082	0.12429042160511017	0.29575124	Yes
row_31	TALDO1	null	null	1097	0.12299887835979462	0.3017075	Yes
row_32	AK2	null	null	1167	0.11627442389726639	0.30160037	Yes
row_33	MTCH2	null	null	1193	0.11292774975299835	0.30581918	Yes
row_34	IDH3A	null	null	1199	0.11246514320373535	0.312068	Yes
row_35	PLIN2	null	null	1226	0.1102597713470459	0.31602347	Yes
row_36	QDPR	null	null	1242	0.10868877172470093	0.32101628	Yes
row_37	CMPK1	null	null	1284	0.10503888875246048	0.32311442	Yes
row_38	FAH	null	null	1378	0.0968886986374855	0.31937212	Yes
row_39	ACAA2	null	null	1425	0.09374023973941803	0.32027632	Yes
row_40	RNF11	null	null	1499	0.08915571868419647	0.3181268	Yes
row_41	CRAT	null	null	1515	0.08802866190671921	0.32187718	Yes
row_42	DHCR7	null	null	1553	0.08580319583415985	0.32323012	Yes
row_43	DNAJC15	null	null	1660	0.07784198969602585	0.3170048	Yes
row_44	ATP1B3	null	null	1673	0.07717633247375488	0.32041124	Yes
row_45	ESRRA	null	null	1708	0.07467778772115707	0.3214038	Yes
row_46	GBE1	null	null	1769	0.07127901911735535	0.3195168	Yes
row_47	G3BP2	null	null	1771	0.07124006003141403	0.32369804	Yes
row_48	SUCLG1	null	null	1795	0.06976219266653061	0.3255268	Yes
row_49	TANK	null	null	1815	0.0688324123620987	0.32771122	Yes
row_50	UCP2	null	null	1845	0.06734109669923782	0.32877705	Yes
row_51	ALDOA	null	null	1936	0.06340808421373367	0.32333	No
row_52	COQ9	null	null	2149	0.05295398831367493	0.3047015	No
row_53	PREB	null	null	2156	0.05267829820513725	0.30725205	No
row_54	NDUFS3	null	null	2186	0.051555085927248	0.30736858	No
row_55	COX6A1	null	null	2260	0.048674650490283966	0.30278462	No
row_56	DLAT	null	null	2282	0.047887641936540604	0.30350372	No
row_57	COQ5	null	null	2295	0.04749775677919388	0.3051254	No
row_58	NDUFA5	null	null	2339	0.04567762836813927	0.30344796	No
row_59	ECH1	null	null	2355	0.04488911107182503	0.30460405	No
row_60	PIM3	null	null	2582	0.0368337519466877	0.2835657	No
row_61	PFKL	null	null	2621	0.03546329215168953	0.28178847	No
row_62	ETFB	null	null	2629	0.0351390615105629	0.28318137	No
row_63	UCK1	null	null	2638	0.03485483676195145	0.28445432	No
row_64	BCL2L13	null	null	2644	0.03464427962899208	0.28602323	No
row_65	UBQLN1	null	null	2649	0.0345040038228035	0.28768662	No
row_66	SLC1A5	null	null	2665	0.03404203802347183	0.28819042	No
row_67	SLC25A10	null	null	2722	0.032184623181819916	0.28436399	No
row_68	NABP1	null	null	2782	0.030712679028511047	0.28014037	No
row_69	SAMM50	null	null	2898	0.02752068266272545	0.26996288	No
row_70	COQ3	null	null	2964	0.02577660232782364	0.26482508	No
row_71	DLD	null	null	2976	0.025462763383984566	0.26522452	No
row_72	PFKFB3	null	null	3039	0.023879682645201683	0.2602813	No
row_73	SCP2	null	null	3047	0.02361295558512211	0.26098105	No
row_74	CS	null	null	3094	0.02265232615172863	0.2576103	No
row_75	IDH3G	null	null	3238	0.01960732415318489	0.24407597	No
row_76	JAGN1	null	null	3305	0.018167251721024513	0.23837766	No
row_77	TOB1	null	null	3439	0.015102984383702278	0.22560138	No
row_78	PEX14	null	null	3537	0.01304869819432497	0.21640563	No
row_79	ARAF	null	null	3643	0.010903406888246536	0.20625775	No
row_80	HADH	null	null	3732	0.009275917895138264	0.19776113	No
row_81	RMDN3	null	null	3891	0.006373133510351181	0.18188757	No
row_82	CHUK	null	null	3957	0.0050910706631839275	0.1755058	No
row_83	TST	null	null	4000	0.004370647482573986	0.1714472	No
row_84	ANGPT1	null	null	4060	0.003152182325720787	0.16556619	No
row_85	VEGFB	null	null	4079	0.002960845362395048	0.1638922	No
row_86	MGST3	null	null	4220	4.076493496540934E-4	0.14951193	No
row_87	STOM	null	null	4388	-0.002520141890272498	0.13248065	No
row_88	ITSN1	null	null	4527	-0.0050741578452289104	0.1185868	No
row_89	CD151	null	null	4546	-0.005452703218907118	0.117062666	No
row_90	DRAM2	null	null	4641	-0.0066609252244234085	0.10779145	No
row_91	UBC	null	null	4739	-0.00796723272651434	0.09829013	No
row_92	RIOK3	null	null	4837	-0.009855036623775959	0.088902324	No
row_93	IMMT	null	null	4844	-0.009973146952688694	0.08888473	No
row_94	ADIPOR2	null	null	4936	-0.0115444241091609	0.08021587	No
row_95	CAT	null	null	4951	-0.011782512068748474	0.079483956	No
row_96	DECR1	null	null	5098	-0.013974009081721306	0.06530218	No
row_97	PHYH	null	null	5120	-0.014283929020166397	0.06400045	No
row_98	SLC25A1	null	null	5164	-0.014896471984684467	0.060471952	No
row_99	SDHC	null	null	5201	-0.015454034321010113	0.05769722	No
row_100	AIFM1	null	null	5241	-0.015932954847812653	0.054642618	No
row_101	CPT2	null	null	5269	-0.016304563730955124	0.052845057	No
row_102	SOWAHC	null	null	5274	-0.016370730474591255	0.05341797	No
row_103	PGM1	null	null	5339	-0.01735379546880722	0.04787653	No
row_104	ACO2	null	null	5411	-0.018561365082859993	0.04168747	No
row_105	PPM1B	null	null	5448	-0.019265523180365562	0.03914195	No
row_106	BAZ2A	null	null	5450	-0.019281055778265	0.040198553	No
row_107	ESYT1	null	null	5497	-0.020051259547472	0.036671374	No
row_108	PEMT	null	null	5528	-0.02056071162223816	0.03482109	No
row_109	GPAM	null	null	5568	-0.021264947950839996	0.032087132	No
row_110	CCNG2	null	null	5718	-0.023935170844197273	0.018195717	No
row_111	ACADM	null	null	5968	-0.028661012649536133	-0.0057006264	No
row_112	MIGA2	null	null	6027	-0.029568633064627647	-0.0098901605	No
row_113	NMT1	null	null	6122	-0.03130851686000824	-0.01767915	No
row_114	MAP4K3	null	null	6252	-0.03391078859567642	-0.028912839	No
row_115	ACLY	null	null	6411	-0.036644961684942245	-0.042965952	No
row_116	NKIRAS1	null	null	6569	-0.03990878537297249	-0.056719895	No
row_117	CMBL	null	null	6644	-0.0416998565196991	-0.06182616	No
row_118	LPCAT3	null	null	6671	-0.042363397777080536	-0.06195374	No
row_119	SLC5A6	null	null	6681	-0.042664580047130585	-0.060314056	No
row_120	GPD2	null	null	6736	-0.04363791272044182	-0.063245945	No
row_121	SSPN	null	null	6940	-0.04844199866056442	-0.08121973	No
row_122	REEP5	null	null	6947	-0.048586405813694	-0.07891525	No
row_123	RETSAT	null	null	6959	-0.04896438121795654	-0.077102505	No
row_124	DBT	null	null	7000	-0.050145264714956284	-0.07820259	No
row_125	SLC19A1	null	null	7027	-0.050839513540267944	-0.07782044	No
row_126	DNAJB9	null	null	7191	-0.05530355125665665	-0.09126595	No
row_127	MCCC1	null	null	7195	-0.05533846840262413	-0.088246755	No
row_128	SCARB1	null	null	7359	-0.05951371043920517	-0.10143907	No
row_129	PDCD4	null	null	7452	-0.06151023134589195	-0.10720605	No
row_130	GPAT4	null	null	7617	-0.06665979325771332	-0.120071515	No
row_131	CDKN2C	null	null	7660	-0.06819695234298706	-0.120291814	No
row_132	ACOX1	null	null	7691	-0.0693969577550888	-0.11920525	No
row_133	DGAT1	null	null	7770	-0.07225335389375687	-0.1228857	No
row_134	ELMOD3	null	null	8003	-0.08138006925582886	-0.14186254	No
row_135	AGPAT3	null	null	8118	-0.0859876200556755	-0.14842114	No
row_136	DHRS7	null	null	8136	-0.08670393377542496	-0.1449562	No
row_137	APOE	null	null	8322	-0.0952572226524353	-0.15826264	No
row_138	ALDH2	null	null	8436	-0.10112930089235306	-0.16380776	No
row_139	SORBS1	null	null	8508	-0.10558420419692993	-0.16476357	No
row_140	ABCA1	null	null	8590	-0.11093791574239731	-0.16642633	No
row_141	ABCB8	null	null	8621	-0.11253970861434937	-0.16274531	No
row_142	ITGA7	null	null	8639	-0.11358678340911865	-0.15766373	No
row_143	IFNGR1	null	null	8689	-0.11649931967258453	-0.15569952	No
row_144	BCL6	null	null	8706	-0.1178998053073883	-0.1502557	No
row_145	DHRS7B	null	null	8743	-0.12085042148828506	-0.14669223	No
row_146	PTCD3	null	null	8758	-0.1221831887960434	-0.14078502	No
row_147	ADCY6	null	null	8807	-0.12494960427284241	-0.13820976	No
row_148	SLC27A1	null	null	8936	-0.13718745112419128	-0.14312984	No
row_149	HIBCH	null	null	9087	-0.15100978314876556	-0.14948231	No
row_150	LIFR	null	null	9216	-0.16809846460819244	-0.15254351	No
row_151	POR	null	null	9415	-0.2042793482542038	-0.16063131	No
row_152	PPP1R15B	null	null	9494	-0.2243240773677826	-0.15516673	No
row_153	PHLDB1	null	null	9671	-0.2941915690898895	-0.1555839	No
row_154	APLP2	null	null	9736	-0.3444942235946655	-0.14145222	No
row_155	IDH1	null	null	9737	-0.345257967710495	-0.12068957	No
row_156	RTN3	null	null	9792	-0.4133559763431549	-0.10138786	No
row_157	SPARCL1	null	null	9798	-0.42300328612327576	-0.07646432	No
row_158	LAMA4	null	null	9800	-0.42513155937194824	-0.051001232	No
row_159	LPL	null	null	9802	-0.4280935525894165	-0.02536002	No
row_160	COL4A1	null	null	9834	-0.5517367124557495	0.004629941	No
