# Supplementary material for: Modeling glioblastoma heterogeneity as a dynamic network of cell states
Source: Mol Syst Biol. 2021 Sep 16;17(9):e10105. doi: 10.15252/msb.202010105 (PMC8444284; doi:10.15252/msb.202010105)
Supplement: Supplementary file 5 — Source Data for Figure 3 [file MSB-17-e10105-s001.zip › Figure3A_sourcedata/GSEA_3065/hallmarks_state1.GseaPreranked.1623416262439/HALLMARK_ANDROGEN_RESPONSE.xls]

NAME	PROBE	GENE SYMBOL	GENE_TITLE	RANK IN GENE LIST	RANK METRIC SCORE	RUNNING ES	CORE ENRICHMENT
row_0	PMEPA1	null	null	12	0.686789333820343	0.0614849	Yes
row_1	SMS	null	null	23	0.6192227602005005	0.11700447	Yes
row_2	CCND1	null	null	29	0.5658515095710754	0.1681608	Yes
row_3	DBI	null	null	110	0.3523384630680084	0.1921727	Yes
row_4	ADRM1	null	null	160	0.3168999254703522	0.21611048	Yes
row_5	HOMER2	null	null	209	0.2910061180591583	0.23778595	Yes
row_6	ACTN1	null	null	230	0.2837231457233429	0.2616521	Yes
row_7	UBE2J1	null	null	467	0.21240347623825073	0.25697672	Yes
row_8	MYL12A	null	null	495	0.20683994889259338	0.273109	Yes
row_9	AKT1	null	null	567	0.19060373306274414	0.28327125	Yes
row_10	AKAP12	null	null	605	0.1853504776954651	0.2964215	Yes
row_11	VAPA	null	null	731	0.167310893535614	0.29894957	Yes
row_12	CENPN	null	null	764	0.1630200743675232	0.31057084	Yes
row_13	NDRG1	null	null	765	0.16254951059818268	0.32541278	Yes
row_14	PA2G4	null	null	780	0.16007238626480103	0.33860067	Yes
row_15	B4GALT1	null	null	802	0.15657156705856323	0.350755	Yes
row_16	UBE2I	null	null	834	0.1530269980430603	0.3615658	Yes
row_17	TSC22D1	null	null	881	0.14674781262874603	0.37027344	Yes
row_18	IQGAP2	null	null	987	0.13479359447956085	0.37187225	Yes
row_19	CDK6	null	null	999	0.13387009501457214	0.38297367	Yes
row_20	XRCC6	null	null	1025	0.13076519966125488	0.39236373	Yes
row_21	CCND3	null	null	1389	0.09598363190889359	0.3641058	No
row_22	PDLIM5	null	null	1528	0.0873389020562172	0.358006	No
row_23	UAP1	null	null	1780	0.07080797106027603	0.3388721	No
row_24	SRP19	null	null	2001	0.059646379202604294	0.3218807	No
row_25	TPD52	null	null	2098	0.05497317761182785	0.31710923	No
row_26	RPS6KA3	null	null	2353	0.04504592716693878	0.29531708	No
row_27	ELL2	null	null	2543	0.03824649751186371	0.2795334	No
row_28	INPP4B	null	null	2636	0.034914858639240265	0.2733384	No
row_29	ARID5B	null	null	2743	0.03169182687997818	0.26542127	No
row_30	ZMIZ1	null	null	2887	0.02789669670164585	0.25338405	No
row_31	ANKH	null	null	3076	0.02297409623861313	0.23630786	No
row_32	GSR	null	null	3274	0.018688777461647987	0.2179225	No
row_33	SORD	null	null	3535	0.013075892813503742	0.19259933	No
row_34	INSIG1	null	null	3553	0.012753443792462349	0.19203	No
row_35	CAMKK2	null	null	3594	0.011783869937062263	0.1890264	No
row_36	STK39	null	null	3877	0.006568529177457094	0.16086532	No
row_37	TNFAIP8	null	null	3901	0.006162066012620926	0.15908222	No
row_38	SRF	null	null	3906	0.006102952640503645	0.15923151	No
row_39	SEC24D	null	null	4162	0.0013498932821676135	0.13334763	No
row_40	RAB4A	null	null	4359	-0.002069939160719514	0.113546826	No
row_41	NCOA4	null	null	4384	-0.0024975452106446028	0.111327134	No
row_42	NGLY1	null	null	4989	-0.01248008944094181	0.050865434	No
row_43	ELK4	null	null	5127	-0.014388044364750385	0.038206704	No
row_44	ABCC4	null	null	5260	-0.016210071742534637	0.02622428	No
row_45	RRP12	null	null	5826	-0.02574627846479416	-0.029048562	No
row_46	DHCR24	null	null	5843	-0.02621261030435562	-0.028286984	No
row_47	PGM3	null	null	5937	-0.028147172182798386	-0.035201903	No
row_48	IDI1	null	null	6154	-0.031932394951581955	-0.054315824	No
row_49	FKBP5	null	null	6519	-0.03894290328025818	-0.08788397	No
row_50	XRCC5	null	null	6701	-0.043045707046985626	-0.102413565	No
row_51	PIAS1	null	null	6780	-0.04465636983513832	-0.10629124	No
row_52	AZGP1	null	null	7142	-0.05407796427607536	-0.1381715	No
row_53	DNAJB9	null	null	7191	-0.05530355125665665	-0.13801734	No
row_54	GNAI3	null	null	7684	-0.06909415870904922	-0.18188703	No
row_55	PLPP1	null	null	7870	-0.0764249861240387	-0.19377682	No
row_56	ELOVL5	null	null	8115	-0.08591367304325104	-0.21081755	No
row_57	CDC14B	null	null	8123	-0.08614461123943329	-0.20366584	No
row_58	ZBTB10	null	null	8173	-0.08855531364679337	-0.20057756	No
row_59	APPBP2	null	null	8442	-0.10145160555839539	-0.2186473	No
row_60	SLC38A2	null	null	8536	-0.10735175013542175	-0.21833028	No
row_61	FADS1	null	null	9044	-0.14654475450515747	-0.25665802	No
row_62	LMAN1	null	null	9094	-0.15142248570919037	-0.24782951	No
row_63	LIFR	null	null	9216	-0.16809846460819244	-0.24482156	No
row_64	SLC26A2	null	null	9331	-0.18636853992938995	-0.2394315	No
row_65	TMEM50A	null	null	9336	-0.18709242343902588	-0.2227566	No
row_66	ACSL3	null	null	9338	-0.18719561398029327	-0.20576628	No
row_67	SPCS3	null	null	9609	-0.2628023028373718	-0.20930752	No
row_68	HMGCR	null	null	9640	-0.27655866742134094	-0.18711542	No
row_69	ITGAV	null	null	9650	-0.28209760785102844	-0.16227579	No
row_70	HMGCS1	null	null	9718	-0.3285374343395233	-0.13911122	No
row_71	SCD	null	null	9762	-0.36952683329582214	-0.10975631	No
row_72	B2M	null	null	9791	-0.40835830569267273	-0.07532597	No
row_73	SAT1	null	null	9807	-0.4449945092201233	-0.03622463	No
row_74	ABHD2	null	null	9812	-0.4760398864746094	0.006833248	No
