# Supplementary material for: Modeling glioblastoma heterogeneity as a dynamic network of cell states
Source: Mol Syst Biol. 2021 Sep 16;17(9):e10105. doi: 10.15252/msb.202010105 (PMC8444284; doi:10.15252/msb.202010105)
Supplement: Supplementary file 5 — Source Data for Figure 3 [file MSB-17-e10105-s001.zip › Figure3A_sourcedata/GSEA_3065/hallmarks_state1.GseaPreranked.1623416262439/HALLMARK_ANGIOGENESIS.xls]

NAME	PROBE	GENE SYMBOL	GENE_TITLE	RANK IN GENE LIST	RANK METRIC SCORE	RUNNING ES	CORE ENRICHMENT
row_0	POSTN	null	null	11	0.6891902089118958	0.1360328	No
row_1	SPP1	null	null	17	0.641663670539856	0.2632165	No
row_2	TNFRSF21	null	null	1222	0.11037684231996536	0.16304713	No
row_3	NRP1	null	null	1691	0.07586708664894104	0.13067053	No
row_4	S100A4	null	null	2114	0.054382313042879105	0.09868472	No
row_5	TIMP1	null	null	2497	0.03963025286793709	0.06782088	No
row_6	MSX1	null	null	3279	0.018614698201417923	-0.0076998016	No
row_7	VAV2	null	null	6116	-0.03117263875901699	-0.2891816	No
row_8	PTK2	null	null	7170	-0.05472966656088829	-0.3851072	No
row_9	JAG1	null	null	7426	-0.060991283506155014	-0.39883727	No
row_10	STC1	null	null	7777	-0.07246086746454239	-0.41992173	No
row_11	FSTL1	null	null	8976	-0.14081822335720062	-0.51342463	Yes
row_12	VCAN	null	null	9151	-0.1584712713956833	-0.49953952	Yes
row_13	FGFR1	null	null	9157	-0.15947681665420532	-0.4683109	Yes
row_14	VEGFA	null	null	9220	-0.16841469705104828	-0.44108573	Yes
row_15	PDGFA	null	null	9341	-0.18776895105838776	-0.4158926	Yes
row_16	COL5A2	null	null	9551	-0.23989664018154144	-0.3893543	Yes
row_17	ITGAV	null	null	9650	-0.28209760785102844	-0.34315813	Yes
row_18	LRPAP1	null	null	9691	-0.3051551580429077	-0.28648996	Yes
row_19	LPL	null	null	9802	-0.4280935525894165	-0.21245793	Yes
row_20	APP	null	null	9819	-0.49533313512802124	-0.11550982	Yes
row_21	CCND2	null	null	9842	-0.6105276346206665	0.0037533005	Yes
