# Supplementary material for: Modeling glioblastoma heterogeneity as a dynamic network of cell states
Source: Mol Syst Biol. 2021 Sep 16;17(9):e10105. doi: 10.15252/msb.202010105 (PMC8444284; doi:10.15252/msb.202010105)
Supplement: Supplementary file 5 — Source Data for Figure 3 [file MSB-17-e10105-s001.zip › Figure3A_sourcedata/GSEA_3065/hallmarks_state1.GseaPreranked.1623416262439/HALLMARK_APOPTOSIS.xls]

NAME	PROBE	GENE SYMBOL	GENE_TITLE	RANK IN GENE LIST	RANK METRIC SCORE	RUNNING ES	CORE ENRICHMENT
row_0	LMNA	null	null	9	0.7007936239242554	0.043292157	Yes
row_1	CCND1	null	null	29	0.5658515095710754	0.077046484	Yes
row_2	ANXA1	null	null	30	0.5643144249916077	0.11264975	Yes
row_3	CAV1	null	null	34	0.5355336666107178	0.14612997	Yes
row_4	PMAIP1	null	null	93	0.38037094473838806	0.16418783	Yes
row_5	TNFRSF12A	null	null	104	0.36427679657936096	0.18614633	Yes
row_6	LGALS3	null	null	117	0.3480755090713501	0.20687783	Yes
row_7	SOD1	null	null	186	0.30320894718170166	0.21904328	Yes
row_8	GSN	null	null	213	0.29037123918533325	0.2347003	Yes
row_9	GPX4	null	null	234	0.28286075592041016	0.250498	Yes
row_10	CDKN1A	null	null	262	0.2742377817630768	0.26503474	Yes
row_11	JUN	null	null	387	0.22904272377490997	0.2667856	Yes
row_12	EMP1	null	null	473	0.21112634241580963	0.27140036	Yes
row_13	BID	null	null	527	0.19969449937343597	0.27857122	Yes
row_14	HSPB1	null	null	531	0.19896164536476135	0.2908167	Yes
row_15	TSPO	null	null	648	0.1791728436946869	0.29024056	Yes
row_16	SQSTM1	null	null	701	0.17194239795207977	0.29576293	Yes
row_17	BCL2L1	null	null	755	0.16513632237911224	0.30075347	Yes
row_18	BMP2	null	null	760	0.1638319492340088	0.31068015	Yes
row_19	HMOX1	null	null	784	0.1595614105463028	0.31839147	Yes
row_20	DAP	null	null	823	0.15427306294441223	0.3242329	Yes
row_21	EBP	null	null	829	0.15358273684978485	0.33341053	Yes
row_22	CASP3	null	null	923	0.1422223150730133	0.33285874	Yes
row_23	SLC20A1	null	null	1019	0.13185197114944458	0.3314478	Yes
row_24	BAX	null	null	1029	0.13039283454418182	0.3387527	Yes
row_25	VDAC2	null	null	1080	0.12434360384941101	0.34147683	Yes
row_26	GADD45A	null	null	1082	0.12429042160511017	0.34921604	Yes
row_27	ETF1	null	null	1121	0.12042982131242752	0.35292226	Yes
row_28	CASP7	null	null	1205	0.11174196749925613	0.35147157	No
row_29	DNAJA1	null	null	1324	0.10086245089769363	0.3457499	No
row_30	ISG20	null	null	1538	0.08676785230636597	0.32940936	No
row_31	CASP6	null	null	1564	0.08521999418735504	0.33222556	No
row_32	IRF1	null	null	1569	0.08495257049798965	0.33717567	No
row_33	HMGB2	null	null	1570	0.08485097438097	0.342529	No
row_34	PLPPR4	null	null	1802	0.06932775676250458	0.32324463	No
row_35	LEF1	null	null	1861	0.06694585084915161	0.32152814	No
row_36	RHOB	null	null	1914	0.0644218847155571	0.3202669	No
row_37	DDIT3	null	null	2008	0.05921155586838722	0.31447786	No
row_38	CASP4	null	null	2054	0.057000212371349335	0.3134653	No
row_39	CD44	null	null	2193	0.05105295777320862	0.30255273	No
row_40	GADD45B	null	null	2252	0.04896804690361023	0.29970202	No
row_41	BCL10	null	null	2364	0.04448223486542702	0.29114017	No
row_42	CDC25B	null	null	2370	0.044128213077783585	0.29341218	No
row_43	TIMP1	null	null	2497	0.03963025286793709	0.28300795	No
row_44	BTG3	null	null	2514	0.03919384256005287	0.28384206	No
row_45	NEDD9	null	null	2528	0.03855336830019951	0.284943	No
row_46	FDXR	null	null	2642	0.03469639644026756	0.27555892	No
row_47	CASP8	null	null	2688	0.033248234540224075	0.27304783	No
row_48	ATF3	null	null	2855	0.028985651209950447	0.25787535	No
row_49	CFLAR	null	null	2958	0.025923186913132668	0.24906433	No
row_50	CASP9	null	null	2979	0.02540437877178192	0.24861878	No
row_51	DAP3	null	null	3034	0.02404683828353882	0.2446054	No
row_52	ANKH	null	null	3076	0.02297409623861313	0.24185577	No
row_53	ENO2	null	null	3161	0.021165624260902405	0.2345881	No
row_54	GSR	null	null	3274	0.018688777461647987	0.2242965	No
row_55	PAK1	null	null	3411	0.015648938715457916	0.21135509	No
row_56	SOD2	null	null	3646	0.010874589905142784	0.18807559	No
row_57	CYLD	null	null	3714	0.009591099806129932	0.18181875	No
row_58	RARA	null	null	3735	0.009212042205035686	0.18035161	No
row_59	FAS	null	null	3812	0.007935320027172565	0.17306857	No
row_60	DFFA	null	null	4177	0.0010779339354485273	0.13585678	No
row_61	PPP2R5B	null	null	4271	-6.548553938046098E-4	0.1263733	No
row_62	WEE1	null	null	4385	-0.002504239324480295	0.114958175	No
row_63	RELA	null	null	4420	-0.0031233637128025293	0.11167306	No
row_64	CDKN1B	null	null	4655	-0.0069407811388373375	0.08814537	No
row_65	MADD	null	null	4895	-0.01096796989440918	0.06435968	No
row_66	PSEN2	null	null	5019	-0.012991171330213547	0.05258201	No
row_67	PDGFRB	null	null	5041	-0.0132588567212224	0.05126777	No
row_68	TAP1	null	null	5226	-0.01572161540389061	0.03341493	No
row_69	RNASEL	null	null	5284	-0.016556844115257263	0.02862175	No
row_70	BCL2L2	null	null	5383	-0.018065547570586205	0.019724656	No
row_71	DPYD	null	null	5403	-0.018454447388648987	0.018943045	No
row_72	PPP3R1	null	null	5493	-0.019984204322099686	0.011088757	No
row_73	BCL2L11	null	null	5827	-0.025748571380972862	-0.02139161	No
row_74	CDK2	null	null	5964	-0.02860155515372753	-0.033515822	No
row_75	SATB1	null	null	6070	-0.03026738576591015	-0.042360004	No
row_76	DNM1L	null	null	6273	-0.034272678196430206	-0.060885943	No
row_77	PEA15	null	null	6830	-0.04553119093179703	-0.1149572	No
row_78	RETSAT	null	null	6959	-0.04896438121795654	-0.12497736	No
row_79	ROCK1	null	null	7045	-0.05134407430887222	-0.13044345	No
row_80	MMP2	null	null	7051	-0.05140261352062225	-0.12771249	No
row_81	TIMP3	null	null	7100	-0.052974678575992584	-0.12928626	No
row_82	PTK2	null	null	7170	-0.05472966656088829	-0.13290007	No
row_83	PDCD4	null	null	7452	-0.06151023134589195	-0.15779851	No
row_84	TOP2A	null	null	7678	-0.06880775094032288	-0.17650118	No
row_85	ADD1	null	null	7750	-0.07173967361450195	-0.17924665	No
row_86	CREBBP	null	null	7776	-0.07244258373975754	-0.17723659	No
row_87	XIAP	null	null	7867	-0.07610414177179337	-0.18165262	No
row_88	CASP2	null	null	7880	-0.07658075541257858	-0.17805006	No
row_89	MCL1	null	null	8011	-0.08156823366880417	-0.18621804	No
row_90	SC5D	null	null	8206	-0.08956696093082428	-0.20043606	No
row_91	RHOT2	null	null	8215	-0.09009566903114319	-0.19557114	No
row_92	BCAP31	null	null	8279	-0.09346666932106018	-0.19612649	No
row_93	PSEN1	null	null	8386	-0.09830509126186371	-0.20078051	No
row_94	ERBB2	null	null	8409	-0.099628746509552	-0.19674799	No
row_95	TGFB2	null	null	8497	-0.10497968643903732	-0.19903497	No
row_96	IGF2R	null	null	8525	-0.10685193538665771	-0.19505882	No
row_97	IFNGR1	null	null	8689	-0.11649931967258453	-0.20440271	No
row_98	BNIP3L	null	null	8707	-0.11794333904981613	-0.19870262	No
row_99	FEZ1	null	null	8932	-0.13704006373882294	-0.21299802	No
row_100	F2R	null	null	8950	-0.13846558332443237	-0.20600314	No
row_101	SPTAN1	null	null	9199	-0.16523438692092896	-0.22097774	No
row_102	DNAJC3	null	null	9282	-0.17738696932792664	-0.21818438	No
row_103	CTNNB1	null	null	9294	-0.17909647524356842	-0.20801155	No
row_104	BTG2	null	null	9304	-0.1809317022562027	-0.19751811	No
row_105	PPT1	null	null	9318	-0.1836821734905243	-0.1872608	No
row_106	BRCA1	null	null	9600	-0.2578679919242859	-0.1997708	No
row_107	ERBB3	null	null	9601	-0.2584426701068878	-0.18346533	No
row_108	TIMP2	null	null	9634	-0.2740892469882965	-0.16945006	No
row_109	TXNIP	null	null	9639	-0.2760055363178253	-0.1524462	No
row_110	IFITM3	null	null	9643	-0.27733486890792847	-0.13525607	No
row_111	CLU	null	null	9795	-0.41829004883766174	-0.12433062	No
row_112	SAT1	null	null	9807	-0.4449945092201233	-0.097381964	No
row_113	APP	null	null	9819	-0.49533313512802124	-0.06725739	No
row_114	PLAT	null	null	9833	-0.5496546626091003	-0.03391044	No
row_115	CCND2	null	null	9842	-0.6105276346206665	0.0037891462	No
