# Supplementary material for: Modeling glioblastoma heterogeneity as a dynamic network of cell states
Source: Mol Syst Biol. 2021 Sep 16;17(9):e10105. doi: 10.15252/msb.202010105 (PMC8444284; doi:10.15252/msb.202010105)
Supplement: Supplementary file 5 — Source Data for Figure 3 [file MSB-17-e10105-s001.zip › Figure3A_sourcedata/GSEA_3065/hallmarks_state1.GseaPreranked.1623416262439/HALLMARK_BILE_ACID_METABOLISM.xls]

NAME	PROBE	GENE SYMBOL	GENE_TITLE	RANK IN GENE LIST	RANK METRIC SCORE	RUNNING ES	CORE ENRICHMENT
row_0	SOD1	null	null	186	0.30320894718170166	0.04764668	No
row_1	PRDX5	null	null	640	0.1799587458372116	0.041044123	No
row_2	OPTN	null	null	822	0.154395192861557	0.056520816	No
row_3	ACSL1	null	null	962	0.1384245902299881	0.07276653	No
row_4	RBP1	null	null	965	0.13785023987293243	0.102834396	No
row_5	GCLM	null	null	1238	0.10913903266191483	0.09910806	No
row_6	PXMP2	null	null	1573	0.08466486632823944	0.08369492	No
row_7	BCAR3	null	null	1854	0.06704334914684296	0.06991	No
row_8	NEDD4	null	null	2495	0.039676304906606674	0.013462952	No
row_9	FDXR	null	null	2642	0.03469639644026756	0.006217586	No
row_10	SCP2	null	null	3047	0.02361295558512211	-0.029729232	No
row_11	PECR	null	null	3184	0.020684560760855675	-0.03903343	No
row_12	ISOC1	null	null	3358	0.016869591549038887	-0.052942444	No
row_13	PEX19	null	null	3465	0.01459268108010292	-0.060530033	No
row_14	PEX6	null	null	4041	0.0034289530012756586	-0.118319094	No
row_15	ABCD1	null	null	4131	0.0020536407828330994	-0.12692942	No
row_16	CYP27A1	null	null	4336	-0.0015871900832280517	-0.14735056	No
row_17	SLC27A5	null	null	4568	-0.005754183977842331	-0.1696056	No
row_18	HACL1	null	null	4765	-0.008295201696455479	-0.1877392	No
row_19	CAT	null	null	4951	-0.011782512068748474	-0.20398706	No
row_20	PHYH	null	null	5120	-0.014283929020166397	-0.21795481	No
row_21	ALDH9A1	null	null	5173	-0.015014116652309895	-0.219952	No
row_22	SLC29A1	null	null	5199	-0.015447176061570644	-0.21910515	No
row_23	SLC35B2	null	null	5276	-0.016444643959403038	-0.22323169	No
row_24	PEX16	null	null	5564	-0.021200304850935936	-0.24779628	No
row_25	DHCR24	null	null	5843	-0.02621261030435562	-0.27034387	No
row_26	ABCD3	null	null	6145	-0.031755492091178894	-0.29401597	No
row_27	IDI1	null	null	6154	-0.031932394951581955	-0.2878182	No
row_28	PEX13	null	null	6354	-0.03566272184252739	-0.30024743	No
row_29	NPC1	null	null	6363	-0.03578411415219307	-0.29320383	No
row_30	ATXN1	null	null	6560	-0.0396522581577301	-0.30445153	No
row_31	CROT	null	null	6586	-0.040342774242162704	-0.29813766	No
row_32	SLC22A18	null	null	6599	-0.04055272787809372	-0.29045418	No
row_33	NUDT12	null	null	6603	-0.04063279554247856	-0.28183678	No
row_34	GNPAT	null	null	6663	-0.042128730565309525	-0.27859235	No
row_35	RETSAT	null	null	6959	-0.04896438121795654	-0.29787454	No
row_36	RXRA	null	null	7177	-0.05483284220099449	-0.30792668	Yes
row_37	LONP2	null	null	7238	-0.05625239014625549	-0.30168256	Yes
row_38	ABCA2	null	null	7374	-0.059989698231220245	-0.30225366	Yes
row_39	PFKM	null	null	7421	-0.06090201437473297	-0.29356313	Yes
row_40	ABCA3	null	null	7467	-0.062235984951257706	-0.28447783	Yes
row_41	IDH2	null	null	7549	-0.06483498215675354	-0.27848706	Yes
row_42	PEX26	null	null	7569	-0.06556519865989685	-0.26602358	Yes
row_43	MLYCD	null	null	8016	-0.08172166347503662	-0.29348603	Yes
row_44	CYP46A1	null	null	8073	-0.0840330570936203	-0.2807341	Yes
row_45	SLC23A2	null	null	8297	-0.09428795427083969	-0.2827329	Yes
row_46	GSTK1	null	null	8422	-0.10023803263902664	-0.27334565	Yes
row_47	PNPLA8	null	null	8435	-0.10083737969398499	-0.25242382	Yes
row_48	ABCA1	null	null	8590	-0.11093791574239731	-0.24374127	Yes
row_49	PEX1	null	null	8591	-0.11099952459335327	-0.2193661	Yes
row_50	HSD17B11	null	null	8769	-0.12287519127130508	-0.21040386	Yes
row_51	FADS1	null	null	9044	-0.14654475450515747	-0.20611964	Yes
row_52	ABCA5	null	null	9062	-0.14825548231601715	-0.175294	Yes
row_53	AR	null	null	9065	-0.14847497642040253	-0.14289297	Yes
row_54	FADS2	null	null	9078	-0.15010307729244232	-0.11115254	Yes
row_55	HSD17B4	null	null	9277	-0.17610491812229156	-0.09263926	Yes
row_56	IDH1	null	null	9737	-0.345257967710495	-0.06355348	Yes
row_57	EFHC1	null	null	9748	-0.35478246212005615	0.013337543	Yes
