# Supplementary material for: Modeling glioblastoma heterogeneity as a dynamic network of cell states
Source: Mol Syst Biol. 2021 Sep 16;17(9):e10105. doi: 10.15252/msb.202010105 (PMC8444284; doi:10.15252/msb.202010105)
Supplement: Supplementary file 5 — Source Data for Figure 3 [file MSB-17-e10105-s001.zip › Figure3A_sourcedata/GSEA_3065/hallmarks_state1.GseaPreranked.1623416262439/HALLMARK_CHOLESTEROL_HOMEOSTASIS.xls]

NAME	PROBE	GENE SYMBOL	GENE_TITLE	RANK IN GENE LIST	RANK METRIC SCORE	RUNNING ES	CORE ENRICHMENT
row_0	S100A11	null	null	51	0.4749751389026642	0.049406376	No
row_1	ACTG1	null	null	94	0.3798767924308777	0.08879736	No
row_2	TNFRSF12A	null	null	104	0.36427679657936096	0.12975654	No
row_3	LGALS3	null	null	117	0.3480755090713501	0.16854769	No
row_4	ACAT2	null	null	385	0.2294021099805832	0.16772123	No
row_5	FDFT1	null	null	635	0.18069308996200562	0.1631289	No
row_6	ANXA5	null	null	709	0.17081718146800995	0.17532934	No
row_7	EBP	null	null	829	0.15358273684978485	0.18086284	No
row_8	PCYT2	null	null	869	0.14841677248477936	0.1939516	No
row_9	ETHE1	null	null	1064	0.12642902135849	0.18872379	No
row_10	ATF5	null	null	1326	0.10079357773065567	0.17372413	No
row_11	ERRFI1	null	null	1423	0.0938892588019371	0.17473835	No
row_12	PLAUR	null	null	1463	0.09140346944332123	0.18127306	No
row_13	FABP5	null	null	1470	0.09090451896190643	0.19111194	No
row_14	DHCR7	null	null	1553	0.08580319583415985	0.1926227	No
row_15	GNAI1	null	null	2013	0.05914183333516121	0.15266582	No
row_16	MVD	null	null	2220	0.0503719262778759	0.13747239	No
row_17	PMVK	null	null	2246	0.04940056428313255	0.14060469	No
row_18	ECH1	null	null	2355	0.04488911107182503	0.13476366	No
row_19	PLSCR1	null	null	2379	0.043849777430295944	0.1374616	No
row_20	STX5	null	null	2693	0.03295699506998062	0.10936675	No
row_21	ATF3	null	null	2855	0.028985651209950447	0.09629872	No
row_22	MVK	null	null	2873	0.028293339535593987	0.09781953	No
row_23	ACSS2	null	null	3588	0.011914899572730064	0.02645825	No
row_24	CHKA	null	null	3687	0.010185763239860535	0.017646486	No
row_25	LSS	null	null	3836	0.007427643984556198	0.0034244524	No
row_26	GPX8	null	null	3993	0.00447006756439805	-0.011952486	No
row_27	NFIL3	null	null	4056	0.003234617644920945	-0.01789622	No
row_28	FDPS	null	null	4450	-0.0035436481703072786	-0.05752145	No
row_29	GLDC	null	null	4543	-0.0053835404105484486	-0.06627408	No
row_30	STARD4	null	null	4548	-0.005484685301780701	-0.066051036	No
row_31	LDLR	null	null	4731	-0.007846487686038017	-0.0836883	No
row_32	CXCL16	null	null	4892	-0.01083402894437313	-0.098741114	No
row_33	NSDHL	null	null	5391	-0.018239781260490417	-0.14737266	No
row_34	PDK3	null	null	5462	-0.01950237713754177	-0.15226123	No
row_35	HSD17B7	null	null	5466	-0.019605105742812157	-0.15031308	No
row_36	IDI1	null	null	6154	-0.031932394951581955	-0.2166229	No
row_37	CPEB2	null	null	6458	-0.03762032464146614	-0.24316302	No
row_38	ANTXR2	null	null	6986	-0.04962650686502457	-0.29114053	No
row_39	CYP51A1	null	null	7249	-0.05659158527851105	-0.31132334	No
row_40	ABCA2	null	null	7374	-0.059989698231220245	-0.3170583	No
row_41	JAG1	null	null	7426	-0.060991283506155014	-0.31524202	No
row_42	TP53INP1	null	null	7767	-0.07212316989898682	-0.3415848	No
row_43	PNRC1	null	null	8006	-0.08147040009498596	-0.35646293	No
row_44	TMEM97	null	null	8161	-0.08760733902454376	-0.36207896	No
row_45	SC5D	null	null	8206	-0.08956696093082428	-0.35626468	No
row_46	LGMN	null	null	8379	-0.09797504544258118	-0.36252245	No
row_47	SEMA3B	null	null	8556	-0.10863424837589264	-0.36796233	No
row_48	FASN	null	null	8694	-0.11683192104101181	-0.36848715	No
row_49	ATXN2	null	null	8926	-0.13647979497909546	-0.37632853	Yes
row_50	SREBF2	null	null	8943	-0.13782863318920135	-0.36211407	Yes
row_51	FADS2	null	null	9078	-0.15010307729244232	-0.35850853	Yes
row_52	GUSB	null	null	9165	-0.16082701086997986	-0.34878075	Yes
row_53	CTNNB1	null	null	9294	-0.17909647524356842	-0.34123108	Yes
row_54	TM7SF2	null	null	9450	-0.21288812160491943	-0.33254716	Yes
row_55	HMGCR	null	null	9640	-0.27655866742134094	-0.32000726	Yes
row_56	HMGCS1	null	null	9718	-0.3285374343395233	-0.29008332	Yes
row_57	SCD	null	null	9762	-0.36952683329582214	-0.25198397	Yes
row_58	SQLE	null	null	9790	-0.40756288170814514	-0.20788233	Yes
row_59	CLU	null	null	9795	-0.41829004883766174	-0.16020466	Yes
row_60	LPL	null	null	9802	-0.4280935525894165	-0.111603744	Yes
row_61	ALCAM	null	null	9818	-0.49307337403297424	-0.05644975	Yes
row_62	CD9	null	null	9832	-0.5442191958427429	0.004787514	Yes
