# Supplementary material for: Modeling glioblastoma heterogeneity as a dynamic network of cell states
Source: Mol Syst Biol. 2021 Sep 16;17(9):e10105. doi: 10.15252/msb.202010105 (PMC8444284; doi:10.15252/msb.202010105)
Supplement: Supplementary file 5 — Source Data for Figure 3 [file MSB-17-e10105-s001.zip › Figure3A_sourcedata/GSEA_3065/hallmarks_state1.GseaPreranked.1623416262439/HALLMARK_COMPLEMENT.xls]

NAME	PROBE	GENE SYMBOL	GENE_TITLE	RANK IN GENE LIST	RANK METRIC SCORE	RUNNING ES	CORE ENRICHMENT
row_0	S100A13	null	null	20	0.6265896558761597	0.044377886	No
row_1	PFN1	null	null	26	0.5907142758369446	0.0876323	No
row_2	CTSC	null	null	43	0.4983261525630951	0.12291637	No
row_3	CTSV	null	null	45	0.4911194443702698	0.15920103	No
row_4	LGALS3	null	null	117	0.3480755090713501	0.17772646	No
row_5	ATOX1	null	null	179	0.305899053812027	0.19415006	No
row_6	CALM1	null	null	446	0.21721579134464264	0.18303126	No
row_7	CSRP1	null	null	504	0.20505569875240326	0.1923926	No
row_8	PDP1	null	null	536	0.1980009227991104	0.2038911	No
row_9	ANXA5	null	null	709	0.17081718146800995	0.19895102	No
row_10	PSMB9	null	null	745	0.1661490499973297	0.2076804	No
row_11	GNB2	null	null	767	0.16228437423706055	0.21755569	No
row_12	PREP	null	null	828	0.1536700427532196	0.22280297	No
row_13	CASP3	null	null	923	0.1422223150730133	0.22372383	No
row_14	DUSP5	null	null	1114	0.12115021049976349	0.21326248	No
row_15	PPP4C	null	null	1165	0.11634646356105804	0.21676749	No
row_16	GRB2	null	null	1195	0.11278001219034195	0.22215658	No
row_17	CASP7	null	null	1205	0.11174196749925613	0.22951482	No
row_18	SERPINE1	null	null	1250	0.10806772857904434	0.23302026	No
row_19	FDX1	null	null	1274	0.10627343505620956	0.2385411	No
row_20	IRF2	null	null	1299	0.10318464040756226	0.24373078	No
row_21	DUSP6	null	null	1401	0.09512846916913986	0.24044636	No
row_22	LAP3	null	null	1418	0.0941644161939621	0.24578616	No
row_23	PLAUR	null	null	1463	0.09140346944332123	0.24805695	No
row_24	IRF1	null	null	1569	0.08495257049798965	0.24360938	No
row_25	CEBPB	null	null	1680	0.07638958841562271	0.23801588	No
row_26	RHOG	null	null	1768	0.07132536917924881	0.23440011	No
row_27	EHD1	null	null	1846	0.06729599088430405	0.23150882	No
row_28	CASP4	null	null	2054	0.057000212371349335	0.21455549	No
row_29	LYN	null	null	2272	0.048213891685009	0.19592816	No
row_30	GNAI2	null	null	2281	0.04791305214166641	0.19865961	No
row_31	PPP2CB	null	null	2344	0.04544574394822121	0.19568396	No
row_32	PLSCR1	null	null	2379	0.043849777430295944	0.19545452	No
row_33	RABIF	null	null	2439	0.04157627373933792	0.1924991	No
row_34	USP14	null	null	2445	0.04147709161043167	0.19506063	No
row_35	MAFF	null	null	2492	0.03984944522380829	0.19330718	No
row_36	TIMP1	null	null	2497	0.03963025286793709	0.19583417	No
row_37	MSRB1	null	null	2513	0.039218928664922714	0.19720536	No
row_38	PCLO	null	null	2539	0.03829028829932213	0.19748475	No
row_39	PRDM4	null	null	2652	0.03446802869439125	0.18858068	No
row_40	FN1	null	null	2705	0.03265991061925888	0.18568075	No
row_41	SH2B3	null	null	2725	0.03215695172548294	0.18611951	No
row_42	STX4	null	null	2752	0.03137293830513954	0.18578409	No
row_43	CALM3	null	null	2882	0.027960602194070816	0.17465875	No
row_44	PRKCD	null	null	2926	0.026724347844719887	0.17223978	No
row_45	CASP9	null	null	2979	0.02540437877178192	0.16880229	No
row_46	USP16	null	null	3016	0.024645233526825905	0.16694538	No
row_47	APOBEC3F	null	null	3051	0.02351219393312931	0.16520914	No
row_48	IRF7	null	null	3585	0.011998395435512066	0.111571245	No
row_49	PDGFB	null	null	3613	0.011523082852363586	0.10966284	No
row_50	APOBEC3G	null	null	3647	0.010868511162698269	0.10709213	No
row_51	XPNPEP1	null	null	3846	0.007266092114150524	0.08737472	No
row_52	CDK5R1	null	null	3866	0.0068540251813828945	0.0859388	No
row_53	GMFB	null	null	4399	-0.0028641149401664734	0.031726442	No
row_54	GCA	null	null	4757	-0.008190241642296314	-0.0041884813	No
row_55	RNF4	null	null	4856	-0.010217875242233276	-0.013457016	No
row_56	CTSB	null	null	4873	-0.01053070928901434	-0.014313626	No
row_57	RCE1	null	null	5095	-0.013896687887609005	-0.035892718	No
row_58	SIRT6	null	null	5217	-0.015658080577850342	-0.04711113	No
row_59	LTA4H	null	null	5586	-0.021586185321211815	-0.08315887	No
row_60	BRPF3	null	null	5639	-0.0226461011916399	-0.08680072	No
row_61	KIF2A	null	null	5712	-0.023831434547901154	-0.09240078	No
row_62	PIK3CA	null	null	5747	-0.024340631440281868	-0.09407565	No
row_63	GNG2	null	null	6136	-0.0315813273191452	-0.13142888	No
row_64	L3MBTL4	null	null	6218	-0.03327341005206108	-0.13725011	No
row_65	RBSN	null	null	6265	-0.034140292555093765	-0.13942654	No
row_66	USP15	null	null	6284	-0.03445432707667351	-0.13871527	No
row_67	MMP14	null	null	6548	-0.03947873413562775	-0.16269566	No
row_68	GPD2	null	null	6736	-0.04363791272044182	-0.17859297	No
row_69	DYRK2	null	null	6791	-0.04489915817975998	-0.1807907	No
row_70	CTSO	null	null	6919	-0.04782632365822792	-0.19023958	No
row_71	CBLB	null	null	7070	-0.05204353481531143	-0.20172895	No
row_72	LIPA	null	null	7165	-0.054581418633461	-0.2073014	No
row_73	VCPIP1	null	null	7185	-0.05517743527889252	-0.20515704	No
row_74	CPQ	null	null	7511	-0.06372499465942383	-0.23368375	No
row_75	CTSL	null	null	7676	-0.06876329332590103	-0.24536657	No
row_76	GNAI3	null	null	7684	-0.06909415870904922	-0.24096352	No
row_77	DGKH	null	null	7702	-0.06969987601041794	-0.23753859	No
row_78	USP8	null	null	7753	-0.0717889592051506	-0.23733485	No
row_79	AKAP10	null	null	7856	-0.07547623664140701	-0.2421776	No
row_80	TFPI2	null	null	8026	-0.0820898562669754	-0.2533846	No
row_81	LGMN	null	null	8379	-0.09797504544258118	-0.28213587	No
row_82	PSEN1	null	null	8386	-0.09830509126186371	-0.27546626	No
row_83	RAF1	null	null	8419	-0.09990686923265457	-0.27133784	No
row_84	GNB4	null	null	8485	-0.10415393859148026	-0.2702707	No
row_85	CD46	null	null	8491	-0.10454203188419342	-0.26303673	No
row_86	CA2	null	null	8636	-0.11341720074415207	-0.2693651	No
row_87	MT3	null	null	8954	-0.1388585865497589	-0.29150677	Yes
row_88	ADAM9	null	null	8977	-0.14082692563533783	-0.28332356	Yes
row_89	MMP15	null	null	9003	-0.14252805709838867	-0.27532125	Yes
row_90	CD59	null	null	9097	-0.1516474485397339	-0.27359977	Yes
row_91	CTSD	null	null	9287	-0.17789505422115326	-0.27975458	Yes
row_92	C1R	null	null	9298	-0.1801823377609253	-0.26742792	Yes
row_93	ZEB1	null	null	9492	-0.22407658398151398	-0.27057037	Yes
row_94	HSPA5	null	null	9533	-0.233628511428833	-0.25735295	Yes
row_95	FYN	null	null	9575	-0.2496030032634735	-0.24305427	Yes
row_96	DOCK10	null	null	9599	-0.2577008903026581	-0.2263142	Yes
row_97	TIMP2	null	null	9634	-0.2740892469882965	-0.20948523	Yes
row_98	CPM	null	null	9638	-0.27552375197410583	-0.18937863	Yes
row_99	LRP1	null	null	9771	-0.3805627226829529	-0.17468664	Yes
row_100	COL4A2	null	null	9786	-0.40152639150619507	-0.14636984	Yes
row_101	CLU	null	null	9795	-0.41829004883766174	-0.11619722	Yes
row_102	LAMP2	null	null	9796	-0.41887184977531433	-0.08516307	Yes
row_103	PLAT	null	null	9833	-0.5496546626091003	-0.048122115	Yes
row_104	PRCP	null	null	9855	-0.7116467356681824	0.002455336	Yes
