# Supplementary material for: Modeling glioblastoma heterogeneity as a dynamic network of cell states
Source: Mol Syst Biol. 2021 Sep 16;17(9):e10105. doi: 10.15252/msb.202010105 (PMC8444284; doi:10.15252/msb.202010105)
Supplement: Supplementary file 5 — Source Data for Figure 3 [file MSB-17-e10105-s001.zip › Figure3A_sourcedata/GSEA_3065/hallmarks_state1.GseaPreranked.1623416262439/HALLMARK_DNA_REPAIR.xls]

NAME	PROBE	GENE SYMBOL	GENE_TITLE	RANK IN GENE LIST	RANK METRIC SCORE	RUNNING ES	CORE ENRICHMENT
row_0	ADRM1	null	null	160	0.3168999254703522	0.011468643	Yes
row_1	GPX4	null	null	234	0.28286075592041016	0.028868012	Yes
row_2	MPC2	null	null	266	0.27253007888793945	0.049667403	Yes
row_3	HPRT1	null	null	289	0.26274803280830383	0.07052944	Yes
row_4	TAF10	null	null	338	0.24560093879699707	0.087215215	Yes
row_5	ALYREF	null	null	371	0.23390042781829834	0.104513	Yes
row_6	GUK1	null	null	374	0.23266123235225677	0.12477961	Yes
row_7	EDF1	null	null	380	0.23082630336284637	0.14457698	Yes
row_8	RBX1	null	null	389	0.22842074930667877	0.16385491	Yes
row_9	NME1	null	null	395	0.2272036075592041	0.18333353	Yes
row_10	POLR2E	null	null	520	0.20075449347496033	0.18827601	Yes
row_11	DGUOK	null	null	555	0.19434936344623566	0.2018885	Yes
row_12	COX17	null	null	565	0.19127017259597778	0.21779497	Yes
row_13	GTF2A2	null	null	581	0.1889229565858841	0.23287931	Yes
row_14	TAF9	null	null	596	0.18645761907100677	0.24784935	Yes
row_15	GTF2H5	null	null	654	0.1779153198003769	0.25765613	Yes
row_16	APRT	null	null	711	0.170639306306839	0.26692528	Yes
row_17	POLR2J	null	null	742	0.1662902981042862	0.27847925	Yes
row_18	MRPL40	null	null	838	0.15288910269737244	0.28218535	Yes
row_19	POLR2I	null	null	878	0.1474854201078415	0.2911613	Yes
row_20	POLR2K	null	null	896	0.1456630975008011	0.30223405	Yes
row_21	POLE4	null	null	910	0.14340439438819885	0.31351843	Yes
row_22	MPG	null	null	915	0.1430191844701767	0.32569227	Yes
row_23	POLR1D	null	null	928	0.14203792810440063	0.336959	Yes
row_24	SAC3D1	null	null	976	0.1366594284772873	0.34416163	Yes
row_25	NME4	null	null	992	0.13431590795516968	0.35444114	Yes
row_26	TSG101	null	null	1026	0.1305152028799057	0.36253947	Yes
row_27	RPA3	null	null	1039	0.12931568920612335	0.37268677	Yes
row_28	SSRP1	null	null	1051	0.1280527412891388	0.38282555	Yes
row_29	IMPDH2	null	null	1060	0.12675340473651886	0.3931578	Yes
row_30	RFC2	null	null	1094	0.12321104854345322	0.40061346	Yes
row_31	RALA	null	null	1145	0.11820396780967712	0.40588441	Yes
row_32	ERCC1	null	null	1187	0.11344106495380402	0.41165963	Yes
row_33	POLR2H	null	null	1200	0.11227230727672577	0.4203073	Yes
row_34	TAF12	null	null	1311	0.1023794487118721	0.4180301	Yes
row_35	TYMS	null	null	1501	0.08913561701774597	0.40648258	Yes
row_36	NELFE	null	null	1518	0.08790647238492966	0.4125759	Yes
row_37	SURF1	null	null	1565	0.08514733612537384	0.4153486	Yes
row_38	POLR2C	null	null	1634	0.0800265222787857	0.41541362	Yes
row_39	NELFB	null	null	1669	0.07731588184833527	0.41872835	Yes
row_40	RAE1	null	null	1737	0.0731448382139206	0.41829044	Yes
row_41	TAF6	null	null	1755	0.07198218256235123	0.42288002	Yes
row_42	SUPT4H1	null	null	1760	0.07171308249235153	0.42877966	Yes
row_43	GTF2F1	null	null	1880	0.06594421714544296	0.42237318	No
row_44	ZWINT	null	null	1923	0.0638543963432312	0.4236827	No
row_45	SNAPC5	null	null	1942	0.06315203756093979	0.42739272	No
row_46	POLB	null	null	2152	0.05285418778657913	0.41060084	No
row_47	AK3	null	null	2163	0.05243833735585213	0.41418892	No
row_48	RPA2	null	null	2385	0.043728794902563095	0.39536297	No
row_49	FEN1	null	null	2420	0.042508725076913834	0.39561504	No
row_50	GMPR2	null	null	2468	0.04070434719324112	0.3943746	No
row_51	GTF2H1	null	null	2503	0.039502620697021484	0.39436218	No
row_52	ELOA	null	null	2560	0.03775196522474289	0.39193863	No
row_53	CSTF3	null	null	2662	0.034228939563035965	0.38458824	No
row_54	CCNO	null	null	2893	0.02765960432589054	0.36342502	No
row_55	TARBP2	null	null	2986	0.025251075625419617	0.35620803	No
row_56	DUT	null	null	3005	0.024817030876874924	0.35654497	No
row_57	NUDT21	null	null	3013	0.024711918085813522	0.3580012	No
row_58	POLR3GL	null	null	3021	0.024448532611131668	0.35943425	No
row_59	SF3A3	null	null	3130	0.021876167505979538	0.3502788	No
row_60	ITPA	null	null	3202	0.020321231335401535	0.34478256	No
row_61	POLR2D	null	null	3234	0.019716063514351845	0.3433369	No
row_62	GTF2B	null	null	3342	0.017131157219409943	0.33386654	No
row_63	PCNA	null	null	3540	0.012950120493769646	0.31479466	No
row_64	POLR3C	null	null	3554	0.01273974496871233	0.31458187	No
row_65	ELL	null	null	3655	0.010659321211278439	0.3052602	No
row_66	RFC5	null	null	3697	0.009998563677072525	0.3019336	No
row_67	ADA	null	null	3919	0.005866725463420153	0.27977616	No
row_68	TAF13	null	null	4065	0.0031012219842523336	0.26517266	No
row_69	GTF2H3	null	null	4124	0.002155086025595665	0.25941172	No
row_70	AAAS	null	null	4210	5.98781683947891E-4	0.25074378	No
row_71	BRF2	null	null	4429	-0.003280350938439369	0.22866656	No
row_72	POLA2	null	null	4497	-0.004416629206389189	0.22218126	No
row_73	TMED2	null	null	4551	-0.005514692980796099	0.21722893	No
row_74	POLR2G	null	null	4600	-0.0062224650755524635	0.21285185	No
row_75	GTF3C5	null	null	4667	-0.007053273264318705	0.20670116	No
row_76	POLR2F	null	null	4700	-0.007466281298547983	0.20407505	No
row_77	POLD1	null	null	4718	-0.007630966603755951	0.20300236	No
row_78	UMPS	null	null	4759	-0.00821277778595686	0.19962119	No
row_79	ERCC8	null	null	4857	-0.010221007280051708	0.19056875	No
row_80	POLR1C	null	null	4896	-0.010968731716275215	0.18763524	No
row_81	SNAPC4	null	null	5111	-0.014196788892149925	0.16692895	No
row_82	SUPT5H	null	null	5288	-0.016629086807370186	0.1503353	No
row_83	ERCC3	null	null	5408	-0.018503539264202118	0.13975453	No
row_84	UPF3B	null	null	5509	-0.02023302949965	0.13127527	No
row_85	TP53	null	null	5557	-0.02108204923570156	0.12830827	No
row_86	TK2	null	null	5756	-0.024508867412805557	0.11015086	No
row_87	VPS37B	null	null	5829	-0.02578333206474781	0.10503264	No
row_88	CANT1	null	null	5935	-0.028131786733865738	0.0967354	No
row_89	NT5C3A	null	null	5965	-0.02860933355987072	0.09627746	No
row_90	RFC3	null	null	6030	-0.029599450528621674	0.092315786	No
row_91	RRM2B	null	null	6045	-0.02983962930738926	0.093505025	No
row_92	NT5C	null	null	6076	-0.030320558696985245	0.09309506	No
row_93	CETN2	null	null	6331	-0.03526490926742554	0.07013871	No
row_94	TAF1C	null	null	6370	-0.03586283326148987	0.06939563	No
row_95	DCTN4	null	null	6526	-0.039041388779878616	0.056928545	No
row_96	VPS37D	null	null	6580	-0.040112610906362534	0.055020474	No
row_97	POLL	null	null	6718	-0.04327462241053581	0.04477259	No
row_98	ERCC4	null	null	6735	-0.0436304546892643	0.04697009	No
row_99	GSDME	null	null	6833	-0.045604072511196136	0.041031003	No
row_100	ERCC2	null	null	6845	-0.045784253627061844	0.043930996	No
row_101	DDB1	null	null	6857	-0.046130649745464325	0.04686147	No
row_102	NFX1	null	null	6914	-0.04775445908308029	0.045318015	No
row_103	XPC	null	null	6915	-0.047767139971256256	0.049521036	No
row_104	POLD3	null	null	7016	-0.050581350922584534	0.04371211	No
row_105	SRSF6	null	null	7028	-0.05084424465894699	0.04705733	No
row_106	POLH	null	null	7029	-0.05089552700519562	0.051535618	No
row_107	POLA1	null	null	7180	-0.05494312569499016	0.040980697	No
row_108	VPS28	null	null	7215	-0.05577629804611206	0.04240019	No
row_109	PRIM1	null	null	7308	-0.0582784079015255	0.03808929	No
row_110	NELFCD	null	null	7396	-0.06051822751760483	0.03448845	No
row_111	USP11	null	null	7439	-0.0612918958067894	0.03557249	No
row_112	LIG1	null	null	7482	-0.06272885203361511	0.036782973	No
row_113	EIF1B	null	null	7516	-0.06389395892620087	0.039019328	No
row_114	POLR2A	null	null	7582	-0.06581433117389679	0.038141597	No
row_115	BCAM	null	null	7587	-0.06589405983686447	0.04352922	No
row_116	NCBP2	null	null	7645	-0.06761592626571655	0.043630775	No
row_117	SMAD5	null	null	8035	-0.08250685036182404	0.010980817	No
row_118	NME3	null	null	8096	-0.08483976125717163	0.012290107	No
row_119	DDB2	null	null	8121	-0.08610730618238449	0.017404372	No
row_120	BCAP31	null	null	8279	-0.09346666932106018	0.009520962	No
row_121	POM121	null	null	8282	-0.09366577118635178	0.0175574	No
row_122	RFC4	null	null	8292	-0.09412382543087006	0.024915973	No
row_123	RNMT	null	null	8472	-0.1031154915690422	0.015624455	No
row_124	DAD1	null	null	8655	-0.11449412256479263	0.0070263534	No
row_125	SDCBP	null	null	8790	-0.12401743233203888	0.0041907975	No
row_126	ADCY6	null	null	8807	-0.12494960427284241	0.013543553	No
row_127	NUDT9	null	null	8809	-0.12530994415283203	0.02446695	No
row_128	ARL6IP1	null	null	9038	-0.14590966701507568	0.013913695	No
row_129	SEC61A1	null	null	9343	-0.18811413645744324	-7.2327175E-4	No
row_130	DGCR8	null	null	9359	-0.1912156194448471	0.014562812	No
row_131	REV3L	null	null	9431	-0.207563117146492	0.02554195	No
row_132	PDE4B	null	null	9522	-0.2309139519929886	0.036626406	No
