# Supplementary material for: Modeling glioblastoma heterogeneity as a dynamic network of cell states
Source: Mol Syst Biol. 2021 Sep 16;17(9):e10105. doi: 10.15252/msb.202010105 (PMC8444284; doi:10.15252/msb.202010105)
Supplement: Supplementary file 5 — Source Data for Figure 3 [file MSB-17-e10105-s001.zip › Figure3A_sourcedata/GSEA_3065/hallmarks_state1.GseaPreranked.1623416262439/HALLMARK_E2F_TARGETS.xls]

NAME	PROBE	GENE SYMBOL	GENE_TITLE	RANK IN GENE LIST	RANK METRIC SCORE	RUNNING ES	CORE ENRICHMENT
row_0	HMGA1	null	null	8	0.7361656427383423	0.04006859	Yes
row_1	UBE2S	null	null	19	0.6335502862930298	0.0742304	Yes
row_2	PTTG1	null	null	40	0.5195035934448242	0.101024665	Yes
row_3	RANBP1	null	null	154	0.32004261016845703	0.10713927	Yes
row_4	SNRPB	null	null	172	0.3095153272151947	0.12257825	Yes
row_5	CDKN3	null	null	178	0.30664750933647156	0.13909656	Yes
row_6	RAN	null	null	194	0.2973209023475647	0.15406457	Yes
row_7	CKS2	null	null	195	0.2971130609512329	0.17056935	Yes
row_8	BIRC5	null	null	202	0.2945310175418854	0.18631135	Yes
row_9	POP7	null	null	236	0.2822580933570862	0.19858465	Yes
row_10	POLD2	null	null	241	0.2798573970794678	0.21371798	Yes
row_11	JPT1	null	null	248	0.2769545316696167	0.22848362	Yes
row_12	CDKN1A	null	null	262	0.2742377817630768	0.24237579	Yes
row_13	DEK	null	null	296	0.26079022884368896	0.25345653	Yes
row_14	CKS1B	null	null	346	0.24164065718650818	0.261822	Yes
row_15	NME1	null	null	395	0.2272036075592041	0.26948866	Yes
row_16	TUBB	null	null	398	0.22637617588043213	0.28185752	Yes
row_17	TUBG1	null	null	439	0.2186768651008606	0.2898763	Yes
row_18	CDC20	null	null	469	0.21188588440418243	0.29865327	Yes
row_19	AURKA	null	null	550	0.19567859172821045	0.3012657	Yes
row_20	DCTPP1	null	null	566	0.19080722332000732	0.3103168	Yes
row_21	STMN1	null	null	763	0.16308176517486572	0.29914486	Yes
row_22	PA2G4	null	null	780	0.16007238626480103	0.30638543	Yes
row_23	NAA38	null	null	865	0.1493764966726303	0.30601284	Yes
row_24	MTHFD2	null	null	899	0.14536181092262268	0.3106815	Yes
row_25	HMGB3	null	null	907	0.14370548725128174	0.31794184	Yes
row_26	POLE4	null	null	910	0.14340439438819885	0.3257016	Yes
row_27	CDCA3	null	null	994	0.13420037925243378	0.3245892	Yes
row_28	XRCC6	null	null	1025	0.13076519966125488	0.32875666	Yes
row_29	RPA3	null	null	1039	0.12931568920612335	0.33459833	Yes
row_30	SSRP1	null	null	1051	0.1280527412891388	0.3405763	Yes
row_31	TK1	null	null	1056	0.12723074853420258	0.34723115	Yes
row_32	PHF5A	null	null	1071	0.12538106739521027	0.35275102	Yes
row_33	RFC2	null	null	1094	0.12321104854345322	0.3573246	Yes
row_34	AK2	null	null	1167	0.11627442389726639	0.35635185	Yes
row_35	SLBP	null	null	1219	0.11085619032382965	0.3572457	Yes
row_36	CCNB2	null	null	1232	0.10958281904459	0.36209443	Yes
row_37	EIF2S1	null	null	1243	0.10867901891469955	0.3670994	Yes
row_38	DDX39A	null	null	1255	0.1077934056520462	0.37195197	Yes
row_39	KIF4A	null	null	1303	0.10292952507734299	0.37281838	Yes
row_40	ASF1A	null	null	1355	0.09888565540313721	0.37304726	Yes
row_41	HUS1	null	null	1388	0.09600359946489334	0.37507728	Yes
row_42	MAD2L1	null	null	1394	0.09548432379961014	0.37986538	Yes
row_43	PLK1	null	null	1403	0.09499242156744003	0.38431647	Yes
row_44	UBE2T	null	null	1440	0.09278042614459991	0.38575453	Yes
row_45	TBRG4	null	null	1442	0.09276822209358215	0.39080462	Yes
row_46	DEPDC1	null	null	1478	0.09032601863145828	0.39220956	Yes
row_47	HMMR	null	null	1480	0.0902855172753334	0.39712176	Yes
row_48	HNRNPD	null	null	1509	0.08819783478975296	0.399131	Yes
row_49	CENPE	null	null	1545	0.0861833244562149	0.4003058	Yes
row_50	HMGB2	null	null	1570	0.08485097438097	0.40254202	Yes
row_51	ANP32E	null	null	1706	0.07479086518287659	0.39276195	Yes
row_52	NAP1L1	null	null	1717	0.07389556616544724	0.39583468	Yes
row_53	GSPT1	null	null	1797	0.06970445066690445	0.39155236	Yes
row_54	SYNCRIP	null	null	1817	0.06863927096128464	0.39340413	Yes
row_55	EXOSC8	null	null	1851	0.06713102012872696	0.393727	Yes
row_56	KIF22	null	null	1858	0.06702734529972076	0.3968311	Yes
row_57	TCF19	null	null	1866	0.06662943959236145	0.39980984	Yes
row_58	RAD51C	null	null	1874	0.06622583419084549	0.40276617	Yes
row_59	USP1	null	null	1921	0.0640205442905426	0.4015744	Yes
row_60	TACC3	null	null	1949	0.06281207501888275	0.4022767	Yes
row_61	RACGAP1	null	null	1994	0.05984701216220856	0.4010595	Yes
row_62	LYAR	null	null	1997	0.05969037115573883	0.4041689	Yes
row_63	CDK4	null	null	2000	0.05964871495962143	0.40727597	Yes
row_64	DLGAP5	null	null	2028	0.058135319501161575	0.40771848	Yes
row_65	NCAPD2	null	null	2121	0.05407572165131569	0.4012261	No
row_66	TIPIN	null	null	2159	0.05259215086698532	0.4003285	No
row_67	CDCA8	null	null	2166	0.052373651415109634	0.40261853	No
row_68	KIF2C	null	null	2224	0.050157081335783005	0.39952123	No
row_69	UBR7	null	null	2306	0.0469980388879776	0.3937711	No
row_70	SMC4	null	null	2308	0.04691445827484131	0.39627403	No
row_71	TRIP13	null	null	2314	0.046536896377801895	0.39834306	No
row_72	CENPM	null	null	2348	0.04519481584429741	0.39744738	No
row_73	CDC25B	null	null	2370	0.044128213077783585	0.3977311	No
row_74	RPA2	null	null	2385	0.043728794902563095	0.39871517	No
row_75	NOLC1	null	null	2417	0.0426827035844326	0.39788637	No
row_76	PAICS	null	null	2456	0.041207969188690186	0.3962531	No
row_77	MYBL2	null	null	2549	0.038089897483587265	0.38887274	No
row_78	SPAG5	null	null	2566	0.03765825554728508	0.38931316	No
row_79	DNMT1	null	null	2576	0.03722381591796875	0.39045197	No
row_80	CTPS1	null	null	2594	0.036493729799985886	0.39072448	No
row_81	UNG	null	null	2727	0.032085686922073364	0.37888175	No
row_82	MKI67	null	null	2760	0.031182659789919853	0.3773109	No
row_83	PSMC3IP	null	null	2766	0.031075818464159966	0.37852105	No
row_84	RAD1	null	null	2856	0.028975501656532288	0.37094405	No
row_85	ASF1B	null	null	2929	0.026604220271110535	0.36499006	No
row_86	CIT	null	null	2993	0.025042511522769928	0.35987827	No
row_87	CCNE1	null	null	2995	0.02498135343194008	0.36116278	No
row_88	DUT	null	null	3005	0.024817030876874924	0.3616124	No
row_89	NUDT21	null	null	3013	0.024711918085813522	0.3622626	No
row_90	RBBP7	null	null	3019	0.02446174807846546	0.3631054	No
row_91	ORC2	null	null	3085	0.022823121398687363	0.35766387	No
row_92	TMPO	null	null	3093	0.022661644965410233	0.3582002	No
row_93	DCK	null	null	3176	0.020897995680570602	0.350897	No
row_94	RPA1	null	null	3239	0.019577449187636375	0.3455849	No
row_95	PRPS1	null	null	3388	0.016242263838648796	0.33121052	No
row_96	CDK1	null	null	3396	0.016052432358264923	0.33137968	No
row_97	SPC24	null	null	3404	0.015877615660429	0.33153915	No
row_98	PPP1R8	null	null	3471	0.014471451751887798	0.3255305	No
row_99	PCNA	null	null	3540	0.012950120493769646	0.31923088	No
row_100	ZW10	null	null	3571	0.012406216003000736	0.31682345	No
row_101	SRSF2	null	null	3783	0.008339708670973778	0.29550722	No
row_102	CNOT9	null	null	3826	0.007555010262876749	0.29159164	No
row_103	MYC	null	null	3964	0.00496029295027256	0.27772596	No
row_104	DONSON	null	null	4072	0.0030093828681856394	0.26684856	No
row_105	DSCC1	null	null	4360	-0.002071126364171505	0.23733933	No
row_106	WEE1	null	null	4385	-0.002504239324480295	0.23500115	No
row_107	POLA2	null	null	4497	-0.004416629206389189	0.22378902	No
row_108	BRMS1L	null	null	4530	-0.005141434259712696	0.22077158	No
row_109	MELK	null	null	4558	-0.005611284635961056	0.21829633	No
row_110	MCM3	null	null	4633	-0.006579714827239513	0.21102352	No
row_111	CDKN1B	null	null	4655	-0.0069407811388373375	0.20924145	No
row_112	SHMT1	null	null	4701	-0.00747086713090539	0.20501155	No
row_113	POLD1	null	null	4718	-0.007630966603755951	0.20378391	No
row_114	SPC25	null	null	4740	-0.007975622080266476	0.20205934	No
row_115	AURKB	null	null	4764	-0.008266561664640903	0.20014448	No
row_116	RAD21	null	null	4916	-0.011259233579039574	0.18518364	No
row_117	RAD50	null	null	5001	-0.012670936994254589	0.17721699	No
row_118	TIMELESS	null	null	5058	-0.013410432264208794	0.1721816	No
row_119	MXD3	null	null	5096	-0.01390592847019434	0.16913493	No
row_120	GINS3	null	null	5119	-0.014270166866481304	0.1676568	No
row_121	BUB1B	null	null	5187	-0.015322280116379261	0.16159219	No
row_122	TRA2B	null	null	5321	-0.017102031037211418	0.14881389	No
row_123	CHEK1	null	null	5330	-0.01722862757742405	0.14894518	No
row_124	PLK4	null	null	5414	-0.018576256930828094	0.1414098	No
row_125	KPNA2	null	null	5461	-0.019500259310007095	0.1377449	No
row_126	TP53	null	null	5557	-0.02108204923570156	0.12911008	No
row_127	MCM5	null	null	5588	-0.021603688597679138	0.12721355	No
row_128	NUP153	null	null	5636	-0.022533312439918518	0.12361393	No
row_129	CDC25A	null	null	5789	-0.025049999356269836	0.109315954	No
row_130	PSIP1	null	null	5794	-0.025148699060082436	0.1103001	No
row_131	EED	null	null	6012	-0.029400447383522987	0.08953446	No
row_132	RFC3	null	null	6030	-0.029599450528621674	0.08942398	No
row_133	DIAPH3	null	null	6103	-0.03091392293572426	0.08370939	No
row_134	PRIM2	null	null	6118	-0.0312334094196558	0.08399933	No
row_135	GINS1	null	null	6149	-0.031830959022045135	0.08267094	No
row_136	NOP56	null	null	6205	-0.03310124948620796	0.078832604	No
row_137	RRM2	null	null	6214	-0.03324296697974205	0.079853505	No
row_138	NBN	null	null	6228	-0.03350210189819336	0.08037269	No
row_139	CTCF	null	null	6233	-0.03354533389210701	0.081823274	No
row_140	MCM2	null	null	6282	-0.03443017601966858	0.0787813	No
row_141	IPO7	null	null	6555	-0.03956878185272217	0.052903395	No
row_142	PPM1D	null	null	6609	-0.04095451906323433	0.04970775	No
row_143	PAN2	null	null	6656	-0.041906148195266724	0.047287516	No
row_144	RFC1	null	null	6732	-0.04359145835042	0.041967507	No
row_145	CSE1L	null	null	6810	-0.04523787647485733	0.036532514	No
row_146	STAG1	null	null	6838	-0.04567164555191994	0.036282644	No
row_147	POLE	null	null	6848	-0.04579906910657883	0.037897818	No
row_148	RNASEH2A	null	null	6891	-0.04696648195385933	0.03617157	No
row_149	SRSF1	null	null	6896	-0.0472995899617672	0.038386203	No
row_150	ING3	null	null	6942	-0.04847240447998047	0.036433946	No
row_151	POLD3	null	null	7016	-0.050581350922584534	0.03170867	No
row_152	MLH1	null	null	7099	-0.05297059565782547	0.026187131	No
row_153	SMC3	null	null	7149	-0.05426190048456192	0.024143603	No
row_154	LMNB1	null	null	7166	-0.054601386189460754	0.025525207	No
row_155	EZH2	null	null	7260	-0.05674019083380699	0.019077647	No
row_156	CCP110	null	null	7307	-0.05822798237204552	0.017564097	No
row_157	MCM7	null	null	7397	-0.060536615550518036	0.011740312	No
row_158	MCM6	null	null	7414	-0.06079927086830139	0.013466213	No
row_159	LIG1	null	null	7482	-0.06272885203361511	0.010035058	No
row_160	MCM4	null	null	7658	-0.06799352169036865	-0.004251454	No
row_161	CDKN2C	null	null	7660	-0.06819695234298706	-5.663012E-4	No
row_162	TOP2A	null	null	7678	-0.06880775094032288	0.0015012539	No
row_163	ILF3	null	null	7823	-0.0741410106420517	-0.009243927	No
row_164	XPO1	null	null	7863	-0.07587451487779617	-0.009054661	No
row_165	KIF18B	null	null	7868	-0.07611923664808273	-0.0052390825	No
row_166	NUP205	null	null	7962	-0.07979555428028107	-0.0104059065	No
row_167	BARD1	null	null	7980	-0.08044801652431488	-0.007691729	No
row_168	SMC6	null	null	8143	-0.08692364394664764	-0.019584797	No
row_169	BRCA2	null	null	8192	-0.08902090042829514	-0.019594228	No
row_170	RAD51AP1	null	null	8227	-0.09058374166488647	-0.018071754	No
row_171	PDS5B	null	null	8300	-0.0944007858633995	-0.020259619	No
row_172	WDR90	null	null	8314	-0.09496699273586273	-0.016326023	No
row_173	PMS2	null	null	8350	-0.09684953093528748	-0.014558703	No
row_174	MSH2	null	null	8392	-0.0985991507768631	-0.013313513	No
row_175	MRE11	null	null	8514	-0.10587204992771149	-0.01992195	No
row_176	MMS22L	null	null	8547	-0.10801100730895996	-0.017224941	No
row_177	SMC1A	null	null	8681	-0.11582109332084656	-0.024519349	No
row_178	TFRC	null	null	8715	-0.11866967380046844	-0.021333467	No
row_179	CBX5	null	null	8780	-0.12364713102579117	-0.021070922	No
row_180	ORC6	null	null	8888	-0.13315680623054504	-0.02471859	No
row_181	GINS4	null	null	8919	-0.1359483152627945	-0.02026321	No
row_182	ATAD2	null	null	8948	-0.138326957821846	-0.015469255	No
row_183	LBR	null	null	9264	-0.17387428879737854	-0.038324907	No
row_184	NUP107	null	null	9293	-0.17874927818775177	-0.031285472	No
row_185	HELLS	null	null	9406	-0.20084689557552338	-0.031689025	No
row_186	NASP	null	null	9437	-0.2080835998058319	-0.0232265	No
row_187	PRDX4	null	null	9457	-0.21491748094558716	-0.0132489195	No
row_188	PNN	null	null	9517	-0.23014132678508759	-0.0065544676	No
row_189	PRKDC	null	null	9539	-0.2355642169713974	0.0043636067	No
row_190	BRCA1	null	null	9600	-0.2578679919242859	0.012495067	No
row_191	LUC7L3	null	null	9667	-0.2916303277015686	0.021882718	No
