# Supplementary material for: Modeling glioblastoma heterogeneity as a dynamic network of cell states
Source: Mol Syst Biol. 2021 Sep 16;17(9):e10105. doi: 10.15252/msb.202010105 (PMC8444284; doi:10.15252/msb.202010105)
Supplement: Supplementary file 5 — Source Data for Figure 3 [file MSB-17-e10105-s001.zip › Figure3A_sourcedata/GSEA_3065/hallmarks_state1.GseaPreranked.1623416262439/HALLMARK_EPITHELIAL_MESENCHYMAL_TRANSITION.xls]

NAME	PROBE	GENE SYMBOL	GENE_TITLE	RANK IN GENE LIST	RANK METRIC SCORE	RUNNING ES	CORE ENRICHMENT
row_0	LGALS1	null	null	4	0.8280988335609436	0.034652535	Yes
row_1	SCG2	null	null	5	0.8251106142997742	0.06958885	Yes
row_2	POSTN	null	null	11	0.6891902089118958	0.09825723	Yes
row_3	PMEPA1	null	null	12	0.686789333820343	0.12733683	Yes
row_4	IGFBP3	null	null	15	0.6639971137046814	0.15524621	Yes
row_5	DKK1	null	null	16	0.6555997133255005	0.1830052	Yes
row_6	SPP1	null	null	17	0.641663670539856	0.21017411	Yes
row_7	TPM4	null	null	22	0.6233929395675659	0.23615913	Yes
row_8	PTHLH	null	null	31	0.5564634203910828	0.25889996	Yes
row_9	DPYSL3	null	null	74	0.4107740819454193	0.27198455	Yes
row_10	PDLIM4	null	null	89	0.384540319442749	0.28683046	Yes
row_11	TNFRSF12A	null	null	104	0.36427679657936096	0.3008184	Yes
row_12	GLIPR1	null	null	111	0.3521183431148529	0.3151121	Yes
row_13	TPM1	null	null	132	0.33456456661224365	0.32722655	Yes
row_14	TAGLN	null	null	147	0.3255334496498108	0.33957404	Yes
row_15	VIM	null	null	175	0.3075621724128723	0.3498271	Yes
row_16	LOXL1	null	null	244	0.27900397777557373	0.35466546	Yes
row_17	MYLK	null	null	260	0.2747806906700134	0.3647614	Yes
row_18	JUN	null	null	387	0.22904272377490997	0.361535	Yes
row_19	NT5E	null	null	462	0.21290720999240875	0.36295927	Yes
row_20	COL1A2	null	null	517	0.2013709545135498	0.36594656	Yes
row_21	COL6A2	null	null	661	0.1767415851354599	0.35876188	No
row_22	TPM2	null	null	753	0.16534282267093658	0.3564284	No
row_23	CAPG	null	null	866	0.14901824295520782	0.3512497	No
row_24	BDNF	null	null	963	0.13814613223075867	0.34725183	No
row_25	CALD1	null	null	968	0.13735461235046387	0.35265732	No
row_26	NTM	null	null	1002	0.13350093364715576	0.35492495	No
row_27	GADD45A	null	null	1082	0.12429042160511017	0.3520842	No
row_28	CXCL12	null	null	1115	0.12112373858690262	0.35393035	No
row_29	THBS1	null	null	1118	0.12083739787340164	0.35884163	No
row_30	FLNA	null	null	1212	0.11123806238174438	0.35401213	No
row_31	SERPINE1	null	null	1250	0.10806772857904434	0.35479262	No
row_32	PRRX1	null	null	1430	0.09355023503303528	0.3403928	No
row_33	PFN2	null	null	1462	0.09142791479825974	0.34108418	No
row_34	PLAUR	null	null	1463	0.09140346944332123	0.3449543	No
row_35	SDC1	null	null	1482	0.09018350392580032	0.34692648	No
row_36	WNT5A	null	null	1503	0.08911501616239548	0.34864822	No
row_37	MEST	null	null	1582	0.08367520570755005	0.34419033	No
row_38	ECM1	null	null	1655	0.07821013778448105	0.34011647	No
row_39	ACTA2	null	null	1800	0.06939326971769333	0.32828394	No
row_40	LOX	null	null	1825	0.06832341849803925	0.32871506	No
row_41	RHOB	null	null	1914	0.0644218847155571	0.32241622	No
row_42	SFRP1	null	null	1944	0.06300696730613708	0.32210934	No
row_43	TGFB1	null	null	2040	0.057577818632125854	0.31480268	No
row_44	SDC4	null	null	2111	0.05448399856686592	0.30992937	No
row_45	CD44	null	null	2193	0.05105295777320862	0.3037825	No
row_46	GADD45B	null	null	2252	0.04896804690361023	0.29990652	No
row_47	ITGA5	null	null	2302	0.04717840999364853	0.29687798	No
row_48	TIMP1	null	null	2497	0.03963025286793709	0.27865648	No
row_49	GEM	null	null	2691	0.03313714265823364	0.26026267	No
row_50	FN1	null	null	2705	0.03265991061925888	0.26031205	No
row_51	CDH6	null	null	2796	0.030544931069016457	0.25237367	No
row_52	ENO2	null	null	3161	0.021165624260902405	0.21593267	No
row_53	MSX1	null	null	3279	0.018614698201417923	0.20471962	No
row_54	DST	null	null	3373	0.01651834324002266	0.19587958	No
row_55	TGFBI	null	null	3688	0.010167552158236504	0.16410166	No
row_56	FAS	null	null	3812	0.007935320027172565	0.15182097	No
row_57	ITGB1	null	null	3956	0.00510188564658165	0.13736883	No
row_58	FSTL3	null	null	4084	0.0028191048186272383	0.12446121	No
row_59	FGF2	null	null	4570	-0.005792043637484312	0.07495776	No
row_60	FBN2	null	null	4789	-0.008721929043531418	0.05296579	No
row_61	PVR	null	null	4826	-0.009482835419476032	0.04967462	No
row_62	COL5A3	null	null	4894	-0.010934015735983849	0.043265082	No
row_63	PDGFRB	null	null	5041	-0.0132588567212224	0.028850583	No
row_64	LOXL2	null	null	5423	-0.018771911039948463	-0.0094355205	No
row_65	PLOD1	null	null	5662	-0.022971007972955704	-0.032875657	No
row_66	P3H1	null	null	6130	-0.03147716447710991	-0.07944522	No
row_67	GAS1	null	null	6510	-0.0387481227517128	-0.116680354	No
row_68	MMP14	null	null	6548	-0.03947873413562775	-0.11880403	No
row_69	FERMT2	null	null	6579	-0.040103841572999954	-0.12018322	No
row_70	FUCA1	null	null	6606	-0.04070660471916199	-0.121126585	No
row_71	LAMC1	null	null	6974	-0.04926995933055878	-0.15668532	No
row_72	WIPF1	null	null	7001	-0.05014878138899803	-0.15722889	No
row_73	MMP2	null	null	7051	-0.05140261352062225	-0.16007859	No
row_74	TIMP3	null	null	7100	-0.052974678575992584	-0.16275916	No
row_75	FBN1	null	null	7190	-0.055296070873737335	-0.16954698	No
row_76	MCM7	null	null	7397	-0.060536615550518036	-0.18811415	No
row_77	EMP3	null	null	7404	-0.06061825156211853	-0.18616293	No
row_78	SERPINH1	null	null	7462	-0.06207570806145668	-0.18938132	No
row_79	GJA1	null	null	7471	-0.06233374401926994	-0.18756263	No
row_80	ELN	null	null	7510	-0.06371922791004181	-0.1887625	No
row_81	CAP2	null	null	7580	-0.06579776108264923	-0.19305418	No
row_82	QSOX1	null	null	7628	-0.0670040100812912	-0.19503815	No
row_83	COL5A1	null	null	7642	-0.06740772724151611	-0.19351749	No
row_84	EFEMP2	null	null	7651	-0.06775537878274918	-0.19146922	No
row_85	LAMA1	null	null	7949	-0.07923149317502975	-0.21857911	No
row_86	BMP1	null	null	8021	-0.08191336691379547	-0.22239359	No
row_87	TFPI2	null	null	8026	-0.0820898562669754	-0.21932809	No
row_88	PPIB	null	null	8099	-0.08501924574375153	-0.22311364	No
row_89	GPX7	null	null	8128	-0.08641601353883743	-0.22232676	No
row_90	SNTB1	null	null	8141	-0.08682417869567871	-0.2198814	No
row_91	COLGALT1	null	null	8276	-0.09343039989471436	-0.22967042	No
row_92	ID2	null	null	8360	-0.09710048139095306	-0.23407276	No
row_93	NNMT	null	null	8484	-0.10412602871656418	-0.24228059	No
row_94	COL11A1	null	null	8666	-0.11525111645460129	-0.25596672	No
row_95	ADAM12	null	null	8684	-0.11591576039791107	-0.25280246	No
row_96	SERPINE2	null	null	8736	-0.12039460241794586	-0.2529361	No
row_97	COPA	null	null	8814	-0.12568587064743042	-0.25551262	No
row_98	FSTL1	null	null	8976	-0.14081822335720062	-0.2660647	No
row_99	PCOLCE	null	null	9016	-0.14367526769638062	-0.2639817	No
row_100	FBLN1	null	null	9043	-0.1463737189769745	-0.260451	No
row_101	CD59	null	null	9097	-0.1516474485397339	-0.25946647	No
row_102	SLC6A8	null	null	9101	-0.15202182531356812	-0.25333738	No
row_103	THY1	null	null	9119	-0.15338613092899323	-0.24858658	No
row_104	VCAN	null	null	9151	-0.1584712713956833	-0.2450565	No
row_105	COL16A1	null	null	9160	-0.16016870737075806	-0.23909533	No
row_106	PLOD2	null	null	9169	-0.16131745278835297	-0.23308553	No
row_107	CDH2	null	null	9187	-0.1633109301328659	-0.2279145	No
row_108	IGFBP2	null	null	9209	-0.16690963506698608	-0.22300138	No
row_109	VEGFA	null	null	9220	-0.16841469705104828	-0.21689622	No
row_110	NOTCH2	null	null	9279	-0.1765166074037552	-0.2153716	No
row_111	PMP22	null	null	9392	-0.19928428530693054	-0.21842198	No
row_112	CALU	null	null	9418	-0.20457735657691956	-0.21232426	No
row_113	HTRA1	null	null	9515	-0.22899356484413147	-0.21247552	No
row_114	SGCB	null	null	9520	-0.23062096536159515	-0.20312102	No
row_115	PLOD3	null	null	9529	-0.23287752270698547	-0.19408126	No
row_116	CADM1	null	null	9532	-0.23354758322238922	-0.18439768	No
row_117	COL5A2	null	null	9551	-0.23989664018154144	-0.17608649	No
row_118	CDH11	null	null	9570	-0.24840416014194489	-0.16741505	No
row_119	TNC	null	null	9605	-0.26167425513267517	-0.15982294	No
row_120	APLP1	null	null	9615	-0.2642196714878082	-0.1495587	No
row_121	ITGAV	null	null	9650	-0.28209760785102844	-0.14110184	No
row_122	ITGB5	null	null	9676	-0.29555076360702515	-0.13115218	No
row_123	SPARC	null	null	9738	-0.34689924120903015	-0.122721046	No
row_124	GPC1	null	null	9751	-0.3564204275608063	-0.10886061	No
row_125	LRP1	null	null	9771	-0.3805627226829529	-0.094695985	No
row_126	COL4A2	null	null	9786	-0.40152639150619507	-0.07913086	No
row_127	SAT1	null	null	9807	-0.4449945092201233	-0.062340673	No
row_128	PTX3	null	null	9827	-0.5166395902633667	-0.042414367	No
row_129	COL4A1	null	null	9834	-0.5517367124557495	-0.01966853	No
row_130	MATN2	null	null	9837	-0.5711185932159424	0.00430826	No
