# Supplementary material for: Modeling glioblastoma heterogeneity as a dynamic network of cell states
Source: Mol Syst Biol. 2021 Sep 16;17(9):e10105. doi: 10.15252/msb.202010105 (PMC8444284; doi:10.15252/msb.202010105)
Supplement: Supplementary file 5 — Source Data for Figure 3 [file MSB-17-e10105-s001.zip › Figure3A_sourcedata/GSEA_3065/hallmarks_state1.GseaPreranked.1623416262439/HALLMARK_ESTROGEN_RESPONSE_EARLY.xls]

NAME	PROBE	GENE SYMBOL	GENE_TITLE	RANK IN GENE LIST	RANK METRIC SCORE	RUNNING ES	CORE ENRICHMENT
row_0	CCND1	null	null	29	0.5658515095710754	0.038550835	No
row_1	PMAIP1	null	null	93	0.38037094473838806	0.06001071	No
row_2	MYOF	null	null	115	0.34827637672424316	0.0834158	No
row_3	FHL2	null	null	141	0.3275052309036255	0.10488724	No
row_4	DYNLT3	null	null	149	0.3250678777694702	0.12802278	No
row_5	SLC2A1	null	null	235	0.2826729714870453	0.14006145	No
row_6	TPBG	null	null	315	0.25615110993385315	0.15076838	No
row_7	SYNGR1	null	null	348	0.24136681854724884	0.16520262	No
row_8	NBL1	null	null	413	0.2231159508228302	0.17502134	No
row_9	INPP5F	null	null	518	0.2010679394006729	0.17912683	No
row_10	SH3BP5	null	null	529	0.19931641221046448	0.19272804	No
row_11	FKBP4	null	null	547	0.19647687673568726	0.20540422	No
row_12	TFAP2C	null	null	602	0.18571285903453827	0.21350229	No
row_13	FDFT1	null	null	635	0.18069308996200562	0.22348452	No
row_14	SVIL	null	null	676	0.1753784567117691	0.2322577	No
row_15	UGCG	null	null	691	0.17318759858608246	0.24353214	No
row_16	B4GALT1	null	null	802	0.15657156705856323	0.24375835	No
row_17	STC2	null	null	922	0.14245426654815674	0.24202721	No
row_18	BLVRB	null	null	945	0.14042817056179047	0.2500788	No
row_19	OLFML3	null	null	1083	0.12425758689641953	0.24516954	No
row_20	CXCL12	null	null	1115	0.12112373858690262	0.25088316	No
row_21	TIPARP	null	null	1142	0.11841485649347305	0.25690997	No
row_22	NCOR2	null	null	1294	0.10389107465744019	0.24907288	No
row_23	SLC7A5	null	null	1312	0.10237278789281845	0.25484404	No
row_24	PRSS23	null	null	1356	0.09884335845708847	0.2576942	No
row_25	TIAM1	null	null	1395	0.09540252387523651	0.26080385	No
row_26	NXT1	null	null	1448	0.09251873195171356	0.26226845	No
row_27	DHCR7	null	null	1553	0.08580319583415985	0.25791627	No
row_28	BAG1	null	null	1614	0.08150830864906311	0.2577539	No
row_29	CHPT1	null	null	1808	0.06913954019546509	0.24306667	No
row_30	SLC1A1	null	null	1828	0.0682375580072403	0.24612837	No
row_31	ARL3	null	null	1833	0.06803581863641739	0.25071102	No
row_32	CD44	null	null	2193	0.05105295777320862	0.21770068	No
row_33	RBBP8	null	null	2212	0.05060398206114769	0.21957086	No
row_34	PPIF	null	null	2457	0.04119003191590309	0.19761114	No
row_35	NRIP1	null	null	2471	0.040614355355501175	0.19926025	No
row_36	ITPK1	null	null	2758	0.031251851469278336	0.17227112	No
row_37	NADSYN1	null	null	2804	0.03033285029232502	0.16988946	No
row_38	TSKU	null	null	2843	0.029288019984960556	0.16814786	No
row_39	SLC9A3R1	null	null	2862	0.02878900244832039	0.16841735	No
row_40	FOXC1	null	null	3009	0.024742314592003822	0.15528455	No
row_41	KAZN	null	null	3327	0.017624806612730026	0.12412156	No
row_42	SNX24	null	null	3347	0.017019648104906082	0.12342507	No
row_43	MREG	null	null	3361	0.016799332574009895	0.123326726	No
row_44	MAST4	null	null	3414	0.015558372251689434	0.11914429	No
row_45	TOB1	null	null	3439	0.015102984383702278	0.11779524	No
row_46	UNC119	null	null	3459	0.014622713439166546	0.11692287	No
row_47	PAPSS2	null	null	3712	0.009673986583948135	0.09183154	No
row_48	RARA	null	null	3735	0.009212042205035686	0.090255	No
row_49	MYC	null	null	3964	0.00496029295027256	0.067275055	No
row_50	FLNB	null	null	4168	0.0012748928274959326	0.046584327	No
row_51	SEC14L2	null	null	4262	-4.1954978951252997E-4	0.037093252	No
row_52	KLF10	null	null	4486	-0.004186397884041071	0.014568449	No
row_53	ALDH3B1	null	null	4547	-0.005471447482705116	0.008826788	No
row_54	MED24	null	null	4672	-0.007134956307709217	-0.00334549	No
row_55	KDM4B	null	null	5024	-0.013043305836617947	-0.038325764	No
row_56	MYBBP1A	null	null	5147	-0.01471977960318327	-0.049736723	No
row_57	TGIF2	null	null	5192	-0.015375284478068352	-0.05311351	No
row_58	SIAH2	null	null	5328	-0.01718624122440815	-0.065674506	No
row_59	ELF1	null	null	5444	-0.01920938305556774	-0.07603934	No
row_60	MYBL1	null	null	5455	-0.019403638318181038	-0.07563943	No
row_61	XBP1	null	null	5510	-0.020235052332282066	-0.079683475	No
row_62	AKAP1	null	null	5582	-0.021508481353521347	-0.085374646	No
row_63	WFS1	null	null	5763	-0.024616330862045288	-0.1019978	No
row_64	RRP12	null	null	5826	-0.02574627846479416	-0.10645654	No
row_65	CANT1	null	null	5935	-0.028131786733865738	-0.11544998	No
row_66	ISG20L2	null	null	5946	-0.028328295797109604	-0.114395216	No
row_67	BHLHE40	null	null	6102	-0.0308525487780571	-0.12800114	No
row_68	ADCY1	null	null	6440	-0.037195466458797455	-0.15977582	No
row_69	MED13L	null	null	6507	-0.03871242702007294	-0.1636927	No
row_70	FKBP5	null	null	6519	-0.03894290328025818	-0.16196147	No
row_71	RPS6KA2	null	null	6745	-0.04385227710008621	-0.1817805	No
row_72	FAM102A	null	null	6869	-0.04639337956905365	-0.19096977	No
row_73	REEP1	null	null	6897	-0.047316424548625946	-0.19026227	No
row_74	RAB31	null	null	7256	-0.0566939152777195	-0.22275634	No
row_75	OLFM1	null	null	7262	-0.05682527646422386	-0.21909864	No
row_76	SCARB1	null	null	7359	-0.05951371043920517	-0.22456077	No
row_77	ABCA3	null	null	7467	-0.062235984951257706	-0.23094939	No
row_78	GJA1	null	null	7471	-0.06233374401926994	-0.22668274	No
row_79	FARP1	null	null	7591	-0.06593668460845947	-0.23402844	No
row_80	CELSR1	null	null	7680	-0.06885816156864166	-0.23798582	No
row_81	SLC1A4	null	null	7745	-0.07155662775039673	-0.23928796	No
row_82	ABLIM1	null	null	7806	-0.07360349595546722	-0.24003035	No
row_83	AFF1	null	null	7824	-0.07415882498025894	-0.2363294	No
row_84	ENDOD1	null	null	7904	-0.07754942774772644	-0.23872758	No
row_85	AMFR	null	null	8054	-0.08323439210653305	-0.24787562	No
row_86	ADCY9	null	null	8107	-0.08565188199281693	-0.24691486	No
row_87	ELOVL5	null	null	8115	-0.08591367304325104	-0.24132754	No
row_88	PDLIM3	null	null	8278	-0.09346430003643036	-0.25105596	No
row_89	CA12	null	null	8291	-0.09411580860614777	-0.24537873	No
row_90	GLA	null	null	8303	-0.094564288854599	-0.2395662	No
row_91	ADD3	null	null	8338	-0.09611331671476364	-0.23599489	No
row_92	WWC1	null	null	8400	-0.09900865703821182	-0.23497553	No
row_93	IGF1R	null	null	8469	-0.10297837853431702	-0.23438159	No
row_94	SEMA3B	null	null	8556	-0.10863424837589264	-0.23521559	No
row_95	FASN	null	null	8694	-0.11683192104101181	-0.24066974	No
row_96	MAPT	null	null	8749	-0.12126393616199493	-0.23730068	No
row_97	AR	null	null	9065	-0.14847497642040253	-0.2586576	No
row_98	CELSR2	null	null	9238	-0.17116038501262665	-0.26370883	Yes
row_99	LRIG1	null	null	9256	-0.17280328273773193	-0.25276974	Yes
row_100	HES1	null	null	9280	-0.17679817974567413	-0.24215184	Yes
row_101	SLC26A2	null	null	9331	-0.18636853992938995	-0.23359612	Yes
row_102	NAV2	null	null	9505	-0.22656919062137604	-0.23468404	Yes
row_103	SLC39A6	null	null	9508	-0.22705994546413422	-0.21822803	Yes
row_104	SLC16A1	null	null	9509	-0.2272150069475174	-0.20155585	Yes
row_105	IL6ST	null	null	9519	-0.23052027821540833	-0.18556263	Yes
row_106	FOS	null	null	9566	-0.24679119884967804	-0.17216377	Yes
row_107	ABAT	null	null	9646	-0.2776361405849457	-0.15988036	Yes
row_108	PODXL	null	null	9731	-0.3399183452129364	-0.14353885	Yes
row_109	RHOBTB3	null	null	9789	-0.40616369247436523	-0.11957208	Yes
row_110	RETREG1	null	null	9810	-0.466322124004364	-0.087402865	Yes
row_111	ABHD2	null	null	9812	-0.4760398864746094	-0.052575264	Yes
row_112	TUBB2B	null	null	9864	-0.8086140751838684	0.0015360746	Yes
