# Supplementary material for: Modeling glioblastoma heterogeneity as a dynamic network of cell states
Source: Mol Syst Biol. 2021 Sep 16;17(9):e10105. doi: 10.15252/msb.202010105 (PMC8444284; doi:10.15252/msb.202010105)
Supplement: Supplementary file 5 — Source Data for Figure 3 [file MSB-17-e10105-s001.zip › Figure3A_sourcedata/GSEA_3065/hallmarks_state1.GseaPreranked.1623416262439/HALLMARK_ESTROGEN_RESPONSE_LATE.xls]

NAME	PROBE	GENE SYMBOL	GENE_TITLE	RANK IN GENE LIST	RANK METRIC SCORE	RUNNING ES	CORE ENRICHMENT
row_0	CCND1	null	null	29	0.5658515095710754	0.041648697	Yes
row_1	CAV1	null	null	34	0.5355336666107178	0.08346743	Yes
row_2	MYOF	null	null	115	0.34827637672424316	0.10273586	Yes
row_3	DYNLT3	null	null	149	0.3250678777694702	0.12498834	Yes
row_4	HOMER2	null	null	209	0.2910061180591583	0.14189182	Yes
row_5	HPRT1	null	null	289	0.26274803280830383	0.15451851	Yes
row_6	TPBG	null	null	315	0.25615110993385315	0.17215613	Yes
row_7	NBL1	null	null	413	0.2231159508228302	0.17981401	Yes
row_8	PCP4	null	null	423	0.22221434116363525	0.19641444	Yes
row_9	CDC20	null	null	469	0.21188588440418243	0.20851304	Yes
row_10	DCXR	null	null	474	0.21094852685928345	0.22473726	Yes
row_11	FKBP4	null	null	547	0.19647687673568726	0.23285526	Yes
row_12	TFAP2C	null	null	602	0.18571285903453827	0.2419682	Yes
row_13	COX6C	null	null	617	0.18300510942935944	0.2549647	Yes
row_14	FDFT1	null	null	635	0.18069308996200562	0.26747164	Yes
row_15	TSPAN13	null	null	806	0.15635032951831818	0.26238766	Yes
row_16	PERP	null	null	876	0.14761804044246674	0.2669603	Yes
row_17	ALDH3A2	null	null	913	0.1430547535419464	0.27455318	Yes
row_18	CXCL14	null	null	925	0.14218498766422272	0.2846382	Yes
row_19	BLVRB	null	null	945	0.14042817056179047	0.29376528	Yes
row_20	CXCL12	null	null	1115	0.12112373858690262	0.28600597	Yes
row_21	NCOR2	null	null	1294	0.10389107465744019	0.27596602	Yes
row_22	SLC7A5	null	null	1312	0.10237278789281845	0.28229713	Yes
row_23	MDK	null	null	1323	0.1010637953877449	0.28924206	Yes
row_24	PRSS23	null	null	1356	0.09884335845708847	0.29375845	Yes
row_25	CKB	null	null	1368	0.09802869707345963	0.3003616	Yes
row_26	TIAM1	null	null	1395	0.09540252387523651	0.3052213	Yes
row_27	NXT1	null	null	1448	0.09251873195171356	0.30719042	Yes
row_28	FABP5	null	null	1470	0.09090451896190643	0.31220755	Yes
row_29	ISG20	null	null	1538	0.08676785230636597	0.3121868	Yes
row_30	DHCR7	null	null	1553	0.08580319583415985	0.31751865	Yes
row_31	MEST	null	null	1582	0.08367520570755005	0.32124874	Yes
row_32	BAG1	null	null	1614	0.08150830864906311	0.32450065	Yes
row_33	ASS1	null	null	1675	0.07706290483474731	0.32443166	Yes
row_34	ACOX2	null	null	1710	0.07454220950603485	0.326827	Yes
row_35	CHPT1	null	null	1808	0.06913954019546509	0.32234338	No
row_36	ARL3	null	null	1833	0.06803581863641739	0.32524994	No
row_37	LSR	null	null	2102	0.054797351360321045	0.3021203	No
row_38	CD44	null	null	2193	0.05105295777320862	0.2969275	No
row_39	RBBP8	null	null	2212	0.05060398206114769	0.29907408	No
row_40	PPIF	null	null	2457	0.04119003191590309	0.2773297	No
row_41	NRIP1	null	null	2471	0.040614355355501175	0.27920073	No
row_42	JAK1	null	null	2494	0.0397317074239254	0.2800803	No
row_43	BTG3	null	null	2514	0.03919384256005287	0.28122473	No
row_44	GINS2	null	null	2567	0.03762514889240265	0.27886534	No
row_45	ETFB	null	null	2629	0.0351390615105629	0.2753881	No
row_46	ITPK1	null	null	2758	0.031251851469278336	0.26474166	No
row_47	GALE	null	null	2848	0.02916448935866356	0.25792533	No
row_48	SLC9A3R1	null	null	2862	0.02878900244832039	0.25886387	No
row_49	KIF20A	null	null	2897	0.02755012921988964	0.25755373	No
row_50	RABEP1	null	null	2913	0.026949016377329826	0.25814232	No
row_51	FOXC1	null	null	3009	0.024742314592003822	0.25036272	No
row_52	MOCS2	null	null	3276	0.018664877861738205	0.22458878	No
row_53	TOB1	null	null	3439	0.015102984383702278	0.20918643	No
row_54	SORD	null	null	3535	0.013075892813503742	0.2004869	No
row_55	PAPSS2	null	null	3712	0.009673986583948135	0.18322247	No
row_56	TST	null	null	4000	0.004370647482573986	0.15417041	No
row_57	PRKAR2B	null	null	4073	0.0029926178976893425	0.1470316	No
row_58	UGDH	null	null	4106	0.0024800521787256002	0.14394948	No
row_59	FLNB	null	null	4168	0.0012748928274959326	0.13780193	No
row_60	SCUBE2	null	null	4482	-0.004148657899349928	0.10606925	No
row_61	NAB2	null	null	4488	-0.004188979510217905	0.10588743	No
row_62	ALDH3B1	null	null	4547	-0.005471447482705116	0.10037807	No
row_63	SLC2A8	null	null	4629	-0.006543244235217571	0.092597395	No
row_64	XRCC3	null	null	4796	-0.008806630969047546	0.07628885	No
row_65	IMPA2	null	null	5115	-0.014235829934477806	0.044839434	No
row_66	SLC29A1	null	null	5199	-0.015447176061570644	0.037556004	No
row_67	SIAH2	null	null	5328	-0.01718624122440815	0.025800467	No
row_68	STIL	null	null	5357	-0.017612958326935768	0.02432133	No
row_69	PLK4	null	null	5414	-0.018576256930828094	0.020050183	No
row_70	XBP1	null	null	5510	-0.020235052332282066	0.011915162	No
row_71	UNC13B	null	null	5702	-0.023633066564798355	-0.005784958	No
row_72	WFS1	null	null	5763	-0.024616330862045288	-0.009989538	No
row_73	HSPA4L	null	null	5938	-0.028150130063295364	-0.025592206	No
row_74	LARGE1	null	null	6016	-0.029445301741361618	-0.031157276	No
row_75	ATP2B4	null	null	6357	-0.03571026772260666	-0.063166775	No
row_76	FKBP5	null	null	6519	-0.03894290328025818	-0.07658684	No
row_77	METTL3	null	null	6657	-0.04191582277417183	-0.087314226	No
row_78	RPS6KA2	null	null	6745	-0.04385227710008621	-0.09276754	No
row_79	FAM102A	null	null	6869	-0.04639337956905365	-0.10170787	No
row_80	RNASEH2A	null	null	6891	-0.04696648195385933	-0.1001554	No
row_81	DLG5	null	null	7127	-0.0538124181330204	-0.11998259	No
row_82	CDC6	null	null	7140	-0.05404968932271004	-0.116949745	No
row_83	RAB31	null	null	7256	-0.0566939152777195	-0.12425842	No
row_84	OLFM1	null	null	7262	-0.05682527646422386	-0.12028972	No
row_85	SCARB1	null	null	7359	-0.05951371043920517	-0.12542993	No
row_86	PDCD4	null	null	7452	-0.06151023134589195	-0.13000299	No
row_87	ABCA3	null	null	7467	-0.062235984951257706	-0.12652948	No
row_88	IDH2	null	null	7549	-0.06483498215675354	-0.12971368	No
row_89	FARP1	null	null	7591	-0.06593668460845947	-0.1287139	No
row_90	TOP2A	null	null	7678	-0.06880775094032288	-0.13209698	No
row_91	SLC1A4	null	null	7745	-0.07155662775039673	-0.13321473	No
row_92	AFF1	null	null	7824	-0.07415882498025894	-0.13535643	No
row_93	TFPI2	null	null	8026	-0.0820898562669754	-0.14947134	No
row_94	AMFR	null	null	8054	-0.08323439210653305	-0.1456736	No
row_95	ELOVL5	null	null	8115	-0.08591367304325104	-0.1450447	No
row_96	PDLIM3	null	null	8278	-0.09346430003643036	-0.15426801	No
row_97	CA12	null	null	8291	-0.09411580860614777	-0.14807583	No
row_98	GLA	null	null	8303	-0.094564288854599	-0.14174585	No
row_99	ADD3	null	null	8338	-0.09611331671476364	-0.13764957	No
row_100	ID2	null	null	8360	-0.09710048139095306	-0.13214388	No
row_101	SEMA3B	null	null	8556	-0.10863424837589264	-0.14355111	No
row_102	CA2	null	null	8636	-0.11341720074415207	-0.1426996	No
row_103	SNX10	null	null	8641	-0.1137537732720375	-0.13413948	No
row_104	MAPT	null	null	8749	-0.12126393616199493	-0.1355372	No
row_105	CPE	null	null	9147	-0.15745314955711365	-0.16378528	No
row_106	DNAJC1	null	null	9228	-0.1693722903728485	-0.15862396	No
row_107	CELSR2	null	null	9238	-0.17116038501262665	-0.1460493	No
row_108	PLXNB1	null	null	9326	-0.18577517569065094	-0.14031157	No
row_109	SLC26A2	null	null	9331	-0.18636853992938995	-0.12602556	No
row_110	SLC16A1	null	null	9509	-0.2272150069475174	-0.12623864	No
row_111	IL6ST	null	null	9519	-0.23052027821540833	-0.10898326	No
row_112	FOS	null	null	9566	-0.24679119884967804	-0.094234705	No
row_113	FGFR3	null	null	9621	-0.2663111984729767	-0.07876635	No
row_114	EMP2	null	null	9696	-0.3098798096179962	-0.06191103	No
row_115	ABHD2	null	null	9812	-0.4760398864746094	-0.03615302	No
row_116	CD9	null	null	9832	-0.5442191958427429	0.0048141805	No
