# Supplementary material for: Modeling glioblastoma heterogeneity as a dynamic network of cell states
Source: Mol Syst Biol. 2021 Sep 16;17(9):e10105. doi: 10.15252/msb.202010105 (PMC8444284; doi:10.15252/msb.202010105)
Supplement: Supplementary file 5 — Source Data for Figure 3 [file MSB-17-e10105-s001.zip › Figure3A_sourcedata/GSEA_3065/hallmarks_state1.GseaPreranked.1623416262439/HALLMARK_FATTY_ACID_METABOLISM.xls]

NAME	PROBE	GENE SYMBOL	GENE_TITLE	RANK IN GENE LIST	RANK METRIC SCORE	RUNNING ES	CORE ENRICHMENT
row_0	LGALS1	null	null	4	0.8280988335609436	0.069309264	Yes
row_1	ODC1	null	null	7	0.7443715929985046	0.13177416	Yes
row_2	SMS	null	null	23	0.6192227602005005	0.18237187	Yes
row_3	S100A10	null	null	33	0.5395036935806274	0.2268721	Yes
row_4	PRDX6	null	null	79	0.39794260263442993	0.255769	Yes
row_5	LDHA	null	null	80	0.39387962222099304	0.28893024	Yes
row_6	ECHS1	null	null	283	0.2659446895122528	0.29064283	Yes
row_7	PCBD1	null	null	302	0.25978007912635803	0.31067148	Yes
row_8	MDH2	null	null	333	0.24840787053108215	0.32851434	Yes
row_9	YWHAH	null	null	365	0.23679371178150177	0.345277	Yes
row_10	ACAT2	null	null	385	0.2294021099805832	0.36264575	Yes
row_11	PTS	null	null	390	0.22813382744789124	0.38144317	Yes
row_12	PSME1	null	null	519	0.20093823969364166	0.38525775	Yes
row_13	MIF	null	null	524	0.2002633661031723	0.40170872	Yes
row_14	MGLL	null	null	633	0.18080222606658936	0.40587533	Yes
row_15	KMT5A	null	null	752	0.1654871553182602	0.40772888	Yes
row_16	CBR1	null	null	792	0.1577140837907791	0.4170148	Yes
row_17	G0S2	null	null	903	0.14472559094429016	0.41793934	Yes
row_18	ALDH3A2	null	null	913	0.1430547535419464	0.42906204	Yes
row_19	CBR3	null	null	954	0.13933466374874115	0.4366982	Yes
row_20	ACSL1	null	null	962	0.1384245902299881	0.4476358	Yes
row_21	BLVRA	null	null	1204	0.1117711141705513	0.4323761	Yes
row_22	HCCS	null	null	1210	0.11143004894256592	0.4412457	Yes
row_23	PDHB	null	null	1277	0.10596666485071182	0.4434111	Yes
row_24	ACSL4	null	null	1293	0.103948213160038	0.45062718	Yes
row_25	PDHA1	null	null	1370	0.09785257279872894	0.4510858	Yes
row_26	ACAA2	null	null	1425	0.09374023973941803	0.45345023	Yes
row_27	FH	null	null	1455	0.09198737889528275	0.45822617	Yes
row_28	CRAT	null	null	1515	0.08802866190671921	0.45959792	Yes
row_29	ECI1	null	null	1698	0.07554099708795547	0.44732746	No
row_30	IDH3B	null	null	1707	0.07473929971456528	0.45280093	No
row_31	SUCLG1	null	null	1795	0.06976219266653061	0.4497686	No
row_32	UBE2L6	null	null	1852	0.06710343062877655	0.4496857	No
row_33	HSD17B10	null	null	1922	0.06399685144424438	0.4480105	No
row_34	ALDOA	null	null	1936	0.06340808421373367	0.45201817	No
row_35	ECI2	null	null	2031	0.05801103636622429	0.44727993	No
row_36	SDHD	null	null	2039	0.057578206062316895	0.45141098	No
row_37	GLUL	null	null	2130	0.05365205928683281	0.44671518	No
row_38	MDH1	null	null	2144	0.053040891885757446	0.44985002	No
row_39	UROD	null	null	2183	0.05172637104988098	0.4503151	No
row_40	ECH1	null	null	2355	0.04488911107182503	0.43659002	No
row_41	SUCLA2	null	null	2377	0.04395783320069313	0.43814123	No
row_42	GRHPR	null	null	2414	0.04287166893482208	0.4380655	No
row_43	HSPH1	null	null	2441	0.04156146198511124	0.43890315	No
row_44	SDHA	null	null	2540	0.03828611597418785	0.43209478	No
row_45	HSP90AA1	null	null	2562	0.03772953152656555	0.43312162	No
row_46	NCAPH2	null	null	2656	0.03429630771279335	0.42648914	No
row_47	CPOX	null	null	2971	0.02557738497853279	0.39650005	No
row_48	DLD	null	null	2976	0.025462763383984566	0.39823434	No
row_49	RAP1GDS1	null	null	3001	0.024918189272284508	0.3978755	No
row_50	APEX1	null	null	3102	0.02246125228703022	0.38953006	No
row_51	CRYZ	null	null	3105	0.022421598434448242	0.39121303	No
row_52	ENO2	null	null	3161	0.021165624260902405	0.38736495	No
row_53	METAP1	null	null	3194	0.020452626049518585	0.3858112	No
row_54	IDH3G	null	null	3238	0.01960732415318489	0.3830603	No
row_55	UROS	null	null	3264	0.018931899219751358	0.3820951	No
row_56	HMGCL	null	null	3267	0.01885637268424034	0.3834779	No
row_57	GABARAPL1	null	null	3328	0.017590947449207306	0.37881702	No
row_58	AUH	null	null	3332	0.017539197579026222	0.37998658	No
row_59	NTHL1	null	null	3386	0.016267839819192886	0.37593088	No
row_60	ADSL	null	null	3403	0.015880940482020378	0.37563008	No
row_61	CCDC58	null	null	3472	0.014412575401365757	0.36988267	No
row_62	ACOT8	null	null	3495	0.01383296586573124	0.36879528	No
row_63	HADH	null	null	3732	0.009275917895138264	0.34541818	No
row_64	ACAA1	null	null	3782	0.008343351073563099	0.34110475	No
row_65	SUCLG2	null	null	3841	0.007312368135899305	0.33578324	No
row_66	BCKDHB	null	null	3913	0.006007491145282984	0.32902113	No
row_67	UGDH	null	null	4106	0.0024800521787256002	0.30957592	No
row_68	DLST	null	null	4280	-8.821652154438198E-4	0.2919411	No
row_69	ALAD	null	null	4291	-0.0010793311521410942	0.29100832	No
row_70	ACADVL	null	null	4425	-0.0032552797347307205	0.2776679	No
row_71	AADAT	null	null	4446	-0.0035162405110895634	0.27591667	No
row_72	MCEE	null	null	4901	-0.011043310165405273	0.23037286	No
row_73	ADIPOR2	null	null	4936	-0.0115444241091609	0.2278644	No
row_74	PPARA	null	null	5030	-0.013128078542649746	0.21944977	No
row_75	EPHX1	null	null	5080	-0.01366256084293127	0.21558417	No
row_76	DECR1	null	null	5098	-0.013974009081721306	0.21502046	No
row_77	ALDH9A1	null	null	5173	-0.015014116652309895	0.20870954	No
row_78	SDHC	null	null	5201	-0.015454034321010113	0.20724678	No
row_79	CPT2	null	null	5269	-0.016304563730955124	0.20176105	No
row_80	NSDHL	null	null	5391	-0.018239781260490417	0.19091058	No
row_81	ACO2	null	null	5411	-0.018561365082859993	0.19052835	No
row_82	HSD17B7	null	null	5466	-0.019605105742812157	0.18665124	No
row_83	DHCR24	null	null	5843	-0.02621261030435562	0.15036902	No
row_84	ACADM	null	null	5968	-0.028661012649536133	0.14008881	No
row_85	IDI1	null	null	6154	-0.031932394951581955	0.12383978	No
row_86	NBN	null	null	6228	-0.03350210189819336	0.11918775	No
row_87	D2HGDH	null	null	6653	-0.041849780827760696	0.07930854	No
row_88	GPD2	null	null	6736	-0.04363791272044182	0.07458857	No
row_89	RETSAT	null	null	6959	-0.04896438121795654	0.055986	No
row_90	OSTC	null	null	7112	-0.05347142741084099	0.044928405	No
row_91	ETFDH	null	null	7288	-0.057678043842315674	0.031870585	No
row_92	GSTZ1	null	null	7315	-0.05839104950428009	0.034125123	No
row_93	BPHL	null	null	7344	-0.05915499106049538	0.03623925	No
row_94	GCDH	null	null	7477	-0.06247597560286522	0.027987055	No
row_95	ACOX1	null	null	7691	-0.0693969577550888	0.012026011	No
row_96	MLYCD	null	null	8016	-0.08172166347503662	-0.014259874	No
row_97	ELOVL5	null	null	8115	-0.08591367304325104	-0.017058423	No
row_98	HSDL2	null	null	8225	-0.09048943966627121	-0.020597743	No
row_99	CA2	null	null	8636	-0.11341720074415207	-0.053018495	No
row_100	FASN	null	null	8694	-0.11683192104101181	-0.04901705	No
row_101	HADHB	null	null	8718	-0.11880454421043396	-0.041369125	No
row_102	HSD17B11	null	null	8769	-0.12287519127130508	-0.03614233	No
row_103	ERP29	null	null	8915	-0.13544651865959167	-0.039581783	No
row_104	HIBCH	null	null	9087	-0.15100978314876556	-0.04437242	No
row_105	HSD17B4	null	null	9277	-0.17610491812229156	-0.048892833	No
row_106	PTPRG	null	null	9370	-0.19422496855258942	-0.041958325	No
row_107	RDH11	null	null	9422	-0.2051834762096405	-0.029904254	No
row_108	SERINC1	null	null	9530	-0.23339655995368958	-0.021207307	No
row_109	HMGCS1	null	null	9718	-0.3285374343395233	-0.012689494	No
row_110	IDH1	null	null	9737	-0.345257967710495	0.014535664	No
