# Supplementary material for: Modeling glioblastoma heterogeneity as a dynamic network of cell states
Source: Mol Syst Biol. 2021 Sep 16;17(9):e10105. doi: 10.15252/msb.202010105 (PMC8444284; doi:10.15252/msb.202010105)
Supplement: Supplementary file 5 — Source Data for Figure 3 [file MSB-17-e10105-s001.zip › Figure3A_sourcedata/GSEA_3065/hallmarks_state1.GseaPreranked.1623416262439/HALLMARK_G2M_CHECKPOINT.xls]

NAME	PROBE	GENE SYMBOL	GENE_TITLE	RANK IN GENE LIST	RANK METRIC SCORE	RUNNING ES	CORE ENRICHMENT
row_0	ODC1	null	null	7	0.7443715929985046	0.04272349	Yes
row_1	HMGA1	null	null	8	0.7361656427383423	0.08569021	Yes
row_2	UBE2S	null	null	19	0.6335502862930298	0.121636055	Yes
row_3	CCND1	null	null	29	0.5658515095710754	0.15373379	Yes
row_4	PTTG1	null	null	40	0.5195035934448242	0.18302323	Yes
row_5	UBE2C	null	null	125	0.3402520418167114	0.19421619	Yes
row_6	MT2A	null	null	161	0.3165222704410553	0.20907934	Yes
row_7	HMGN2	null	null	164	0.3130226135253906	0.22714274	Yes
row_8	CDKN3	null	null	178	0.30664750933647156	0.24369922	Yes
row_9	CKS2	null	null	195	0.2971130609512329	0.2593897	Yes
row_10	BIRC5	null	null	202	0.2945310175418854	0.27596116	Yes
row_11	DTYMK	null	null	205	0.2922663390636444	0.29281312	Yes
row_12	JPT1	null	null	248	0.2769545316696167	0.3046447	Yes
row_13	CKS1B	null	null	346	0.24164065718650818	0.30874097	Yes
row_14	CDC20	null	null	469	0.21188588440418243	0.30852142	Yes
row_15	AMD1	null	null	482	0.20996637642383575	0.3195382	Yes
row_16	AURKA	null	null	550	0.19567859172821045	0.3240469	Yes
row_17	TPX2	null	null	556	0.1939208060503006	0.33484936	Yes
row_18	G3BP1	null	null	611	0.18382644653320312	0.34000745	Yes
row_19	SNRPD1	null	null	647	0.17932727932929993	0.34686315	Yes
row_20	KIF5B	null	null	678	0.17520329356193542	0.35399395	Yes
row_21	KMT5A	null	null	752	0.1654871553182602	0.3561215	Yes
row_22	STMN1	null	null	763	0.16308176517486572	0.3646082	Yes
row_23	HMGB3	null	null	907	0.14370548725128174	0.35824272	Yes
row_24	TROAP	null	null	1134	0.11893430352210999	0.3418686	Yes
row_25	MEIS2	null	null	1230	0.10970931500196457	0.33847097	Yes
row_26	CCNB2	null	null	1232	0.10958281904459	0.34476367	Yes
row_27	DDX39A	null	null	1255	0.1077934056520462	0.3487854	Yes
row_28	KIF4A	null	null	1303	0.10292952507734299	0.34994408	Yes
row_29	SLC7A5	null	null	1312	0.10237278789281845	0.35509378	Yes
row_30	TFDP1	null	null	1318	0.10168016701936722	0.36051255	Yes
row_31	ATF5	null	null	1326	0.10079357773065567	0.36567327	Yes
row_32	HUS1	null	null	1388	0.09600359946489334	0.36498338	Yes
row_33	MAD2L1	null	null	1394	0.09548432379961014	0.37004054	Yes
row_34	PLK1	null	null	1403	0.09499242156744003	0.37475947	Yes
row_35	HMMR	null	null	1480	0.0902855172753334	0.37218833	Yes
row_36	HNRNPD	null	null	1509	0.08819783478975296	0.37444738	Yes
row_37	NCL	null	null	1512	0.08806101977825165	0.37938076	Yes
row_38	CBX1	null	null	1521	0.08768723905086517	0.38367334	Yes
row_39	CENPE	null	null	1545	0.0861833244562149	0.38633063	Yes
row_40	KIF23	null	null	1638	0.07959695905447006	0.38148496	Yes
row_41	PBK	null	null	1651	0.07881557196378708	0.38484707	Yes
row_42	CDC27	null	null	1688	0.07601448893547058	0.3855697	Yes
row_43	NUSAP1	null	null	1736	0.07317326962947845	0.38499162	Yes
row_44	CENPA	null	null	1788	0.0704876258969307	0.38384414	Yes
row_45	PRC1	null	null	1794	0.06995080411434174	0.38741103	Yes
row_46	GSPT1	null	null	1797	0.06970445066690445	0.39127302	Yes
row_47	SYNCRIP	null	null	1817	0.06863927096128464	0.393319	Yes
row_48	CCNA2	null	null	1835	0.06797311455011368	0.39553246	Yes
row_49	KIF22	null	null	1858	0.06702734529972076	0.39717487	Yes
row_50	PML	null	null	1879	0.0659894049167633	0.39896303	Yes
row_51	TACC3	null	null	1949	0.06281207501888275	0.39551055	Yes
row_52	RACGAP1	null	null	1994	0.05984701216220856	0.3944642	Yes
row_53	CDK4	null	null	2000	0.05964871495962143	0.3974298	Yes
row_54	SAP30	null	null	2022	0.058730680495500565	0.39869115	Yes
row_55	TGFB1	null	null	2040	0.057577818632125854	0.40029785	Yes
row_56	DKC1	null	null	2044	0.057399898767471313	0.40333852	Yes
row_57	KPNB1	null	null	2179	0.05182469263672829	0.3925389	No
row_58	MNAT1	null	null	2209	0.050691600888967514	0.3925057	No
row_59	KIF2C	null	null	2224	0.050157081335783005	0.3939888	No
row_60	CHMP1A	null	null	2240	0.049530964344739914	0.3953322	No
row_61	SMC4	null	null	2308	0.04691445827484131	0.39115816	No
row_62	UCK2	null	null	2321	0.046202871948480606	0.3926168	No
row_63	CDC25B	null	null	2370	0.044128213077783585	0.39024037	No
row_64	RPA2	null	null	2385	0.043728794902563095	0.39134827	No
row_65	NOLC1	null	null	2417	0.0426827035844326	0.3906413	No
row_66	MYBL2	null	null	2549	0.038089897483587265	0.37934953	No
row_67	E2F4	null	null	2554	0.03796013817191124	0.38115242	No
row_68	GINS2	null	null	2567	0.03762514889240265	0.38211042	No
row_69	RAD23B	null	null	2654	0.03442004695534706	0.375247	No
row_70	DBF4	null	null	2751	0.03137936070561409	0.36717442	No
row_71	MKI67	null	null	2760	0.031182659789919853	0.36816907	No
row_72	NEK2	null	null	2834	0.029554640874266624	0.36236283	No
row_73	FBXO5	null	null	2870	0.02848777174949646	0.36041468	No
row_74	BUB1	null	null	2888	0.027879977598786354	0.36028805	No
row_75	DR1	null	null	2900	0.02743409387767315	0.36075443	No
row_76	TMPO	null	null	3093	0.022661644965410233	0.34226897	No
row_77	PAFAH1B1	null	null	3141	0.02165251597762108	0.33868387	No
row_78	ODF2	null	null	3157	0.02125500701367855	0.33837694	No
row_79	HOXC10	null	null	3175	0.02091073989868164	0.33784357	No
row_80	CUL1	null	null	3336	0.01732957921922207	0.32234827	No
row_81	CDK1	null	null	3396	0.016052432358264923	0.3171983	No
row_82	BCL3	null	null	3622	0.011277193203568459	0.29464388	No
row_83	MAPK14	null	null	3651	0.010750808753073215	0.29238266	No
row_84	TTK	null	null	3724	0.009392326697707176	0.28550282	No
row_85	SRSF2	null	null	3783	0.008339708670973778	0.28000587	No
row_86	TOP1	null	null	3789	0.008283009752631187	0.27997348	No
row_87	HIF1A	null	null	3955	0.005106734111905098	0.26324892	No
row_88	MYC	null	null	3964	0.00496029295027256	0.2627131	No
row_89	DMD	null	null	4140	0.0019289718475192785	0.24477142	No
row_90	EWSR1	null	null	4279	-8.556097745895386E-4	0.23058428	No
row_91	HSPA8	null	null	4292	-0.0010807601502165198	0.22940935	No
row_92	CUL5	null	null	4373	-0.0022686144802719355	0.22128838	No
row_93	PRMT5	null	null	4376	-0.0023212318774312735	0.22121753	No
row_94	TRAIP	null	null	4405	-0.002928172703832388	0.21849975	No
row_95	POLA2	null	null	4497	-0.004416629206389189	0.20936932	No
row_96	MCM3	null	null	4633	-0.006579714827239513	0.19582576	No
row_97	CDKN1B	null	null	4655	-0.0069407811388373375	0.19406435	No
row_98	ORC5	null	null	4744	-0.008046852424740791	0.18545529	No
row_99	AURKB	null	null	4764	-0.008266561664640903	0.1839776	No
row_100	RBM14	null	null	4801	-0.008901972323656082	0.18078315	No
row_101	CUL4A	null	null	4808	-0.00913138035684824	0.1806971	No
row_102	SLC7A1	null	null	4822	-0.00935471709817648	0.17990193	No
row_103	BUB3	null	null	4828	-0.009591341018676758	0.17994589	No
row_104	INCENP	null	null	4861	-0.010254377499222755	0.17724304	No
row_105	CCNF	null	null	4868	-0.010347133502364159	0.17722796	No
row_106	CUL3	null	null	4869	-0.01037656795233488	0.17783359	No
row_107	RAD21	null	null	4916	-0.011259233579039574	0.17374505	No
row_108	SLC12A2	null	null	4938	-0.011575017124414444	0.17225412	No
row_109	CHAF1A	null	null	4943	-0.011656318791210651	0.17252177	No
row_110	KATNA1	null	null	4983	-0.012385882437229156	0.16922116	No
row_111	HIRA	null	null	5045	-0.013306542299687862	0.1637046	No
row_112	KIF20B	null	null	5169	-0.014967324212193489	0.15188861	No
row_113	LIG3	null	null	5180	-0.015180433169007301	0.15174295	No
row_114	TRA2B	null	null	5321	-0.017102031037211418	0.1382977	No
row_115	CHEK1	null	null	5330	-0.01722862757742405	0.13847794	No
row_116	STIL	null	null	5357	-0.017612958326935768	0.13682356	No
row_117	PLK4	null	null	5414	-0.018576256930828094	0.13213041	No
row_118	SS18	null	null	5429	-0.018973413854837418	0.13179347	No
row_119	KPNA2	null	null	5461	-0.019500259310007095	0.12973343	No
row_120	MCM5	null	null	5588	-0.021603688597679138	0.11799527	No
row_121	NUP98	null	null	5623	-0.022126980125904083	0.11577904	No
row_122	YTHDC1	null	null	5681	-0.023382114246487617	0.111263216	No
row_123	RASAL2	null	null	5684	-0.023406876251101494	0.11242304	No
row_124	CDC25A	null	null	5789	-0.025049999356269836	0.1031557	No
row_125	NUP50	null	null	5803	-0.025372512638568878	0.10329541	No
row_126	SFPQ	null	null	6115	-0.031168945133686066	0.07302959	No
row_127	PRIM2	null	null	6118	-0.0312334094196558	0.07464621	No
row_128	SMAD3	null	null	6222	-0.03333571180701256	0.065965645	No
row_129	CTCF	null	null	6233	-0.03354533389210701	0.066891864	No
row_130	NDC80	null	null	6240	-0.03365594893693924	0.06823721	No
row_131	E2F1	null	null	6247	-0.03374017775058746	0.06958747	No
row_132	MCM2	null	null	6282	-0.03443017601966858	0.06808932	No
row_133	ABL1	null	null	6318	-0.03497014194726944	0.06651952	No
row_134	KIF11	null	null	6477	-0.03808135166764259	0.052441735	No
row_135	KNL1	null	null	6527	-0.039080701768398285	0.049667507	No
row_136	FANCC	null	null	6538	-0.03930852562189102	0.050930098	No
row_137	UPF1	null	null	6693	-0.04296579584479332	0.037550066	No
row_138	CDC7	null	null	6788	-0.04481756314635277	0.03046815	No
row_139	STAG1	null	null	6838	-0.04567164555191994	0.028078604	No
row_140	POLE	null	null	6848	-0.04579906910657883	0.029823188	No
row_141	SRSF1	null	null	6896	-0.0472995899617672	0.027734995	No
row_142	CENPF	null	null	6902	-0.04746169224381447	0.029989287	No
row_143	TENT4A	null	null	6958	-0.048961810767650604	0.027172772	No
row_144	SMARCC1	null	null	6990	-0.04971661791205406	0.026876325	No
row_145	FOXN3	null	null	7031	-0.05091255530714989	0.025721176	No
row_146	E2F3	null	null	7064	-0.051910318434238434	0.025449598	No
row_147	PRPF4B	null	null	7096	-0.05280808359384537	0.025333587	No
row_148	MAP3K20	null	null	7115	-0.053552571684122086	0.026602203	No
row_149	CDC6	null	null	7140	-0.05404968932271004	0.02728083	No
row_150	LMNB1	null	null	7166	-0.054601386189460754	0.02788849	No
row_151	EZH2	null	null	7260	-0.05674019083380699	0.021605609	No
row_152	MCM6	null	null	7414	-0.06079927086830139	0.009369605	No
row_153	SRSF10	null	null	7557	-0.06512273102998734	-0.0014792175	No
row_154	CCNT1	null	null	7646	-0.06763838976621628	-0.0066101816	No
row_155	CDKN2C	null	null	7660	-0.06819695234298706	-0.003971003	No
row_156	TOP2A	null	null	7678	-0.06880775094032288	-0.0017088433	No
row_157	WRN	null	null	7731	-0.0710783451795578	-0.0029250125	No
row_158	CDC45	null	null	7751	-0.07175667583942413	-6.970715E-4	No
row_159	MEIS1	null	null	7794	-0.07301077246665955	-7.6878106E-4	No
row_160	ILF3	null	null	7823	-0.0741410106420517	6.6981773E-4	No
row_161	XPO1	null	null	7863	-0.07587451487779617	0.0010747539	No
row_162	PURA	null	null	7893	-0.07723939418792725	0.0025910246	No
row_163	BARD1	null	null	7980	-0.08044801652431488	-0.0015859647	No
row_164	POLQ	null	null	8022	-0.0819670557975769	-0.0010317686	No
row_165	SLC38A1	null	null	8034	-0.0825033113360405	0.0026487436	No
row_166	RBL1	null	null	8134	-0.08664147555828094	-0.0025079348	No
row_167	TLE3	null	null	8155	-0.0873672217130661	5.2795693E-4	No
row_168	BRCA2	null	null	8192	-0.08902090042829514	0.002009691	No
row_169	NUMA1	null	null	8218	-0.09018038213253021	0.0046939384	No
row_170	TNPO2	null	null	8235	-0.09099945425987244	0.008354496	No
row_171	CASP8AP2	null	null	8275	-0.09338800609111786	0.009781618	No
row_172	PDS5B	null	null	8300	-0.0944007858633995	0.012815358	No
row_173	NSD2	null	null	8351	-0.09685300290584564	0.0133098755	No
row_174	KIF15	null	null	8542	-0.10766974836587906	-7.694274E-6	No
row_175	MTF2	null	null	8595	-0.11141741275787354	0.0011305488	No
row_176	HNRNPU	null	null	8616	-0.11236012727022171	0.0056251655	No
row_177	SMC1A	null	null	8681	-0.11582109332084656	0.005782425	No
row_178	SMC2	null	null	8721	-0.11896248161792755	0.008702214	No
row_179	ARID4A	null	null	8864	-0.12996812164783478	0.0016381287	No
row_180	ORC6	null	null	8888	-0.13315680623054504	0.007037054	No
row_181	LBR	null	null	9264	-0.17387428879737854	-0.02150239	No
row_182	NOTCH2	null	null	9279	-0.1765166074037552	-0.012644241	No
row_183	NASP	null	null	9437	-0.2080835998058319	-0.016696582	No
row_184	ATRX	null	null	9654	-0.2842627763748169	-0.022389548	No
row_185	MARCKS	null	null	9763	-0.3702210485935211	-0.011923453	No
row_186	SQLE	null	null	9790	-0.40756288170814514	0.009181834	No
