# Supplementary material for: Modeling glioblastoma heterogeneity as a dynamic network of cell states
Source: Mol Syst Biol. 2021 Sep 16;17(9):e10105. doi: 10.15252/msb.202010105 (PMC8444284; doi:10.15252/msb.202010105)
Supplement: Supplementary file 5 — Source Data for Figure 3 [file MSB-17-e10105-s001.zip › Figure3A_sourcedata/GSEA_3065/hallmarks_state1.GseaPreranked.1623416262439/HALLMARK_GLYCOLYSIS.xls]

NAME	PROBE	GENE SYMBOL	GENE_TITLE	RANK IN GENE LIST	RANK METRIC SCORE	RUNNING ES	CORE ENRICHMENT
row_0	TXN	null	null	13	0.68616783618927	0.036396794	Yes
row_1	PKM	null	null	14	0.6757646203041077	0.07355798	Yes
row_2	IGFBP3	null	null	15	0.6639971137046814	0.11007206	Yes
row_3	TPI1	null	null	52	0.47325244545936584	0.1323958	Yes
row_4	LDHA	null	null	80	0.39387962222099304	0.15127999	Yes
row_5	PYGB	null	null	84	0.3879758417606354	0.17230688	Yes
row_6	ENO1	null	null	99	0.37264484167099	0.19135982	Yes
row_7	PPIA	null	null	150	0.3243069052696228	0.20405355	Yes
row_8	G6PD	null	null	171	0.3095652163028717	0.21902081	Yes
row_9	CHST2	null	null	182	0.3046027719974518	0.23474327	Yes
row_10	SOD1	null	null	186	0.30320894718170166	0.2511087	Yes
row_11	PGAM1	null	null	190	0.3021334111690521	0.267415	Yes
row_12	TPBG	null	null	315	0.25615110993385315	0.26875308	Yes
row_13	RBCK1	null	null	329	0.2502700090408325	0.28117925	Yes
row_14	MDH2	null	null	333	0.24840787053108215	0.2945311	Yes
row_15	MET	null	null	451	0.21504457294940948	0.29432833	Yes
row_16	NT5E	null	null	462	0.21290720999240875	0.30500832	Yes
row_17	MIF	null	null	524	0.2002633661031723	0.30974987	Yes
row_18	CXCR4	null	null	532	0.1986508071422577	0.31995428	Yes
row_19	FKBP4	null	null	547	0.19647687673568726	0.3293195	Yes
row_20	AURKA	null	null	550	0.19567859172821045	0.33987454	Yes
row_21	PFKP	null	null	594	0.18671761453151703	0.3457217	Yes
row_22	CITED2	null	null	683	0.1749545782804489	0.34629568	Yes
row_23	STMN1	null	null	763	0.16308176517486572	0.34714204	Yes
row_24	B4GALT1	null	null	802	0.15657156705856323	0.35184547	Yes
row_25	PSMC4	null	null	803	0.1565244197845459	0.36045295	Yes
row_26	HAX1	null	null	808	0.15615376830101013	0.36862883	Yes
row_27	PGK1	null	null	875	0.14765925705432892	0.3699636	Yes
row_28	STC2	null	null	922	0.14245426654815674	0.3730682	Yes
row_29	GLRX	null	null	927	0.14206306636333466	0.38046923	Yes
row_30	POLR3K	null	null	952	0.13960961997509003	0.3856792	Yes
row_31	HDLBP	null	null	988	0.1346585750579834	0.389486	Yes
row_32	SDC2	null	null	1049	0.12805603444576263	0.39035958	Yes
row_33	TALDO1	null	null	1097	0.12299887835979462	0.39229155	Yes
row_34	GOT1	null	null	1344	0.09956207871437073	0.37247616	No
row_35	EGFR	null	null	1474	0.09062191843986511	0.36419755	No
row_36	DEPDC1	null	null	1478	0.09032601863145828	0.36885625	No
row_37	HMMR	null	null	1480	0.0902855172753334	0.37371838	No
row_38	SDC1	null	null	1482	0.09018350392580032	0.37857488	No
row_39	ISG20	null	null	1538	0.08676785230636597	0.37769198	No
row_40	CASP6	null	null	1564	0.08521999418735504	0.3798082	No
row_41	CENPA	null	null	1788	0.0704876258969307	0.3607585	No
row_42	FAM162A	null	null	1805	0.06921625882387161	0.36291993	No
row_43	PGLS	null	null	1807	0.06920074671506882	0.36662254	No
row_44	NDUFV3	null	null	1847	0.06727434694766998	0.3663126	No
row_45	ADORA2B	null	null	1891	0.06555057317018509	0.36549664	No
row_46	P4HA2	null	null	1910	0.06458009779453278	0.36719745	No
row_47	ALDOA	null	null	1936	0.06340808421373367	0.36811417	No
row_48	GMPPA	null	null	1978	0.06054845079779625	0.36722875	No
row_49	SAP30	null	null	2022	0.058730680495500565	0.36603773	No
row_50	TGFA	null	null	2063	0.05657943710684776	0.36503685	No
row_51	NOL3	null	null	2087	0.055497683584690094	0.36572418	No
row_52	MDH1	null	null	2144	0.053040891885757446	0.3628838	No
row_53	AK3	null	null	2163	0.05243833735585213	0.36391693	No
row_54	CD44	null	null	2193	0.05105295777320862	0.363743	No
row_55	PPP2CB	null	null	2344	0.04544574394822121	0.35082114	No
row_56	B4GALT7	null	null	2465	0.04074881970882416	0.34072518	No
row_57	GOT2	null	null	2496	0.0396379753947258	0.33982074	No
row_58	SLC25A10	null	null	2722	0.032184623181819916	0.31845912	No
row_59	GMPPB	null	null	2813	0.030177047476172447	0.310866	No
row_60	GALE	null	null	2848	0.02916448935866356	0.30897436	No
row_61	KIF20A	null	null	2897	0.02755012921988964	0.30555466	No
row_62	AKR1A1	null	null	2959	0.025915492326021194	0.3007086	No
row_63	DLD	null	null	2976	0.025462763383984566	0.3004639	No
row_64	KDELR3	null	null	3057	0.023361334577202797	0.29352406	No
row_65	B4GALT2	null	null	3075	0.022981727495789528	0.29304016	No
row_66	ENO2	null	null	3161	0.021165624260902405	0.2854655	No
row_67	GFPT1	null	null	3163	0.021158063784241676	0.2865262	No
row_68	RRAGD	null	null	3229	0.01978217624127865	0.28093162	No
row_69	PMM2	null	null	3349	0.01699356734752655	0.26963213	No
row_70	PRPS1	null	null	3388	0.016242263838648796	0.26661867	No
row_71	CDK1	null	null	3396	0.016052432358264923	0.26678178	No
row_72	CYB5A	null	null	3529	0.01320923026651144	0.2539377	No
row_73	TGFBI	null	null	3688	0.010167552158236504	0.23825337	No
row_74	GNPDA1	null	null	4281	-9.002488804981112E-4	0.17744136	No
row_75	GNE	null	null	4298	-0.0012027688790112734	0.1758626	No
row_76	GYS1	null	null	4410	-0.0030001357663422823	0.16461603	No
row_77	NANP	null	null	4437	-0.0033812387846410275	0.162129	No
row_78	ECD	null	null	4567	-0.0057431478053331375	0.14918278	No
row_79	PGM2	null	null	4604	-0.006259605288505554	0.14582597	No
row_80	MED24	null	null	4672	-0.007134956307709217	0.13933028	No
row_81	RPE	null	null	4769	-0.008346441201865673	0.12991983	No
row_82	GALK1	null	null	4872	-0.010469716042280197	0.120009296	No
row_83	MPI	null	null	4897	-0.010979114100337029	0.11814569	No
row_84	EXT1	null	null	5106	-0.014114653691649437	0.0975381	No
row_85	LHPP	null	null	5114	-0.014215413480997086	0.09760018	No
row_86	ALDH9A1	null	null	5173	-0.015014116652309895	0.09246304	No
row_87	SDHC	null	null	5201	-0.015454034321010113	0.0905371	No
row_88	CHST6	null	null	5316	-0.016982877627015114	0.07975105	No
row_89	NSDHL	null	null	5391	-0.018239781260490417	0.073146395	No
row_90	PDK3	null	null	5462	-0.01950237713754177	0.06702239	No
row_91	PHKA2	null	null	5478	-0.019787555560469627	0.066568434	No
row_92	GLCE	null	null	5505	-0.020209722220897675	0.06500682	No
row_93	ERO1A	null	null	5520	-0.02047102153301239	0.06469326	No
row_94	ARPP19	null	null	5555	-0.0210554301738739	0.0623557	No
row_95	GCLC	null	null	5628	-0.022314611822366714	0.056180734	No
row_96	PLOD1	null	null	5662	-0.022971007972955704	0.054051325	No
row_97	COPB2	null	null	5695	-0.023480476811528206	0.052052733	No
row_98	KIF2A	null	null	5712	-0.023831434547901154	0.05171835	No
row_99	BPNT1	null	null	5979	-0.028783494606614113	0.025954632	No
row_100	GALK2	null	null	6183	-0.03258804976940155	0.0068769483	No
row_101	HOMER1	null	null	6236	-0.03359047323465347	0.003378189	No
row_102	FUT8	null	null	6330	-0.035264406353235245	-0.00424359	No
row_103	ALG1	null	null	6409	-0.036582816392183304	-0.010250769	No
row_104	B3GALT6	null	null	6425	-0.03695153072476387	-0.009760855	No
row_105	VLDLR	null	null	6518	-0.03893452137708664	-0.017078003	No
row_106	DPYSL4	null	null	6529	-0.0391259640455246	-0.01595448	No
row_107	DDIT4	null	null	6713	-0.043152544647455215	-0.032395076	No
row_108	SRD5A3	null	null	6752	-0.04398355260491371	-0.033883013	No
row_109	B3GAT3	null	null	7146	-0.054150648415088654	-0.071308196	No
row_110	PAXIP1	null	null	7445	-0.061364952474832535	-0.098570034	No
row_111	COG2	null	null	7488	-0.06301858276128769	-0.09942243	No
row_112	ME2	null	null	7611	-0.06653416901826859	-0.108306035	No
row_113	QSOX1	null	null	7628	-0.0670040100812912	-0.106266305	No
row_114	COL5A1	null	null	7642	-0.06740772724151611	-0.103895955	No
row_115	SLC37A4	null	null	7693	-0.06947825103998184	-0.10521558	No
row_116	STC1	null	null	7777	-0.07246086746454239	-0.10976381	No
row_117	MXI1	null	null	7832	-0.07466548681259155	-0.111209415	No
row_118	AGL	null	null	7897	-0.07734403759241104	-0.113535784	No
row_119	CHPF2	null	null	7933	-0.07858308404684067	-0.11281263	No
row_120	IDUA	null	null	8039	-0.08259104192256927	-0.11906554	No
row_121	IL13RA1	null	null	8058	-0.08340154588222504	-0.11632969	No
row_122	CLN6	null	null	8132	-0.08657785505056381	-0.11907355	No
row_123	PYGL	null	null	8196	-0.08907641470432281	-0.12065193	No
row_124	UGP2	null	null	8287	-0.09390070289373398	-0.1247408	No
row_125	PAM	null	null	8343	-0.09641408920288086	-0.12509324	No
row_126	EXT2	null	null	8381	-0.09804945439100266	-0.123505205	No
row_127	ANKZF1	null	null	8423	-0.10026492923498154	-0.122206576	No
row_128	ALDH7A1	null	null	8467	-0.10290082544088364	-0.12096861	No
row_129	GPC4	null	null	8624	-0.11270783096551895	-0.13080849	No
row_130	SLC35A3	null	null	8644	-0.11379748582839966	-0.12650394	No
row_131	B4GALT4	null	null	8665	-0.11520741134881973	-0.122224666	No
row_132	SLC25A13	null	null	8672	-0.11541880667209625	-0.11649447	No
row_133	HS2ST1	null	null	8696	-0.11697320640087128	-0.11242651	No
row_134	P4HA1	null	null	8810	-0.125468447804451	-0.11714398	No
row_135	CAPN5	null	null	8902	-0.1340019404888153	-0.11913044	No
row_136	CHPF	null	null	8922	-0.13615714013576508	-0.113596305	No
row_137	B3GAT1	null	null	8986	-0.1416519433259964	-0.11228349	No
row_138	VCAN	null	null	9151	-0.1584712713956833	-0.12042923	No
row_139	GUSB	null	null	9165	-0.16082701086997986	-0.112921625	No
row_140	PLOD2	null	null	9169	-0.16131745278835297	-0.104358986	No
row_141	VEGFA	null	null	9220	-0.16841469705104828	-0.10023797	No
row_142	TPST1	null	null	9261	-0.17341062426567078	-0.09481416	No
row_143	CHST12	null	null	9334	-0.1868453025817871	-0.091941364	No
row_144	ZNF292	null	null	9395	-0.19969847798347473	-0.08712807	No
row_145	NASP	null	null	9437	-0.2080835998058319	-0.079900354	No
row_146	HSPA5	null	null	9533	-0.233628511428833	-0.07681944	No
row_147	IRS2	null	null	9641	-0.2770388722419739	-0.07258502	No
row_148	AGRN	null	null	9726	-0.33514729142189026	-0.06279058	No
row_149	IDH1	null	null	9737	-0.345257967710495	-0.04483245	No
row_150	GPC1	null	null	9751	-0.3564204275608063	-0.026568905	No
row_151	SOX9	null	null	9754	-0.35820242762565613	-0.007076491	No
row_152	SDC3	null	null	9756	-0.36049684882164	0.012644902	No
