# Supplementary material for: Modeling glioblastoma heterogeneity as a dynamic network of cell states
Source: Mol Syst Biol. 2021 Sep 16;17(9):e10105. doi: 10.15252/msb.202010105 (PMC8444284; doi:10.15252/msb.202010105)
Supplement: Supplementary file 5 — Source Data for Figure 3 [file MSB-17-e10105-s001.zip › Figure3A_sourcedata/GSEA_3065/hallmarks_state1.GseaPreranked.1623416262439/HALLMARK_HEME_METABOLISM.xls]

NAME	PROBE	GENE SYMBOL	GENE_TITLE	RANK IN GENE LIST	RANK METRIC SCORE	RUNNING ES	CORE ENRICHMENT
row_0	CAST	null	null	35	0.5337069630622864	0.044584453	No
row_1	SLC2A1	null	null	235	0.2826729714870453	0.04968542	No
row_2	GLRX5	null	null	255	0.2755567729473114	0.072609365	No
row_3	RAD23A	null	null	277	0.26903626322746277	0.09473958	No
row_4	SLC7A11	null	null	459	0.21360984444618225	0.095453106	No
row_5	TCEA1	null	null	481	0.210043266415596	0.11225832	No
row_6	HDGF	null	null	512	0.20306482911109924	0.12751037	No
row_7	GYPC	null	null	770	0.16178958117961884	0.11574989	No
row_8	PRDX2	null	null	794	0.15740416944026947	0.12759848	No
row_9	OPTN	null	null	822	0.154395192861557	0.13876513	No
row_10	BLVRB	null	null	945	0.14042817056179047	0.13892545	No
row_11	ADIPOR1	null	null	998	0.1339922994375229	0.1456858	No
row_12	TSPAN5	null	null	1041	0.12891925871372223	0.15301411	No
row_13	RBM38	null	null	1123	0.12013901025056839	0.15554902	No
row_14	ISCA1	null	null	1158	0.11729412525892258	0.16264866	No
row_15	BLVRA	null	null	1204	0.1117711141705513	0.16812132	No
row_16	GCLM	null	null	1238	0.10913903266191483	0.17458741	No
row_17	OSBP2	null	null	1345	0.09946539252996445	0.17269161	No
row_18	CCND3	null	null	1389	0.09598363190889359	0.17694439	No
row_19	HAGH	null	null	1420	0.09413255006074905	0.18236369	No
row_20	UBAC1	null	null	1587	0.0832463800907135	0.17284878	No
row_21	MAP2K3	null	null	1643	0.07931573688983917	0.174366	No
row_22	CDC27	null	null	1688	0.07601448893547058	0.17671369	No
row_23	FBXO9	null	null	1789	0.0702199637889862	0.17279357	No
row_24	PGLS	null	null	1807	0.06920074671506882	0.177296	No
row_25	UCP2	null	null	1845	0.06734109669923782	0.17957889	No
row_26	ARL2BP	null	null	1853	0.06704502552747726	0.18491259	No
row_27	SLC25A38	null	null	1906	0.06482400745153427	0.18542948	No
row_28	P4HA2	null	null	1910	0.06458009779453278	0.19095103	No
row_29	ANK1	null	null	1911	0.0645621046423912	0.19677871	No
row_30	HMBS	null	null	1947	0.06289808452129364	0.19886573	No
row_31	MFHAS1	null	null	2167	0.05233680084347725	0.18112375	No
row_32	UROD	null	null	2183	0.05172637104988098	0.18425404	No
row_33	SLC10A3	null	null	2184	0.05168842151761055	0.18891968	No
row_34	GMPS	null	null	2197	0.050943486392498016	0.19228706	No
row_35	PSMD9	null	null	2383	0.043762270361185074	0.177259	No
row_36	CDR2	null	null	2435	0.04165475070476532	0.1757871	No
row_37	ELL2	null	null	2543	0.03824649751186371	0.16826281	No
row_38	NEK7	null	null	2548	0.03811778873205185	0.17129317	No
row_39	MPP1	null	null	2614	0.035882025957107544	0.16786401	No
row_40	CCDC28A	null	null	2698	0.0328696109354496	0.16231641	No
row_41	SEC14L1	null	null	2735	0.03193376958370209	0.16150585	No
row_42	HTATIP2	null	null	2934	0.026525596156716347	0.1435883	No
row_43	MKRN1	null	null	2937	0.026443149894475937	0.14577003	No
row_44	SMOX	null	null	2956	0.02594475820660591	0.14626539	No
row_45	CPOX	null	null	2971	0.02557738497853279	0.14713794	No
row_46	HTRA2	null	null	3132	0.02185669355094433	0.1326972	No
row_47	UROS	null	null	3264	0.018931899219751358	0.12096743	No
row_48	FECH	null	null	3301	0.018205007538199425	0.11891764	No
row_49	TRAK2	null	null	3428	0.015258600004017353	0.10736922	No
row_50	ADD2	null	null	3565	0.012523583136498928	0.09454808	No
row_51	ATG4A	null	null	3648	0.010803368873894215	0.087111264	No
row_52	TOP1	null	null	3789	0.008283009752631187	0.073497005	No
row_53	YPEL5	null	null	3803	0.00801917165517807	0.07288725	No
row_54	GDE1	null	null	4025	0.003790313843637705	0.05055806	No
row_55	HEBP1	null	null	4052	0.003283150726929307	0.0481872	No
row_56	BMP2K	null	null	4093	0.0026590307243168354	0.044323813	No
row_57	XPO7	null	null	4170	0.0012221112847328186	0.036637653	No
row_58	MGST3	null	null	4220	4.076493496540934E-4	0.03164778	No
row_59	PPP2R5B	null	null	4271	-6.548553938046098E-4	0.026577631	No
row_60	ALAD	null	null	4291	-0.0010793311521410942	0.02472594	No
row_61	NCOA4	null	null	4384	-0.0024975452106446028	0.015513547	No
row_62	FBXO34	null	null	4549	-0.0055014826357364655	-8.1382727E-4	No
row_63	RNF123	null	null	4575	-0.005843442399054766	-0.002850999	No
row_64	PPOX	null	null	4596	-0.0062053389847278595	-0.0043425784	No
row_65	NR3C1	null	null	4804	-0.008985511027276516	-0.024766628	No
row_66	MOSPD1	null	null	4816	-0.009212115779519081	-0.025063535	No
row_67	RIOK3	null	null	4837	-0.009855036623775959	-0.026225675	No
row_68	FOXJ2	null	null	4845	-0.009974810294806957	-0.026043398	No
row_69	CTSB	null	null	4873	-0.01053070928901434	-0.027862646	No
row_70	CAT	null	null	4951	-0.011782512068748474	-0.034698155	No
row_71	PICALM	null	null	5039	-0.01325080543756485	-0.04242698	No
row_72	BPGM	null	null	5064	-0.013484863564372063	-0.043671817	No
row_73	EIF2AK1	null	null	5136	-0.01452538464218378	-0.04964423	No
row_74	DCAF11	null	null	5182	-0.015194280073046684	-0.052889057	No
row_75	ASNS	null	null	5370	-0.017841599881649017	-0.07046201	No
row_76	CIR1	null	null	5547	-0.020871151238679886	-0.086633064	No
row_77	GCLC	null	null	5628	-0.022314611822366714	-0.09282565	No
row_78	BACH1	null	null	5690	-0.02345765382051468	-0.096965946	No
row_79	GAPVD1	null	null	5766	-0.024695932865142822	-0.102430664	No
row_80	RANBP10	null	null	6091	-0.030733203515410423	-0.13289413	No
row_81	ARHGEF12	null	null	6107	-0.031075021252036095	-0.13162792	No
row_82	CTNS	null	null	6235	-0.03355582430958748	-0.14162733	No
row_83	USP15	null	null	6284	-0.03445432707667351	-0.1434414	No
row_84	SYNJ1	null	null	6541	-0.039342958480119705	-0.16615191	No
row_85	BTRC	null	null	6608	-0.040865056216716766	-0.16923386	No
row_86	TFDP2	null	null	6740	-0.04367712885141373	-0.17873001	No
row_87	SIDT2	null	null	6774	-0.04444510117173195	-0.17810349	No
row_88	LRP10	null	null	6814	-0.045286182314157486	-0.17801657	No
row_89	DCUN1D1	null	null	7006	-0.05026944726705551	-0.19307277	No
row_90	KLF3	null	null	7152	-0.05441206321120262	-0.20303613	No
row_91	VEZF1	null	null	7182	-0.05511341616511345	-0.20103629	No
row_92	DCAF10	null	null	7248	-0.05656829848885536	-0.2025982	No
row_93	MBOAT2	null	null	7285	-0.05761389806866646	-0.20109077	No
row_94	EZH1	null	null	7314	-0.05837235599756241	-0.19869418	No
row_95	ALDH6A1	null	null	7321	-0.05857054516673088	-0.19402283	No
row_96	SLC30A1	null	null	7332	-0.058889321982860565	-0.18973306	No
row_97	MINPP1	null	null	7498	-0.06333781033754349	-0.20094243	No
row_98	IGSF3	null	null	7566	-0.06530061364173889	-0.20192128	No
row_99	BCAM	null	null	7587	-0.06589405983686447	-0.19802508	No
row_100	ADD1	null	null	7750	-0.07173967361450195	-0.20816831	No
row_101	MXI1	null	null	7832	-0.07466548681259155	-0.20973805	No
row_102	ENDOD1	null	null	7904	-0.07754942774772644	-0.21002162	No
row_103	TMEM9B	null	null	7929	-0.07847985625267029	-0.20539969	No
row_104	AGPAT4	null	null	7947	-0.0791706070303917	-0.19999732	No
row_105	NARF	null	null	8010	-0.08155259490013123	-0.19899628	No
row_106	EPB41	null	null	8232	-0.09091132879257202	-0.2134615	No
row_107	BSG	null	null	8399	-0.09884252399206161	-0.22156863	No
row_108	FBXO7	null	null	8575	-0.11000222712755203	-0.22959171	Yes
row_109	CA2	null	null	8636	-0.11341720074415207	-0.22550924	Yes
row_110	DAAM1	null	null	8691	-0.11667083948850632	-0.22051758	Yes
row_111	BNIP3L	null	null	8707	-0.11794333904981613	-0.21141022	Yes
row_112	TFRC	null	null	8715	-0.11866967380046844	-0.20141663	Yes
row_113	KAT2B	null	null	8754	-0.12191368639469147	-0.19431035	Yes
row_114	NNT	null	null	8770	-0.1230187863111496	-0.18474486	Yes
row_115	SDCBP	null	null	8790	-0.12401743233203888	-0.17549957	Yes
row_116	NFE2L1	null	null	8845	-0.12801826000213623	-0.16948365	Yes
row_117	PIGQ	null	null	8891	-0.13346906006336212	-0.16205242	Yes
row_118	SLC11A2	null	null	8894	-0.13354277610778809	-0.15020338	Yes
row_119	ATP6V0A1	null	null	9018	-0.1438402533531189	-0.14983764	Yes
row_120	MARK3	null	null	9052	-0.14741702377796173	-0.13991639	Yes
row_121	SLC25A37	null	null	9067	-0.1490834504365921	-0.12789561	Yes
row_122	LPIN2	null	null	9075	-0.14989714324474335	-0.11508327	Yes
row_123	SLC6A8	null	null	9101	-0.15202182531356812	-0.10392568	Yes
row_124	BTG2	null	null	9304	-0.1809317022562027	-0.10831612	Yes
row_125	RNF19A	null	null	9358	-0.1912028193473816	-0.09649426	Yes
row_126	FOXO3	null	null	9503	-0.22616247832775116	-0.090852015	Yes
row_127	RBM5	null	null	9506	-0.22661611437797546	-0.07060174	Yes
row_128	CLCN3	null	null	9586	-0.25466758012771606	-0.055718455	Yes
row_129	TNRC6B	null	null	9589	-0.2560666799545288	-0.032809827	Yes
row_130	NUDT4	null	null	9630	-0.27192333340644836	-0.012368137	Yes
row_131	LAMP2	null	null	9796	-0.41887184977531433	0.008514683	Yes
