# Supplementary material for: Modeling glioblastoma heterogeneity as a dynamic network of cell states
Source: Mol Syst Biol. 2021 Sep 16;17(9):e10105. doi: 10.15252/msb.202010105 (PMC8444284; doi:10.15252/msb.202010105)
Supplement: Supplementary file 5 — Source Data for Figure 3 [file MSB-17-e10105-s001.zip › Figure3A_sourcedata/GSEA_3065/hallmarks_state1.GseaPreranked.1623416262439/HALLMARK_HYPOXIA.xls]

NAME	PROBE	GENE SYMBOL	GENE_TITLE	RANK IN GENE LIST	RANK METRIC SCORE	RUNNING ES	CORE ENRICHMENT
row_0	IGFBP3	null	null	15	0.6639971137046814	0.032308586	Yes
row_1	CAVIN1	null	null	18	0.6412415504455566	0.0647916	Yes
row_2	CSRP2	null	null	28	0.5741687417030334	0.09313693	Yes
row_3	CAV1	null	null	34	0.5355336666107178	0.11992337	Yes
row_4	ANXA2	null	null	48	0.48198047280311584	0.14315866	Yes
row_5	TPI1	null	null	52	0.47325244545936584	0.16697551	Yes
row_6	LDHA	null	null	80	0.39387962222099304	0.18428266	Yes
row_7	ENO1	null	null	99	0.37264484167099	0.20143116	Yes
row_8	GAPDH	null	null	121	0.34590455889701843	0.21690857	Yes
row_9	HOXB9	null	null	133	0.33307573199272156	0.2327585	Yes
row_10	MYH9	null	null	140	0.3276243507862091	0.24884379	Yes
row_11	CAVIN3	null	null	143	0.3260473608970642	0.26525927	Yes
row_12	MT2A	null	null	161	0.3165222704410553	0.27964947	Yes
row_13	CHST2	null	null	182	0.3046027719974518	0.29312414	Yes
row_14	SLC2A1	null	null	235	0.2826729714870453	0.30219612	Yes
row_15	SRPX	null	null	242	0.2798539698123932	0.31584623	Yes
row_16	CDKN1A	null	null	262	0.2742377817630768	0.3278756	Yes
row_17	TPBG	null	null	315	0.25615110993385315	0.3355956	Yes
row_18	JUN	null	null	387	0.22904272377490997	0.3399834	Yes
row_19	MIF	null	null	524	0.2002633661031723	0.33623198	Yes
row_20	CXCR4	null	null	532	0.1986508071422577	0.34563997	Yes
row_21	PFKP	null	null	594	0.18671761453151703	0.34889665	Yes
row_22	AKAP12	null	null	605	0.1853504776954651	0.3573187	Yes
row_23	IDS	null	null	625	0.182271346449852	0.36465997	Yes
row_24	PRDX5	null	null	640	0.1799587458372116	0.37239656	Yes
row_25	CITED2	null	null	683	0.1749545782804489	0.37700394	Yes
row_26	NDRG1	null	null	765	0.16254951059818268	0.37697563	Yes
row_27	HMOX1	null	null	784	0.1595614105463028	0.38326186	Yes
row_28	PGK1	null	null	875	0.14765925705432892	0.38155067	Yes
row_29	STC2	null	null	922	0.14245426654815674	0.3840907	Yes
row_30	GLRX	null	null	927	0.14206306636333466	0.39092198	Yes
row_31	HDLBP	null	null	988	0.1346585750579834	0.39162752	Yes
row_32	SDC2	null	null	1049	0.12805603444576263	0.39199647	Yes
row_33	TIPARP	null	null	1142	0.11841485649347305	0.38858923	Yes
row_34	FOSL2	null	null	1143	0.11835817992687225	0.3946227	Yes
row_35	PLIN2	null	null	1226	0.1102597713470459	0.3918262	Yes
row_36	SERPINE1	null	null	1250	0.10806772857904434	0.39497423	Yes
row_37	ERRFI1	null	null	1423	0.0938892588019371	0.38210487	No
row_38	PLAUR	null	null	1463	0.09140346944332123	0.38276103	No
row_39	EGFR	null	null	1474	0.09062191843986511	0.38635415	No
row_40	ISG20	null	null	1538	0.08676785230636597	0.38431042	No
row_41	CASP6	null	null	1564	0.08521999418735504	0.38608846	No
row_42	GPI	null	null	1615	0.08147408068180084	0.3851093	No
row_43	NEDD4L	null	null	1629	0.08040141314268112	0.38787347	No
row_44	GBE1	null	null	1769	0.07127901911735535	0.3772389	No
row_45	FAM162A	null	null	1805	0.06921625882387161	0.37717462	No
row_46	LOX	null	null	1825	0.06832341849803925	0.3787072	No
row_47	SLC6A6	null	null	1856	0.06703635305166245	0.37904504	No
row_48	ADORA2B	null	null	1891	0.06555057317018509	0.37889653	No
row_49	P4HA2	null	null	1910	0.06458009779453278	0.38034093	No
row_50	TPST2	null	null	1932	0.06349906325340271	0.38142228	No
row_51	ALDOA	null	null	1936	0.06340808421373367	0.38434666	No
row_52	DDIT3	null	null	2008	0.05921155586838722	0.38007706	No
row_53	SAP30	null	null	2022	0.058730680495500565	0.38173652	No
row_54	TPD52	null	null	2098	0.05497317761182785	0.37684023	No
row_55	SDC4	null	null	2111	0.05448399856686592	0.37838587	No
row_56	S100A4	null	null	2114	0.054382313042879105	0.38095278	No
row_57	HK1	null	null	2135	0.05341557785868645	0.38162276	No
row_58	BTG1	null	null	2251	0.04905841499567032	0.37231904	No
row_59	ADM	null	null	2325	0.046056970953941345	0.36717355	No
row_60	JMJD6	null	null	2405	0.043145861476659775	0.36126375	No
row_61	GRHPR	null	null	2414	0.04287166893482208	0.362628	No
row_62	MAFF	null	null	2492	0.03984944522380829	0.3567555	No
row_63	PFKL	null	null	2621	0.03546329215168953	0.3454243	No
row_64	DUSP1	null	null	2706	0.03262638300657272	0.338465	No
row_65	ATF3	null	null	2855	0.028985651209950447	0.32475066	No
row_66	PFKFB3	null	null	3039	0.023879682645201683	0.30718333	No
row_67	KDELR3	null	null	3057	0.023361334577202797	0.30662918	No
row_68	ENO2	null	null	3161	0.021165624260902405	0.29713535	No
row_69	RRAGD	null	null	3229	0.01978217624127865	0.29126635	No
row_70	PPP1R15A	null	null	3296	0.018278174102306366	0.2854233	No
row_71	PDGFB	null	null	3613	0.011523082852363586	0.25357383	No
row_72	TGFBI	null	null	3688	0.010167552158236504	0.24649617	No
row_73	XPNPEP1	null	null	3846	0.007266092114150524	0.23075078	No
row_74	NFIL3	null	null	4056	0.003234617644920945	0.20946218	No
row_75	KLF6	null	null	4117	0.0022804553154855967	0.20341952	No
row_76	GYS1	null	null	4410	-0.0030001357663422823	0.17359915	No
row_77	PGM2	null	null	4604	-0.006259605288505554	0.15410711	No
row_78	TMEM45A	null	null	4646	-0.006734020542353392	0.1502418	No
row_79	CDKN1B	null	null	4655	-0.0069407811388373375	0.14977445	No
row_80	NR3C1	null	null	4804	-0.008985511027276516	0.13504054	No
row_81	CDKN1C	null	null	4834	-0.009777114726603031	0.13256215	No
row_82	GALK1	null	null	4872	-0.010469716042280197	0.12929787	No
row_83	EXT1	null	null	5106	-0.014114653691649437	0.10610032	No
row_84	SLC25A1	null	null	5164	-0.014896471984684467	0.101008736	No
row_85	SIAH2	null	null	5328	-0.01718624122440815	0.085153155	No
row_86	PGM1	null	null	5339	-0.01735379546880722	0.08501131	No
row_87	PDK3	null	null	5462	-0.01950237713754177	0.07348238	No
row_88	KLF7	null	null	5480	-0.0198092982172966	0.07274717	No
row_89	ERO1A	null	null	5520	-0.02047102153301239	0.06978743	No
row_90	CCNG2	null	null	5718	-0.023935170844197273	0.05078584	No
row_91	DTNA	null	null	6001	-0.029169270768761635	0.02332596	No
row_92	LARGE1	null	null	6016	-0.029445301741361618	0.023389904	No
row_93	BHLHE40	null	null	6102	-0.0308525487780571	0.016237553	No
row_94	B3GALT6	null	null	6425	-0.03695153072476387	-0.014931545	No
row_95	VLDLR	null	null	6518	-0.03893452137708664	-0.022390442	No
row_96	DPYSL4	null	null	6529	-0.0391259640455246	-0.021422418	No
row_97	DDIT4	null	null	6713	-0.043152544647455215	-0.038007293	No
row_98	NDST1	null	null	6898	-0.047324929386377335	-0.05448212	No
row_99	ETS1	null	null	7047	-0.05135762318968773	-0.06705604	No
row_100	ATP7A	null	null	7206	-0.05557118356227875	-0.08044165	No
row_101	SCARB1	null	null	7359	-0.05951371043920517	-0.09301038	No
row_102	PHKG1	null	null	7504	-0.06361213326454163	-0.10454901	No
row_103	RBPJ	null	null	7588	-0.06589780747890472	-0.109709576	No
row_104	COL5A1	null	null	7642	-0.06740772724151611	-0.11171372	No
row_105	SLC37A4	null	null	7693	-0.06947825103998184	-0.11330438	No
row_106	STC1	null	null	7777	-0.07246086746454239	-0.11813038	No
row_107	KDM3A	null	null	7808	-0.07362214475870132	-0.11745682	No
row_108	MXI1	null	null	7832	-0.07466548681259155	-0.11601154	No
row_109	NAGK	null	null	7950	-0.07925991714000702	-0.12398099	No
row_110	PNRC1	null	null	8006	-0.08147040009498596	-0.12547357	No
row_111	CHST3	null	null	8240	-0.09142956137657166	-0.14472987	No
row_112	ILVBL	null	null	8256	-0.09239710122346878	-0.1415595	No
row_113	UGP2	null	null	8287	-0.09390070289373398	-0.13985221	No
row_114	CA12	null	null	8291	-0.09411580860614777	-0.13536245	No
row_115	PAM	null	null	8343	-0.09641408920288086	-0.13568266	No
row_116	VHL	null	null	8346	-0.0966721624135971	-0.13095993	No
row_117	ANKZF1	null	null	8423	-0.10026492923498154	-0.13365003	No
row_118	KLHL24	null	null	8561	-0.10891574621200562	-0.14216071	No
row_119	GPC4	null	null	8624	-0.11270783096551895	-0.14277944	No
row_120	BNIP3L	null	null	8707	-0.11794333904981613	-0.14518426	No
row_121	MAP3K1	null	null	8750	-0.12132333219051361	-0.14331084	No
row_122	GAA	null	null	8798	-0.12442851066589355	-0.14179237	No
row_123	P4HA1	null	null	8810	-0.125468447804451	-0.13652554	No
row_124	SLC2A3	null	null	9156	-0.15920032560825348	-0.16382372	No
row_125	VEGFA	null	null	9220	-0.16841469705104828	-0.16170536	No
row_126	ZNF292	null	null	9395	-0.19969847798347473	-0.16938622	No
row_127	HEXA	null	null	9438	-0.20820586383342743	-0.16308384	No
row_128	FOXO3	null	null	9503	-0.22616247832775116	-0.15812433	No
row_129	HSPA5	null	null	9533	-0.233628511428833	-0.14919154	No
row_130	FOS	null	null	9566	-0.24679119884967804	-0.13989572	No
row_131	PRKCA	null	null	9569	-0.2483205497264862	-0.12744248	No
row_132	IRS2	null	null	9641	-0.2770388722419739	-0.12060801	No
row_133	GPC1	null	null	9751	-0.3564204275608063	-0.11362758	No
row_134	SDC3	null	null	9756	-0.36049684882164	-0.095661275	No
row_135	HS3ST1	null	null	9777	-0.3891134560108185	-0.07787856	No
row_136	WSB1	null	null	9836	-0.5544140338897705	-0.055570025	No
row_137	BCAN	null	null	9878	-1.174675703048706	1.02361126E-4	No
