# Supplementary material for: Modeling glioblastoma heterogeneity as a dynamic network of cell states
Source: Mol Syst Biol. 2021 Sep 16;17(9):e10105. doi: 10.15252/msb.202010105 (PMC8444284; doi:10.15252/msb.202010105)
Supplement: Supplementary file 5 — Source Data for Figure 3 [file MSB-17-e10105-s001.zip › Figure3A_sourcedata/GSEA_3065/hallmarks_state1.GseaPreranked.1623416262439/HALLMARK_INFLAMMATORY_RESPONSE.xls]

NAME	PROBE	GENE SYMBOL	GENE_TITLE	RANK IN GENE LIST	RANK METRIC SCORE	RUNNING ES	CORE ENRICHMENT
row_0	DCBLD2	null	null	62	0.4439792037010193	0.045690894	No
row_1	ADRM1	null	null	160	0.3168999254703522	0.07292371	No
row_2	CHST2	null	null	182	0.3046027719974518	0.10646778	No
row_3	CDKN1A	null	null	262	0.2742377817630768	0.13053845	No
row_4	TPBG	null	null	315	0.25615110993385315	0.15524414	No
row_5	MET	null	null	451	0.21504457294940948	0.16666803	No
row_6	RGS16	null	null	499	0.20628729462623596	0.18604186	No
row_7	LY6E	null	null	649	0.17880719900131226	0.19179232	No
row_8	AXL	null	null	704	0.17166680097579956	0.20639618	No
row_9	KCNJ2	null	null	914	0.14304332435131073	0.20183674	No
row_10	CD82	null	null	1024	0.13120147585868835	0.20608987	No
row_11	TNFRSF1B	null	null	1031	0.12995578348636627	0.22070298	No
row_12	SERPINE1	null	null	1250	0.10806772857904434	0.21112794	No
row_13	SCN1B	null	null	1460	0.09160909801721573	0.20054267	No
row_14	PLAUR	null	null	1463	0.09140346944332123	0.21104714	No
row_15	IFNGR2	null	null	1555	0.08561482280492783	0.21179551	No
row_16	IRF1	null	null	1569	0.08495257049798965	0.22042222	No
row_17	NAMPT	null	null	1622	0.0810084342956543	0.22460888	No
row_18	RHOG	null	null	1768	0.07132536917924881	0.2181752	No
row_19	ADORA2B	null	null	1891	0.06555057317018509	0.21341094	No
row_20	SRI	null	null	2084	0.055656082928180695	0.20034756	No
row_21	NFKBIA	null	null	2153	0.052844543009996414	0.19960266	No
row_22	AHR	null	null	2195	0.05095653608441353	0.20139056	No
row_23	LYN	null	null	2272	0.048213891685009	0.19928718	No
row_24	ITGA5	null	null	2302	0.04717840999364853	0.20185643	No
row_25	ADM	null	null	2325	0.046056970953941345	0.2050083	No
row_26	TIMP1	null	null	2497	0.03963025286793709	0.19220936	No
row_27	SLC31A2	null	null	2602	0.03616853803396225	0.18583882	No
row_28	EIF2AK2	null	null	2806	0.030308514833450317	0.16868381	No
row_29	BST2	null	null	3116	0.022196048870682716	0.13976645	No
row_30	NFKB1	null	null	3337	0.017319200560450554	0.119355686	No
row_31	IRF7	null	null	3585	0.011998395435512066	0.09556757	No
row_32	SGMS2	null	null	3738	0.009156208485364914	0.081136405	No
row_33	HIF1A	null	null	3955	0.005106734111905098	0.059702862	No
row_34	MYC	null	null	3964	0.00496029295027256	0.059467997	No
row_35	PTPRE	null	null	4002	0.00435815891250968	0.056204613	No
row_36	KLF6	null	null	4117	0.0022804553154855967	0.044843875	No
row_37	RIPK2	null	null	4145	0.0016977626364678144	0.0422888	No
row_38	NMI	null	null	4288	-0.0010149647714570165	0.027923824	No
row_39	RELA	null	null	4420	-0.0031233637128025293	0.014927853	No
row_40	ABI1	null	null	4714	-0.0075948191806674	-0.014068129	No
row_41	LDLR	null	null	4731	-0.007846487686038017	-0.014780852	No
row_42	SLC7A1	null	null	4822	-0.00935471709817648	-0.022864817	No
row_43	PVR	null	null	4826	-0.009482835419476032	-0.022059843	No
row_44	NDP	null	null	4946	-0.011691687628626823	-0.032827996	No
row_45	ATP2B1	null	null	5540	-0.02077525109052658	-0.09087957	No
row_46	SEMA4D	null	null	5593	-0.021638276055455208	-0.09364847	No
row_47	CALCRL	null	null	6193	-0.032780326902866364	-0.15090556	No
row_48	HRH1	null	null	6215	-0.03324988856911659	-0.14915213	No
row_49	CSF1	null	null	6351	-0.035599712282419205	-0.1587513	No
row_50	MMP14	null	null	6548	-0.03947873413562775	-0.17411795	No
row_51	EMP3	null	null	7404	-0.06061825156211853	-0.25422546	No
row_52	GNAI3	null	null	7684	-0.06909415870904922	-0.27458844	No
row_53	SLC31A1	null	null	7694	-0.0695112943649292	-0.26736277	No
row_54	ATP2C1	null	null	7738	-0.07129815220832825	-0.26339573	No
row_55	ACVR2A	null	null	7786	-0.07274854928255081	-0.25966674	No
row_56	GABBR1	null	null	8312	-0.09492895007133484	-0.30209482	Yes
row_57	PSEN1	null	null	8386	-0.09830509126186371	-0.29802373	Yes
row_58	RAF1	null	null	8419	-0.09990686923265457	-0.28958303	Yes
row_59	CX3CL1	null	null	8465	-0.10272999107837677	-0.28213754	Yes
row_60	OSMR	null	null	8515	-0.10601698607206345	-0.27471498	Yes
row_61	TAPBP	null	null	8522	-0.10635101050138474	-0.2628673	Yes
row_62	ABCA1	null	null	8590	-0.11093791574239731	-0.2567042	Yes
row_63	SELENOS	null	null	8867	-0.13014373183250427	-0.26960886	Yes
row_64	SLC11A2	null	null	8894	-0.13354277610778809	-0.2566155	Yes
row_65	IFNAR1	null	null	9068	-0.14917314052581787	-0.25678483	Yes
row_66	PDPN	null	null	9284	-0.17744413018226624	-0.257926	Yes
row_67	BTG2	null	null	9304	-0.1809317022562027	-0.23866673	Yes
row_68	PDE4B	null	null	9522	-0.2309139519929886	-0.2337476	Yes
row_69	ATP2A2	null	null	9610	-0.2631208300590515	-0.21179533	Yes
row_70	TNFAIP6	null	null	9629	-0.27191081643104553	-0.18177533	Yes
row_71	KIF1B	null	null	9649	-0.2819606363773346	-0.15067992	Yes
row_72	HAS2	null	null	9739	-0.349780797958374	-0.118778914	Yes
row_73	SLC4A4	null	null	9749	-0.35531049966812134	-0.07807014	Yes
row_74	P2RX7	null	null	9755	-0.3599551320075989	-0.03640922	Yes
row_75	ITGB8	null	null	9794	-0.4178621768951416	0.008669884	Yes
