# Supplementary material for: Modeling glioblastoma heterogeneity as a dynamic network of cell states
Source: Mol Syst Biol. 2021 Sep 16;17(9):e10105. doi: 10.15252/msb.202010105 (PMC8444284; doi:10.15252/msb.202010105)
Supplement: Supplementary file 5 — Source Data for Figure 3 [file MSB-17-e10105-s001.zip › Figure3A_sourcedata/GSEA_3065/hallmarks_state1.GseaPreranked.1623416262439/HALLMARK_INTERFERON_ALPHA_RESPONSE.xls]

NAME	PROBE	GENE SYMBOL	GENE_TITLE	RANK IN GENE LIST	RANK METRIC SCORE	RUNNING ES	CORE ENRICHMENT
row_0	PSME2	null	null	112	0.35058164596557617	0.050358415	No
row_1	GMPR	null	null	223	0.28706035017967224	0.08972925	No
row_2	PSME1	null	null	519	0.20093823969364166	0.09508402	No
row_3	PSMA3	null	null	528	0.19952847063541412	0.12942243	No
row_4	ISG15	null	null	535	0.19820785522460938	0.16373189	No
row_5	LY6E	null	null	649	0.17880719900131226	0.18372495	No
row_6	PSMB9	null	null	745	0.1661490499973297	0.20332125	No
row_7	PSMB8	null	null	1007	0.13304340839385986	0.20017722	No
row_8	IRF2	null	null	1299	0.10318464040756226	0.18871702	No
row_9	USP18	null	null	1342	0.09980951994657516	0.20202376	No
row_10	LAP3	null	null	1418	0.0941644161939621	0.21097477	No
row_11	IFI35	null	null	1468	0.09116741269826889	0.22204596	No
row_12	ISG20	null	null	1538	0.08676785230636597	0.23030494	No
row_13	IRF1	null	null	1569	0.08495257049798965	0.24221641	No
row_14	UBE2L6	null	null	1852	0.06710343062877655	0.22531605	No
row_15	OAS1	null	null	2081	0.055755678564310074	0.21191652	No
row_16	PROCR	null	null	2129	0.053722139447927475	0.21659425	No
row_17	PLSCR1	null	null	2379	0.043849777430295944	0.19895819	No
row_18	MX1	null	null	2411	0.04301833733916283	0.20337977	No
row_19	CASP8	null	null	2688	0.033248234540224075	0.18112585	No
row_20	TRIM25	null	null	2694	0.03295322507619858	0.18642233	No
row_21	EIF2AK2	null	null	2806	0.030308514833450317	0.18045637	No
row_22	BST2	null	null	3116	0.022196048870682716	0.15289411	No
row_23	MVB12A	null	null	3178	0.020846042782068253	0.15035371	No
row_24	TRIM26	null	null	3231	0.019772164523601532	0.14854081	No
row_25	NCOA7	null	null	3338	0.017311733216047287	0.14079432	No
row_26	HERC6	null	null	3581	0.012118740007281303	0.11828082	No
row_27	IRF7	null	null	3585	0.011998395435512066	0.12008916	No
row_28	IFIT3	null	null	3805	0.007988658733665943	0.099190645	No
row_29	TDRD7	null	null	4069	0.003051324049010873	0.0729407	No
row_30	RIPK2	null	null	4145	0.0016977626364678144	0.06560078	No
row_31	NMI	null	null	4288	-0.0010149647714570165	0.05131637	No
row_32	TRIM14	null	null	4612	-0.006327365059405565	0.019532377	No
row_33	MOV10	null	null	4648	-0.006864725612103939	0.017176935	No
row_34	TRAFD1	null	null	4719	-0.007636146154254675	0.011392522	No
row_35	SLC25A28	null	null	4780	-0.008555971086025238	0.0067887018	No
row_36	SAMD9L	null	null	5021	-0.013000811450183392	-0.015365691	No
row_37	NUB1	null	null	5089	-0.013808452524244785	-0.019757098	No
row_38	TAP1	null	null	5226	-0.01572161540389061	-0.030839346	No
row_39	ELF1	null	null	5444	-0.01920938305556774	-0.04955727	No
row_40	OGFR	null	null	5643	-0.022691644728183746	-0.06572646	No
row_41	DDX60	null	null	5911	-0.02777486853301525	-0.088027984	No
row_42	SP110	null	null	5963	-0.028601327911019325	-0.0881835	No
row_43	CMTR1	null	null	6303	-0.03466181829571724	-0.11660514	No
row_44	CSF1	null	null	6351	-0.035599712282419205	-0.115120254	No
row_45	IFI44	null	null	6549	-0.03948623687028885	-0.1282287	No
row_46	HELZ2	null	null	6854	-0.04597829654812813	-0.1510917	No
row_47	IFITM2	null	null	7258	-0.05670289322733879	-0.18214874	No
row_48	CNP	null	null	7303	-0.058182284235954285	-0.17637967	No
row_49	TRIM5	null	null	7598	-0.06608469784259796	-0.19468175	No
row_50	PARP14	null	null	7988	-0.08066391199827194	-0.22009136	No
row_51	SAMD9	null	null	8261	-0.09254506230354309	-0.23149084	No
row_52	PNPT1	null	null	8313	-0.09494423866271973	-0.21995796	No
row_53	PARP9	null	null	8650	-0.1142694354057312	-0.23404863	No
row_54	STAT2	null	null	9081	-0.150371715426445	-0.25135303	Yes
row_55	CD47	null	null	9175	-0.16221074759960175	-0.23224688	Yes
row_56	ADAR	null	null	9255	-0.172755166888237	-0.20985703	Yes
row_57	LGALS3BP	null	null	9447	-0.21164990961551666	-0.19202228	Yes
row_58	TXNIP	null	null	9639	-0.2760055363178253	-0.16284925	Yes
row_59	IFITM3	null	null	9643	-0.27733486890792847	-0.114293516	Yes
row_60	CD74	null	null	9766	-0.37564751505851746	-0.060537495	Yes
row_61	B2M	null	null	9791	-0.40835830569267273	0.008963228	Yes
