# Supplementary material for: Modeling glioblastoma heterogeneity as a dynamic network of cell states
Source: Mol Syst Biol. 2021 Sep 16;17(9):e10105. doi: 10.15252/msb.202010105 (PMC8444284; doi:10.15252/msb.202010105)
Supplement: Supplementary file 5 — Source Data for Figure 3 [file MSB-17-e10105-s001.zip › Figure3A_sourcedata/GSEA_3065/hallmarks_state1.GseaPreranked.1623416262439/HALLMARK_INTERFERON_GAMMA_RESPONSE.xls]

NAME	PROBE	GENE SYMBOL	GENE_TITLE	RANK IN GENE LIST	RANK METRIC SCORE	RUNNING ES	CORE ENRICHMENT
row_0	UPP1	null	null	37	0.5226618051528931	0.047441434	Yes
row_1	PSME2	null	null	112	0.35058164596557617	0.07423299	Yes
row_2	MT2A	null	null	161	0.3165222704410553	0.10034569	Yes
row_3	VAMP5	null	null	246	0.27817681431770325	0.11901808	Yes
row_4	CDKN1A	null	null	262	0.2742377817630768	0.14436178	Yes
row_5	RBCK1	null	null	329	0.2502700090408325	0.16214007	Yes
row_6	METTL7B	null	null	355	0.23871009051799774	0.18297891	Yes
row_7	PSMB2	null	null	456	0.2138688713312149	0.19371201	Yes
row_8	ARL4A	null	null	497	0.20640327036380768	0.20985025	Yes
row_9	PSME1	null	null	519	0.20093823969364166	0.22739622	Yes
row_10	PSMA3	null	null	528	0.19952847063541412	0.24613366	Yes
row_11	ISG15	null	null	535	0.19820785522460938	0.26494622	Yes
row_12	PFKP	null	null	594	0.18671761453151703	0.27731404	Yes
row_13	LY6E	null	null	649	0.17880719900131226	0.28931567	Yes
row_14	PSMB9	null	null	745	0.1661490499973297	0.29588318	Yes
row_15	MTHFD2	null	null	899	0.14536181092262268	0.29448104	Yes
row_16	CASP3	null	null	923	0.1422223150730133	0.30606773	Yes
row_17	PSMB8	null	null	1007	0.13304340839385986	0.31061792	Yes
row_18	CASP7	null	null	1205	0.11174196749925613	0.3014204	Yes
row_19	PSMA2	null	null	1218	0.11086402833461761	0.31105873	Yes
row_20	IRF2	null	null	1299	0.10318464040756226	0.31298935	Yes
row_21	USP18	null	null	1342	0.09980951994657516	0.31847584	Yes
row_22	LAP3	null	null	1418	0.0941644161939621	0.3200338	Yes
row_23	IFI35	null	null	1468	0.09116741269826889	0.3239573	Yes
row_24	ISG20	null	null	1538	0.08676785230636597	0.325404	Yes
row_25	IRF1	null	null	1569	0.08495257049798965	0.3306617	Yes
row_26	NAMPT	null	null	1622	0.0810084342956543	0.3332827	Yes
row_27	UBE2L6	null	null	1852	0.06710343062877655	0.31643716	No
row_28	PML	null	null	1879	0.0659894049167633	0.32024544	No
row_29	PTPN1	null	null	1948	0.06287778168916702	0.31945297	No
row_30	CASP4	null	null	2054	0.057000212371349335	0.31430003	No
row_31	SRI	null	null	2084	0.055656082928180695	0.31678873	No
row_32	NFKBIA	null	null	2153	0.052844543009996414	0.3150129	No
row_33	BTG1	null	null	2251	0.04905841499567032	0.30989984	No
row_34	OAS3	null	null	2342	0.04563998803496361	0.3051677	No
row_35	PLSCR1	null	null	2379	0.043849777430295944	0.3057833	No
row_36	MX1	null	null	2411	0.04301833733916283	0.3068288	No
row_37	LYSMD2	null	null	2527	0.03857309743762016	0.29884702	No
row_38	CASP8	null	null	2688	0.033248234540224075	0.28574073	No
row_39	TRIM25	null	null	2694	0.03295322507619858	0.28845906	No
row_40	ARID5B	null	null	2743	0.03169182687997818	0.2866557	No
row_41	EIF2AK2	null	null	2806	0.030308514833450317	0.28328478	No
row_42	MYD88	null	null	2810	0.03023470565676689	0.28594124	No
row_43	BST2	null	null	3116	0.022196048870682716	0.256921	No
row_44	PTPN2	null	null	3136	0.0217437706887722	0.25710875	No
row_45	SAMHD1	null	null	3180	0.02077578753232956	0.2547469	No
row_46	PSMB10	null	null	3189	0.020582711324095726	0.25594595	No
row_47	MVP	null	null	3193	0.020463796332478523	0.25764477	No
row_48	TRIM26	null	null	3231	0.019772164523601532	0.25579822	No
row_49	NFKB1	null	null	3337	0.017319200560450554	0.24675618	No
row_50	ISOC1	null	null	3358	0.016869591549038887	0.24636395	No
row_51	LATS2	null	null	3538	0.013038033619523048	0.22933352	No
row_52	HERC6	null	null	3581	0.012118740007281303	0.22622548	No
row_53	IRF7	null	null	3585	0.011998395435512066	0.22709459	No
row_54	SOD2	null	null	3646	0.010874589905142784	0.22202356	No
row_55	APOL6	null	null	3729	0.009334265254437923	0.21455137	No
row_56	RIPK1	null	null	3739	0.009154091589152813	0.21452804	No
row_57	IFIT3	null	null	3805	0.007988658733665943	0.20866273	No
row_58	FAS	null	null	3812	0.007935320027172565	0.2088268	No
row_59	HIF1A	null	null	3955	0.005106734111905098	0.19480342	No
row_60	ZNFX1	null	null	4054	0.003261831123381853	0.18509959	No
row_61	TDRD7	null	null	4069	0.003051324049010873	0.18396671	No
row_62	RIPK2	null	null	4145	0.0016977626364678144	0.17646204	No
row_63	NMI	null	null	4288	-0.0010149647714570165	0.16203764	No
row_64	TRIM14	null	null	4612	-0.006327365059405565	0.12962106	No
row_65	TRAFD1	null	null	4719	-0.007636146154254675	0.119527705	No
row_66	SLC25A28	null	null	4780	-0.008555971086025238	0.11422942	No
row_67	SAMD9L	null	null	5021	-0.013000811450183392	0.09095621	No
row_68	BPGM	null	null	5064	-0.013484863564372063	0.08798206	No
row_69	NCOA3	null	null	5140	-0.014618724584579468	0.08174377	No
row_70	TAP1	null	null	5226	-0.01572161540389061	0.074590765	No
row_71	NUP93	null	null	5407	-0.01850350759923458	0.05799373	No
row_72	OGFR	null	null	5643	-0.022691644728183746	0.03618172	No
row_73	TOR1B	null	null	5786	-0.025021078065037727	0.024110142	No
row_74	DDX58	null	null	5907	-0.02768838033080101	0.014550163	No
row_75	DDX60	null	null	5911	-0.02777486853301525	0.016965521	No
row_76	SP110	null	null	5963	-0.028601327911019325	0.0145523995	No
row_77	CMTR1	null	null	6303	-0.03466181829571724	-0.016723625	No
row_78	IFI44	null	null	6549	-0.03948623687028885	-0.03791241	No
row_79	HELZ2	null	null	6854	-0.04597829654812813	-0.06449948	No
row_80	SSPN	null	null	6940	-0.04844199866056442	-0.06844558	No
row_81	IFNAR2	null	null	7037	-0.0511116124689579	-0.07325512	No
row_82	IFITM2	null	null	7258	-0.05670289322733879	-0.090199485	No
row_83	STAT3	null	null	7597	-0.06606519222259521	-0.1182954	No
row_84	STAT1	null	null	7639	-0.0672634169459343	-0.11589646	No
row_85	PARP14	null	null	7988	-0.08066391199827194	-0.14358437	No
row_86	PNPT1	null	null	8313	-0.09494423866271973	-0.16741793	No
row_87	SOCS3	null	null	8373	-0.09755484014749527	-0.16389121	No
row_88	TAPBP	null	null	8522	-0.10635101050138474	-0.16860536	No
row_89	AUTS2	null	null	8583	-0.11071828752756119	-0.16389076	No
row_90	STAT2	null	null	9081	-0.150371715426445	-0.1999865	No
row_91	ST3GAL5	null	null	9085	-0.15056149661540985	-0.18553689	No
row_92	SPPL2A	null	null	9100	-0.15199045836925507	-0.1720723	No
row_93	RNF213	null	null	9120	-0.15342365205287933	-0.15897867	No
row_94	ADAR	null	null	9255	-0.172755166888237	-0.15575266	No
row_95	C1R	null	null	9298	-0.1801823377609253	-0.14238887	No
row_96	LGALS3BP	null	null	9447	-0.21164990961551666	-0.13678274	No
row_97	PDE4B	null	null	9522	-0.2309139519929886	-0.121719755	No
row_98	TNFAIP6	null	null	9629	-0.27191081643104553	-0.10591168	No
row_99	TXNIP	null	null	9639	-0.2760055363178253	-0.07978104	No
row_100	IFITM3	null	null	9643	-0.27733486890792847	-0.052906428	No
row_101	CD74	null	null	9766	-0.37564751505851746	-0.028567664	No
row_102	B2M	null	null	9791	-0.40835830569267273	0.009000591	No
