# Supplementary material for: Modeling glioblastoma heterogeneity as a dynamic network of cell states
Source: Mol Syst Biol. 2021 Sep 16;17(9):e10105. doi: 10.15252/msb.202010105 (PMC8444284; doi:10.15252/msb.202010105)
Supplement: Supplementary file 5 — Source Data for Figure 3 [file MSB-17-e10105-s001.zip › Figure3A_sourcedata/GSEA_3065/hallmarks_state1.GseaPreranked.1623416262439/HALLMARK_KRAS_SIGNALING_DN.xls]

NAME	PROBE	GENE SYMBOL	GENE_TITLE	RANK IN GENE LIST	RANK METRIC SCORE	RUNNING ES	CORE ENRICHMENT
row_0	CHST2	null	null	182	0.3046027719974518	0.08176141	No
row_1	GAMT	null	null	843	0.15233159065246582	0.06484449	No
row_2	COPZ2	null	null	1990	0.059972502291202545	-0.03184511	No
row_3	SHOX2	null	null	2091	0.05531461164355278	-0.023799317	No
row_4	MX1	null	null	2411	0.04301833733916283	-0.042049818	No
row_5	MFSD6	null	null	3302	0.01820383220911026	-0.1264781	No
row_6	PDK2	null	null	3920	0.00582519406452775	-0.18724504	No
row_7	NUDT11	null	null	4390	-0.0025905331131070852	-0.23404051	No
row_8	GTF3C5	null	null	4667	-0.007053273264318705	-0.25975937	No
row_9	DTNB	null	null	4687	-0.007297270465642214	-0.25928795	No
row_10	CCDC106	null	null	4760	-0.008216151967644691	-0.26389867	No
row_11	EFHD1	null	null	4776	-0.008399701677262783	-0.26265806	No
row_12	FGGY	null	null	4794	-0.008790419436991215	-0.26149207	No
row_13	DCC	null	null	4919	-0.011285843327641487	-0.27037543	No
row_14	CAMK1D	null	null	6057	-0.029993394389748573	-0.37601748	No
row_15	CDKAL1	null	null	6308	-0.034779779613018036	-0.3899694	No
row_16	SLC25A23	null	null	6512	-0.038831908255815506	-0.39781272	No
row_17	SPHK2	null	null	6819	-0.04533279314637184	-0.41398075	No
row_18	KMT2D	null	null	6820	-0.045363541692495346	-0.3990506	No
row_19	PTPRJ	null	null	6938	-0.04841924458742142	-0.39500132	No
row_20	VPS50	null	null	7056	-0.05156189948320389	-0.38991776	No
row_21	C5	null	null	7355	-0.0594363696873188	-0.40063122	No
row_22	LFNG	null	null	7784	-0.07273078709840775	-0.42017654	Yes
row_23	BARD1	null	null	7980	-0.08044801652431488	-0.4135103	Yes
row_24	IDUA	null	null	8039	-0.08259104192256927	-0.3922202	Yes
row_25	SKIL	null	null	8133	-0.08663972467184067	-0.37315345	Yes
row_26	SLC38A3	null	null	8217	-0.09013274312019348	-0.35192108	Yes
row_27	TCF7L1	null	null	8342	-0.09628207981586456	-0.33283025	Yes
row_28	TGFB2	null	null	8497	-0.10497968643903732	-0.31392467	Yes
row_29	SNN	null	null	8815	-0.12585948407649994	-0.30470708	Yes
row_30	YPEL1	null	null	8826	-0.12637969851493835	-0.2641286	Yes
row_31	KLHDC8A	null	null	9117	-0.1533571481704712	-0.24311782	Yes
row_32	IGFBP2	null	null	9209	-0.16690963506698608	-0.1974292	Yes
row_33	CELSR2	null	null	9238	-0.17116038501262665	-0.14394107	Yes
row_34	BTG2	null	null	9304	-0.1809317022562027	-0.09099601	Yes
row_35	KCNQ2	null	null	9335	-0.18704548478126526	-0.032482926	Yes
row_36	FGFR3	null	null	9621	-0.2663111984729767	0.026211571	Yes
