# Supplementary material for: Modeling glioblastoma heterogeneity as a dynamic network of cell states
Source: Mol Syst Biol. 2021 Sep 16;17(9):e10105. doi: 10.15252/msb.202010105 (PMC8444284; doi:10.15252/msb.202010105)
Supplement: Supplementary file 5 — Source Data for Figure 3 [file MSB-17-e10105-s001.zip › Figure3A_sourcedata/GSEA_3065/hallmarks_state1.GseaPreranked.1623416262439/HALLMARK_MTORC1_SIGNALING.xls]

NAME	PROBE	GENE SYMBOL	GENE_TITLE	RANK IN GENE LIST	RANK METRIC SCORE	RUNNING ES	CORE ENRICHMENT
row_0	CTSC	null	null	43	0.4983261525630951	0.018030396	Yes
row_1	TPI1	null	null	52	0.47325244545936584	0.038538773	Yes
row_2	LDHA	null	null	80	0.39387962222099304	0.053510446	Yes
row_3	IGFBP5	null	null	88	0.384557843208313	0.07012377	Yes
row_4	TXNRD1	null	null	97	0.3761841356754303	0.086256534	Yes
row_5	ENO1	null	null	99	0.37264484167099	0.10295141	Yes
row_6	GAPDH	null	null	121	0.34590455889701843	0.11637903	Yes
row_7	PPIA	null	null	150	0.3243069052696228	0.12811144	Yes
row_8	G6PD	null	null	171	0.3095652163028717	0.14000407	Yes
row_9	CCT6A	null	null	181	0.30501610040664673	0.15282564	Yes
row_10	SLC2A1	null	null	235	0.2826729714870453	0.16010396	Yes
row_11	CDKN1A	null	null	262	0.2742377817630768	0.16978556	Yes
row_12	PDAP1	null	null	280	0.26827195286750793	0.18012606	Yes
row_13	HPRT1	null	null	289	0.26274803280830383	0.19114539	Yes
row_14	MLLT11	null	null	321	0.25354284048080444	0.19937862	Yes
row_15	HSPD1	null	null	397	0.22654223442077637	0.20185867	Yes
row_16	ARPC5L	null	null	409	0.22394560277462006	0.2108196	Yes
row_17	PSPH	null	null	422	0.2222912311553955	0.21960285	Yes
row_18	TUBG1	null	null	439	0.2186768651008606	0.22781081	Yes
row_19	CACYBP	null	null	458	0.2136157751083374	0.23558445	Yes
row_20	SLC7A11	null	null	459	0.21360984444618225	0.24521348	Yes
row_21	TCEA1	null	null	481	0.210043266415596	0.2525168	Yes
row_22	PPA1	null	null	498	0.20631858706474304	0.2601677	Yes
row_23	PSMC2	null	null	506	0.20474056899547577	0.26867527	Yes
row_24	PSMA3	null	null	528	0.19952847063541412	0.2755046	Yes
row_25	CXCR4	null	null	532	0.1986508071422577	0.28415003	Yes
row_26	HSPE1	null	null	545	0.19719724357128143	0.2918021	Yes
row_27	AURKA	null	null	550	0.19567859172821045	0.30021048	Yes
row_28	PSMD13	null	null	559	0.19265548884868622	0.30807018	Yes
row_29	PSMB5	null	null	599	0.1862080693244934	0.3124434	Yes
row_30	EIF2S2	null	null	610	0.18405911326408386	0.31970942	Yes
row_31	STIP1	null	null	623	0.18240132927894592	0.32669455	Yes
row_32	ELOVL6	null	null	690	0.17354914546012878	0.3277136	Yes
row_33	YKT6	null	null	698	0.17238368093967438	0.33476263	Yes
row_34	SQSTM1	null	null	701	0.17194239795207977	0.3423072	Yes
row_35	ACTR3	null	null	744	0.16615493595600128	0.34546718	Yes
row_36	UBE2D3	null	null	782	0.15970611572265625	0.34885192	Yes
row_37	PSMC4	null	null	803	0.1565244197845459	0.35384583	Yes
row_38	ATP5MC1	null	null	820	0.1544923633337021	0.3591605	Yes
row_39	EBP	null	null	829	0.15358273684978485	0.3652589	Yes
row_40	PSMA4	null	null	837	0.15291056036949158	0.37143013	Yes
row_41	EEF1E1	null	null	857	0.15018555521965027	0.37624136	Yes
row_42	PSMG1	null	null	871	0.1480976790189743	0.38157707	Yes
row_43	PGK1	null	null	875	0.14765925705432892	0.38792393	Yes
row_44	MTHFD2	null	null	899	0.14536181092262268	0.39210537	Yes
row_45	GLRX	null	null	927	0.14206306636333466	0.39572573	Yes
row_46	SERP1	null	null	1030	0.13020357489585876	0.39107955	Yes
row_47	RRP9	null	null	1072	0.12496783584356308	0.392486	Yes
row_48	ETF1	null	null	1121	0.12042982131242752	0.39296624	Yes
row_49	CYB5B	null	null	1162	0.1166287362575531	0.39409986	Yes
row_50	PSMD12	null	null	1168	0.1162554919719696	0.39882493	Yes
row_51	QDPR	null	null	1242	0.10868877172470093	0.3961986	Yes
row_52	DDX39A	null	null	1255	0.1077934056520462	0.39982057	Yes
row_53	PRDX1	null	null	1305	0.10286267846822739	0.39940584	Yes
row_54	SLC7A5	null	null	1312	0.10237278789281845	0.403402	Yes
row_55	GOT1	null	null	1344	0.09956207871437073	0.40469414	Yes
row_56	PLK1	null	null	1403	0.09499242156744003	0.4029968	Yes
row_57	DHFR	null	null	1413	0.09426862746477127	0.4063184	Yes
row_58	ATP6V1D	null	null	1441	0.09277672320604324	0.40771705	Yes
row_59	DHCR7	null	null	1553	0.08580319583415985	0.40014154	Yes
row_60	GPI	null	null	1615	0.08147408068180084	0.39752555	Yes
row_61	NAMPT	null	null	1622	0.0810084342956543	0.40055868	Yes
row_62	MAP2K3	null	null	1643	0.07931573688983917	0.4020722	Yes
row_63	UFM1	null	null	1663	0.0777236819267273	0.40361702	Yes
row_64	TOMM40	null	null	1705	0.07479774206876755	0.40276194	Yes
row_65	CCNG1	null	null	1716	0.07406304031610489	0.4050696	Yes
row_66	RAB1A	null	null	1720	0.073773093521595	0.40808582	Yes
row_67	GBE1	null	null	1769	0.07127901911735535	0.40635046	No
row_68	HSPA9	null	null	1793	0.07000861316919327	0.40713516	No
row_69	SLC6A6	null	null	1856	0.06703635305166245	0.40376526	No
row_70	UCHL5	null	null	1934	0.06346391886472702	0.3986879	No
row_71	ALDOA	null	null	1936	0.06340808421373367	0.4014431	No
row_72	HMBS	null	null	1947	0.06289808452129364	0.40324748	No
row_73	DDIT3	null	null	2008	0.05921155586838722	0.39973104	No
row_74	PSMD14	null	null	2025	0.058420851826667786	0.40071502	No
row_75	TUBA4A	null	null	2124	0.05394136905670166	0.3930435	No
row_76	SDF2L1	null	null	2126	0.053777698427438736	0.39536455	No
row_77	GMPS	null	null	2197	0.050943486392498016	0.3904445	No
row_78	PNO1	null	null	2235	0.04964166507124901	0.3888678	No
row_79	PSME3	null	null	2277	0.047977712005376816	0.3868037	No
row_80	SRD5A1	null	null	2330	0.04596010223031044	0.38351464	No
row_81	PITPNB	null	null	2434	0.0418521985411644	0.37478268	No
row_82	EDEM1	null	null	2443	0.0415191575884819	0.37582955	No
row_83	GTF2H1	null	null	2503	0.039502620697021484	0.37152776	No
row_84	SYTL2	null	null	2522	0.03893369436264038	0.37142712	No
row_85	PSMC6	null	null	2532	0.038449425250291824	0.3722325	No
row_86	PFKL	null	null	2621	0.03546329215168953	0.36475894	No
row_87	COPS5	null	null	2635	0.03492758050560951	0.36499318	No
row_88	FDXR	null	null	2642	0.03469639644026756	0.36593866	No
row_89	SLC1A5	null	null	2665	0.03404203802347183	0.36520517	No
row_90	UNG	null	null	2727	0.032085686922073364	0.36036286	No
row_91	POLR3G	null	null	2811	0.030212420970201492	0.35316804	No
row_92	SLC9A3R1	null	null	2862	0.02878900244832039	0.34931114	No
row_93	BUB1	null	null	2888	0.027879977598786354	0.3479906	No
row_94	ACTR2	null	null	2953	0.02609053999185562	0.34256876	No
row_95	NFYC	null	null	3111	0.02226407453417778	0.3273868	No
row_96	RPA1	null	null	3239	0.019577449187636375	0.31517652	No
row_97	GSR	null	null	3274	0.018688777461647987	0.31251383	No
row_98	PPP1R15A	null	null	3296	0.018278174102306366	0.3111728	No
row_99	NFKBIB	null	null	3480	0.01426776684820652	0.29294997	No
row_100	SORD	null	null	3535	0.013075892813503742	0.28797242	No
row_101	INSIG1	null	null	3553	0.012753443792462349	0.28679472	No
row_102	HSPA4	null	null	3742	0.009115498512983322	0.2678242	No
row_103	CORO1A	null	null	3747	0.009077589027583599	0.267821	No
row_104	BCAT1	null	null	3755	0.008957011625170708	0.2675031	No
row_105	SHMT2	null	null	3865	0.006906408350914717	0.25657734	No
row_106	FKBP2	null	null	3905	0.006109647918492556	0.2528321	No
row_107	NFIL3	null	null	4056	0.003234617644920945	0.23751402	No
row_108	PSAT1	null	null	4318	-0.001405124319717288	0.21067014	No
row_109	RIT1	null	null	4461	-0.0037802238948643208	0.19620137	No
row_110	GGA2	null	null	4534	-0.005174147430807352	0.18901193	No
row_111	STARD4	null	null	4548	-0.005484685301780701	0.18791896	No
row_112	NUFIP1	null	null	4665	-0.00704052671790123	0.17627756	No
row_113	LDLR	null	null	4731	-0.007846487686038017	0.16993023	No
row_114	USO1	null	null	4771	-0.008347420953214169	0.1662859	No
row_115	IMMT	null	null	4844	-0.009973146952688694	0.15931278	No
row_116	CCNF	null	null	4868	-0.010347133502364159	0.15740807	No
row_117	ADIPOR2	null	null	4936	-0.0115444241091609	0.15102126	No
row_118	PHGDH	null	null	5207	-0.015556626953184605	0.123887464	No
row_119	PGM1	null	null	5339	-0.01735379546880722	0.11116458	No
row_120	ASNS	null	null	5370	-0.017841599881649017	0.10887606	No
row_121	XBP1	null	null	5510	-0.020235052332282066	0.09545831	No
row_122	ERO1A	null	null	5520	-0.02047102153301239	0.095453255	No
row_123	LTA4H	null	null	5586	-0.021586185321211815	0.08972528	No
row_124	GCLC	null	null	5628	-0.022314611822366714	0.08650437	No
row_125	CDC25A	null	null	5789	-0.025049999356269836	0.07113872	No
row_126	DHCR24	null	null	5843	-0.02621261030435562	0.06685641	No
row_127	BHLHE40	null	null	6102	-0.0308525487780571	0.04164923	No
row_128	NMT1	null	null	6122	-0.03130851686000824	0.04110178	No
row_129	IDI1	null	null	6154	-0.031932394951581955	0.039345343	No
row_130	RRM2	null	null	6214	-0.03324296697974205	0.034761384	No
row_131	MCM2	null	null	6282	-0.03443017601966858	0.029406201	No
row_132	ACLY	null	null	6411	-0.036644961684942245	0.017862195	No
row_133	VLDLR	null	null	6518	-0.03893452137708664	0.008689438	No
row_134	TBK1	null	null	6598	-0.04050859436392784	0.0023711415	No
row_135	DDIT4	null	null	6713	-0.043152544647455215	-0.007436219	No
row_136	CYP51A1	null	null	7249	-0.05659158527851105	-0.06003984	No
row_137	GSK3B	null	null	7351	-0.05930605158209801	-0.06777883	No
row_138	IFRD1	null	null	7353	-0.05940362438559532	-0.06520415	No
row_139	MTHFD2L	null	null	7377	-0.060064446181058884	-0.06486771	No
row_140	SERPINH1	null	null	7462	-0.06207570806145668	-0.07072928	No
row_141	ACACA	null	null	7654	-0.06780161708593369	-0.08736366	No
row_142	MCM4	null	null	7658	-0.06799352169036865	-0.08460795	No
row_143	SLC37A4	null	null	7693	-0.06947825103998184	-0.08498119	No
row_144	SLC1A4	null	null	7745	-0.07155662775039673	-0.08701331	No
row_145	STC1	null	null	7777	-0.07246086746454239	-0.08694282	No
row_146	NUP205	null	null	7962	-0.07979555428028107	-0.1023149	No
row_147	ELOVL5	null	null	8115	-0.08591367304325104	-0.114112206	No
row_148	TMEM97	null	null	8161	-0.08760733902454376	-0.11480225	No
row_149	SSR1	null	null	8183	-0.08876941353082657	-0.11296568	No
row_150	SC5D	null	null	8206	-0.08956696093082428	-0.11119625	No
row_151	GLA	null	null	8303	-0.094564288854599	-0.116830416	No
row_152	ADD3	null	null	8338	-0.09611331671476364	-0.11600301	No
row_153	LGMN	null	null	8379	-0.09797504544258118	-0.11571023	No
row_154	PIK3R3	null	null	8411	-0.09966002404689789	-0.114413664	No
row_155	TFRC	null	null	8715	-0.11866967380046844	-0.14030142	No
row_156	M6PR	null	null	8772	-0.12305870652198792	-0.14052741	No
row_157	P4HA1	null	null	8810	-0.125468447804451	-0.13868603	No
row_158	SKAP2	null	null	8827	-0.12640437483787537	-0.13463749	No
row_159	SEC11A	null	null	9002	-0.1425243318080902	-0.14615098	No
row_160	FADS1	null	null	9044	-0.14654475450515747	-0.14377189	No
row_161	FADS2	null	null	9078	-0.15010307729244232	-0.14040765	No
row_162	SLC2A3	null	null	9156	-0.15920032560825348	-0.14116941	No
row_163	PLOD2	null	null	9169	-0.16131745278835297	-0.13513471	No
row_164	RPN1	null	null	9243	-0.1714475452899933	-0.13493203	No
row_165	BTG2	null	null	9304	-0.1809317022562027	-0.1329616	No
row_166	ACSL3	null	null	9338	-0.18719561398029327	-0.12792532	No
row_167	HSP90B1	null	null	9365	-0.19327250123023987	-0.121893466	No
row_168	RDH11	null	null	9422	-0.2051834762096405	-0.118417464	No
row_169	TM7SF2	null	null	9450	-0.21288812160491943	-0.11160447	No
row_170	HSPA5	null	null	9533	-0.233628511428833	-0.10952665	No
row_171	CALR	null	null	9537	-0.23457477986812592	-0.099261835	No
row_172	ATP2A2	null	null	9610	-0.2631208300590515	-0.09482364	No
row_173	HMGCR	null	null	9640	-0.27655866742134094	-0.08534671	No
row_174	HMGCS1	null	null	9718	-0.3285374343395233	-0.078475155	No
row_175	IDH1	null	null	9737	-0.345257967710495	-0.06476739	No
row_176	SCD	null	null	9762	-0.36952683329582214	-0.05058421	No
row_177	SQLE	null	null	9790	-0.40756288170814514	-0.034995727	No
row_178	CANX	null	null	9804	-0.4311012029647827	-0.016902892	No
row_179	CD9	null	null	9832	-0.5442191958427429	0.0048457407	No
