# Supplementary material for: Modeling glioblastoma heterogeneity as a dynamic network of cell states
Source: Mol Syst Biol. 2021 Sep 16;17(9):e10105. doi: 10.15252/msb.202010105 (PMC8444284; doi:10.15252/msb.202010105)
Supplement: Supplementary file 5 — Source Data for Figure 3 [file MSB-17-e10105-s001.zip › Figure3A_sourcedata/GSEA_3065/hallmarks_state1.GseaPreranked.1623416262439/HALLMARK_MYC_TARGETS_V1.xls]

NAME	PROBE	GENE SYMBOL	GENE_TITLE	RANK IN GENE LIST	RANK METRIC SCORE	RUNNING ES	CORE ENRICHMENT
row_0	ODC1	null	null	7	0.7443715929985046	0.02813035	Yes
row_1	SRM	null	null	44	0.49289241433143616	0.043518618	Yes
row_2	LDHA	null	null	80	0.39387962222099304	0.05517223	Yes
row_3	PSMA7	null	null	103	0.3659512400627136	0.06708557	Yes
row_4	COX5A	null	null	116	0.34809979796409607	0.07933949	Yes
row_5	RPS2	null	null	124	0.34157219529151917	0.09185664	Yes
row_6	NPM1	null	null	129	0.3352879285812378	0.104439974	Yes
row_7	PPIA	null	null	150	0.3243069052696228	0.11494561	Yes
row_8	RPS6	null	null	151	0.3211151957511902	0.12739259	Yes
row_9	RANBP1	null	null	154	0.32004261016845703	0.13959149	Yes
row_10	RAN	null	null	194	0.2973209023475647	0.1470893	Yes
row_11	EEF1B2	null	null	197	0.2964794933795929	0.15837486	Yes
row_12	RPS3	null	null	222	0.2871306538581848	0.16702648	Yes
row_13	POLD2	null	null	241	0.2798573970794678	0.17601568	Yes
row_14	C1QBP	null	null	261	0.2747258245944977	0.18470272	Yes
row_15	SLC25A3	null	null	275	0.26908084750175476	0.19379048	Yes
row_16	SNRPG	null	null	287	0.2637746036052704	0.20287906	Yes
row_17	HPRT1	null	null	289	0.26274803280830383	0.21296038	Yes
row_18	DEK	null	null	296	0.26079022884368896	0.22244953	Yes
row_19	PSMD8	null	null	298	0.2602216899394989	0.23243292	Yes
row_20	RPL14	null	null	299	0.2601354420185089	0.24251622	Yes
row_21	RPS5	null	null	300	0.2599779963493347	0.2525934	Yes
row_22	PPM1G	null	null	353	0.23917925357818604	0.25649527	Yes
row_23	PTGES3	null	null	359	0.23737238347530365	0.26517996	Yes
row_24	RPL18	null	null	383	0.23001033067703247	0.27172077	Yes
row_25	UBE2L3	null	null	388	0.228879913687706	0.28017953	Yes
row_26	NME1	null	null	395	0.2272036075592041	0.28836682	Yes
row_27	RPL22	null	null	396	0.226955845952034	0.29716402	Yes
row_28	HSPD1	null	null	397	0.22654223442077637	0.3059452	Yes
row_29	TXNL4A	null	null	401	0.22581158578395844	0.31438828	Yes
row_30	CCT5	null	null	440	0.21840836107730865	0.31893057	Yes
row_31	PSMB3	null	null	444	0.21768690645694733	0.3270587	Yes
row_32	RPS10	null	null	450	0.21519480645656586	0.33488378	Yes
row_33	RPLP0	null	null	452	0.21500055491924286	0.34311432	Yes
row_34	PSMB2	null	null	456	0.2138688713312149	0.35109448	Yes
row_35	CNBP	null	null	465	0.21246616542339325	0.358504	Yes
row_36	EIF4G2	null	null	466	0.21245470643043518	0.36673912	Yes
row_37	CDC20	null	null	469	0.21188588440418243	0.37474567	Yes
row_38	TCP1	null	null	475	0.21086420118808746	0.38240287	Yes
row_39	SNRPD2	null	null	496	0.20640534162521362	0.38833845	Yes
row_40	RACK1	null	null	510	0.20380224287509918	0.39489588	Yes
row_41	CYC1	null	null	511	0.20346581935882568	0.40278256	Yes
row_42	HDGF	null	null	512	0.20306482911109924	0.4106537	Yes
row_43	SERBP1	null	null	516	0.20173707604408264	0.41816363	Yes
row_44	HSP90AB1	null	null	521	0.20060963928699493	0.4255266	Yes
row_45	NHP2	null	null	537	0.1979808509349823	0.4316519	Yes
row_46	LSM7	null	null	540	0.19774366915225983	0.43911028	Yes
row_47	HSPE1	null	null	545	0.19719724357128143	0.44634095	Yes
row_48	CCT7	null	null	558	0.19280725717544556	0.45257547	Yes
row_49	PSMA1	null	null	563	0.19153721630573273	0.45958677	Yes
row_50	RPL6	null	null	572	0.18981513381004333	0.4661183	Yes
row_51	VDAC3	null	null	590	0.18746420741081238	0.47162944	Yes
row_52	EIF2S2	null	null	610	0.18405911326408386	0.4768021	Yes
row_53	G3BP1	null	null	611	0.18382644653320312	0.48392752	Yes
row_54	SNRPD3	null	null	616	0.1830659657716751	0.49061048	Yes
row_55	YWHAQ	null	null	618	0.1829027384519577	0.49759683	Yes
row_56	EIF1AX	null	null	624	0.18236157298088074	0.5041492	Yes
row_57	RSL1D1	null	null	627	0.18183137476444244	0.5109908	Yes
row_58	SET	null	null	634	0.18074479699134827	0.51737726	Yes
row_59	SNRPD1	null	null	647	0.17932727932929993	0.5230893	Yes
row_60	PSMD7	null	null	724	0.16803547739982605	0.52175546	Yes
row_61	ILF2	null	null	729	0.16749751567840576	0.52783495	Yes
row_62	VDAC1	null	null	732	0.16726744174957275	0.534112	Yes
row_63	LSM2	null	null	734	0.16710856556892395	0.54048616	Yes
row_64	EIF4H	null	null	759	0.16401974856853485	0.54436576	Yes
row_65	PA2G4	null	null	780	0.16007238626480103	0.5485054	Yes
row_66	SSBP1	null	null	783	0.15959884226322174	0.5544852	Yes
row_67	PSMC4	null	null	803	0.1565244197845459	0.5585906	Yes
row_68	ERH	null	null	807	0.1561637967824936	0.56433403	Yes
row_69	PSMA4	null	null	837	0.15291056036949158	0.56726676	Yes
row_70	HDDC2	null	null	844	0.15223772823810577	0.5725483	Yes
row_71	GLO1	null	null	855	0.1505233198404312	0.57735026	Yes
row_72	CCT4	null	null	858	0.1498321294784546	0.5829515	Yes
row_73	PGK1	null	null	875	0.14765925705432892	0.587023	Yes
row_74	NDUFAB1	null	null	887	0.1460874378681183	0.5915498	Yes
row_75	MRPL9	null	null	949	0.13996316492557526	0.5906766	Yes
row_76	PHB2	null	null	985	0.1351473033428192	0.5923013	Yes
row_77	ACP1	null	null	1000	0.1338261514902115	0.5960431	Yes
row_78	PRDX3	null	null	1003	0.133484348654747	0.6010107	Yes
row_79	RPL34	null	null	1023	0.1313011348247528	0.6041384	Yes
row_80	XRCC6	null	null	1025	0.13076519966125488	0.6091038	Yes
row_81	SNRPA1	null	null	1032	0.12993358075618744	0.61352074	Yes
row_82	VBP1	null	null	1044	0.12869298458099365	0.6173733	Yes
row_83	PCBP1	null	null	1057	0.12722958624362946	0.6210659	Yes
row_84	IMPDH2	null	null	1060	0.12675340473651886	0.6257726	Yes
row_85	RRP9	null	null	1072	0.12496783584356308	0.6294808	Yes
row_86	AP3S1	null	null	1075	0.12478377670049667	0.6341111	Yes
row_87	SRSF3	null	null	1076	0.12453825026750565	0.6389384	Yes
row_88	ETF1	null	null	1121	0.12042982131242752	0.6390634	Yes
row_89	NOP16	null	null	1154	0.11767502874135971	0.6403206	Yes
row_90	HNRNPC	null	null	1184	0.11374428123235703	0.6417352	Yes
row_91	PSMA2	null	null	1218	0.11086402833461761	0.64262515	Yes
row_92	HNRNPR	null	null	1231	0.10966643691062927	0.645637	Yes
row_93	EIF2S1	null	null	1243	0.10867901891469955	0.64871377	Yes
row_94	EIF3D	null	null	1251	0.10806534439325333	0.65217984	Yes
row_95	PSMD3	null	null	1252	0.10800893604755402	0.6563664	Yes
row_96	GNL3	null	null	1256	0.10774156451225281	0.6602329	Yes
row_97	HNRNPA1	null	null	1313	0.10224433243274689	0.65841395	Yes
row_98	TFDP1	null	null	1318	0.10168016701936722	0.66194224	Yes
row_99	UBA2	null	null	1380	0.0966775119304657	0.6593912	Yes
row_100	MAD2L1	null	null	1394	0.09548432379961014	0.6617501	Yes
row_101	MRPS18B	null	null	1398	0.09529341757297516	0.6651341	Yes
row_102	CCT3	null	null	1412	0.09444158524274826	0.6674525	Yes
row_103	PABPC4	null	null	1472	0.09081432223320007	0.6648807	Yes
row_104	YWHAE	null	null	1494	0.08950695395469666	0.66618186	Yes
row_105	TYMS	null	null	1501	0.08913561701774597	0.6690174	Yes
row_106	PABPC1	null	null	1502	0.08912037312984467	0.6724718	Yes
row_107	HNRNPD	null	null	1509	0.08819783478975296	0.67527103	Yes
row_108	AIMP2	null	null	1560	0.08538471162319183	0.67341805	Yes
row_109	FBL	null	null	1628	0.08040428906679153	0.66961676	Yes
row_110	SNRPB2	null	null	1633	0.08006235212087631	0.67230713	Yes
row_111	PHB	null	null	1652	0.07863570004701614	0.6734966	Yes
row_112	POLE3	null	null	1657	0.07811293005943298	0.6761114	Yes
row_113	MRPL23	null	null	1682	0.07622721046209335	0.67658806	Yes
row_114	NAP1L1	null	null	1717	0.07389556616544724	0.67594177	Yes
row_115	EIF4A1	null	null	1764	0.07143211364746094	0.673961	Yes
row_116	ABCE1	null	null	1790	0.07020161300897598	0.6741008	Yes
row_117	GSPT1	null	null	1797	0.06970445066690445	0.67618316	Yes
row_118	SYNCRIP	null	null	1817	0.06863927096128464	0.67688197	Yes
row_119	CCNA2	null	null	1835	0.06797311455011368	0.6777614	Yes
row_120	TRIM28	null	null	1867	0.0665978491306305	0.677142	No
row_121	SRPK1	null	null	1900	0.06510718911886215	0.6763616	No
row_122	USP1	null	null	1921	0.0640205442905426	0.67677814	No
row_123	PRPF31	null	null	1940	0.06325142085552216	0.6773713	No
row_124	HNRNPA3	null	null	1989	0.06002317741513252	0.6747418	No
row_125	CDK4	null	null	2000	0.05964871495962143	0.67602134	No
row_126	PSMD14	null	null	2025	0.058420851826667786	0.6758078	No
row_127	FAM120A	null	null	2038	0.05759881064295769	0.6768014	No
row_128	RUVBL2	null	null	2064	0.056565962731838226	0.67641264	No
row_129	EIF3B	null	null	2079	0.05592568218708038	0.67713493	No
row_130	KPNB1	null	null	2179	0.05182469263672829	0.6689217	No
row_131	EIF3J	null	null	2271	0.048258740454912186	0.6613963	No
row_132	RNPS1	null	null	2347	0.04526292532682419	0.6554069	No
row_133	PSMD1	null	null	2352	0.04505372792482376	0.65674025	No
row_134	DDX21	null	null	2406	0.04312194511294365	0.6529393	No
row_135	NOLC1	null	null	2417	0.0426827035844326	0.65356123	No
row_136	GOT2	null	null	2496	0.0396379753947258	0.647044	No
row_137	EIF4E	null	null	2517	0.03909273445606232	0.64649427	No
row_138	PSMC6	null	null	2532	0.038449425250291824	0.6465391	No
row_139	PRPS2	null	null	2571	0.0375070795416832	0.6440693	No
row_140	CTPS1	null	null	2594	0.036493729799985886	0.6432123	No
row_141	SNRPA	null	null	2597	0.03644343093037605	0.6444184	No
row_142	COPS5	null	null	2635	0.03492758050560951	0.641952	No
row_143	EXOSC7	null	null	2646	0.03462592512369156	0.64226156	No
row_144	RAD23B	null	null	2654	0.03442004695534706	0.642873	No
row_145	TOMM70	null	null	2664	0.03404642641544342	0.6432634	No
row_146	HDAC2	null	null	2724	0.03216800093650818	0.63841844	No
row_147	DUT	null	null	3005	0.024817030876874924	0.6104697	No
row_148	STARD7	null	null	3048	0.02357400208711624	0.60704684	No
row_149	ORC2	null	null	3085	0.022823121398687363	0.60421443	No
row_150	APEX1	null	null	3102	0.02246125228703022	0.603433	No
row_151	CSTF2	null	null	3248	0.019445285201072693	0.58921516	No
row_152	CUL1	null	null	3336	0.01732957921922207	0.5809039	No
row_153	PCNA	null	null	3540	0.012950120493769646	0.5604456	No
row_154	SRSF2	null	null	3783	0.008339708670973778	0.5357818	No
row_155	PWP1	null	null	3940	0.005396184977144003	0.5198836	No
row_156	PSMA6	null	null	3954	0.005131393671035767	0.5187402	No
row_157	SF3A1	null	null	3962	0.004981541074812412	0.51821053	No
row_158	MYC	null	null	3964	0.00496029295027256	0.5182995	No
row_159	SRSF7	null	null	4413	-0.003023421159014106	0.47215962	No
row_160	BUB3	null	null	4828	-0.009591341018676758	0.4297849	No
row_161	XPOT	null	null	5007	-0.012802395969629288	0.41190222	No
row_162	TUFM	null	null	5247	-0.015974175184965134	0.38784406	No
row_163	TRA2B	null	null	5321	-0.017102031037211418	0.38096952	No
row_164	KPNA2	null	null	5461	-0.019500259310007095	0.36737332	No
row_165	CCT2	null	null	5479	-0.019802618771791458	0.3663856	No
row_166	TARDBP	null	null	5538	-0.020745791494846344	0.3612011	No
row_167	MCM5	null	null	5588	-0.021603688597679138	0.35697913	No
row_168	CDK2	null	null	5964	-0.02860155515372753	0.3193681	No
row_169	CAD	null	null	6013	-0.029410341754555702	0.31555197	No
row_170	DHX15	null	null	6090	-0.030713971704244614	0.30889532	No
row_171	HNRNPA2B1	null	null	6142	-0.03173091635107994	0.30485937	No
row_172	NCBP1	null	null	6162	-0.032094188034534454	0.3041416	No
row_173	NOP56	null	null	6205	-0.03310124948620796	0.30108806	No
row_174	MCM2	null	null	6282	-0.03443017601966858	0.29457545	No
row_175	SRSF1	null	null	6896	-0.0472995899617672	0.23311512	No
row_176	SMARCC1	null	null	6990	-0.04971661791205406	0.22543974	No
row_177	CLNS1A	null	null	7008	-0.05028098449110985	0.22563343	No
row_178	SF3B3	null	null	7232	-0.05610068887472153	0.2047827	No
row_179	SSB	null	null	7242	-0.056292250752449036	0.2060354	No
row_180	IFRD1	null	null	7353	-0.05940362438559532	0.19698022	No
row_181	MCM7	null	null	7397	-0.060536615550518036	0.19488686	No
row_182	MCM6	null	null	7414	-0.06079927086830139	0.19559151	No
row_183	RRM1	null	null	7556	-0.0651174783706665	0.18355697	No
row_184	NCBP2	null	null	7645	-0.06761592626571655	0.17709167	No
row_185	MCM4	null	null	7658	-0.06799352169036865	0.1784882	No
row_186	CDC45	null	null	7751	-0.07175667583942413	0.17177038	No
row_187	XPO1	null	null	7863	-0.07587451487779617	0.16325037	No
row_188	CBX3	null	null	7976	-0.08032582700252533	0.15479967	No
row_189	UBE2E1	null	null	8237	-0.09134526550769806	0.13149473	No
row_190	RFC4	null	null	8292	-0.09412382543087006	0.1295675	No
row_191	HNRNPU	null	null	8616	-0.11236012727022171	0.10057223	No
row_192	DDX18	null	null	8676	-0.11570323258638382	0.09896519	No
row_193	PRDX4	null	null	9457	-0.21491748094558716	0.026758848	No
row_194	CANX	null	null	9804	-0.4311012029647827	0.0077437204	No
