# Supplementary material for: Modeling glioblastoma heterogeneity as a dynamic network of cell states
Source: Mol Syst Biol. 2021 Sep 16;17(9):e10105. doi: 10.15252/msb.202010105 (PMC8444284; doi:10.15252/msb.202010105)
Supplement: Supplementary file 5 — Source Data for Figure 3 [file MSB-17-e10105-s001.zip › Figure3A_sourcedata/GSEA_3065/hallmarks_state1.GseaPreranked.1623416262439/HALLMARK_MYC_TARGETS_V2.xls]

NAME	PROBE	GENE SYMBOL	GENE_TITLE	RANK IN GENE LIST	RANK METRIC SCORE	RUNNING ES	CORE ENRICHMENT
row_0	SRM	null	null	44	0.49289241433143616	0.12589379	Yes
row_1	NPM1	null	null	129	0.3352879285812378	0.2060315	Yes
row_2	HSPD1	null	null	397	0.22654223442077637	0.23878755	Yes
row_3	HSPE1	null	null	545	0.19719724357128143	0.2759906	Yes
row_4	DCTPP1	null	null	566	0.19080722332000732	0.32442442	Yes
row_5	PA2G4	null	null	780	0.16007238626480103	0.3450931	Yes
row_6	RRP9	null	null	1072	0.12496783584356308	0.3485409	Yes
row_7	NOP16	null	null	1154	0.11767502874135971	0.3714251	Yes
row_8	GNL3	null	null	1256	0.10774156451225281	0.3896471	Yes
row_9	NDUFAF4	null	null	1276	0.10607615113258362	0.41577125	Yes
row_10	PLK1	null	null	1403	0.09499242156744003	0.42807758	Yes
row_11	TBRG4	null	null	1442	0.09276822209358215	0.4487487	Yes
row_12	FARSA	null	null	1487	0.0899081826210022	0.46805295	Yes
row_13	AIMP2	null	null	1560	0.08538471162319183	0.48331198	Yes
row_14	PHB	null	null	1652	0.07863570004701614	0.49485287	Yes
row_15	WDR74	null	null	1767	0.07139308005571365	0.502138	Yes
row_16	GRWD1	null	null	1976	0.060607850551605225	0.49700698	Yes
row_17	CDK4	null	null	2000	0.05964871495962143	0.5104441	Yes
row_18	BYSL	null	null	2007	0.059245139360427856	0.52550405	Yes
row_19	IMP4	null	null	2051	0.057170722633600235	0.5362509	Yes
row_20	PES1	null	null	2288	0.047628141939640045	0.524838	Yes
row_21	EXOSC5	null	null	2296	0.04743547737598419	0.53667253	Yes
row_22	NIP7	null	null	2395	0.04354185611009598	0.53821886	Yes
row_23	NOLC1	null	null	2417	0.0426827035844326	0.5473719	Yes
row_24	PPAN	null	null	2668	0.033925123512744904	0.53091025	No
row_25	UNG	null	null	2727	0.032085686922073364	0.533496	No
row_26	MRTO4	null	null	2949	0.026203520596027374	0.51794237	No
row_27	WDR43	null	null	3272	0.018741723150014877	0.49013937	No
row_28	RABEPK	null	null	3433	0.01519286260008812	0.47787952	No
row_29	SORD	null	null	3535	0.013075892813503742	0.4710624	No
row_30	PUS1	null	null	3756	0.008949259296059608	0.45104674	No
row_31	TFB2M	null	null	3770	0.008732532151043415	0.45203388	No
row_32	PPRC1	null	null	3863	0.006959351245313883	0.44451457	No
row_33	MYC	null	null	3964	0.00496029295027256	0.43565258	No
row_34	SUPV3L1	null	null	3969	0.004865650087594986	0.43653262	No
row_35	TCOF1	null	null	4010	0.004143930971622467	0.4335591	No
row_36	NOC4L	null	null	4215	5.287715466693044E-4	0.41294405	No
row_37	PRMT3	null	null	4403	-0.0029203067533671856	0.39469114	No
row_38	LAS1L	null	null	4747	-0.008078055456280708	0.36193106	No
row_39	MYBBP1A	null	null	5147	-0.01471977960318327	0.32523027	No
row_40	PLK4	null	null	5414	-0.018576256930828094	0.30308092	No
row_41	MCM5	null	null	5588	-0.021603688597679138	0.29119414	No
row_42	MPHOSPH10	null	null	5740	-0.02424902655184269	0.2822453	No
row_43	RRP12	null	null	5826	-0.02574627846479416	0.28040734	No
row_44	NOP56	null	null	6205	-0.03310124948620796	0.25070503	No
row_45	SLC19A1	null	null	7027	-0.050839513540267944	0.18062377	No
row_46	UTP20	null	null	7402	-0.060578037053346634	0.15859602	No
row_47	MCM4	null	null	7658	-0.06799352169036865	0.15063672	No
row_48	CBX3	null	null	7976	-0.08032582700252533	0.13963145	No
row_49	TMEM97	null	null	8161	-0.08760733902454376	0.14408353	No
row_50	DDX18	null	null	8676	-0.11570323258638382	0.12239287	No
