# Supplementary material for: Modeling glioblastoma heterogeneity as a dynamic network of cell states
Source: Mol Syst Biol. 2021 Sep 16;17(9):e10105. doi: 10.15252/msb.202010105 (PMC8444284; doi:10.15252/msb.202010105)
Supplement: Supplementary file 5 — Source Data for Figure 3 [file MSB-17-e10105-s001.zip › Figure3A_sourcedata/GSEA_3065/hallmarks_state1.GseaPreranked.1623416262439/HALLMARK_MYOGENESIS.xls]

NAME	PROBE	GENE SYMBOL	GENE_TITLE	RANK IN GENE LIST	RANK METRIC SCORE	RUNNING ES	CORE ENRICHMENT
row_0	NQO1	null	null	10	0.6925576329231262	0.04725764	No
row_1	IGFBP3	null	null	15	0.6639971137046814	0.0931378	No
row_2	VIPR1	null	null	42	0.5010474920272827	0.12540855	No
row_3	MYH9	null	null	140	0.3276243507862091	0.138329	No
row_4	TAGLN	null	null	147	0.3255334496498108	0.16040933	No
row_5	GSN	null	null	213	0.29037123918533325	0.17400508	No
row_6	TPM3	null	null	225	0.28624457120895386	0.19283517	No
row_7	MYLK	null	null	260	0.2747806906700134	0.20851411	No
row_8	CDKN1A	null	null	262	0.2742377817630768	0.22752976	No
row_9	PDLIM7	null	null	644	0.17973139882087708	0.20109834	No
row_10	IGFBP7	null	null	658	0.17737846076488495	0.21213454	No
row_11	COL6A2	null	null	661	0.1767415851354599	0.2242512	No
row_12	SVIL	null	null	676	0.1753784567117691	0.2350457	No
row_13	CNN3	null	null	727	0.16785921156406403	0.24163467	No
row_14	TPM2	null	null	753	0.16534282267093658	0.25060472	No
row_15	STC2	null	null	922	0.14245426654815674	0.24335594	No
row_16	ACSL1	null	null	962	0.1384245902299881	0.24901779	No
row_17	WWTR1	null	null	1009	0.13272100687026978	0.2535662	No
row_18	CKB	null	null	1368	0.09802869707345963	0.22379102	No
row_19	SOD3	null	null	1405	0.09487850219011307	0.22672392	No
row_20	BIN1	null	null	1406	0.09472610801458359	0.23332757	No
row_21	MYO1C	null	null	1500	0.0891495943069458	0.23003227	No
row_22	CRAT	null	null	1515	0.08802866190671921	0.23473737	No
row_23	BAG1	null	null	1614	0.08150830864906311	0.23039807	No
row_24	GABARAPL2	null	null	1782	0.07077488303184509	0.2182546	No
row_25	MYL6B	null	null	2034	0.057729385793209076	0.19661184	No
row_26	TGFB1	null	null	2040	0.057577818632125854	0.20011446	No
row_27	FLII	null	null	2136	0.05338864028453827	0.19412164	No
row_28	SPEG	null	null	2157	0.0526401624083519	0.19574614	No
row_29	GADD45B	null	null	2252	0.04896804690361023	0.18954742	No
row_30	LPIN1	null	null	2380	0.04384417459368706	0.17961691	No
row_31	KIFC3	null	null	2398	0.043476831167936325	0.18090938	No
row_32	SH3BGR	null	null	2572	0.037484508007764816	0.16583157	No
row_33	FKBP1B	null	null	2785	0.03068404830992222	0.14629154	No
row_34	OCEL1	null	null	2824	0.03000694327056408	0.14449753	No
row_35	MAPRE3	null	null	3440	0.015092357061803341	0.082659796	No
row_36	PICK1	null	null	3486	0.014132961630821228	0.07904335	No
row_37	MRAS	null	null	3667	0.010489283129572868	0.0613678	No
row_38	SMTN	null	null	3761	0.008883546106517315	0.052476924	No
row_39	SORBS3	null	null	3765	0.008789545856416225	0.05278289	No
row_40	TEAD4	null	null	3907	0.006095655728131533	0.038789183	No
row_41	ITGB1	null	null	3956	0.00510188564658165	0.03423637	No
row_42	MAPK12	null	null	3963	0.004975353367626667	0.03396966	No
row_43	DAPK2	null	null	3978	0.00470607029274106	0.032866094	No
row_44	SYNGR2	null	null	4130	0.002077221404761076	0.017569652	No
row_45	DMD	null	null	4140	0.0019289718475192785	0.016783787	No
row_46	FDPS	null	null	4450	-0.0035436481703072786	-0.014567498	No
row_47	RIT1	null	null	4461	-0.0037802238948643208	-0.015326567	No
row_48	FGF2	null	null	4570	-0.005792043637484312	-0.02596686	No
row_49	PSEN2	null	null	5019	-0.012991171330213547	-0.07087366	No
row_50	SH2B1	null	null	5027	-0.013085836544632912	-0.07067723	No
row_51	MEF2D	null	null	5259	-0.016182029619812965	-0.09317118	No
row_52	CHRNB1	null	null	5367	-0.017773859202861786	-0.10287393	No
row_53	PKIA	null	null	5506	-0.02021142840385437	-0.1155768	No
row_54	EFS	null	null	5642	-0.022690149024128914	-0.12780009	No
row_55	MEF2A	null	null	5885	-0.02720182202756405	-0.15065068	No
row_56	DTNA	null	null	6001	-0.029169270768761635	-0.1603771	No
row_57	LARGE1	null	null	6016	-0.029445301741361618	-0.15975602	No
row_58	BHLHE40	null	null	6102	-0.0308525487780571	-0.1662973	No
row_59	HDAC5	null	null	6550	-0.03949357196688652	-0.20925428	No
row_60	SCHIP1	null	null	6575	-0.040060386061668396	-0.20891578	No
row_61	PRNP	null	null	6661	-0.04198862612247467	-0.21468073	No
row_62	KCNH2	null	null	6689	-0.04279428720474243	-0.21445844	No
row_63	DMPK	null	null	6879	-0.04655357822775841	-0.23054017	No
row_64	REEP1	null	null	6897	-0.047316424548625946	-0.22898003	No
row_65	SSPN	null	null	6940	-0.04844199866056442	-0.22989792	No
row_66	IFRD1	null	null	7353	-0.05940362438559532	-0.2678878	No
row_67	PFKM	null	null	7421	-0.06090201437473297	-0.27049357	No
row_68	ABLIM1	null	null	7806	-0.07360349595546722	-0.30463028	No
row_69	AGL	null	null	7897	-0.07734403759241104	-0.3084418	No
row_70	ADCY9	null	null	8107	-0.08565188199281693	-0.32384306	No
row_71	EIF4A2	null	null	8210	-0.08998417109251022	-0.32800052	No
row_72	AKT2	null	null	8356	-0.09703163057565689	-0.33606383	No
row_73	PDE4DIP	null	null	8453	-0.10213200747966766	-0.33876088	No
row_74	SORBS1	null	null	8508	-0.10558420419692993	-0.33692232	No
row_75	MEF2C	null	null	8606	-0.11190195381641388	-0.33904052	Yes
row_76	ITGA7	null	null	8639	-0.11358678340911865	-0.33439437	Yes
row_77	ADAM12	null	null	8684	-0.11591576039791107	-0.330813	Yes
row_78	GAA	null	null	8798	-0.12442851066589355	-0.33369407	Yes
row_79	ITGB4	null	null	8832	-0.12696616351604462	-0.32821748	Yes
row_80	PLXNB2	null	null	8857	-0.12931270897388458	-0.32165694	Yes
row_81	AEBP1	null	null	8877	-0.13147106766700745	-0.31443465	Yes
row_82	SLC6A8	null	null	9101	-0.15202182531356812	-0.32664073	Yes
row_83	SPTAN1	null	null	9199	-0.16523438692092896	-0.32504094	Yes
row_84	TSC2	null	null	9271	-0.17487116158008575	-0.32011062	Yes
row_85	EPHB3	null	null	9329	-0.18606601655483246	-0.31296822	Yes
row_86	SIRT2	null	null	9386	-0.19827985763549805	-0.3048721	Yes
row_87	FHL1	null	null	9398	-0.20009182393550873	-0.29204798	Yes
row_88	NAV2	null	null	9505	-0.22656919062137604	-0.28709272	Yes
row_89	ATP6AP1	null	null	9582	-0.2537841200828552	-0.27717245	Yes
row_90	ERBB3	null	null	9601	-0.2584426701068878	-0.2609963	Yes
row_91	ITGB5	null	null	9676	-0.29555076360702515	-0.24795984	Yes
row_92	CRYAB	null	null	9722	-0.3328692317008972	-0.22935623	Yes
row_93	AGRN	null	null	9726	-0.33514729142189026	-0.2062989	Yes
row_94	SPARC	null	null	9738	-0.34689924120903015	-0.18324038	Yes
row_95	SCD	null	null	9762	-0.36952683329582214	-0.15983155	Yes
row_96	NOTCH1	null	null	9780	-0.3907056152820587	-0.13433273	Yes
row_97	COL4A2	null	null	9786	-0.40152639150619507	-0.10685244	Yes
row_98	CLU	null	null	9795	-0.41829004883766174	-0.07851029	Yes
row_99	APP	null	null	9819	-0.49533313512802124	-0.04633113	Yes
row_100	NCAM1	null	null	9862	-0.7511441707611084	0.0017384333	Yes
