# Supplementary material for: Modeling glioblastoma heterogeneity as a dynamic network of cell states
Source: Mol Syst Biol. 2021 Sep 16;17(9):e10105. doi: 10.15252/msb.202010105 (PMC8444284; doi:10.15252/msb.202010105)
Supplement: Supplementary file 5 — Source Data for Figure 3 [file MSB-17-e10105-s001.zip › Figure3A_sourcedata/GSEA_3065/hallmarks_state1.GseaPreranked.1623416262439/HALLMARK_NOTCH_SIGNALING.xls]

NAME	PROBE	GENE SYMBOL	GENE_TITLE	RANK IN GENE LIST	RANK METRIC SCORE	RUNNING ES	CORE ENRICHMENT
row_0	CCND1	null	null	29	0.5658515095710754	0.1834696	No
row_1	RBX1	null	null	389	0.22842074930667877	0.22229514	No
row_2	WNT5A	null	null	1503	0.08911501616239548	0.13872671	No
row_3	SKP1	null	null	1999	0.05968474969267845	0.108165815	No
row_4	SAP30	null	null	2022	0.058730680495500565	0.12528168	No
row_5	CUL1	null	null	3336	0.01732957921922207	-0.0022276728	No
row_6	DTX2	null	null	3600	0.011678538285195827	-0.025064593	No
row_7	KAT2A	null	null	4427	-0.003272684058174491	-0.10779327	No
row_8	APH1A	null	null	4452	-0.0036302402149885893	-0.1090324	No
row_9	FZD7	null	null	4561	-0.00564083456993103	-0.1181319	No
row_10	TCF7L2	null	null	4707	-0.007524855434894562	-0.13036479	No
row_11	PSEN2	null	null	5019	-0.012991171330213547	-0.15763941	No
row_12	FBXW11	null	null	6201	-0.03303420916199684	-0.26658225	No
row_13	JAG1	null	null	7426	-0.060991283506155014	-0.3706778	No
row_14	FZD1	null	null	7685	-0.06916390359401703	-0.37406966	No
row_15	LFNG	null	null	7784	-0.07273078709840775	-0.3600527	No
row_16	PSENEN	null	null	8463	-0.10250730812549591	-0.39507365	No
row_17	ST3GAL6	null	null	8941	-0.13778077065944672	-0.39808062	Yes
row_18	NOTCH2	null	null	9279	-0.1765166074037552	-0.37412202	Yes
row_19	HES1	null	null	9280	-0.17679817974567413	-0.3158783	Yes
row_20	NOTCH3	null	null	9501	-0.22584965825080872	-0.2637967	Yes
row_21	PRKCA	null	null	9569	-0.2483205497264862	-0.1887888	Yes
row_22	MAML2	null	null	9642	-0.27721965312957764	-0.104767814	Yes
row_23	NOTCH1	null	null	9780	-0.3907056152820587	0.010044587	Yes
