# Supplementary material for: Modeling glioblastoma heterogeneity as a dynamic network of cell states
Source: Mol Syst Biol. 2021 Sep 16;17(9):e10105. doi: 10.15252/msb.202010105 (PMC8444284; doi:10.15252/msb.202010105)
Supplement: Supplementary file 5 — Source Data for Figure 3 [file MSB-17-e10105-s001.zip › Figure3A_sourcedata/GSEA_3065/hallmarks_state1.GseaPreranked.1623416262439/HALLMARK_OXIDATIVE_PHOSPHORYLATION.xls]

NAME	PROBE	GENE SYMBOL	GENE_TITLE	RANK IN GENE LIST	RANK METRIC SCORE	RUNNING ES	CORE ENRICHMENT
row_0	LDHA	null	null	80	0.39387962222099304	0.0089531485	Yes
row_1	NDUFS6	null	null	105	0.36294904351234436	0.022336172	Yes
row_2	COX5A	null	null	116	0.34809979796409607	0.03651567	Yes
row_3	UQCRH	null	null	144	0.3259320557117462	0.047971334	Yes
row_4	SLC25A4	null	null	157	0.3182872533798218	0.060641546	Yes
row_5	MRPL15	null	null	165	0.3128371834754944	0.0735898	Yes
row_6	MRPL34	null	null	176	0.30704250931739807	0.0859751	Yes
row_7	UQCR10	null	null	177	0.3068874776363373	0.099386044	Yes
row_8	NDUFB4	null	null	200	0.29482734203338623	0.10999864	Yes
row_9	CYCS	null	null	203	0.2940349876880646	0.12264145	Yes
row_10	GPX4	null	null	234	0.28286075592041016	0.13190518	Yes
row_11	SLC25A5	null	null	254	0.2757502794265747	0.14199384	Yes
row_12	UQCRFS1	null	null	265	0.27326300740242004	0.15290298	Yes
row_13	SLC25A3	null	null	275	0.26908084750175476	0.1637326	Yes
row_14	ECHS1	null	null	283	0.2659446895122528	0.17463167	Yes
row_15	COX8A	null	null	301	0.2598073482513428	0.1842301	Yes
row_16	COX7A2	null	null	322	0.2524567246437073	0.1931976	Yes
row_17	ATP5F1B	null	null	330	0.2502595782279968	0.2034112	Yes
row_18	MDH2	null	null	333	0.24840787053108215	0.21406013	Yes
row_19	NDUFS8	null	null	345	0.2420366108417511	0.22350143	Yes
row_20	NDUFA6	null	null	347	0.24152471125125885	0.23395279	Yes
row_21	TOMM22	null	null	364	0.23681896924972534	0.24264988	Yes
row_22	ATP5F1E	null	null	386	0.22917498648166656	0.25049672	Yes
row_23	COX5B	null	null	400	0.22583888471126556	0.25902373	Yes
row_24	TIMM13	null	null	403	0.22545789182186127	0.26866972	Yes
row_25	NDUFV2	null	null	419	0.2226000726222992	0.27684867	Yes
row_26	UQCRQ	null	null	438	0.21965467929840088	0.2845892	Yes
row_27	ATP5MG	null	null	445	0.21768350899219513	0.2934825	Yes
row_28	ATP5MF	null	null	447	0.2164059728384018	0.30283618	Yes
row_29	MRPS15	null	null	486	0.20859403908252716	0.30802852	Yes
row_30	CYC1	null	null	511	0.20346581935882568	0.31444216	Yes
row_31	ATP5F1C	null	null	523	0.20041978359222412	0.32206482	Yes
row_32	COX7B	null	null	526	0.19983087480068207	0.3305909	Yes
row_33	ATP5PF	null	null	533	0.19830122590065002	0.3386372	Yes
row_34	PDP1	null	null	536	0.1980009227991104	0.34708333	Yes
row_35	ISCU	null	null	542	0.19752393662929535	0.3551989	Yes
row_36	NDUFB2	null	null	544	0.1972924768924713	0.36371732	Yes
row_37	ATP6V1F	null	null	560	0.19252780079841614	0.37058213	Yes
row_38	COX17	null	null	565	0.19127017259597778	0.37852764	Yes
row_39	MPC1	null	null	577	0.18933890759944916	0.38566607	Yes
row_40	MRPS12	null	null	585	0.18823325634002686	0.39316913	Yes
row_41	VDAC3	null	null	590	0.18746420741081238	0.40094835	Yes
row_42	SDHB	null	null	606	0.1850605458021164	0.40748683	Yes
row_43	COX6C	null	null	617	0.18300510942935944	0.41445172	Yes
row_44	NDUFA8	null	null	656	0.17783375084400177	0.41829982	Yes
row_45	COX6B1	null	null	663	0.1762806624174118	0.42538384	Yes
row_46	COX4I1	null	null	675	0.1755417138338089	0.43191934	Yes
row_47	SLC25A11	null	null	685	0.174913227558136	0.43863383	Yes
row_48	COX7C	null	null	697	0.17243614792823792	0.4450336	Yes
row_49	NDUFC1	null	null	706	0.1711750477552414	0.451688	Yes
row_50	ATP5PD	null	null	728	0.16776759922504425	0.45685136	Yes
row_51	VDAC1	null	null	732	0.16726744174957275	0.46385118	Yes
row_52	NDUFB3	null	null	766	0.1624426543712616	0.46754295	Yes
row_53	ATP5PO	null	null	772	0.16151250898838043	0.4740848	Yes
row_54	UQCRC1	null	null	773	0.16135971248149872	0.4811362	Yes
row_55	ATP6V1E1	null	null	778	0.16031664609909058	0.48772904	Yes
row_56	ATP5MC3	null	null	796	0.15699000656604767	0.4928344	Yes
row_57	ATP5F1D	null	null	818	0.15477225184440613	0.49742985	Yes
row_58	ATP5MC1	null	null	820	0.1544923633337021	0.5040779	Yes
row_59	NDUFA2	null	null	830	0.1533840298652649	0.5098516	Yes
row_60	ALAS1	null	null	831	0.15325915813446045	0.516549	Yes
row_61	ATP5MC2	null	null	832	0.15322795510292053	0.52324504	Yes
row_62	TIMM17A	null	null	839	0.15285879373550415	0.5293055	Yes
row_63	NDUFB7	null	null	854	0.15059980750083923	0.5344413	Yes
row_64	MTX2	null	null	886	0.14618752896785736	0.5376292	Yes
row_65	NDUFAB1	null	null	887	0.1460874378681183	0.5440132	Yes
row_66	GRPEL1	null	null	904	0.14422617852687836	0.548664	Yes
row_67	UQCR11	null	null	918	0.14283674955368042	0.5535638	Yes
row_68	SLC25A6	null	null	939	0.14099439978599548	0.5576604	Yes
row_69	NQO2	null	null	971	0.13695044815540314	0.5604446	Yes
row_70	PHB2	null	null	985	0.1351473033428192	0.5650084	Yes
row_71	COX7A2L	null	null	990	0.13451291620731354	0.5704736	Yes
row_72	PRDX3	null	null	1003	0.133484348654747	0.57506794	Yes
row_73	BAX	null	null	1029	0.13039283454418182	0.5781851	Yes
row_74	NDUFB8	null	null	1058	0.1269909292459488	0.5808438	Yes
row_75	VDAC2	null	null	1080	0.12434360384941101	0.5841095	Yes
row_76	TIMM50	null	null	1127	0.11923573166131973	0.584571	Yes
row_77	NDUFB6	null	null	1138	0.1187560185790062	0.5887282	Yes
row_78	MRPL11	null	null	1150	0.11782058328390121	0.59274125	Yes
row_79	ATP5PB	null	null	1152	0.11776535212993622	0.59778434	Yes
row_80	ISCA1	null	null	1158	0.11729412525892258	0.60239387	Yes
row_81	NDUFA1	null	null	1172	0.11510767042636871	0.6060819	Yes
row_82	IDH3A	null	null	1199	0.11246514320373535	0.60831237	Yes
row_83	CASP7	null	null	1205	0.11174196749925613	0.61267924	Yes
row_84	HCCS	null	null	1210	0.11143004894256592	0.61713576	Yes
row_85	FDX1	null	null	1274	0.10627343505620956	0.6152757	Yes
row_86	PDHB	null	null	1277	0.10596666485071182	0.6196999	Yes
row_87	MRPS30	null	null	1287	0.10476432740688324	0.62334895	Yes
row_88	PDHA1	null	null	1370	0.09785257279872894	0.6191592	Yes
row_89	ATP6V0E1	null	null	1421	0.09409943222999573	0.6181093	Yes
row_90	ACAA2	null	null	1425	0.09374023973941803	0.621896	Yes
row_91	ATP6V1D	null	null	1441	0.09277672320604324	0.6244017	Yes
row_92	FH	null	null	1455	0.09198737889528275	0.6270794	Yes
row_93	TIMM8B	null	null	1473	0.09077811986207962	0.6292913	Yes
row_94	TIMM10	null	null	1484	0.08994551002979279	0.63218945	Yes
row_95	ATP5ME	null	null	1524	0.08745673298835754	0.6319849	Yes
row_96	ETFA	null	null	1530	0.08725064992904663	0.6352815	Yes
row_97	CYB5R3	null	null	1534	0.08708292245864868	0.6387773	Yes
row_98	NDUFB1	null	null	1554	0.08572053909301758	0.6405617	Yes
row_99	SURF1	null	null	1565	0.08514733612537384	0.6432502	Yes
row_100	TIMM9	null	null	1590	0.08296697586774826	0.64439803	Yes
row_101	GPI	null	null	1615	0.08147408068180084	0.64548063	Yes
row_102	ECI1	null	null	1698	0.07554099708795547	0.64031595	No
row_103	IDH3B	null	null	1707	0.07473929971456528	0.6427561	No
row_104	HSPA9	null	null	1793	0.07000861316919327	0.63703996	No
row_105	SUCLG1	null	null	1795	0.06976219266653061	0.6399853	No
row_106	ATP5F1A	null	null	1903	0.06496302783489227	0.6317773	No
row_107	NDUFB5	null	null	1905	0.06483962386846542	0.63450754	No
row_108	HSD17B10	null	null	1922	0.06399685144424438	0.6356523	No
row_109	ATP6V1G1	null	null	1946	0.0629335269331932	0.63602793	No
row_110	SDHD	null	null	2039	0.057578206062316895	0.62904584	No
row_111	MDH1	null	null	2144	0.053040891885757446	0.6206266	No
row_112	NDUFV1	null	null	2161	0.052482374012470245	0.6212682	No
row_113	NDUFS3	null	null	2186	0.051555085927248	0.6210434	No
row_114	COX6A1	null	null	2260	0.048674650490283966	0.6156338	No
row_115	DLAT	null	null	2282	0.047887641936540604	0.6155584	No
row_116	NDUFA5	null	null	2339	0.04567762836813927	0.61177295	No
row_117	ECH1	null	null	2355	0.04488911107182503	0.61218596	No
row_118	SUCLA2	null	null	2377	0.04395783320069313	0.61193883	No
row_119	FXN	null	null	2409	0.04303983226418495	0.6106192	No
row_120	NDUFS7	null	null	2430	0.04197417199611664	0.61038864	No
row_121	MRPL35	null	null	2480	0.04039260372519493	0.60709494	No
row_122	GOT2	null	null	2496	0.0396379753947258	0.60727847	No
row_123	MRPS11	null	null	2533	0.03843226656317711	0.60524124	No
row_124	SDHA	null	null	2540	0.03828611597418785	0.60629493	No
row_125	NDUFA9	null	null	2573	0.03744961693882942	0.6046277	No
row_126	NDUFS4	null	null	2596	0.036460936069488525	0.6039497	No
row_127	UQCRB	null	null	2623	0.03532965108752251	0.60280937	No
row_128	ETFB	null	null	2629	0.0351390615105629	0.6038287	No
row_129	TOMM70	null	null	2664	0.03404642641544342	0.6018063	No
row_130	PDHX	null	null	2669	0.03388835862278938	0.6028743	No
row_131	NDUFA7	null	null	2748	0.03150355815887451	0.5961981	No
row_132	OAT	null	null	2778	0.03081018291413784	0.5945505	No
row_133	ACAT1	null	null	2842	0.029316836968064308	0.5893274	No
row_134	MFN2	null	null	2871	0.028389006853103638	0.58767724	No
row_135	DLD	null	null	2976	0.025462763383984566	0.5780528	No
row_136	CS	null	null	3094	0.02265232615172863	0.56696343	No
row_137	HTRA2	null	null	3132	0.02185669355094433	0.5640986	No
row_138	IDH3G	null	null	3238	0.01960732415318489	0.55411506	No
row_139	GLUD1	null	null	3290	0.01843300834298134	0.54965526	No
row_140	COX11	null	null	3434	0.015184312127530575	0.53555524	No
row_141	PMPCA	null	null	3475	0.014351882971823215	0.5320527	No
row_142	CYB5A	null	null	3529	0.01320923026651144	0.52715814	No
row_143	OGDH	null	null	3589	0.011885943822562695	0.5215863	No
row_144	ACAA1	null	null	3782	0.008343351073563099	0.5021285	No
row_145	NDUFA4	null	null	3842	0.007291753776371479	0.49635586	No
row_146	SUPV3L1	null	null	3969	0.004865650087594986	0.48356003	No
row_147	MTRR	null	null	4129	0.002108530839905143	0.46723673	No
row_148	MGST3	null	null	4220	4.076493496540934E-4	0.45796278	No
row_149	DLST	null	null	4280	-8.821652154438198E-4	0.45191005	No
row_150	SLC25A20	null	null	4395	-0.0026621909346431494	0.44025683	No
row_151	ACADVL	null	null	4425	-0.0032552797347307205	0.43740508	No
row_152	ACADSB	null	null	4455	-0.003713785670697689	0.43457335	No
row_153	UQCRC2	null	null	4472	-0.0039338297210633755	0.4330934	No
row_154	OXA1L	null	null	4507	-0.004587185103446245	0.42978364	No
row_155	POLR2F	null	null	4700	-0.007466281298547983	0.41028747	No
row_156	LDHB	null	null	4712	-0.00757964700460434	0.40948305	No
row_157	COX10	null	null	4779	-0.008539224043488503	0.40304226	No
row_158	IMMT	null	null	4844	-0.009973146952688694	0.3968706	No
row_159	MRPS22	null	null	4937	-0.011558392085134983	0.38787746	No
row_160	DECR1	null	null	5098	-0.013974009081721306	0.37196943	No
row_161	PHYH	null	null	5120	-0.014283929020166397	0.37042555	No
row_162	COX15	null	null	5155	-0.014813998714089394	0.3675627	No
row_163	SDHC	null	null	5201	-0.015454034321010113	0.36359218	No
row_164	AIFM1	null	null	5241	-0.015932954847812653	0.360262	No
row_165	SLC25A12	null	null	5343	-0.017414316534996033	0.3505956	No
row_166	AFG3L2	null	null	5355	-0.017574548721313477	0.35022795	No
row_167	ACO2	null	null	5411	-0.018561365082859993	0.34536076	No
row_168	OPA1	null	null	5522	-0.020475242286920547	0.33489895	No
row_169	ACADM	null	null	5968	-0.028661012649536133	0.29020882	No
row_170	RHOT1	null	null	6491	-0.03833797201514244	0.23799197	No
row_171	ATP6V1H	null	null	6562	-0.03976411372423172	0.23250273	No
row_172	NDUFS2	null	null	6696	-0.042996373027563095	0.22065051	No
row_173	ATP6V1C1	null	null	6768	-0.04431934282183647	0.2152571	No
row_174	ATP6V0B	null	null	6884	-0.046723879873752594	0.20542611	No
row_175	RETSAT	null	null	6959	-0.04896438121795654	0.19992596	No
row_176	HADHA	null	null	7089	-0.05256476625800133	0.18890484	No
row_177	NDUFS1	null	null	7229	-0.056086692959070206	0.17700522	No
row_178	ETFDH	null	null	7288	-0.057678043842315674	0.17353772	No
row_179	ALDH6A1	null	null	7321	-0.05857054516673088	0.17279351	No
row_180	IDH2	null	null	7549	-0.06483498215675354	0.1521909	No
row_181	NDUFA3	null	null	7635	-0.06716251373291016	0.14635034	No
row_182	ABCB7	null	null	7891	-0.07720332592725754	0.123397455	No
row_183	RHOT2	null	null	8215	-0.09009566903114319	0.093987525	No
row_184	NDUFC2	null	null	8383	-0.09813211858272552	0.081034504	No
row_185	LRPPRC	null	null	8646	-0.11404900997877121	0.058969084	No
row_186	HADHB	null	null	8718	-0.11880454421043396	0.056830663	No
row_187	NNT	null	null	8770	-0.1230187863111496	0.056941237	No
row_188	MAOB	null	null	8834	-0.12706689536571503	0.05598981	No
row_189	BDH2	null	null	8927	-0.13648056983947754	0.05245575	No
row_190	POR	null	null	9415	-0.2042793482542038	0.011103979	No
row_191	ATP1B1	null	null	9542	-0.23598386347293854	0.008407979	No
row_192	ATP6AP1	null	null	9582	-0.2537841200828552	0.015471884	No
row_193	IDH1	null	null	9737	-0.345257967710495	0.014660378	No
