# Supplementary material for: Modeling glioblastoma heterogeneity as a dynamic network of cell states
Source: Mol Syst Biol. 2021 Sep 16;17(9):e10105. doi: 10.15252/msb.202010105 (PMC8444284; doi:10.15252/msb.202010105)
Supplement: Supplementary file 5 — Source Data for Figure 3 [file MSB-17-e10105-s001.zip › Figure3A_sourcedata/GSEA_3065/hallmarks_state1.GseaPreranked.1623416262439/HALLMARK_P53_PATHWAY.xls]

NAME	PROBE	GENE SYMBOL	GENE_TITLE	RANK IN GENE LIST	RANK METRIC SCORE	RUNNING ES	CORE ENRICHMENT
row_0	S100A10	null	null	33	0.5395036935806274	0.030161839	Yes
row_1	UPP1	null	null	37	0.5226618051528931	0.062358253	Yes
row_2	RPS12	null	null	73	0.41095009446144104	0.08431981	Yes
row_3	HINT1	null	null	78	0.4019891321659088	0.108908795	Yes
row_4	HRAS	null	null	159	0.3170318603515625	0.12040655	Yes
row_5	RPL36	null	null	206	0.29222142696380615	0.13385426	Yes
row_6	PTPN14	null	null	224	0.28689447045326233	0.14994992	Yes
row_7	CDKN1A	null	null	262	0.2742377817630768	0.1632038	Yes
row_8	IRAK1	null	null	332	0.2493353933095932	0.17162155	Yes
row_9	TM4SF1	null	null	379	0.23082710802555084	0.1812511	Yes
row_10	RPL18	null	null	383	0.23001033067703247	0.19524737	Yes
row_11	JUN	null	null	387	0.22904272377490997	0.20918345	Yes
row_12	STEAP3	null	null	441	0.21823512017726898	0.21731077	Yes
row_13	SLC7A11	null	null	459	0.21360984444618225	0.22884883	Yes
row_14	DCXR	null	null	474	0.21094852685928345	0.24052957	Yes
row_15	RGS16	null	null	499	0.20628729462623596	0.2508931	Yes
row_16	RACK1	null	null	510	0.20380224287509918	0.26254034	Yes
row_17	ISCU	null	null	542	0.19752393662929535	0.27163973	Yes
row_18	PLK2	null	null	725	0.1679658740758896	0.26338828	Yes
row_19	BMP2	null	null	760	0.1638319492340088	0.27008417	Yes
row_20	NDRG1	null	null	765	0.16254951059818268	0.27978227	Yes
row_21	HMOX1	null	null	784	0.1595614105463028	0.28785628	Yes
row_22	PERP	null	null	876	0.14761804044246674	0.28768805	Yes
row_23	TSC22D1	null	null	881	0.14674781262874603	0.29640344	Yes
row_24	CD82	null	null	1024	0.13120147585868835	0.2899749	Yes
row_25	BAX	null	null	1029	0.13039283454418182	0.29767317	Yes
row_26	TAX1BP3	null	null	1081	0.12429237365722656	0.3001636	Yes
row_27	GADD45A	null	null	1082	0.12429042160511017	0.3078933	Yes
row_28	PMM1	null	null	1105	0.1221175566315651	0.31322774	Yes
row_29	ZNF365	null	null	1117	0.12084674835205078	0.3196132	Yes
row_30	TPRKB	null	null	1211	0.11125854402780533	0.31697828	Yes
row_31	NINJ1	null	null	1234	0.10948202759027481	0.3215269	Yes
row_32	TRIAP1	null	null	1374	0.09756985306739807	0.31331497	Yes
row_33	CCND3	null	null	1389	0.09598363190889359	0.317846	Yes
row_34	EI24	null	null	1427	0.0935831069946289	0.31986487	Yes
row_35	EPHA2	null	null	1452	0.09209272265434265	0.32312658	Yes
row_36	SDC1	null	null	1482	0.09018350392580032	0.3257559	Yes
row_37	SLC3A2	null	null	1646	0.07913041114807129	0.3139316	No
row_38	CDKN2AIP	null	null	1712	0.07446148991584778	0.3118848	No
row_39	CCNG1	null	null	1716	0.07406304031610489	0.3161826	No
row_40	PHLDA3	null	null	1738	0.07304351031780243	0.31856784	No
row_41	FAM162A	null	null	1805	0.06921625882387161	0.31609207	No
row_42	RAD51C	null	null	1874	0.06622583419084549	0.31322488	No
row_43	WWP1	null	null	2006	0.05930875986814499	0.30345535	No
row_44	DDIT3	null	null	2008	0.05921155586838722	0.307035	No
row_45	TGFB1	null	null	2040	0.057577818632125854	0.3074311	No
row_46	TGFA	null	null	2063	0.05657943710684776	0.30868968	No
row_47	S100A4	null	null	2114	0.054382313042879105	0.3069351	No
row_48	PROCR	null	null	2129	0.053722139447927475	0.30883786	No
row_49	BTG1	null	null	2251	0.04905841499567032	0.29945818	No
row_50	BAK1	null	null	2374	0.04401653632521629	0.28966218	No
row_51	FBXW7	null	null	2486	0.040218453854322433	0.28076008	No
row_52	MKNK2	null	null	2595	0.03646916151046753	0.271933	No
row_53	FDXR	null	null	2642	0.03469639644026756	0.26936507	No
row_54	SERTAD3	null	null	2670	0.03388741984963417	0.26869875	No
row_55	RPS27L	null	null	2723	0.032175008207559586	0.26535764	No
row_56	ATF3	null	null	2855	0.028985651209950447	0.25370228	No
row_57	NUDT15	null	null	2985	0.025279801338911057	0.24202193	No
row_58	MAPKAPK3	null	null	3036	0.02392200380563736	0.23837303	No
row_59	TCN2	null	null	3143	0.02164800651371479	0.22882965	No
row_60	APAF1	null	null	3294	0.01831512153148651	0.21455878	No
row_61	PPP1R15A	null	null	3296	0.018278174102306366	0.21559277	No
row_62	RCHY1	null	null	3409	0.01566632278263569	0.20506102	No
row_63	TOB1	null	null	3439	0.015102984383702278	0.20302103	No
row_64	PCNA	null	null	3540	0.012950120493769646	0.19355313	No
row_65	RRP8	null	null	3787	0.008294878527522087	0.16879675	No
row_66	FAS	null	null	3812	0.007935320027172565	0.16682467	No
row_67	CDK5R1	null	null	3866	0.0068540251813828945	0.16180609	No
row_68	ADA	null	null	3919	0.005866725463420153	0.15682885	No
row_69	PTPRE	null	null	4002	0.00435815891250968	0.1486758	No
row_70	RNF19B	null	null	4290	-0.0010315543040633202	0.11925568	No
row_71	ANKRA2	null	null	4294	-0.0011499217944219708	0.119018994	No
row_72	STOM	null	null	4388	-0.002520141890272498	0.109621584	No
row_73	VWA5A	null	null	4421	-0.0031266871374100447	0.10652859	No
row_74	CCNK	null	null	4465	-0.0038130388129502535	0.102348216	No
row_75	HDAC3	null	null	4468	-0.0038666636683046818	0.10238322	No
row_76	PRKAB1	null	null	4489	-0.004196238704025745	0.100589536	No
row_77	RAB40C	null	null	4586	-0.006075582932680845	0.09110504	No
row_78	DRAM1	null	null	4678	-0.007218902464956045	0.08220531	No
row_79	LDHB	null	null	4712	-0.00757964700460434	0.079286516	No
row_80	TRAFD1	null	null	4719	-0.007636146154254675	0.079145014	No
row_81	CSRNP2	null	null	4841	-0.009925193153321743	0.06733161	No
row_82	DNTTIP2	null	null	4877	-0.010589205659925938	0.06439452	No
row_83	PLK3	null	null	5051	-0.013357048854231834	0.047452446	No
row_84	TSPYL2	null	null	5056	-0.013395821675658226	0.047874607	No
row_85	EPHX1	null	null	5080	-0.01366256084293127	0.04636144	No
row_86	SLC35D1	null	null	5178	-0.015137497335672379	0.037337776	No
row_87	PVT1	null	null	5203	-0.01546052098274231	0.03583369	No
row_88	TAP1	null	null	5226	-0.01572161540389061	0.034551304	No
row_89	AEN	null	null	5353	-0.01754414476454258	0.022698065	No
row_90	TP53	null	null	5557	-0.02108204923570156	0.0031544343	No
row_91	SESN1	null	null	5566	-0.021216271445155144	0.0036520239	No
row_92	IER5	null	null	5645	-0.02272634021937847	-0.0029477626	No
row_93	DGKA	null	null	5816	-0.025598451495170593	-0.018820338	No
row_94	RALGDS	null	null	5838	-0.02614828757941723	-0.01935155	No
row_95	KIF13B	null	null	5839	-0.026178302243351936	-0.017723506	No
row_96	PITPNC1	null	null	5863	-0.02648312784731388	-0.018439358	No
row_97	HSPA4L	null	null	5938	-0.028150130063295364	-0.024290906	No
row_98	PIDD1	null	null	5961	-0.02857503481209278	-0.02477393	No
row_99	WRAP73	null	null	6139	-0.03166209161281586	-0.040988535	No
row_100	NOL8	null	null	6275	-0.03431248292326927	-0.052723534	No
row_101	ELP1	null	null	6496	-0.03843780234456062	-0.072934255	No
row_102	RAP2B	null	null	6561	-0.03974524885416031	-0.07703737	No
row_103	FUCA1	null	null	6606	-0.04070660471916199	-0.07902604	No
row_104	PPM1D	null	null	6609	-0.04095451906323433	-0.07668453	No
row_105	DDIT4	null	null	6713	-0.043152544647455215	-0.084582314	No
row_106	HEXIM1	null	null	6835	-0.045625001192092896	-0.094175525	No
row_107	XPC	null	null	6915	-0.047767139971256256	-0.09932075	No
row_108	RETSAT	null	null	6959	-0.04896438121795654	-0.10069313	No
row_109	SP1	null	null	7019	-0.050621286034584045	-0.103606194	No
row_110	IP6K2	null	null	7026	-0.05082433670759201	-0.1010618	No
row_111	POLH	null	null	7029	-0.05089552700519562	-0.09810205	No
row_112	RXRA	null	null	7177	-0.05483284220099449	-0.10979367	No
row_113	CGRRF1	null	null	7273	-0.05730173736810684	-0.11598965	No
row_114	CCP110	null	null	7307	-0.05822798237204552	-0.1157586	No
row_115	MDM2	null	null	7386	-0.06033475324511528	-0.120019495	No
row_116	BAIAP2	null	null	7435	-0.061261922121047974	-0.121140756	No
row_117	TRAF4	null	null	7503	-0.06356776505708694	-0.12407053	No
row_118	CYFIP2	null	null	7946	-0.0791550949215889	-0.16455568	No
row_119	BLCAP	null	null	7983	-0.08049312233924866	-0.16324815	No
row_120	MXD4	null	null	8080	-0.08430790156126022	-0.16786733	No
row_121	DDB2	null	null	8121	-0.08610730618238449	-0.16662158	No
row_122	POM121	null	null	8282	-0.09366577118635178	-0.1772337	No
row_123	ABCC5	null	null	8787	-0.12387844175100327	-0.2213069	No
row_124	ZFP36L1	null	null	8789	-0.1239728108048439	-0.2136997	No
row_125	ITGB4	null	null	8832	-0.12696616351604462	-0.21011838	No
row_126	PLXNB2	null	null	8857	-0.12931270897388458	-0.20454194	No
row_127	RAD9A	null	null	8905	-0.13412421941757202	-0.20102912	No
row_128	PRMT2	null	null	8908	-0.13440048694610596	-0.19287615	No
row_129	F2R	null	null	8950	-0.13846558332443237	-0.18847695	No
row_130	CTSD	null	null	9287	-0.17789505422115326	-0.21193174	No
row_131	ZMAT3	null	null	9300	-0.18059948086738586	-0.20193295	No
row_132	BTG2	null	null	9304	-0.1809317022562027	-0.19098891	No
row_133	PDGFA	null	null	9341	-0.18776895105838776	-0.18300985	No
row_134	SEC61A1	null	null	9343	-0.18811413645744324	-0.17141366	No
row_135	TM7SF3	null	null	9409	-0.20189230144023895	-0.1655355	No
row_136	CD81	null	null	9434	-0.20781993865966797	-0.15507665	No
row_137	FOXO3	null	null	9503	-0.22616247832775116	-0.1479973	No
row_138	CTSF	null	null	9563	-0.24564386904239655	-0.13878182	No
row_139	FOS	null	null	9566	-0.24679119884967804	-0.12363921	No
row_140	TXNIP	null	null	9639	-0.2760055363178253	-0.11387103	No
row_141	ABAT	null	null	9646	-0.2776361405849457	-0.09722109	No
row_142	NOTCH1	null	null	9780	-0.3907056152820587	-0.08658635	No
row_143	SAT1	null	null	9807	-0.4449945092201233	-0.06158296	No
row_144	APP	null	null	9819	-0.49533313512802124	-0.03190799	No
row_145	CCND2	null	null	9842	-0.6105276346206665	0.0038009228	No
