# Supplementary material for: Modeling glioblastoma heterogeneity as a dynamic network of cell states
Source: Mol Syst Biol. 2021 Sep 16;17(9):e10105. doi: 10.15252/msb.202010105 (PMC8444284; doi:10.15252/msb.202010105)
Supplement: Supplementary file 5 — Source Data for Figure 3 [file MSB-17-e10105-s001.zip › Figure3A_sourcedata/GSEA_3065/hallmarks_state1.GseaPreranked.1623416262439/HALLMARK_PI3K_AKT_MTOR_SIGNALING.xls]

NAME	PROBE	GENE SYMBOL	GENE_TITLE	RANK IN GENE LIST	RANK METRIC SCORE	RUNNING ES	CORE ENRICHMENT
row_0	PFN1	null	null	26	0.5907142758369446	0.061074056	Yes
row_1	CFL1	null	null	138	0.3289727568626404	0.08523457	Yes
row_2	ARF1	null	null	156	0.3187369108200073	0.11788558	Yes
row_3	HRAS	null	null	159	0.3170318603515625	0.15188374	Yes
row_4	ARHGDIA	null	null	185	0.3032248020172119	0.18204468	Yes
row_5	ARPC3	null	null	214	0.2897410988807678	0.21044475	Yes
row_6	SLC2A1	null	null	235	0.2826729714870453	0.23889887	Yes
row_7	CDKN1A	null	null	262	0.2742377817630768	0.26583055	Yes
row_8	PIN1	null	null	264	0.27365756034851074	0.29525143	Yes
row_9	AP2M1	null	null	335	0.24740581214427948	0.31479722	Yes
row_10	PPP1CA	null	null	377	0.23224371671676636	0.33566737	Yes
row_11	RAC1	null	null	472	0.2111356407403946	0.34885052	Yes
row_12	CXCR4	null	null	532	0.1986508071422577	0.36425927	Yes
row_13	AKT1	null	null	567	0.19060373306274414	0.38135168	Yes
row_14	SQSTM1	null	null	701	0.17194239795207977	0.38632575	Yes
row_15	CSNK2B	null	null	733	0.16716045141220093	0.40119523	Yes
row_16	ACTR3	null	null	744	0.16615493595600128	0.4180998	Yes
row_17	YWHAB	null	null	754	0.1652361899614334	0.43500727	Yes
row_18	UBE2D3	null	null	782	0.15970611572265625	0.4494809	Yes
row_19	PRKAR2A	null	null	1011	0.13256710767745972	0.44051018	Yes
row_20	MAPKAP1	null	null	1036	0.12965865433216095	0.4520484	Yes
row_21	GRB2	null	null	1195	0.11278001219034195	0.44808802	Yes
row_22	UBE2N	null	null	1316	0.10189858078956604	0.44683248	Yes
row_23	VAV3	null	null	1338	0.10006777942180634	0.45548457	Yes
row_24	TIAM1	null	null	1395	0.09540252387523651	0.46006083	Yes
row_25	PTPN11	null	null	1399	0.09525427222251892	0.4700309	Yes
row_26	RALB	null	null	1408	0.0947212427854538	0.47943312	Yes
row_27	EGFR	null	null	1474	0.09062191843986511	0.482575	Yes
row_28	MAP2K3	null	null	1643	0.07931573688983917	0.47398368	No
row_29	AKT1S1	null	null	1855	0.06703759729862213	0.45967868	No
row_30	RPS6KA1	null	null	1878	0.06607229262590408	0.46456116	No
row_31	CDK4	null	null	2000	0.05964871495962143	0.45864552	No
row_32	DDIT3	null	null	2008	0.05921155586838722	0.46431893	No
row_33	MAPK9	null	null	2211	0.050671279430389404	0.44916692	No
row_34	PPP2R1B	null	null	2301	0.04733852297067642	0.44518954	No
row_35	RPS6KA3	null	null	2353	0.04504592716693878	0.44484353	No
row_36	CAB39	null	null	2440	0.04156466946005821	0.44054946	No
row_37	EIF4E	null	null	2517	0.03909273445606232	0.43700942	No
row_38	MKNK1	null	null	2536	0.038317449390888214	0.4393059	No
row_39	MKNK2	null	null	2595	0.03646916151046753	0.4373201	No
row_40	MYD88	null	null	2810	0.03023470565676689	0.4187385	No
row_41	PAK4	null	null	2859	0.02892572619020939	0.41695964	No
row_42	ATF1	null	null	2933	0.02652915008366108	0.4123704	No
row_43	ACTR2	null	null	2953	0.02609053999185562	0.41324577	No
row_44	GRK2	null	null	3249	0.01937752217054367	0.385225	No
row_45	CDK1	null	null	3396	0.016052432358264923	0.37205428	No
row_46	NFKBIB	null	null	3480	0.01426776684820652	0.36512154	No
row_47	ECSIT	null	null	3502	0.013667233288288116	0.36445248	No
row_48	TRAF2	null	null	3546	0.012853037565946579	0.36145002	No
row_49	RIPK1	null	null	3739	0.009154091589152813	0.34283975	No
row_50	RIT1	null	null	4461	-0.0037802238948643208	0.2696536	No
row_51	CDKN1B	null	null	4655	-0.0069407811388373375	0.25070247	No
row_52	MAPK8	null	null	4962	-0.012041529640555382	0.2207675	No
row_53	DUSP3	null	null	5223	-0.015684468671679497	0.19592085	No
row_54	MAP2K6	null	null	5421	-0.018728381022810936	0.17783312	No
row_55	THEM4	null	null	5648	-0.022781046107411385	0.15722252	No
row_56	CDK2	null	null	5964	-0.02860155515372753	0.12815544	No
row_57	E2F1	null	null	6247	-0.03374017775058746	0.1030111	No
row_58	IRAK4	null	null	6320	-0.03506128117442131	0.09944442	No
row_59	PRKAG1	null	null	6346	-0.035528019070625305	0.10072549	No
row_60	PLCG1	null	null	6388	-0.03618883714079857	0.10044468	No
row_61	MAP3K7	null	null	6399	-0.03640564903616905	0.1033515	No
row_62	TBK1	null	null	6598	-0.04050859436392784	0.08751142	No
row_63	NCK1	null	null	6783	-0.04470781609416008	0.07355336	No
row_64	PIKFYVE	null	null	6894	-0.04716694727540016	0.06741394	No
row_65	PRKAA2	null	null	7227	-0.05606350302696228	0.039574303	No
row_66	GSK3B	null	null	7351	-0.05930605158209801	0.033417545	No
row_67	PLA2G12A	null	null	7555	-0.0650942325592041	0.019719465	No
row_68	ACACA	null	null	7654	-0.06780161708593369	0.017031033	No
row_69	MAPK1	null	null	7779	-0.07248640805482864	0.012194134	No
row_70	PTEN	null	null	7881	-0.07664133608341217	0.01015314	No
row_71	SMAD2	null	null	7926	-0.07845727354288101	0.014126162	No
row_72	CLTC	null	null	8290	-0.0940602719783783	-0.01277851	No
row_73	ADCY2	null	null	8311	-0.09488429874181747	-0.004583566	No
row_74	PIK3R3	null	null	8411	-0.09966002404689789	-0.0039370954	No
row_75	TNFRSF1A	null	null	8416	-0.0997864380478859	0.00641986	No
row_76	RAF1	null	null	8419	-0.09990686923265457	0.016993951	No
row_77	STAT2	null	null	9081	-0.150371715426445	-0.03425316	No
row_78	TSC2	null	null	9271	-0.17487116158008575	-0.034679186	No
row_79	HSP90B1	null	null	9365	-0.19327250123023987	-0.023321105	No
row_80	MAPK10	null	null	9478	-0.2206002026796341	-0.010954202	No
row_81	CALR	null	null	9537	-0.23457477986812592	0.008432209	No
row_82	ITPR2	null	null	9560	-0.2444709986448288	0.032560844	No
