# Supplementary material for: Modeling glioblastoma heterogeneity as a dynamic network of cell states
Source: Mol Syst Biol. 2021 Sep 16;17(9):e10105. doi: 10.15252/msb.202010105 (PMC8444284; doi:10.15252/msb.202010105)
Supplement: Supplementary file 5 — Source Data for Figure 3 [file MSB-17-e10105-s001.zip › Figure3A_sourcedata/GSEA_3065/hallmarks_state1.GseaPreranked.1623416262439/HALLMARK_PROTEIN_SECRETION.xls]

NAME	PROBE	GENE SYMBOL	GENE_TITLE	RANK IN GENE LIST	RANK METRIC SCORE	RUNNING ES	CORE ENRICHMENT
row_0	CTSC	null	null	43	0.4983261525630951	0.05302218	No
row_1	ARF1	null	null	156	0.3187369108200073	0.078305945	No
row_2	SOD1	null	null	186	0.30320894718170166	0.11027785	No
row_3	AP2S1	null	null	251	0.2764652669429779	0.1355938	No
row_4	AP2M1	null	null	335	0.24740581214427948	0.15562116	No
row_5	BNIP3	null	null	570	0.18998539447784424	0.15361056	No
row_6	CLTA	null	null	642	0.17980621755123138	0.16707513	No
row_7	YKT6	null	null	698	0.17238368093967438	0.18131867	No
row_8	GNAS	null	null	1010	0.1325916200876236	0.16483118	No
row_9	TSG101	null	null	1026	0.1305152028799057	0.17833629	No
row_10	AP3S1	null	null	1075	0.12478377670049667	0.18781061	No
row_11	CAV2	null	null	1146	0.1181333139538765	0.19427176	No
row_12	COPE	null	null	1169	0.11592157930135727	0.20538054	No
row_13	VAMP3	null	null	1382	0.09658003598451614	0.19485535	No
row_14	EGFR	null	null	1474	0.09062191843986511	0.19600198	No
row_15	ARCN1	null	null	1567	0.08511463552713394	0.19641197	No
row_16	NAPA	null	null	1683	0.07616432756185532	0.19344164	No
row_17	ANP32E	null	null	1706	0.07479086518287659	0.19981162	No
row_18	NAPG	null	null	1915	0.06438346952199936	0.18598548	No
row_19	GOLGA4	null	null	1955	0.06244200840592384	0.1891964	No
row_20	ARFGAP3	null	null	1991	0.05993689224123955	0.19252723	No
row_21	VAMP7	null	null	2010	0.05919790267944336	0.19750921	No
row_22	TPD52	null	null	2098	0.05497317761182785	0.19495715	No
row_23	BET1	null	null	2160	0.05256125330924988	0.19478272	No
row_24	RPS6KA3	null	null	2353	0.04504592716693878	0.18036278	No
row_25	GOSR2	null	null	2463	0.04081469774246216	0.17393252	No
row_26	VPS4B	null	null	2558	0.03785727173089981	0.16869354	No
row_27	OCRL	null	null	2822	0.030036821961402893	0.14529279	No
row_28	SEC31A	null	null	3160	0.021201619878411293	0.11331614	No
row_29	RAB22A	null	null	3252	0.019336922094225883	0.106249765	No
row_30	DST	null	null	3373	0.01651834324002266	0.09589675	No
row_31	SNX2	null	null	3451	0.01482006162405014	0.08973986	No
row_32	ZW10	null	null	3571	0.012406216003000736	0.0790152	No
row_33	SEC24D	null	null	4162	0.0013498932821676135	0.018911311	No
row_34	ARFIP1	null	null	4206	7.063907687552273E-4	0.014600909	No
row_35	SNAP23	null	null	4402	-0.0028893996495753527	-0.004982441	No
row_36	TMED2	null	null	4551	-0.005514692980796099	-0.019462995	No
row_37	RAB14	null	null	4625	-0.006494822446256876	-0.026170531	No
row_38	USO1	null	null	4771	-0.008347420953214169	-0.040018313	No
row_39	GBF1	null	null	4986	-0.012424723245203495	-0.06044362	No
row_40	SEC22B	null	null	5034	-0.013200237415730953	-0.0637231	No
row_41	VAMP4	null	null	5059	-0.01341369841247797	-0.06462889	No
row_42	SCAMP3	null	null	5340	-0.017354510724544525	-0.09122711	No
row_43	STX7	null	null	5373	-0.017864592373371124	-0.09243717	No
row_44	COPB2	null	null	5695	-0.023480476811528206	-0.12251711	No
row_45	ARFGEF2	null	null	5706	-0.023721637204289436	-0.1208054	No
row_46	STAM	null	null	5798	-0.0252164825797081	-0.12719436	No
row_47	TOM1L1	null	null	5811	-0.025516938418149948	-0.12548009	No
row_48	RAB9A	null	null	5858	-0.026409417390823364	-0.12713555	No
row_49	RER1	null	null	5866	-0.02666541002690792	-0.12477827	No
row_50	AP1G1	null	null	6204	-0.033095281571149826	-0.1553846	No
row_51	DNM1L	null	null	6273	-0.034272678196430206	-0.15838107	No
row_52	ATP6V1H	null	null	6562	-0.03976411372423172	-0.18321449	No
row_53	COPB1	null	null	6710	-0.04312971979379654	-0.19325913	No
row_54	SSPN	null	null	6940	-0.04844199866056442	-0.21106678	No
row_55	ATP7A	null	null	7206	-0.05557118356227875	-0.2317299	No
row_56	STX16	null	null	7367	-0.059746261686086655	-0.24118786	No
row_57	ARFGEF1	null	null	7417	-0.060827575623989105	-0.23918428	No
row_58	COG2	null	null	7488	-0.06301858276128769	-0.2390731	No
row_59	AP3B1	null	null	7599	-0.06612122803926468	-0.24268985	No
row_60	MAPK1	null	null	7779	-0.07248640805482864	-0.25262052	Yes
row_61	RAB5A	null	null	7781	-0.07260655611753464	-0.24435739	Yes
row_62	STX12	null	null	7782	-0.0726095661520958	-0.23599178	Yes
row_63	MON2	null	null	7818	-0.073938749730587	-0.23104773	Yes
row_64	SCRN1	null	null	7886	-0.0768926814198494	-0.22903167	Yes
row_65	SCAMP1	null	null	7888	-0.07691115140914917	-0.22027259	Yes
row_66	ATP1A1	null	null	7974	-0.08026730269193649	-0.21970615	Yes
row_67	ADAM10	null	null	8046	-0.08291839063167572	-0.21740437	Yes
row_68	ICA1	null	null	8277	-0.09345299750566483	-0.23012827	Yes
row_69	CLTC	null	null	8290	-0.0940602719783783	-0.22051686	Yes
row_70	GLA	null	null	8303	-0.094564288854599	-0.21084738	Yes
row_71	PAM	null	null	8343	-0.09641408920288086	-0.20372242	Yes
row_72	RAB2A	null	null	8354	-0.09689961373806	-0.1935796	Yes
row_73	VPS45	null	null	8499	-0.10506439954042435	-0.19618213	Yes
row_74	TMX1	null	null	8524	-0.10683415830135345	-0.18632461	Yes
row_75	IGF2R	null	null	8525	-0.10685193538665771	-0.17401381	Yes
row_76	ABCA1	null	null	8590	-0.11093791574239731	-0.16776887	Yes
row_77	M6PR	null	null	8772	-0.12305870652198792	-0.1720772	Yes
row_78	CLN5	null	null	8854	-0.12896709144115448	-0.16549133	Yes
row_79	AP2B1	null	null	9080	-0.15020859241485596	-0.17116554	Yes
row_80	LMAN1	null	null	9094	-0.15142248570919037	-0.15504736	Yes
row_81	CD63	null	null	9126	-0.1542517989873886	-0.14044161	Yes
row_82	ERGIC3	null	null	9200	-0.1653701364994049	-0.12884454	Yes
row_83	PPT1	null	null	9318	-0.1836821734905243	-0.1196316	Yes
row_84	YIPF6	null	null	9473	-0.21955135464668274	-0.11006503	Yes
row_85	CLCN3	null	null	9586	-0.25466758012771606	-0.09216292	Yes
row_86	KIF1B	null	null	9649	-0.2819606363773346	-0.06600956	Yes
row_87	TMED10	null	null	9750	-0.3561781048774719	-0.035186447	Yes
row_88	LAMP2	null	null	9796	-0.41887184977531433	0.008477247	Yes
