# Supplementary material for: Modeling glioblastoma heterogeneity as a dynamic network of cell states
Source: Mol Syst Biol. 2021 Sep 16;17(9):e10105. doi: 10.15252/msb.202010105 (PMC8444284; doi:10.15252/msb.202010105)
Supplement: Supplementary file 5 — Source Data for Figure 3 [file MSB-17-e10105-s001.zip › Figure3A_sourcedata/GSEA_3065/hallmarks_state1.GseaPreranked.1623416262439/HALLMARK_REACTIVE_OXYGEN_SPECIES_PATHWAY.xls]

NAME	PROBE	GENE SYMBOL	GENE_TITLE	RANK IN GENE LIST	RANK METRIC SCORE	RUNNING ES	CORE ENRICHMENT
row_0	NQO1	null	null	10	0.6925576329231262	0.10424713	Yes
row_1	TXN	null	null	13	0.68616783618927	0.2083359	Yes
row_2	PRDX6	null	null	79	0.39794260263442993	0.2622156	Yes
row_3	TXNRD1	null	null	97	0.3761841356754303	0.31766528	Yes
row_4	FTL	null	null	134	0.33288997411727905	0.3646041	Yes
row_5	G6PD	null	null	171	0.3095652163028717	0.40799773	Yes
row_6	ATOX1	null	null	179	0.305899053812027	0.45378068	Yes
row_7	SOD1	null	null	186	0.30320894718170166	0.49925634	Yes
row_8	NDUFB4	null	null	200	0.29482734203338623	0.54274684	Yes
row_9	GPX4	null	null	234	0.28286075592041016	0.58238643	Yes
row_10	NDUFA6	null	null	347	0.24152471125125885	0.60771644	Yes
row_11	GLRX2	null	null	457	0.21383799612522125	0.6291431	Yes
row_12	PFKP	null	null	594	0.18671761453151703	0.64370435	Yes
row_13	LAMTOR5	null	null	601	0.18582512438297272	0.6713387	Yes
row_14	PRDX2	null	null	794	0.15740416944026947	0.6757546	Yes
row_15	GLRX	null	null	927	0.14206306636333466	0.6839351	Yes
row_16	CDKN2D	null	null	1213	0.11112121492624283	0.67186713	Yes
row_17	GCLM	null	null	1238	0.10913903266191483	0.68601686	Yes
row_18	PRDX1	null	null	1305	0.10286267846822739	0.6949452	Yes
row_19	HMOX2	null	null	1307	0.10281472653150558	0.7104706	Yes
row_20	MSRA	null	null	1694	0.07571490854024887	0.682759	No
row_21	PTPA	null	null	1902	0.06499306857585907	0.6716051	No
row_22	TXNRD2	null	null	2151	0.05287757143378258	0.6544439	No
row_23	OXSR1	null	null	2247	0.04938340187072754	0.6522973	No
row_24	GSR	null	null	3274	0.018688777461647987	0.55089074	No
row_25	SOD2	null	null	3646	0.010874589905142784	0.514848	No
row_26	STK25	null	null	4727	-0.00776622723788023	0.4062946	No
row_27	CAT	null	null	4951	-0.011782512068748474	0.38542745	No
row_28	PDLIM1	null	null	5622	-0.02212633565068245	0.3207149	No
row_29	GCLC	null	null	5628	-0.022314611822366714	0.3235985	No
row_30	SBNO2	null	null	6000	-0.029158949851989746	0.29033485	No
row_31	PRNP	null	null	6661	-0.04198862612247467	0.22965723	No
row_32	NDUFS2	null	null	6696	-0.042996373027563095	0.23273775	No
row_33	ERCC2	null	null	6845	-0.045784253627061844	0.224659	No
row_34	SCAF4	null	null	8197	-0.08916635811328888	0.100942716	No
row_35	JUNB	null	null	8634	-0.11320336908102036	0.07384878	No
row_36	SELENOS	null	null	8867	-0.13014373183250427	0.07005713	No
row_37	PRDX4	null	null	9457	-0.21491748094558716	0.042877294	No
