# Supplementary material for: Modeling glioblastoma heterogeneity as a dynamic network of cell states
Source: Mol Syst Biol. 2021 Sep 16;17(9):e10105. doi: 10.15252/msb.202010105 (PMC8444284; doi:10.15252/msb.202010105)
Supplement: Supplementary file 5 — Source Data for Figure 3 [file MSB-17-e10105-s001.zip › Figure3A_sourcedata/GSEA_3065/hallmarks_state1.GseaPreranked.1623416262439/HALLMARK_TNFA_SIGNALING_VIA_NFKB.xls]

NAME	PROBE	GENE SYMBOL	GENE_TITLE	RANK IN GENE LIST	RANK METRIC SCORE	RUNNING ES	CORE ENRICHMENT
row_0	PMEPA1	null	null	12	0.686789333820343	0.050103452	No
row_1	CCND1	null	null	29	0.5658515095710754	0.09075783	No
row_2	PHLDA1	null	null	83	0.38905125856399536	0.114407	No
row_3	DUSP4	null	null	218	0.28792229294776917	0.12219913	No
row_4	CDKN1A	null	null	262	0.2742377817630768	0.13829125	No
row_5	JUN	null	null	387	0.22904272377490997	0.14270702	No
row_6	EIF1	null	null	503	0.20545701682567596	0.14628196	No
row_7	SQSTM1	null	null	701	0.17194239795207977	0.13895114	No
row_8	PLK2	null	null	725	0.1679658740758896	0.14914912	No
row_9	BMP2	null	null	760	0.1638319492340088	0.1579112	No
row_10	B4GALT1	null	null	802	0.15657156705856323	0.16541347	No
row_11	TSC22D1	null	null	881	0.14674781262874603	0.16839088	No
row_12	G0S2	null	null	903	0.14472559094429016	0.17705671	No
row_13	F2RL1	null	null	908	0.14358162879943848	0.18737867	No
row_14	FOSL1	null	null	953	0.13938868045806885	0.1932893	No
row_15	GADD45A	null	null	1082	0.12429042160511017	0.18946576	No
row_16	DUSP5	null	null	1114	0.12115021049976349	0.195345	No
row_17	ETS2	null	null	1131	0.11905264109373093	0.2026042	No
row_18	TIPARP	null	null	1142	0.11841485649347305	0.21043043	No
row_19	FOSL2	null	null	1143	0.11835817992687225	0.21927689	No
row_20	NINJ1	null	null	1234	0.10948202759027481	0.21823956	No
row_21	YRDC	null	null	1237	0.10940703004598618	0.2262121	No
row_22	SERPINE1	null	null	1250	0.10806772857904434	0.23306005	No
row_23	TNIP1	null	null	1270	0.1068134531378746	0.2390971	No
row_24	PLAUR	null	null	1463	0.09140346944332123	0.22625878	No
row_25	PDLIM5	null	null	1528	0.0873389020562172	0.22623006	No
row_26	IFNGR2	null	null	1555	0.08561482280492783	0.22996552	No
row_27	IRF1	null	null	1569	0.08495257049798965	0.23498333	No
row_28	NAMPT	null	null	1622	0.0810084342956543	0.23571083	No
row_29	MAP2K3	null	null	1643	0.07931573688983917	0.23959017	No
row_30	CEBPB	null	null	1680	0.07638958841562271	0.24161163	No
row_31	PLAU	null	null	1801	0.06934095919132233	0.23450057	No
row_32	TANK	null	null	1815	0.0688324123620987	0.2383135	No
row_33	SERPINB8	null	null	1841	0.06745433807373047	0.24079403	No
row_34	EHD1	null	null	1846	0.06729599088430405	0.24541415	No
row_35	IER2	null	null	1899	0.06515435874462128	0.24495669	No
row_36	RHOB	null	null	1914	0.0644218847155571	0.2483375	No
row_37	LAMB3	null	null	1988	0.06006895378232002	0.24534851	No
row_38	TNIP2	null	null	2035	0.057691726833581924	0.24494794	No
row_39	SDC4	null	null	2111	0.05448399856686592	0.24133661	No
row_40	GFPT2	null	null	2127	0.05374501645565033	0.24381696	No
row_41	NFKBIA	null	null	2153	0.052844543009996414	0.2452055	No
row_42	CD44	null	null	2193	0.05105295777320862	0.24502589	No
row_43	BTG1	null	null	2251	0.04905841499567032	0.2428531	No
row_44	GADD45B	null	null	2252	0.04896804690361023	0.24651313	No
row_45	RELB	null	null	2338	0.04568716511130333	0.2412198	No
row_46	MAFF	null	null	2492	0.03984944522380829	0.22852366	No
row_47	BTG3	null	null	2514	0.03919384256005287	0.22930172	No
row_48	GEM	null	null	2691	0.03313714265823364	0.21374756	No
row_49	DUSP1	null	null	2706	0.03262638300657272	0.21475187	No
row_50	ATF3	null	null	2855	0.028985651209950447	0.20175597	No
row_51	CFLAR	null	null	2958	0.025923186913132668	0.1932438	No
row_52	PFKFB3	null	null	3039	0.023879682645201683	0.18683277	No
row_53	PPP1R15A	null	null	3296	0.018278174102306366	0.16197212	No
row_54	NFKB1	null	null	3337	0.017319200560450554	0.15916868	No
row_55	NFKBIE	null	null	3376	0.01646910421550274	0.15650658	No
row_56	BCL3	null	null	3622	0.011277193203568459	0.1322496	No
row_57	SOD2	null	null	3646	0.010874589905142784	0.13070607	No
row_58	TNFAIP8	null	null	3901	0.006162066012620926	0.105144724	No
row_59	MYC	null	null	3964	0.00496029295027256	0.09916367	No
row_60	PTPRE	null	null	4002	0.00435815891250968	0.09569881	No
row_61	LITAF	null	null	4039	0.0034447319339960814	0.09226813	No
row_62	NFIL3	null	null	4056	0.003234617644920945	0.09087072	No
row_63	KLF6	null	null	4117	0.0022804553154855967	0.08489426	No
row_64	RIPK2	null	null	4145	0.0016977626364678144	0.08225505	No
row_65	RNF19B	null	null	4290	-0.0010315543040633202	0.06757956	No
row_66	RELA	null	null	4420	-0.0031233637128025293	0.054597154	No
row_67	KLF10	null	null	4486	-0.004186397884041071	0.048250906	No
row_68	DRAM1	null	null	4678	-0.007218902464956045	0.029222803	No
row_69	LDLR	null	null	4731	-0.007846487686038017	0.024481952	No
row_70	TRIP10	null	null	4935	-0.01153895165771246	0.0045473604	No
row_71	BIRC2	null	null	5042	-0.013275261968374252	-0.005319947	No
row_72	DNAJB4	null	null	5195	-0.015400881879031658	-0.01974101	No
row_73	TAP1	null	null	5226	-0.01572161540389061	-0.021639382	No
row_74	ATP2B1	null	null	5540	-0.02077525109052658	-0.052152958	No
row_75	IER5	null	null	5645	-0.02272634021937847	-0.061108965	No
row_76	DDX58	null	null	5907	-0.02768838033080101	-0.08577851	No
row_77	SLC2A6	null	null	5925	-0.027965720742940903	-0.085429884	No
row_78	PANX1	null	null	6031	-0.029613738879561424	-0.093973555	No
row_79	BHLHE40	null	null	6102	-0.0308525487780571	-0.09883893	No
row_80	SMAD3	null	null	6222	-0.03333571180701256	-0.10853869	No
row_81	CSF1	null	null	6351	-0.035599712282419205	-0.11899126	No
row_82	TGIF1	null	null	6360	-0.03573509678244591	-0.1171399	No
row_83	REL	null	null	6930	-0.04808272793889046	-0.17183925	No
row_84	KDM6B	null	null	7083	-0.052417319267988205	-0.18349358	No
row_85	JAG1	null	null	7426	-0.060991283506155014	-0.21397229	No
row_86	NFE2L2	null	null	7575	-0.06569432467222214	-0.22422446	No
row_87	PNRC1	null	null	8006	-0.08147040009498596	-0.26218796	No
row_88	MCL1	null	null	8011	-0.08156823366880417	-0.25650108	No
row_89	FJX1	null	null	8037	-0.082565076649189	-0.25289112	No
row_90	B4GALT5	null	null	8110	-0.08572108298540115	-0.25386035	No
row_91	ZBTB10	null	null	8173	-0.08855531364679337	-0.25359327	No
row_92	ID2	null	null	8360	-0.09710048139095306	-0.26539108	No
row_93	NFAT5	null	null	8372	-0.09748409688472748	-0.25923175	No
row_94	SOCS3	null	null	8373	-0.09755484014749527	-0.25194016	No
row_95	DENND5A	null	null	8396	-0.09871647506952286	-0.24681565	No
row_96	ABCA1	null	null	8590	-0.11093791574239731	-0.25829637	No
row_97	JUNB	null	null	8634	-0.11320336908102036	-0.25424045	No
row_98	BCL6	null	null	8706	-0.1178998053073883	-0.25270212	No
row_99	EGR1	null	null	8797	-0.12442709505558014	-0.2526224	No
row_100	SNN	null	null	8815	-0.12585948407649994	-0.24495687	No
row_101	RCAN1	null	null	9149	-0.15778064727783203	-0.2672792	Yes
row_102	SLC2A3	null	null	9156	-0.15920032560825348	-0.25599474	Yes
row_103	VEGFA	null	null	9220	-0.16841469705104828	-0.24986115	Yes
row_104	HES1	null	null	9280	-0.17679817974567413	-0.24269114	Yes
row_105	BTG2	null	null	9304	-0.1809317022562027	-0.23152405	Yes
row_106	CCNL1	null	null	9347	-0.18938499689102173	-0.22167164	Yes
row_107	IL6ST	null	null	9519	-0.23052027821540833	-0.22196051	Yes
row_108	PDE4B	null	null	9522	-0.2309139519929886	-0.20490617	Yes
row_109	PLPP3	null	null	9549	-0.23905612528324127	-0.189702	Yes
row_110	FOS	null	null	9566	-0.24679119884967804	-0.17289522	Yes
row_111	TNC	null	null	9605	-0.26167425513267517	-0.15722989	Yes
row_112	TNFAIP6	null	null	9629	-0.27191081643104553	-0.13926272	Yes
row_113	IRS2	null	null	9641	-0.2770388722419739	-0.119682886	Yes
row_114	TUBB2A	null	null	9669	-0.29335352778434753	-0.10052281	Yes
row_115	CEBPD	null	null	9675	-0.29541757702827454	-0.07895459	Yes
row_116	MARCKS	null	null	9763	-0.3702210485935211	-0.06019611	Yes
row_117	SAT1	null	null	9807	-0.4449945092201233	-0.03134108	Yes
row_118	PTX3	null	null	9827	-0.5166395902633667	0.005327696	Yes
