# Supplementary material for: Modeling glioblastoma heterogeneity as a dynamic network of cell states
Source: Mol Syst Biol. 2021 Sep 16;17(9):e10105. doi: 10.15252/msb.202010105 (PMC8444284; doi:10.15252/msb.202010105)
Supplement: Supplementary file 5 — Source Data for Figure 3 [file MSB-17-e10105-s001.zip › Figure3A_sourcedata/GSEA_3065/hallmarks_state1.GseaPreranked.1623416262439/HALLMARK_UV_RESPONSE_DN.xls]

NAME	PROBE	GENE SYMBOL	GENE_TITLE	RANK IN GENE LIST	RANK METRIC SCORE	RUNNING ES	CORE ENRICHMENT
row_0	CAV1	null	null	34	0.5355336666107178	0.03963859	No
row_1	ANXA2	null	null	48	0.48198047280311584	0.077115506	No
row_2	SYNJ2	null	null	56	0.46107643842697144	0.113523655	No
row_3	IGFBP5	null	null	88	0.384557843208313	0.14131317	No
row_4	CACNA1A	null	null	107	0.3597015142440796	0.16843246	No
row_5	FHL2	null	null	141	0.3275052309036255	0.19142343	No
row_6	KCNMA1	null	null	253	0.2758925259113312	0.20227176	No
row_7	MET	null	null	451	0.21504457294940948	0.19941467	No
row_8	COL1A2	null	null	517	0.2013709545135498	0.2089729	No
row_9	MGLL	null	null	633	0.18080222606658936	0.21175517	No
row_10	TGFBR2	null	null	650	0.1786680668592453	0.22450282	No
row_11	CITED2	null	null	683	0.1749545782804489	0.23531312	No
row_12	BDNF	null	null	963	0.13814613223075867	0.21786785	No
row_13	SDC2	null	null	1049	0.12805603444576263	0.219475	No
row_14	DLG1	null	null	1217	0.11090879887342453	0.21130499	No
row_15	SERPINE1	null	null	1250	0.10806772857904434	0.21672972	No
row_16	ANXA4	null	null	1348	0.09928148984909058	0.21479124	No
row_17	RND3	null	null	1386	0.09640205651521683	0.21876468	No
row_18	RBPMS	null	null	1404	0.09493410587310791	0.22466783	No
row_19	PDLIM5	null	null	1528	0.0873389020562172	0.21910547	No
row_20	AMPH	null	null	1537	0.0867847427725792	0.22527403	No
row_21	NRP1	null	null	1691	0.07586708664894104	0.21571608	No
row_22	GCNT1	null	null	1696	0.0756523609161377	0.22139788	No
row_23	ADORA2B	null	null	1891	0.06555057317018509	0.20681103	No
row_24	IRS1	null	null	2033	0.05782400444149971	0.19702905	No
row_25	SRI	null	null	2084	0.055656082928180695	0.19639057	No
row_26	NEK7	null	null	2548	0.03811778873205185	0.15205035	No
row_27	GRK5	null	null	2613	0.035886380821466446	0.1483865	No
row_28	INPP4B	null	null	2636	0.034914858639240265	0.14894506	No
row_29	DUSP1	null	null	2706	0.03262638300657272	0.14450674	No
row_30	ZMIZ1	null	null	2887	0.02789669670164585	0.12832163	No
row_31	NFKB1	null	null	3337	0.017319200560450554	0.0837403	No
row_32	RUNX1	null	null	3487	0.014072627760469913	0.069616385	No
row_33	PEX14	null	null	3537	0.01304869819432497	0.065649636	No
row_34	INSIG1	null	null	3553	0.012753443792462349	0.065140575	No
row_35	MAPK14	null	null	3651	0.010750808753073215	0.05607379	No
row_36	BCKDHB	null	null	3913	0.006007491145282984	0.029832127	No
row_37	SFMBT1	null	null	3941	0.005390075035393238	0.02750143	No
row_38	MYC	null	null	3964	0.00496029295027256	0.02564811	No
row_39	PRKAR2B	null	null	4073	0.0029926178976893425	0.014830293	No
row_40	PIAS3	null	null	4118	0.0022777635604143143	0.010508267	No
row_41	EFEMP1	null	null	4333	-0.0015618418110534549	-0.011278735	No
row_42	MRPS31	null	null	4370	-0.002243784721940756	-0.014784328	No
row_43	SPOP	null	null	4653	-0.006904247682541609	-0.0431041	No
row_44	CDKN1B	null	null	4655	-0.0069407811388373375	-0.04264764	No
row_45	LDLR	null	null	4731	-0.007846487686038017	-0.049695563	No
row_46	NR3C1	null	null	4804	-0.008985511027276516	-0.056344587	No
row_47	SLC7A1	null	null	4822	-0.00935471709817648	-0.057332095	No
row_48	RASA2	null	null	4860	-0.010244094766676426	-0.060295917	No
row_49	PDGFRB	null	null	5041	-0.0132588567212224	-0.07765964	No
row_50	MTA1	null	null	5162	-0.01487649418413639	-0.088749334	No
row_51	ATP2B1	null	null	5540	-0.02077525109052658	-0.12567988	No
row_52	YTHDC1	null	null	5681	-0.023382114246487617	-0.13813265	No
row_53	KALRN	null	null	5692	-0.023465292528271675	-0.13726723	No
row_54	SCAF8	null	null	5867	-0.02667015790939331	-0.15293671	No
row_55	AGGF1	null	null	5975	-0.02874011918902397	-0.161579	No
row_56	BHLHE40	null	null	6102	-0.0308525487780571	-0.17199673	No
row_57	VAV2	null	null	6116	-0.03117263875901699	-0.17081791	No
row_58	SMAD3	null	null	6222	-0.03333571180701256	-0.17888539	No
row_59	MIOS	null	null	6312	-0.03488040715456009	-0.18519013	No
row_60	ATP2B4	null	null	6357	-0.03571026772260666	-0.18682024	No
row_61	VLDLR	null	null	6518	-0.03893452137708664	-0.20006868	No
row_62	ATXN1	null	null	6560	-0.0396522581577301	-0.20107421	No
row_63	SCHIP1	null	null	6575	-0.040060386061668396	-0.19928217	No
row_64	SLC22A18	null	null	6599	-0.04055272787809372	-0.19837207	No
row_65	ID1	null	null	6749	-0.04390402138233185	-0.21009402	No
row_66	CELF2	null	null	6823	-0.045424047857522964	-0.21391147	No
row_67	DDAH1	null	null	6943	-0.04850490018725395	-0.2221911	No
row_68	TENT4A	null	null	6958	-0.048961810767650604	-0.21968234	No
row_69	LAMC1	null	null	6974	-0.04926995933055878	-0.21725117	No
row_70	AKT3	null	null	7063	-0.05188504606485367	-0.22208434	No
row_71	BMPR1A	null	null	7093	-0.05260616913437843	-0.22081809	No
row_72	RXRA	null	null	7177	-0.05483284220099449	-0.22490193	No
row_73	MAP2K5	null	null	7441	-0.06130005419254303	-0.24689634	No
row_74	GJA1	null	null	7471	-0.06233374401926994	-0.24484685	No
row_75	PHF3	null	null	7490	-0.06309176981449127	-0.24160996	No
row_76	CAP2	null	null	7580	-0.06579776108264923	-0.24542531	No
row_77	TOGARAM1	null	null	7630	-0.0670473724603653	-0.2450442	No
row_78	ATP2C1	null	null	7738	-0.07129815220832825	-0.25025982	No
row_79	ACVR2A	null	null	7786	-0.07274854928255081	-0.24921486	No
row_80	DMAC2L	null	null	7844	-0.07503161579370499	-0.24901004	No
row_81	CDC42BPA	null	null	7878	-0.07652276009321213	-0.24622767	No
row_82	PTEN	null	null	7881	-0.07664133608341217	-0.24026145	No
row_83	PRDM2	null	null	7928	-0.07847293466329575	-0.2386532	No
row_84	NR1D2	null	null	8120	-0.08607639372348785	-0.25128016	No
row_85	MAGI2	null	null	8265	-0.09282758831977844	-0.2585509	Yes
row_86	ICA1	null	null	8277	-0.09345299750566483	-0.25215262	Yes
row_87	DYRK1A	null	null	8330	-0.09558279067277908	-0.24978109	Yes
row_88	ADD3	null	null	8338	-0.09611331671476364	-0.24275902	Yes
row_89	ERBB2	null	null	8409	-0.099628746509552	-0.24190484	Yes
row_90	PIK3R3	null	null	8411	-0.09966002404689789	-0.23398282	Yes
row_91	IGF1R	null	null	8469	-0.10297837853431702	-0.23152779	Yes
row_92	FZD2	null	null	8518	-0.10620217770338058	-0.22789162	Yes
row_93	NIPBL	null	null	8569	-0.10965926200151443	-0.22418189	Yes
row_94	COL11A1	null	null	8666	-0.11525111645460129	-0.22473213	Yes
row_95	ATRN	null	null	8898	-0.13375860452651978	-0.23761566	Yes
row_96	MAP1B	null	null	8951	-0.13869625329971313	-0.23177272	Yes
row_97	SYNE1	null	null	9206	-0.1664968580007553	-0.24437533	Yes
row_98	NOTCH2	null	null	9279	-0.1765166074037552	-0.2375351	Yes
row_99	SIPA1L1	null	null	9296	-0.17970868945121765	-0.22470367	Yes
row_100	CDK13	null	null	9320	-0.18398116528987885	-0.212245	Yes
row_101	ARHGEF9	null	null	9378	-0.19593283534049988	-0.20230547	Yes
row_102	PMP22	null	null	9392	-0.19928428530693054	-0.18759066	Yes
row_103	TFPI	null	null	9427	-0.20631691813468933	-0.17445992	Yes
row_104	PLPP3	null	null	9549	-0.23905612528324127	-0.16760154	Yes
row_105	COL5A2	null	null	9551	-0.23989664018154144	-0.14838797	Yes
row_106	PRKCA	null	null	9569	-0.2483205497264862	-0.13013445	Yes
row_107	NFIB	null	null	9572	-0.2486451268196106	-0.11031885	Yes
row_108	FYN	null	null	9575	-0.2496030032634735	-0.090426125	Yes
row_109	TJP1	null	null	9592	-0.256710410118103	-0.071394674	Yes
row_110	APBB2	null	null	9645	-0.2774912714958191	-0.05437625	Yes
row_111	ATRX	null	null	9654	-0.2842627763748169	-0.03230717	Yes
row_112	MMP16	null	null	9724	-0.3350537121295929	-0.012394671	Yes
row_113	HAS2	null	null	9739	-0.349780797958374	0.014335405	Yes
