# Supplementary material for: Modeling glioblastoma heterogeneity as a dynamic network of cell states
Source: Mol Syst Biol. 2021 Sep 16;17(9):e10105. doi: 10.15252/msb.202010105 (PMC8444284; doi:10.15252/msb.202010105)
Supplement: Supplementary file 5 — Source Data for Figure 3 [file MSB-17-e10105-s001.zip › Figure3A_sourcedata/GSEA_3065/hallmarks_state1.GseaPreranked.1623416262439/HALLMARK_UV_RESPONSE_UP.xls]

NAME	PROBE	GENE SYMBOL	GENE_TITLE	RANK IN GENE LIST	RANK METRIC SCORE	RUNNING ES	CORE ENRICHMENT
row_0	CCK	null	null	0	0.961374044418335	0.08137168	Yes
row_1	CTSV	null	null	45	0.4911194443702698	0.118432336	Yes
row_2	SLC25A4	null	null	157	0.3182872533798218	0.13399954	Yes
row_3	CLTB	null	null	238	0.2812402844429016	0.14960729	Yes
row_4	AP2S1	null	null	251	0.2764652669429779	0.17177808	Yes
row_5	PDAP1	null	null	280	0.26827195286750793	0.19161604	Yes
row_6	AMD1	null	null	482	0.20996637642383575	0.18879355	Yes
row_7	BID	null	null	527	0.19969449937343597	0.2011877	Yes
row_8	FKBP4	null	null	547	0.19647687673568726	0.21587098	Yes
row_9	ATP6V1F	null	null	560	0.19252780079841614	0.23093723	Yes
row_10	STIP1	null	null	623	0.18240132927894592	0.2400234	Yes
row_11	PSMC3	null	null	692	0.17314644157886505	0.24771148	Yes
row_12	YKT6	null	null	698	0.17238368093967438	0.26178992	Yes
row_13	SQSTM1	null	null	701	0.17194239795207977	0.27613837	Yes
row_14	BMP2	null	null	760	0.1638319492340088	0.28406265	Yes
row_15	HMOX1	null	null	784	0.1595614105463028	0.29521155	Yes
row_16	EIF5	null	null	793	0.15763385593891144	0.30773416	Yes
row_17	ALAS1	null	null	831	0.15325915813446045	0.31691518	Yes
row_18	GRPEL1	null	null	904	0.14422617852687836	0.3217456	Yes
row_19	CASP3	null	null	923	0.1422223150730133	0.33193916	Yes
row_20	CYB5B	null	null	1162	0.1166287362575531	0.3174255	Yes
row_21	RAB27A	null	null	1182	0.11379192024469376	0.32511026	Yes
row_22	POLR2H	null	null	1200	0.11227230727672577	0.3328713	Yes
row_23	SELENOW	null	null	1298	0.10341626405715942	0.33168602	Yes
row_24	PPP1R2	null	null	1304	0.10290409624576569	0.33988363	Yes
row_25	DNAJA1	null	null	1324	0.10086245089769363	0.34647402	Yes
row_26	CCND3	null	null	1389	0.09598363190889359	0.3480408	Yes
row_27	DNAJB1	null	null	1477	0.09034479409456253	0.34677374	No
row_28	IRF1	null	null	1569	0.08495257049798965	0.34464043	No
row_29	POLE3	null	null	1657	0.07811293005943298	0.34233806	No
row_30	MRPL23	null	null	1682	0.07622721046209335	0.346331	No
row_31	RHOB	null	null	1914	0.0644218847155571	0.3281157	No
row_32	CDC34	null	null	1919	0.0642225593328476	0.3331417	No
row_33	ALDOA	null	null	1936	0.06340808421373367	0.3368693	No
row_34	SHOX2	null	null	2091	0.05531461164355278	0.3257725	No
row_35	TUBA4A	null	null	2124	0.05394136905670166	0.32705945	No
row_36	NFKBIA	null	null	2153	0.052844543009996414	0.3286634	No
row_37	UROD	null	null	2183	0.05172637104988098	0.3300703	No
row_38	BTG1	null	null	2251	0.04905841499567032	0.3273579	No
row_39	LYN	null	null	2272	0.048213891685009	0.32938957	No
row_40	BAK1	null	null	2374	0.04401653632521629	0.3227668	No
row_41	DDX21	null	null	2406	0.04312194511294365	0.3232405	No
row_42	FEN1	null	null	2420	0.042508725076913834	0.32550648	No
row_43	PPIF	null	null	2457	0.04119003191590309	0.32530433	No
row_44	BTG3	null	null	2514	0.03919384256005287	0.32288402	No
row_45	ATF3	null	null	2855	0.028985651209950447	0.29050136	No
row_46	PRKCD	null	null	2926	0.026724347844719887	0.28559119	No
row_47	SPR	null	null	2966	0.025665100663900375	0.2837676	No
row_48	CYB5R1	null	null	2970	0.025596661493182182	0.28562677	No
row_49	CCNE1	null	null	2995	0.02498135343194008	0.2852822	No
row_50	PPAT	null	null	3095	0.022651074454188347	0.27705595	No
row_51	ENO2	null	null	3161	0.021165624260902405	0.2721876	No
row_52	MSX1	null	null	3279	0.018614698201417923	0.26177546	No
row_53	NUP58	null	null	3478	0.01430351473391056	0.24269924	No
row_54	SOD2	null	null	3646	0.010874589905142784	0.22650902	No
row_55	KLHDC3	null	null	3676	0.01031980849802494	0.22441119	No
row_56	CHKA	null	null	3687	0.010185763239860535	0.22424874	No
row_57	FURIN	null	null	3725	0.009369242936372757	0.22125077	No
row_58	CEBPG	null	null	3769	0.008749695494771004	0.21758562	No
row_59	ACAA1	null	null	3782	0.008343351073563099	0.2170623	No
row_60	NXF1	null	null	3809	0.007958590053021908	0.21507199	No
row_61	PRKACA	null	null	3910	0.006028175354003906	0.20533632	No
row_62	TST	null	null	4000	0.004370647482573986	0.1965874	No
row_63	ARRB2	null	null	4160	0.0013819317100569606	0.18041338	No
row_64	CDO1	null	null	4212	5.782943917438388E-4	0.17523693	No
row_65	MGAT1	null	null	4228	5.081484414404258E-5	0.17370434	No
row_66	RXRB	null	null	4574	-0.0058430773206055164	0.13885054	No
row_67	STK25	null	null	4727	-0.00776622723788023	0.12393411	No
row_68	CDKN1C	null	null	4834	-0.009777114726603031	0.113901004	No
row_69	MARK2	null	null	4905	-0.011095230467617512	0.10766798	No
row_70	TGFBRAP1	null	null	4940	-0.011585387401282787	0.105164975	No
row_71	EPHX1	null	null	5080	-0.01366256084293127	0.09207959	No
row_72	SIGMAR1	null	null	5103	-0.01406641211360693	0.091016084	No
row_73	TAP1	null	null	5226	-0.01572161540389061	0.07984678	No
row_74	ASNS	null	null	5370	-0.017841599881649017	0.06670527	No
row_75	WIZ	null	null	5389	-0.018198808655142784	0.06640137	No
row_76	PRPF3	null	null	5495	-0.020017817616462708	0.057337504	No
row_77	CDC5L	null	null	5504	-0.020176734775304794	0.05822561	No
row_78	BCL2L11	null	null	5827	-0.025748571380972862	0.027413193	No
row_79	CDK2	null	null	5964	-0.02860155515372753	0.015899632	No
row_80	PARP2	null	null	5986	-0.02897171676158905	0.016200189	No
row_81	GRINA	null	null	6036	-0.029671356081962585	0.013691111	No
row_82	POLG2	null	null	6450	-0.03734894469380379	-0.02546321	No
row_83	MMP14	null	null	6548	-0.03947873413562775	-0.032060213	No
row_84	CREG1	null	null	6627	-0.04131274297833443	-0.036555264	No
row_85	KCNH2	null	null	6689	-0.04279428720474243	-0.039183114	No
row_86	GLS	null	null	6754	-0.04398532956838608	-0.042017527	No
row_87	ATP6V1C1	null	null	6768	-0.04431934282183647	-0.03959826	No
row_88	PTPRD	null	null	7218	-0.055927444249391556	-0.0808686	No
row_89	OLFM1	null	null	7262	-0.05682527646422386	-0.08046459	No
row_90	CNP	null	null	7303	-0.058182284235954285	-0.07963834	No
row_91	CLCN2	null	null	7354	-0.05943434312939644	-0.07973071	No
row_92	E2F5	null	null	7540	-0.06448507308959961	-0.09322754	No
row_93	DGAT1	null	null	7770	-0.07225335389375687	-0.110575065	No
row_94	STARD3	null	null	7819	-0.07398870587348938	-0.109230615	No
row_95	PDLIM3	null	null	8278	-0.09346430003643036	-0.14824593	No
row_96	RFC4	null	null	8292	-0.09412382543087006	-0.14161116	No
row_97	NPTXR	null	null	8321	-0.095125712454319	-0.13642848	No
row_98	AGO2	null	null	8389	-0.09846998006105423	-0.13495862	No
row_99	BSG	null	null	8399	-0.09884252399206161	-0.12751463	No
row_100	EIF2S3	null	null	8476	-0.1034112200140953	-0.12654868	No
row_101	HNRNPU	null	null	8616	-0.11236012727022171	-0.13128021	No
row_102	TYRO3	null	null	8628	-0.11285438388586044	-0.12285515	No
row_103	JUNB	null	null	8634	-0.11320336908102036	-0.113785796	No
row_104	CA2	null	null	8636	-0.11341720074415207	-0.1042885	No
row_105	GGH	null	null	8643	-0.11379615217447281	-0.09527144	No
row_106	TFRC	null	null	8715	-0.11866967380046844	-0.09250171	No
row_107	NTRK3	null	null	8930	-0.13677500188350677	-0.10285116	No
row_108	CHRNA5	null	null	9010	-0.14315640926361084	-0.09882852	No
row_109	SLC6A8	null	null	9101	-0.15202182531356812	-0.095182545	No
row_110	LHX2	null	null	9142	-0.15683609247207642	-0.086006135	No
row_111	IGFBP2	null	null	9209	-0.16690963506698608	-0.07864103	No
row_112	RPN1	null	null	9243	-0.1714475452899933	-0.06751068	No
row_113	BTG2	null	null	9304	-0.1809317022562027	-0.058343977	No
row_114	HYAL2	null	null	9308	-0.18287710845470428	-0.04317245	No
row_115	PPT1	null	null	9318	-0.1836821734905243	-0.028547531	No
row_116	HSPA13	null	null	9428	-0.20647425949573517	-0.02223937	No
row_117	IL6ST	null	null	9519	-0.23052027821540833	-0.0119492095	No
row_118	FOS	null	null	9566	-0.24679119884967804	0.0042263353	No
row_119	TMBIM6	null	null	9716	-0.32774636149406433	0.01670073	No
