# Supplementary material for: Modeling glioblastoma heterogeneity as a dynamic network of cell states
Source: Mol Syst Biol. 2021 Sep 16;17(9):e10105. doi: 10.15252/msb.202010105 (PMC8444284; doi:10.15252/msb.202010105)
Supplement: Supplementary file 5 — Source Data for Figure 3 [file MSB-17-e10105-s001.zip › Figure3A_sourcedata/GSEA_3065/hallmarks_state1.GseaPreranked.1623416262439/HALLMARK_WNT_BETA_CATENIN_SIGNALING.xls]

NAME	PROBE	GENE SYMBOL	GENE_TITLE	RANK IN GENE LIST	RANK METRIC SCORE	RUNNING ES	CORE ENRICHMENT
row_0	DKK1	null	null	16	0.6555997133255005	0.20005217	No
row_1	NCOR2	null	null	1294	0.10389107465744019	0.10239289	No
row_2	LEF1	null	null	1861	0.06694585084915161	0.065536566	No
row_3	GNAI1	null	null	2013	0.05914183333516121	0.068403	No
row_4	HDAC2	null	null	2724	0.03216800093650818	0.006231962	No
row_5	AXIN1	null	null	3073	0.023014245554804802	-0.022011152	No
row_6	CUL1	null	null	3336	0.01732957921922207	-0.043273795	No
row_7	MYC	null	null	3964	0.00496029295027256	-0.10538981	No
row_8	KAT2A	null	null	4427	-0.003272684058174491	-0.1512771	No
row_9	PSEN2	null	null	5019	-0.012991171330213547	-0.20726857	No
row_10	SKP2	null	null	5067	-0.01355796866118908	-0.20786844	No
row_11	DVL2	null	null	5158	-0.014850545674562454	-0.2124353	No
row_12	TP53	null	null	5557	-0.02108204923570156	-0.24634792	No
row_13	MAML1	null	null	5560	-0.021165616810321808	-0.24003994	No
row_14	HDAC5	null	null	6550	-0.03949357196688652	-0.3282766	No
row_15	TCF7	null	null	6790	-0.04487103968858719	-0.33873236	No
row_16	NUMB	null	null	6873	-0.04647408425807953	-0.33275914	No
row_17	JAG1	null	null	7426	-0.060991283506155014	-0.37002617	No
row_18	RBPJ	null	null	7588	-0.06589780747890472	-0.3660965	No
row_19	FZD1	null	null	7685	-0.06916390359401703	-0.35456443	No
row_20	NCSTN	null	null	8576	-0.11003195494413376	-0.4110533	Yes
row_21	CSNK1E	null	null	8730	-0.12007761746644974	-0.38964474	Yes
row_22	PTCH1	null	null	8777	-0.12333374470472336	-0.35637382	Yes
row_23	HEY1	null	null	9215	-0.16792285442352295	-0.3490737	Yes
row_24	ADAM17	null	null	9248	-0.17219561338424683	-0.2993508	Yes
row_25	CTNNB1	null	null	9294	-0.17909647524356842	-0.24882455	Yes
row_26	NOTCH1	null	null	9780	-0.3907056152820587	-0.17786391	Yes
row_27	CCND2	null	null	9842	-0.6105276346206665	0.0037555466	Yes
