# Supplementary material for: Modeling glioblastoma heterogeneity as a dynamic network of cell states
Source: Mol Syst Biol. 2021 Sep 16;17(9):e10105. doi: 10.15252/msb.202010105 (PMC8444284; doi:10.15252/msb.202010105)
Supplement: Supplementary file 5 — Source Data for Figure 3 [file MSB-17-e10105-s001.zip › Figure3A_sourcedata/GSEA_3065/hallmarks_state1.GseaPreranked.1623416262439/ranked_gene_list_na_pos_versus_na_neg_1623416262439.xls]

NAME	DESCRIPTION	GENE_SYMBOL	GENE_TITLE	SCORE
CCK	null	null	null	0.96137404
S100A6	null	null	null	0.8843542
TMSB4X	null	null	null	0.85882413
TMEM158	null	null	null	0.8353734
LGALS1	null	null	null	0.82809883
SCG2	null	null	null	0.8251106
GCHFR	null	null	null	0.7777303
ODC1	null	null	null	0.7443716
HMGA1	null	null	null	0.73616564
LMNA	null	null	null	0.7007936
NQO1	null	null	null	0.69255763
POSTN	null	null	null	0.6891902
PMEPA1	null	null	null	0.68678933
TXN	null	null	null	0.68616784
PKM	null	null	null	0.6757646
IGFBP3	null	null	null	0.6639971
DKK1	null	null	null	0.6555997
SPP1	null	null	null	0.6416637
CAVIN1	null	null	null	0.64124155
UBE2S	null	null	null	0.6335503
S100A13	null	null	null	0.62658966
COTL1	null	null	null	0.6238361
TPM4	null	null	null	0.62339294
SMS	null	null	null	0.61922276
TUBA1C	null	null	null	0.61889744
SH3BGRL3	null	null	null	0.61755323
PFN1	null	null	null	0.5907143
S100A16	null	null	null	0.58715016
CSRP2	null	null	null	0.57416874
CCND1	null	null	null	0.5658515
ANXA1	null	null	null	0.5643144
PTHLH	null	null	null	0.5564634
MAP3K7CL	null	null	null	0.5460462
S100A10	null	null	null	0.5395037
CAV1	null	null	null	0.53553367
CAST	null	null	null	0.53370696
TMEFF2	null	null	null	0.52632654
UPP1	null	null	null	0.5226618
CCDC85B	null	null	null	0.5225734
FBXO32	null	null	null	0.5225096
PTTG1	null	null	null	0.5195036
NETO2	null	null	null	0.5169881
VIPR1	null	null	null	0.5010475
CTSC	null	null	null	0.49832615
SRM	null	null	null	0.4928924
CTSV	null	null	null	0.49111944
DRAP1	null	null	null	0.48537248
STK17A	null	null	null	0.48323274
ANXA2	null	null	null	0.48198047
CTNNBIP1	null	null	null	0.47963965
SLC14A1	null	null	null	0.4795197
S100A11	null	null	null	0.47497514
TPI1	null	null	null	0.47325245
TMSB10	null	null	null	0.47268447
ANK3	null	null	null	0.47250667
SPATS2L	null	null	null	0.46364707
SYNJ2	null	null	null	0.46107644
HOXB2	null	null	null	0.45487374
CDC42EP3	null	null	null	0.4495801
PLP2	null	null	null	0.44565123
EIF6	null	null	null	0.44452068
OAZ1	null	null	null	0.44432956
DCBLD2	null	null	null	0.4439792
WDR1	null	null	null	0.43920222
GAP43	null	null	null	0.43830246
CAPN2	null	null	null	0.43386233
C12orf75	null	null	null	0.4318156
TUBB4B	null	null	null	0.42940348
MYL6	null	null	null	0.41973728
PPP1R14B	null	null	null	0.41846952
DSTN	null	null	null	0.41688785
RPSA	null	null	null	0.41525882
MMP24OS	null	null	null	0.41127223
RPS12	null	null	null	0.4109501
DPYSL3	null	null	null	0.41077408
PLIN3	null	null	null	0.4103179
CLIC1	null	null	null	0.4063001
PRELID1	null	null	null	0.4061827
HINT1	null	null	null	0.40198913
PRDX6	null	null	null	0.3979426
LDHA	null	null	null	0.39387962
TWF2	null	null	null	0.3913427
USP53	null	null	null	0.3899245
PHLDA1	null	null	null	0.38905126
PYGB	null	null	null	0.38797584
ARL4C	null	null	null	0.38560617
ACTB	null	null	null	0.3856003
ARPC1A	null	null	null	0.3848907
IGFBP5	null	null	null	0.38455784
PDLIM4	null	null	null	0.38454032
TKT	null	null	null	0.3837763
GADD45GIP1	null	null	null	0.3830586
RPL8	null	null	null	0.38109508
PMAIP1	null	null	null	0.38037094
ACTG1	null	null	null	0.3798768
AP1S2	null	null	null	0.37850657
ARPC5	null	null	null	0.3765383
TXNRD1	null	null	null	0.37618414
TWIST1	null	null	null	0.3759682
ENO1	null	null	null	0.37264484
AKR1B1	null	null	null	0.37195954
HPCAL1	null	null	null	0.3677885
BTF3	null	null	null	0.36726683
PSMA7	null	null	null	0.36595124
TNFRSF12A	null	null	null	0.3642768
NDUFS6	null	null	null	0.36294904
TRIP6	null	null	null	0.3601103
CACNA1A	null	null	null	0.3597015
ARPC1B	null	null	null	0.35810098
PDCD5	null	null	null	0.35755298
DBI	null	null	null	0.35233846
GLIPR1	null	null	null	0.35211834
PSME2	null	null	null	0.35058165
KHDRBS3	null	null	null	0.34947073
ARSJ	null	null	null	0.34829468
MYOF	null	null	null	0.34827638
COX5A	null	null	null	0.3480998
LGALS3	null	null	null	0.3480755
KRT7	null	null	null	0.34732413
TUBA1B	null	null	null	0.34693477
ARHGAP29	null	null	null	0.34618142
GAPDH	null	null	null	0.34590456
LYPLA1	null	null	null	0.34283185
CTNNAL1	null	null	null	0.3427372
RPS2	null	null	null	0.3415722
UBE2C	null	null	null	0.34025204
ITGB1BP1	null	null	null	0.3388178
RPL35	null	null	null	0.33796406
POPDC3	null	null	null	0.33532134
NPM1	null	null	null	0.33528793
MRPS6	null	null	null	0.3351808
GNG11	null	null	null	0.33476922
TPM1	null	null	null	0.33456457
HOXB9	null	null	null	0.33307573
FTL	null	null	null	0.33288997
OCIAD2	null	null	null	0.33185995
SEC61G	null	null	null	0.3294831
RPL12	null	null	null	0.32910234
CFL1	null	null	null	0.32897276
TAGLN2	null	null	null	0.32848328
MYH9	null	null	null	0.32762435
FHL2	null	null	null	0.32750523
ARPC2	null	null	null	0.32606363
CAVIN3	null	null	null	0.32604736
UQCRH	null	null	null	0.32593206
RPL28	null	null	null	0.3257865
YBX1	null	null	null	0.3257781
TAGLN	null	null	null	0.32553345
RPS18	null	null	null	0.32526553
DYNLT3	null	null	null	0.32506788
PPIA	null	null	null	0.3243069
RPS6	null	null	null	0.3211152
CAPZB	null	null	null	0.32090926
H2AFZ	null	null	null	0.3206929
RANBP1	null	null	null	0.3200426
SLC4A7	null	null	null	0.3197027
ARF1	null	null	null	0.3187369
SLC25A4	null	null	null	0.31828725
MRPL36	null	null	null	0.3178987
HRAS	null	null	null	0.31703186
ADRM1	null	null	null	0.31689993
MT2A	null	null	null	0.31652227
LSM4	null	null	null	0.31573844
YBX3	null	null	null	0.31352395
HMGN2	null	null	null	0.3130226
MRPL15	null	null	null	0.31283718
IL11	null	null	null	0.3124799
PLS3	null	null	null	0.3115748
HEBP2	null	null	null	0.31081614
PPDPF	null	null	null	0.31028906
UBE2M	null	null	null	0.30973926
G6PD	null	null	null	0.30956522
SNRPB	null	null	null	0.30951533
RGS20	null	null	null	0.30925575
RNF7	null	null	null	0.3085752
VIM	null	null	null	0.30756217
MRPL34	null	null	null	0.3070425
UQCR10	null	null	null	0.30688748
CDKN3	null	null	null	0.3066475
ATOX1	null	null	null	0.30589905
RPS26	null	null	null	0.30528608
CCT6A	null	null	null	0.3050161
CHST2	null	null	null	0.30460277
AL139393.2	null	null	null	0.30342495
CARD19	null	null	null	0.30341956
ARHGDIA	null	null	null	0.3032248
SOD1	null	null	null	0.30320895
ZNF706	null	null	null	0.3031758
YWHAZ	null	null	null	0.30304432
ZYX	null	null	null	0.30243698
PGAM1	null	null	null	0.3021334
RPL41	null	null	null	0.30115747
AC027031.2	null	null	null	0.30068332
ANKS1B	null	null	null	0.29767746
RAN	null	null	null	0.2973209
CKS2	null	null	null	0.29711306
RPS15	null	null	null	0.29697675
EEF1B2	null	null	null	0.2964795
RPL18A	null	null	null	0.29615462
EML1	null	null	null	0.2948894
NDUFB4	null	null	null	0.29482734
MALT1	null	null	null	0.29470244
BIRC5	null	null	null	0.29453102
CYCS	null	null	null	0.294035
NRGN	null	null	null	0.29379982
DTYMK	null	null	null	0.29226634
RPL36	null	null	null	0.29222143
RRAS	null	null	null	0.2916749
CNN2	null	null	null	0.2910501
HOMER2	null	null	null	0.29100612
RPS8	null	null	null	0.29079753
MRPL33	null	null	null	0.2907571
PSMB1	null	null	null	0.29041478
GSN	null	null	null	0.29037124
ARPC3	null	null	null	0.2897411
PSMB6	null	null	null	0.28950265
EIF4EBP1	null	null	null	0.2895017
AURKAIP1	null	null	null	0.28924972
DUSP4	null	null	null	0.2879223
RPL27	null	null	null	0.2875876
TPT1	null	null	null	0.28749272
GRB10	null	null	null	0.28713158
RPS3	null	null	null	0.28713065
GMPR	null	null	null	0.28706035
PTPN14	null	null	null	0.28689447
TPM3	null	null	null	0.28624457
MRPL17	null	null	null	0.28543606
BOLA3	null	null	null	0.28403556
TSEN34	null	null	null	0.2838238
ENC1	null	null	null	0.28381187
ACTN1	null	null	null	0.28372315
NDUFB10	null	null	null	0.28366593
MZT2B	null	null	null	0.28326717
RPS21	null	null	null	0.28294125
GPX4	null	null	null	0.28286076
SLC2A1	null	null	null	0.28267297
POP7	null	null	null	0.2822581
LIMS1	null	null	null	0.28210863
CLTB	null	null	null	0.28124028
UBE2E3	null	null	null	0.2803869
GPAT3	null	null	null	0.27994427
POLD2	null	null	null	0.2798574
SRPX	null	null	null	0.27985397
MEA1	null	null	null	0.27922103
LOXL1	null	null	null	0.27900398
POMP	null	null	null	0.2782887
VAMP5	null	null	null	0.2781768
ELOC	null	null	null	0.27749383
JPT1	null	null	null	0.27695453
H3F3B	null	null	null	0.27687907
MINOS1	null	null	null	0.27677175
AP2S1	null	null	null	0.27646527
SIVA1	null	null	null	0.2759319
KCNMA1	null	null	null	0.27589253
SLC25A5	null	null	null	0.27575028
GLRX5	null	null	null	0.27555677
RPL4	null	null	null	0.27542317
HIGD1A	null	null	null	0.27528703
TACC1	null	null	null	0.2750705
FBLIM1	null	null	null	0.27491316
MYLK	null	null	null	0.2747807
C1QBP	null	null	null	0.27472582
CDKN1A	null	null	null	0.27423778
RPL32	null	null	null	0.27402657
PIN1	null	null	null	0.27365756
UQCRFS1	null	null	null	0.273263
MPC2	null	null	null	0.27253008
STUB1	null	null	null	0.2722057
SEC61B	null	null	null	0.27175045
FKBP1A	null	null	null	0.27104834
RPS13	null	null	null	0.27009222
CCDC50	null	null	null	0.27002555
EIF3G	null	null	null	0.26989403
PEBP1	null	null	null	0.2696204
ARF4	null	null	null	0.2692001
SLC25A3	null	null	null	0.26908085
GNG5	null	null	null	0.2690605
RAD23A	null	null	null	0.26903626
CHCHD2	null	null	null	0.26894566
RPL26	null	null	null	0.26845402
PDAP1	null	null	null	0.26827195
MRPL41	null	null	null	0.26824585
C19orf53	null	null	null	0.2673111
ECHS1	null	null	null	0.2659447
C7orf50	null	null	null	0.2652237
MRPL51	null	null	null	0.26511857
MYL12B	null	null	null	0.26447746
SNRPG	null	null	null	0.2637746
GSTO1	null	null	null	0.26306695
HPRT1	null	null	null	0.26274803
GTF2F2	null	null	null	0.2623869
ATP5IF1	null	null	null	0.26220584
WNT7B	null	null	null	0.2618017
RPL29	null	null	null	0.26164365
TMA7	null	null	null	0.26164138
ABRACL	null	null	null	0.26102313
DEK	null	null	null	0.26079023
PRDM1	null	null	null	0.26048315
PSMD8	null	null	null	0.2602217
RPL14	null	null	null	0.26013544
RPS5	null	null	null	0.259978
COX8A	null	null	null	0.25980735
PCBD1	null	null	null	0.25978008
METTL26	null	null	null	0.25964507
MRPL54	null	null	null	0.25934663
NTAN1	null	null	null	0.25903112
PSMC5	null	null	null	0.25866488
BAG3	null	null	null	0.25825366
EIF5A	null	null	null	0.2580568
ACOT7	null	null	null	0.2576294
GTF3A	null	null	null	0.25688866
RPL7A	null	null	null	0.25668696
PSMB7	null	null	null	0.2566217
RPL7	null	null	null	0.25628257
RPL19	null	null	null	0.25623623
TPBG	null	null	null	0.2561511
RHOC	null	null	null	0.25591105
RPS19BP1	null	null	null	0.25530162
MLF2	null	null	null	0.25523832
RPL36AL	null	null	null	0.25489417
RASSF8	null	null	null	0.2542808
MLLT11	null	null	null	0.25354284
COX7A2	null	null	null	0.25245672
RPS15A	null	null	null	0.25240245
NOL7	null	null	null	0.2520718
LARP6	null	null	null	0.25176272
MAP2K2	null	null	null	0.25156876
SMIM3	null	null	null	0.25149003
CIAO2B	null	null	null	0.25146705
RBCK1	null	null	null	0.25027
ATP5F1B	null	null	null	0.25025958
RPS7	null	null	null	0.24967436
IRAK1	null	null	null	0.2493354
MDH2	null	null	null	0.24840787
TRMT112	null	null	null	0.24743083
AP2M1	null	null	null	0.24740581
ELOB	null	null	null	0.24734423
FLOT1	null	null	null	0.24570568
TAF10	null	null	null	0.24560094
POLR2L	null	null	null	0.24531825
SNU13	null	null	null	0.24434529
RPLP1	null	null	null	0.2440642
SLC2A4RG	null	null	null	0.24395406
TADA3	null	null	null	0.24339773
RPL24	null	null	null	0.24321362
NDUFS8	null	null	null	0.24203661
CKS1B	null	null	null	0.24164066
NDUFA6	null	null	null	0.24152471
SYNGR1	null	null	null	0.24136682
SLCO4A1	null	null	null	0.24111453
PTGR1	null	null	null	0.23999932
RAB32	null	null	null	0.23923223
ATP6V0E2	null	null	null	0.23920399
PPM1G	null	null	null	0.23917925
RPS27A	null	null	null	0.23886947
METTL7B	null	null	null	0.23871009
RPLP2	null	null	null	0.23864496
SSU72	null	null	null	0.23855929
EBNA1BP2	null	null	null	0.2385236
PTGES3	null	null	null	0.23737238
MTPN	null	null	null	0.23732439
LSM3	null	null	null	0.23720223
SUMO2	null	null	null	0.23685622
MTCH1	null	null	null	0.2368196
TOMM22	null	null	null	0.23681897
YWHAH	null	null	null	0.23679371
PTMA	null	null	null	0.23630089
SNRNP25	null	null	null	0.23626755
SRSF9	null	null	null	0.23518541
COPRS	null	null	null	0.23509605
PFDN2	null	null	null	0.23400591
ALYREF	null	null	null	0.23390043
CCT8	null	null	null	0.23373133
BANF1	null	null	null	0.23307592
GUK1	null	null	null	0.23266123
RPL11	null	null	null	0.23255534
LSM10	null	null	null	0.23233953
PPP1CA	null	null	null	0.23224372
NDUFA12	null	null	null	0.23213248
TM4SF1	null	null	null	0.23082711
EDF1	null	null	null	0.2308263
NOG	null	null	null	0.23060896
RRP36	null	null	null	0.23014642
RPL18	null	null	null	0.23001033
PARK7	null	null	null	0.22982976
ACAT2	null	null	null	0.22940211
ATP5F1E	null	null	null	0.22917499
JUN	null	null	null	0.22904272
UBE2L3	null	null	null	0.22887991
RBX1	null	null	null	0.22842075
PTS	null	null	null	0.22813383
NACA	null	null	null	0.22804053
NDUFAF8	null	null	null	0.2278536
RGS3	null	null	null	0.22776322
KRT10	null	null	null	0.227259
NME1	null	null	null	0.22720361
RPL22	null	null	null	0.22695585
HSPD1	null	null	null	0.22654223
TUBB	null	null	null	0.22637618
LRRFIP1	null	null	null	0.22608626
COX5B	null	null	null	0.22583888
TXNL4A	null	null	null	0.22581159
CHCHD3	null	null	null	0.22570641
TIMM13	null	null	null	0.22545789
DYNLT1	null	null	null	0.22543004
MRPL12	null	null	null	0.2246527
RAB12	null	null	null	0.22457895
SUB1	null	null	null	0.22423832
COPS6	null	null	null	0.22411996
ARPC5L	null	null	null	0.2239456
RPS4Y1	null	null	null	0.2236419
PITX1	null	null	null	0.22334678
PDCD6	null	null	null	0.22330509
NBL1	null	null	null	0.22311595
BRK1	null	null	null	0.22303681
PHF19	null	null	null	0.22298832
RPS19	null	null	null	0.22281873
RAB13	null	null	null	0.2227643
PDLIM2	null	null	null	0.22268167
NDUFV2	null	null	null	0.22260007
STOML2	null	null	null	0.22234671
UBA52	null	null	null	0.22229631
PSPH	null	null	null	0.22229123
PCP4	null	null	null	0.22221434
SSNA1	null	null	null	0.2220812
NDUFS5	null	null	null	0.2217864
RPL9	null	null	null	0.22178213
RPL35A	null	null	null	0.22169687
ATP5MD	null	null	null	0.2216539
TMEM14B	null	null	null	0.22165371
HNRNPAB	null	null	null	0.22145388
RPS25	null	null	null	0.22137378
KRR1	null	null	null	0.22108558
FAM129B	null	null	null	0.2207061
RPL13	null	null	null	0.2204686
LBH	null	null	null	0.22043239
THOC7	null	null	null	0.2203436
RPS14	null	null	null	0.21992189
UQCRQ	null	null	null	0.21965468
TUBG1	null	null	null	0.21867687
CCT5	null	null	null	0.21840836
STEAP3	null	null	null	0.21823512
RPS16	null	null	null	0.21797694
FSCN1	null	null	null	0.21782935
PSMB3	null	null	null	0.2176869
ATP5MG	null	null	null	0.21768351
CALM1	null	null	null	0.21721579
ATP5MF	null	null	null	0.21640597
LSM5	null	null	null	0.21577352
MZT1	null	null	null	0.2156992
RPS10	null	null	null	0.2151948
MET	null	null	null	0.21504457
RPLP0	null	null	null	0.21500055
RPS23	null	null	null	0.21484403
DEF8	null	null	null	0.21441846
RPL27A	null	null	null	0.21405415
PSMB2	null	null	null	0.21386887
GLRX2	null	null	null	0.213838
CACYBP	null	null	null	0.21361578
SLC7A11	null	null	null	0.21360984
BUD31	null	null	null	0.21353927
CSTB	null	null	null	0.21301273
NT5E	null	null	null	0.21290721
MRPL3	null	null	null	0.21267961
RBM8A	null	null	null	0.21264134
CNBP	null	null	null	0.21246617
EIF4G2	null	null	null	0.2124547
UBE2J1	null	null	null	0.21240348
LRRC59	null	null	null	0.2122179
CDC20	null	null	null	0.21188588
MRPL18	null	null	null	0.21174783
SRA1	null	null	null	0.21120839
RAC1	null	null	null	0.21113564
EMP1	null	null	null	0.21112634
DCXR	null	null	null	0.21094853
TCP1	null	null	null	0.2108642
RPS3A	null	null	null	0.21084496
UBE2J2	null	null	null	0.21074925
TMEM106C	null	null	null	0.21071273
ZFAS1	null	null	null	0.21037738
UFD1	null	null	null	0.2101026
TCEA1	null	null	null	0.21004327
AMD1	null	null	null	0.20996638
AC093673.1	null	null	null	0.20982888
MRPS34	null	null	null	0.20973085
SEM1	null	null	null	0.20954879
MRPS15	null	null	null	0.20859404
TRIR	null	null	null	0.20842266
ITGA3	null	null	null	0.2083727
BCL7C	null	null	null	0.20827961
ANAPC11	null	null	null	0.20821798
RHEB	null	null	null	0.20745368
DYNLL1	null	null	null	0.20734964
MALSU1	null	null	null	0.20711124
NEDD8	null	null	null	0.2070606
MYL12A	null	null	null	0.20683995
SNRPD2	null	null	null	0.20640534
ARL4A	null	null	null	0.20640327
PPA1	null	null	null	0.20631859
RGS16	null	null	null	0.2062873
RPL30	null	null	null	0.2061403
CORO1C	null	null	null	0.20603013
NDUFA11	null	null	null	0.20587729
EIF1	null	null	null	0.20545702
CSRP1	null	null	null	0.2050557
EIF3I	null	null	null	0.20489019
PSMC2	null	null	null	0.20474057
SWI5	null	null	null	0.20463546
LYPD1	null	null	null	0.2045674
MRPL20	null	null	null	0.20410387
RACK1	null	null	null	0.20380224
CYC1	null	null	null	0.20346582
HDGF	null	null	null	0.20306483
RPL5	null	null	null	0.20287848
SH3GL1	null	null	null	0.20249358
FAM200B	null	null	null	0.20191313
SERBP1	null	null	null	0.20173708
COL1A2	null	null	null	0.20137095
INPP5F	null	null	null	0.20106794
PSME1	null	null	null	0.20093824
POLR2E	null	null	null	0.2007545
HSP90AB1	null	null	null	0.20060964
DDX10	null	null	null	0.200477
ATP5F1C	null	null	null	0.20041978
MIF	null	null	null	0.20026337
GOLIM4	null	null	null	0.20019142
COX7B	null	null	null	0.19983087
BID	null	null	null	0.1996945
PSMA3	null	null	null	0.19952847
SH3BP5	null	null	null	0.19931641
DAZAP1	null	null	null	0.19923972
HSPB1	null	null	null	0.19896165
CXCR4	null	null	null	0.1986508
ATP5PF	null	null	null	0.19830123
PPP1CB	null	null	null	0.19822434
ISG15	null	null	null	0.19820786
PDP1	null	null	null	0.19800092
NHP2	null	null	null	0.19798085
H2AFV	null	null	null	0.19785163
MRPL14	null	null	null	0.19781283
LSM7	null	null	null	0.19774367
RTF2	null	null	null	0.19771665
ISCU	null	null	null	0.19752394
CAP1	null	null	null	0.19750723
NDUFB2	null	null	null	0.19729248
HSPE1	null	null	null	0.19719724
ARL6IP4	null	null	null	0.19717653
FKBP4	null	null	null	0.19647688
MXRA7	null	null	null	0.19647108
RPS4X	null	null	null	0.19584642
AURKA	null	null	null	0.19567859
MSANTD3	null	null	null	0.19536056
HIVEP3	null	null	null	0.19523467
RMC1	null	null	null	0.1949198
MGAT4B	null	null	null	0.19438675
DGUOK	null	null	null	0.19434936
TPX2	null	null	null	0.1939208
ARPC4	null	null	null	0.19343495
CCT7	null	null	null	0.19280726
PSMD13	null	null	null	0.19265549
ATP6V1F	null	null	null	0.1925278
FAM136A	null	null	null	0.192324
CFL2	null	null	null	0.19172147
PSMA1	null	null	null	0.19153722
MZT2A	null	null	null	0.1914432
COX17	null	null	null	0.19127017
DCTPP1	null	null	null	0.19080722
AKT1	null	null	null	0.19060373
NFIC	null	null	null	0.19026257
TPGS2	null	null	null	0.1900481
BNIP3	null	null	null	0.1899854
EPS8	null	null	null	0.1899696
RPL6	null	null	null	0.18981513
FAM92A	null	null	null	0.18967195
FAU	null	null	null	0.18964845
HOMER3	null	null	null	0.18962882
CYTL1	null	null	null	0.1893644
MPC1	null	null	null	0.18933891
KCNN4	null	null	null	0.1891098
AES	null	null	null	0.18907826
TGFB1I1	null	null	null	0.18897393
GTF2A2	null	null	null	0.18892296
SYAP1	null	null	null	0.18882897
CCNB1	null	null	null	0.18882893
TSR3	null	null	null	0.18874812
MRPS12	null	null	null	0.18823326
TOX3	null	null	null	0.1880846
IRX1	null	null	null	0.1880572
GLRX3	null	null	null	0.1878978
MRPL37	null	null	null	0.18757072
VDAC3	null	null	null	0.1874642
SHROOM2	null	null	null	0.18742199
GTF3C6	null	null	null	0.1874189
NOP10	null	null	null	0.18700074
PFKP	null	null	null	0.18671761
PXN	null	null	null	0.18667054
TAF9	null	null	null	0.18645762
CALM2	null	null	null	0.18644522
CDV3	null	null	null	0.18635345
PSMB5	null	null	null	0.18620807
C11orf58	null	null	null	0.1859476
LAMTOR5	null	null	null	0.18582512
TFAP2C	null	null	null	0.18571286
OSBPL8	null	null	null	0.18564129
DNTTIP1	null	null	null	0.18549782
AKAP12	null	null	null	0.18535048
SDHB	null	null	null	0.18506055
MAD2L2	null	null	null	0.18465234
RAB38	null	null	null	0.18452479
PDE1C	null	null	null	0.18414639
EIF2S2	null	null	null	0.18405911
G3BP1	null	null	null	0.18382645
RPL23A	null	null	null	0.18373886
CAMK2N1	null	null	null	0.18366604
PTP4A2	null	null	null	0.18334292
PYURF	null	null	null	0.18308958
SNRPD3	null	null	null	0.18306597
COX6C	null	null	null	0.18300511
YWHAQ	null	null	null	0.18290274
SAP18	null	null	null	0.18273813
RPS28	null	null	null	0.1827295
FIBP	null	null	null	0.18252352
ANP32B	null	null	null	0.18250889
STIP1	null	null	null	0.18240133
EIF1AX	null	null	null	0.18236157
IDS	null	null	null	0.18227135
NENF	null	null	null	0.18187168
RSL1D1	null	null	null	0.18183137
MBD2	null	null	null	0.1818169
COX20	null	null	null	0.18161929
OLA1	null	null	null	0.18136792
NDUFAF3	null	null	null	0.18134719
RHOA	null	null	null	0.18101366
MGLL	null	null	null	0.18080223
SET	null	null	null	0.1807448
FDFT1	null	null	null	0.18069309
DDT	null	null	null	0.18060094
UBE2B	null	null	null	0.1803937
UCHL1	null	null	null	0.18012403
ITPRID2	null	null	null	0.17998081
PRDX5	null	null	null	0.17995875
ADSS	null	null	null	0.17990717
CLTA	null	null	null	0.17980622
COA4	null	null	null	0.179752
PDLIM7	null	null	null	0.1797314
ARHGAP18	null	null	null	0.17967007
PALLD	null	null	null	0.17937635
SNRPD1	null	null	null	0.17932728
TSPO	null	null	null	0.17917284
LY6E	null	null	null	0.1788072
TGFBR2	null	null	null	0.17866807
KXD1	null	null	null	0.17844363
BAD	null	null	null	0.1782175
ANAPC16	null	null	null	0.17817214
GTF2H5	null	null	null	0.17791532
SLCO4A1.AS1	null	null	null	0.17789684
NDUFA8	null	null	null	0.17783375
UBL5	null	null	null	0.17769103
IGFBP7	null	null	null	0.17737846
TBCA	null	null	null	0.17725329
RPL21	null	null	null	0.17677541
COL6A2	null	null	null	0.17674159
ZFAND5	null	null	null	0.17664438
COX6B1	null	null	null	0.17628066
RPL10	null	null	null	0.17623515
ETV4	null	null	null	0.1761127
PXK	null	null	null	0.1760757
HIGD2A	null	null	null	0.1759697
NRBP1	null	null	null	0.17593981
CENPX	null	null	null	0.17584494
RGS10	null	null	null	0.17570108
UBTD1	null	null	null	0.17567064
NAA10	null	null	null	0.17567028
SNRPF	null	null	null	0.17564735
COX14	null	null	null	0.1756452
COX4I1	null	null	null	0.17554171
SVIL	null	null	null	0.17537846
MRPL28	null	null	null	0.1753391
KIF5B	null	null	null	0.1752033
PSMA5	null	null	null	0.17516781
MRPS18C	null	null	null	0.17511801
CRNDE	null	null	null	0.1750921
ENY2	null	null	null	0.17498948
CITED2	null	null	null	0.17495458
CAMK1	null	null	null	0.1749162
SLC25A11	null	null	null	0.17491323
RWDD1	null	null	null	0.17472251
EMD	null	null	null	0.17407638
CAPNS1	null	null	null	0.17401458
CAMK2D	null	null	null	0.17395441
ELOVL6	null	null	null	0.17354915
UGCG	null	null	null	0.1731876
PSMC3	null	null	null	0.17314644
FRMD4A	null	null	null	0.17310637
SRP9	null	null	null	0.1728373
SERF2	null	null	null	0.17271747
RIN1	null	null	null	0.17267272
COX7C	null	null	null	0.17243615
YKT6	null	null	null	0.17238368
RAMAC	null	null	null	0.17226179
NRCAM	null	null	null	0.17221157
SQSTM1	null	null	null	0.1719424
HINT2	null	null	null	0.17189191
BLOC1S2	null	null	null	0.17173207
AXL	null	null	null	0.1716668
LSM12	null	null	null	0.17161086
NDUFC1	null	null	null	0.17117505
SNRPE	null	null	null	0.17107563
RPS24	null	null	null	0.17103247
ANXA5	null	null	null	0.17081718
NF2	null	null	null	0.17075813
APRT	null	null	null	0.1706393
DNAJC21	null	null	null	0.17049125
IFRD2	null	null	null	0.17020899
HOXB5	null	null	null	0.1700148
EIF3K	null	null	null	0.16996999
RNF126	null	null	null	0.16996768
C19orf24	null	null	null	0.16975671
RPL39	null	null	null	0.16957013
VOPP1	null	null	null	0.1695547
RPL15	null	null	null	0.16933541
CITED4	null	null	null	0.16898954
CMC2	null	null	null	0.16851075
RBM3	null	null	null	0.16829912
PSMD7	null	null	null	0.16803548
PLK2	null	null	null	0.16796587
GHITM	null	null	null	0.16789532
CNN3	null	null	null	0.16785921
ATP5PD	null	null	null	0.1677676
ILF2	null	null	null	0.16749752
TMEM14C	null	null	null	0.16739327
VAPA	null	null	null	0.1673109
VDAC1	null	null	null	0.16726744
CSNK2B	null	null	null	0.16716045
LSM2	null	null	null	0.16710857
TMEM237	null	null	null	0.16701455
DCUN1D5	null	null	null	0.16700473
HMGN1	null	null	null	0.16673099
RPS17	null	null	null	0.16641864
WASF2	null	null	null	0.16639514
EID1	null	null	null	0.16637145
SHISA9	null	null	null	0.16634926
POLR2J	null	null	null	0.1662903
ENSA	null	null	null	0.16628575
ACTR3	null	null	null	0.16615494
PSMB9	null	null	null	0.16614905
TAGLN3	null	null	null	0.16612887
YES1	null	null	null	0.16590531
NR2F6	null	null	null	0.16589911
CCNI	null	null	null	0.16573544
GJB2	null	null	null	0.16556881
SMAGP	null	null	null	0.1655035
KMT5A	null	null	null	0.16548716
TPM2	null	null	null	0.16534282
YWHAB	null	null	null	0.16523619
BCL2L1	null	null	null	0.16513632
SS18L2	null	null	null	0.16492519
CISD1	null	null	null	0.1647057
MCUR1	null	null	null	0.16461708
EIF4H	null	null	null	0.16401975
BMP2	null	null	null	0.16383195
LINC01551	null	null	null	0.16377419
CDKN2AIPNL	null	null	null	0.16367938
STMN1	null	null	null	0.16308177
CENPN	null	null	null	0.16302007
NDRG1	null	null	null	0.16254951
NDUFB3	null	null	null	0.16244265
GNB2	null	null	null	0.16228437
MAZ	null	null	null	0.16199075
RPL10A	null	null	null	0.16191551
GYPC	null	null	null	0.16178958
GCSH	null	null	null	0.1617691
ATP5PO	null	null	null	0.16151251
UQCRC1	null	null	null	0.16135971
TSPAN9	null	null	null	0.16126597
MMADHC	null	null	null	0.16089347
EMC6	null	null	null	0.16070795
C1QL2	null	null	null	0.16038807
ATP6V1E1	null	null	null	0.16031665
NEFL	null	null	null	0.16017823
PA2G4	null	null	null	0.16007239
NT5C3B	null	null	null	0.16005942
UBE2D3	null	null	null	0.15970612
SSBP1	null	null	null	0.15959884
HMOX1	null	null	null	0.15956141
NABP2	null	null	null	0.15952374
SCAND1	null	null	null	0.15918599
UBE2V2	null	null	null	0.15855286
KRBOX1	null	null	null	0.15837733
MORF4L2	null	null	null	0.15822591
FRMD4B	null	null	null	0.15802863
NANS	null	null	null	0.1578397
CBR1	null	null	null	0.15771408
EIF5	null	null	null	0.15763386
PRDX2	null	null	null	0.15740417
NUTF2	null	null	null	0.1573883
ATP5MC3	null	null	null	0.15699
C12orf57	null	null	null	0.15696642
CHMP5	null	null	null	0.15679362
DCTN3	null	null	null	0.15673704
ZDHHC12	null	null	null	0.15671161
SUMO1	null	null	null	0.15668038
B4GALT1	null	null	null	0.15657157
PSMC4	null	null	null	0.15652442
SNAPC2	null	null	null	0.15645452
MRPL52	null	null	null	0.15643999
TSPAN13	null	null	null	0.15635033
ERH	null	null	null	0.1561638
HAX1	null	null	null	0.15615377
MCRIP2	null	null	null	0.15604855
POLDIP2	null	null	null	0.15603721
RPL3	null	null	null	0.15584502
NAA20	null	null	null	0.15571901
MRPL27	null	null	null	0.15564995
PRR13	null	null	null	0.15516733
SLIRP	null	null	null	0.15510124
SLC35E4	null	null	null	0.15504463
VPS29	null	null	null	0.15485547
ATP5F1D	null	null	null	0.15477225
STMP1	null	null	null	0.15461765
ATP5MC1	null	null	null	0.15449236
BZW1	null	null	null	0.15448669
OPTN	null	null	null	0.1543952
DAP	null	null	null	0.15427306
MRGBP	null	null	null	0.15418534
MRPS23	null	null	null	0.15386389
IMP3	null	null	null	0.15382794
ADI1	null	null	null	0.15375915
PREP	null	null	null	0.15367004
EBP	null	null	null	0.15358274
NDUFA2	null	null	null	0.15338403
ALAS1	null	null	null	0.15325916
ATP5MC2	null	null	null	0.15322796
ARHGAP6	null	null	null	0.15319672
UBE2I	null	null	null	0.153027
NUDC	null	null	null	0.15300882
JOSD2	null	null	null	0.15291594
PSMA4	null	null	null	0.15291056
MRPL40	null	null	null	0.1528891
TIMM17A	null	null	null	0.1528588
RPL23	null	null	null	0.1526822
CLPP	null	null	null	0.15256456
NTMT1	null	null	null	0.15248246
GAMT	null	null	null	0.15233159
HDDC2	null	null	null	0.15223773
SNHG8	null	null	null	0.15177624
METTL5	null	null	null	0.15142411
ANXA11	null	null	null	0.151355
UBE2D2	null	null	null	0.15125053
CHCHD10	null	null	null	0.15119226
BVES	null	null	null	0.15105347
GSTP1	null	null	null	0.15099856
PGP	null	null	null	0.15084395
SEMA3A	null	null	null	0.15073213
NDUFB7	null	null	null	0.15059981
GLO1	null	null	null	0.15052332
NRP2	null	null	null	0.15019175
EEF1E1	null	null	null	0.15018556
CCT4	null	null	null	0.14983213
CDCA2	null	null	null	0.14982575
ZNRF1	null	null	null	0.1498182
MAP7D1	null	null	null	0.14972046
EIF4E2	null	null	null	0.14967023
SAE1	null	null	null	0.14956455
BACE2	null	null	null	0.1493784
NAA38	null	null	null	0.1493765
CAPG	null	null	null	0.14901824
ARF5	null	null	null	0.14850803
CMTM7	null	null	null	0.14849186
PCYT2	null	null	null	0.14841677
MRPL43	null	null	null	0.1482821
PSMG1	null	null	null	0.14809768
AFAP1	null	null	null	0.14806363
AKIRIN2	null	null	null	0.14799179
MRPS35	null	null	null	0.14766313
PGK1	null	null	null	0.14765926
PERP	null	null	null	0.14761804
RWDD4	null	null	null	0.14751467
POLR2I	null	null	null	0.14748542
EFHD2	null	null	null	0.14705604
PDCL3	null	null	null	0.14699525
TSC22D1	null	null	null	0.14674781
EMC8	null	null	null	0.14658394
MRPS36	null	null	null	0.1465574
PRMT1	null	null	null	0.14648081
RPS9	null	null	null	0.14637566
MTX2	null	null	null	0.14618753
NDUFAB1	null	null	null	0.14608744
RNH1	null	null	null	0.1459687
MIR4435.2HG	null	null	null	0.145952
PHPT1	null	null	null	0.14593406
PCNP	null	null	null	0.14586662
FAM32A	null	null	null	0.14582811
CEND1	null	null	null	0.14582567
DYNLRB1	null	null	null	0.14575629
APOPT1	null	null	null	0.14568858
POLR2K	null	null	null	0.1456631
CIB1	null	null	null	0.14546241
SCFD2	null	null	null	0.14538251
MTHFD2	null	null	null	0.14536181
FAM114A1	null	null	null	0.14520322
SMAD1	null	null	null	0.14513507
MRPL4	null	null	null	0.14512676
G0S2	null	null	null	0.14472559
GRPEL1	null	null	null	0.14422618
CAMTA1	null	null	null	0.14388391
TRAPPC1	null	null	null	0.14382815
HMGB3	null	null	null	0.14370549
F2RL1	null	null	null	0.14358163
SF3B6	null	null	null	0.14340845
POLE4	null	null	null	0.1434044
CNTN1	null	null	null	0.14324123
NBDY	null	null	null	0.14323106
ALDH3A2	null	null	null	0.14305475
KCNJ2	null	null	null	0.14304332
MPG	null	null	null	0.14301918
MCUB	null	null	null	0.14299448
ITGAE	null	null	null	0.14294705
UQCR11	null	null	null	0.14283675
SHTN1	null	null	null	0.14280851
SURF2	null	null	null	0.14272337
C6orf15	null	null	null	0.14262946
STC2	null	null	null	0.14245427
CASP3	null	null	null	0.14222232
BCAR1	null	null	null	0.14219184
CXCL14	null	null	null	0.14218499
STRAP	null	null	null	0.14211032
GLRX	null	null	null	0.14206307
POLR1D	null	null	null	0.14203793
NUDCD2	null	null	null	0.14193955
EVA1B	null	null	null	0.14180258
TUBB6	null	null	null	0.14177574
OST4	null	null	null	0.14176473
DDA1	null	null	null	0.1415859
UQCC2	null	null	null	0.14123194
SCOC	null	null	null	0.14122654
TMEM167A	null	null	null	0.14119725
SVIP	null	null	null	0.14114001
CMC1	null	null	null	0.1410512
SLC25A6	null	null	null	0.1409944
UXT	null	null	null	0.14094023
ANLN	null	null	null	0.14083801
ICK	null	null	null	0.14083624
ENTPD6	null	null	null	0.1406868
CREB3	null	null	null	0.1405924
BLVRB	null	null	null	0.14042817
CEP250	null	null	null	0.14029635
RAB34	null	null	null	0.1402791
DENR	null	null	null	0.14018543
MRPL9	null	null	null	0.13996316
ZPR1	null	null	null	0.13970079
SDSL	null	null	null	0.13963689
POLR3K	null	null	null	0.13960962
FOSL1	null	null	null	0.13938868
CBR3	null	null	null	0.13933466
MRPS7	null	null	null	0.13932009
SBDS	null	null	null	0.13912262
ZFAND6	null	null	null	0.13899508
PSMD11	null	null	null	0.1389347
PFDN4	null	null	null	0.13889156
CYTOR	null	null	null	0.13869125
RALY	null	null	null	0.13849922
ACSL1	null	null	null	0.13842459
BDNF	null	null	null	0.13814613
DPY30	null	null	null	0.1378804
RBP1	null	null	null	0.13785024
SF3B5	null	null	null	0.13752608
ATP5MPL	null	null	null	0.13744204
CALD1	null	null	null	0.13735461
CISD3	null	null	null	0.13717009
KCTD9	null	null	null	0.1370278
NQO2	null	null	null	0.13695045
WDR34	null	null	null	0.13691004
HIKESHI	null	null	null	0.13684554
GGCT	null	null	null	0.13679156
LRRFIP2	null	null	null	0.13674669
SAC3D1	null	null	null	0.13665943
NUAK1	null	null	null	0.1366215
SH3GLB2	null	null	null	0.13657328
RPL37A	null	null	null	0.1358779
TIPRL	null	null	null	0.13540322
RFK	null	null	null	0.1353363
SMIM4	null	null	null	0.1353019
ARMC10	null	null	null	0.13525808
YWHAG	null	null	null	0.13515438
PHB2	null	null	null	0.1351473
CEP55	null	null	null	0.13479826
IQGAP2	null	null	null	0.1347936
HDLBP	null	null	null	0.13465858
LAGE3	null	null	null	0.13457441
COX7A2L	null	null	null	0.13451292
LMNB2	null	null	null	0.13437949
NME4	null	null	null	0.13431591
CCNQ	null	null	null	0.13430673
CDCA3	null	null	null	0.13420038
HMGB1	null	null	null	0.13406995
COPS9	null	null	null	0.13405101
CCM2	null	null	null	0.1340452
ADIPOR1	null	null	null	0.1339923
CDK6	null	null	null	0.1338701
ACP1	null	null	null	0.13382615
WTAP	null	null	null	0.1336165
NTM	null	null	null	0.13350093
PRDX3	null	null	null	0.13348435
RIPOR2	null	null	null	0.13340287
NUDT16L1	null	null	null	0.13337572
FAM104A	null	null	null	0.13313548
PSMB8	null	null	null	0.13304341
HMGN3	null	null	null	0.13293096
WWTR1	null	null	null	0.132721
GNAS	null	null	null	0.13259162
PRKAR2A	null	null	null	0.13256711
BCL7B	null	null	null	0.13249858
PSMD4	null	null	null	0.13247044
GRK6	null	null	null	0.13246246
NUBP2	null	null	null	0.13221373
CDC26	null	null	null	0.13210437
MRFAP1	null	null	null	0.1318934
MRPL22	null	null	null	0.13187958
SLC20A1	null	null	null	0.13185197
FLG	null	null	null	0.13180326
GARS	null	null	null	0.13178399
RBFOX2	null	null	null	0.1314343
RPL34	null	null	null	0.13130113
CD82	null	null	null	0.13120148
XRCC6	null	null	null	0.1307652
TSG101	null	null	null	0.1305152
MAP1LC3B	null	null	null	0.13047934
NCEH1	null	null	null	0.13039501
BAX	null	null	null	0.13039283
SERP1	null	null	null	0.13020357
TNFRSF1B	null	null	null	0.12995578
SNRPA1	null	null	null	0.12993358
ATL2	null	null	null	0.12987733
MOB1A	null	null	null	0.12984632
CCDC124	null	null	null	0.12979613
MAPKAP1	null	null	null	0.12965865
H2AFY	null	null	null	0.12954672
MORF4L1	null	null	null	0.12936464
RPA3	null	null	null	0.12931569
NRBF2	null	null	null	0.12923798
TSPAN5	null	null	null	0.12891926
VCP	null	null	null	0.12891866
TWF1	null	null	null	0.12885666
VBP1	null	null	null	0.12869298
MRPL13	null	null	null	0.12857382
MRPL47	null	null	null	0.12846151
MAGOHB	null	null	null	0.12830615
RPL22L1	null	null	null	0.1281402
SDC2	null	null	null	0.12805603
TBPL1	null	null	null	0.12805583
SSRP1	null	null	null	0.12805274
AKIP1	null	null	null	0.1278746
CDC42	null	null	null	0.12749697
HNRNPH3	null	null	null	0.12735635
PDCD2	null	null	null	0.12734728
TK1	null	null	null	0.12723075
PCBP1	null	null	null	0.12722959
NDUFB8	null	null	null	0.12699093
COPS3	null	null	null	0.12697515
IMPDH2	null	null	null	0.1267534
RPL31	null	null	null	0.12651761
NDUFB9	null	null	null	0.12648539
ADAM19	null	null	null	0.12645522
ETHE1	null	null	null	0.12642902
TSSC4	null	null	null	0.12632073
PTMS	null	null	null	0.12592044
RAB5C	null	null	null	0.12586759
MTURN	null	null	null	0.12572949
SNRPC	null	null	null	0.12569097
HOXB8	null	null	null	0.12548845
PHF5A	null	null	null	0.12538107
RRP9	null	null	null	0.124967836
MRPL57	null	null	null	0.124928996
FAM50A	null	null	null	0.12486975
AP3S1	null	null	null	0.12478378
SRSF3	null	null	null	0.12453825
DCPS	null	null	null	0.12449509
UBE2A	null	null	null	0.12443628
SH3GLB1	null	null	null	0.12437114
VDAC2	null	null	null	0.124343604
TAX1BP3	null	null	null	0.12429237
GADD45A	null	null	null	0.12429042
OLFML3	null	null	null	0.12425759
EIF1AY	null	null	null	0.124256805
AC020551.1	null	null	null	0.124255456
HNRNPDL	null	null	null	0.124087326
TRAPPC3	null	null	null	0.12405368
MRPS33	null	null	null	0.12396879
RPS20	null	null	null	0.12386543
POP4	null	null	null	0.12384243
AKR7A2	null	null	null	0.12366222
C8orf59	null	null	null	0.1234034
PRKACB	null	null	null	0.123346634
RFC2	null	null	null	0.12321105
TPMT	null	null	null	0.123143755
CHCHD1	null	null	null	0.123058766
TALDO1	null	null	null	0.12299888
EIF2AK4	null	null	null	0.122768015
AK5	null	null	null	0.12245098
BOC	null	null	null	0.12244521
PSMD2	null	null	null	0.12237864
PSMG3	null	null	null	0.122368544
ARL16	null	null	null	0.12234797
MOXD1	null	null	null	0.1221444
PMM1	null	null	null	0.12211756
YIF1A	null	null	null	0.12171943
MRPL58	null	null	null	0.12166544
RBM42	null	null	null	0.12139251
MRPS26	null	null	null	0.12138001
MCTS1	null	null	null	0.12135166
RPL38	null	null	null	0.121291526
ELOF1	null	null	null	0.121212676
KTN1	null	null	null	0.121209465
DUSP5	null	null	null	0.12115021
CXCL12	null	null	null	0.12112374
SSSCA1	null	null	null	0.12102908
ZNF365	null	null	null	0.12084675
THBS1	null	null	null	0.1208374
COA3	null	null	null	0.12065827
SNTB2	null	null	null	0.12059741
ETF1	null	null	null	0.12042982
HMCES	null	null	null	0.12025641
RBM38	null	null	null	0.12013901
NUDT16	null	null	null	0.11984875
WSB2	null	null	null	0.119804375
KCNIP1	null	null	null	0.11928189
TIMM50	null	null	null	0.11923573
TWISTNB	null	null	null	0.11917384
LSM6	null	null	null	0.11907683
TRIOBP	null	null	null	0.119053714
ETS2	null	null	null	0.11905264
HOXB.AS3	null	null	null	0.11905055
TOMM5	null	null	null	0.11898628
TROAP	null	null	null	0.1189343
AP001453.2	null	null	null	0.11889559
SRP72	null	null	null	0.11879239
BCKDK	null	null	null	0.11875709
NDUFB6	null	null	null	0.11875602
PNKD	null	null	null	0.11862968
DIRAS3	null	null	null	0.11859801
HOXB4	null	null	null	0.11853227
TIPARP	null	null	null	0.11841486
FOSL2	null	null	null	0.11835818
NUDT1	null	null	null	0.11828491
RALA	null	null	null	0.11820397
CAV2	null	null	null	0.118133314
SNX6	null	null	null	0.11810393
EPHB2	null	null	null	0.11800646
NMB	null	null	null	0.11800283
MRPL11	null	null	null	0.11782058
RUSC1	null	null	null	0.11780944
ATP5PB	null	null	null	0.11776535
MTLN	null	null	null	0.11773287
NOP16	null	null	null	0.11767503
NT5DC2	null	null	null	0.11753331
TBCB	null	null	null	0.11752066
ATG3	null	null	null	0.11741171
ISCA1	null	null	null	0.117294125
NAE1	null	null	null	0.1172331
STK32B	null	null	null	0.11717861
UBALD2	null	null	null	0.1169544
CYB5B	null	null	null	0.116628736
FERMT1	null	null	null	0.116614364
MIEN1	null	null	null	0.11651441
PPP4C	null	null	null	0.11634646
S100A2	null	null	null	0.11634055
AK2	null	null	null	0.116274424
PSMD12	null	null	null	0.11625549
COPE	null	null	null	0.11592158
NAV3	null	null	null	0.11519705
SPRY2	null	null	null	0.1151096
NDUFA1	null	null	null	0.11510767
JTB	null	null	null	0.11499844
ARHGAP12	null	null	null	0.11499293
C1orf122	null	null	null	0.11498381
EPHB4	null	null	null	0.11496591
FAM89B	null	null	null	0.11496503
MED8	null	null	null	0.11476343
MAGOH	null	null	null	0.11445463
CEMIP	null	null	null	0.11398625
BORCS8	null	null	null	0.113872305
RAB27A	null	null	null	0.11379192
PSMD6	null	null	null	0.11376041
HNRNPC	null	null	null	0.11374428
SELENOH	null	null	null	0.11369587
PDXK	null	null	null	0.11365064
ERCC1	null	null	null	0.113441065
MCRS1	null	null	null	0.113305196
MED10	null	null	null	0.11327971
SUMO3	null	null	null	0.11316049
HOXB3	null	null	null	0.11311402
ADIRF	null	null	null	0.11299673
MTCH2	null	null	null	0.11292775
TXNL1	null	null	null	0.11279303
GRB2	null	null	null	0.11278001
JAKMIP2.AS1	null	null	null	0.11271539
BCL2L12	null	null	null	0.11260427
SNX17	null	null	null	0.11248362
IDH3A	null	null	null	0.11246514
POLR2H	null	null	null	0.11227231
POLR3H	null	null	null	0.11218856
ZNF511	null	null	null	0.1120071
SORL1	null	null	null	0.111853
BLVRA	null	null	null	0.111771114
CASP7	null	null	null	0.11174197
IAH1	null	null	null	0.11171076
OSER1	null	null	null	0.11156586
RABL6	null	null	null	0.111509144
TXNDC17	null	null	null	0.11149279
HCCS	null	null	null	0.11143005
TPRKB	null	null	null	0.111258544
FLNA	null	null	null	0.11123806
CDKN2D	null	null	null	0.111121215
C20orf27	null	null	null	0.11109452
TMEM141	null	null	null	0.11101078
NAP1L4	null	null	null	0.110974394
DLG1	null	null	null	0.1109088
PSMA2	null	null	null	0.11086403
SLBP	null	null	null	0.11085619
MRPL21	null	null	null	0.1108236
MRPS16	null	null	null	0.110423855
TNFRSF21	null	null	null	0.11037684
PAK2	null	null	null	0.11033727
ABHD11	null	null	null	0.11030384
PHLDB2	null	null	null	0.11027636
PLIN2	null	null	null	0.11025977
KRT80	null	null	null	0.1102291
WHAMM	null	null	null	0.11016827
CMSS1	null	null	null	0.109786816
MEIS2	null	null	null	0.109709315
HNRNPR	null	null	null	0.10966644
CCNB2	null	null	null	0.10958282
NEXN	null	null	null	0.10951991
NINJ1	null	null	null	0.10948203
CDC123	null	null	null	0.1094612
REX1BD	null	null	null	0.10940843
YRDC	null	null	null	0.10940703
GCLM	null	null	null	0.10913903
CCDC25	null	null	null	0.10908028
PDZD11	null	null	null	0.10883849
TUSC2	null	null	null	0.10878273
QDPR	null	null	null	0.10868877
EIF2S1	null	null	null	0.10867902
EEF1D	null	null	null	0.10864862
BRMS1	null	null	null	0.10848618
EXOSC4	null	null	null	0.108442724
SYTL5	null	null	null	0.10841128
CEBPZOS	null	null	null	0.108291134
CENPU	null	null	null	0.10815938
SERPINE1	null	null	null	0.10806773
EIF3D	null	null	null	0.108065344
PSMD3	null	null	null	0.108008936
GAS6	null	null	null	0.10786724
BRIX1	null	null	null	0.107808225
DDX39A	null	null	null	0.107793406
GNL3	null	null	null	0.107741565
MTHFD1L	null	null	null	0.107654355
EMG1	null	null	null	0.107647136
CTDNEP1	null	null	null	0.107506014
CAPZA1	null	null	null	0.107502684
HOXB6	null	null	null	0.10747975
RP9	null	null	null	0.10746761
NSFL1C	null	null	null	0.107292295
UCHL3	null	null	null	0.10703875
ARL1	null	null	null	0.107003324
TRMT6	null	null	null	0.10695146
DNMBP	null	null	null	0.1068854
ZCRB1	null	null	null	0.10685859
RNF181	null	null	null	0.10684216
TNIP1	null	null	null	0.10681345
SMARCB1	null	null	null	0.10680131
C19orf70	null	null	null	0.10673516
FIP1L1	null	null	null	0.10647331
FDX1	null	null	null	0.106273435
ZC3H15	null	null	null	0.106100425
NDUFAF4	null	null	null	0.10607615
PDHB	null	null	null	0.105966665
CENPW	null	null	null	0.10575319
C9orf78	null	null	null	0.10567044
VASP	null	null	null	0.10559423
HOXB7	null	null	null	0.105509356
DPH3	null	null	null	0.10535421
TXN2	null	null	null	0.10518959
CMPK1	null	null	null	0.10503889
LAYN	null	null	null	0.10487062
MRPS2	null	null	null	0.10486421
MRPS30	null	null	null	0.10476433
GFER	null	null	null	0.10472988
CUTA	null	null	null	0.10470702
PLEKHA3	null	null	null	0.104555994
PSMF1	null	null	null	0.10443623
VPS4A	null	null	null	0.10419838
ACSL4	null	null	null	0.10394821
NCOR2	null	null	null	0.103891075
NOS2	null	null	null	0.103857554
FTH1	null	null	null	0.103651844
ST20	null	null	null	0.103574246
SELENOW	null	null	null	0.103416264
IRF2	null	null	null	0.10318464
ZNF593	null	null	null	0.10305787
CD99	null	null	null	0.10301533
MLLT3	null	null	null	0.10296929
KIF4A	null	null	null	0.102929525
PPP1R2	null	null	null	0.102904096
PRDX1	null	null	null	0.10286268
AHNAK2	null	null	null	0.1028322
HMOX2	null	null	null	0.10281473
NSA2	null	null	null	0.1028034
C3orf14	null	null	null	0.10257005
LAMTOR1	null	null	null	0.10244854
TAF12	null	null	null	0.10237945
SLC7A5	null	null	null	0.10237279
HNRNPA1	null	null	null	0.10224433
RNF8	null	null	null	0.10211049
GNB1	null	null	null	0.102079675
UBE2N	null	null	null	0.10189858
COL6A1	null	null	null	0.101851776
TFDP1	null	null	null	0.10168017
APIP	null	null	null	0.10126048
UACA	null	null	null	0.10121697
SPAG7	null	null	null	0.10117999
AP1S1	null	null	null	0.10107426
MDK	null	null	null	0.101063795
DNAJA1	null	null	null	0.10086245
HSPB11	null	null	null	0.10083582
ATF5	null	null	null	0.10079358
SERTAD1	null	null	null	0.10069272
EEF2	null	null	null	0.1005422
C9orf16	null	null	null	0.10053162
RNF5	null	null	null	0.100408144
SSX2IP	null	null	null	0.10038919
COMMD5	null	null	null	0.100379765
ACTL6A	null	null	null	0.100358196
STK24	null	null	null	0.10034148
GDF5	null	null	null	0.10013267
MRPL55	null	null	null	0.100106455
PDE4D	null	null	null	0.10008985
VAV3	null	null	null	0.10006778
POLR1E	null	null	null	0.100063056
BAG2	null	null	null	0.09997803
TLN1	null	null	null	0.099935144
USP18	null	null	null	0.09980952
YDJC	null	null	null	0.099702865
GOT1	null	null	null	0.09956208
OSBP2	null	null	null	0.09946539
LSM1	null	null	null	0.09932267
ARRDC3	null	null	null	0.09932058
ANXA4	null	null	null	0.09928149
DNPEP	null	null	null	0.09908177
MYDGF	null	null	null	0.09904391
RRAGA	null	null	null	0.099030815
SHB	null	null	null	0.09900295
PITPNA.AS1	null	null	null	0.098997444
GPN3	null	null	null	0.09894524
ASF1A	null	null	null	0.098885655
PRSS23	null	null	null	0.09884336
C8orf88	null	null	null	0.09866153
TIMM22	null	null	null	0.09862312
CKAP2L	null	null	null	0.09854082
DCTD	null	null	null	0.0985404
CENPV	null	null	null	0.09848136
MTHFS	null	null	null	0.09847782
NCS1	null	null	null	0.09847122
MRPL50	null	null	null	0.09841187
MTX1	null	null	null	0.098320715
FKBP3	null	null	null	0.09816921
MRPL48	null	null	null	0.09810929
CKB	null	null	null	0.0980287
RPS27	null	null	null	0.098016545
PDHA1	null	null	null	0.09785257
PQBP1	null	null	null	0.0977785
GSS	null	null	null	0.097764805
ATG5	null	null	null	0.09768864
TRIAP1	null	null	null	0.09756985
BABAM1	null	null	null	0.09734532
UBE2K	null	null	null	0.09730701
RBMS1	null	null	null	0.097059995
FAH	null	null	null	0.0968887
FMC1	null	null	null	0.09674314
UBA2	null	null	null	0.09667751
TIMM17B	null	null	null	0.09664158
VAMP3	null	null	null	0.096580036
MMAB	null	null	null	0.09657457
EMC9	null	null	null	0.09656387
RPL37	null	null	null	0.09649213
RND3	null	null	null	0.09640206
EPHX4	null	null	null	0.09604961
HUS1	null	null	null	0.0960036
CCND3	null	null	null	0.09598363
HDAC1	null	null	null	0.09592623
SULF2	null	null	null	0.09575062
CCDC59	null	null	null	0.09564627
SHC1	null	null	null	0.09564451
MAD2L1	null	null	null	0.095484324
TIAM1	null	null	null	0.095402524
BOD1	null	null	null	0.095392376
DRG1	null	null	null	0.095340095
MRPS18B	null	null	null	0.09529342
PTPN11	null	null	null	0.09525427
CCDC71L	null	null	null	0.09519255
DUSP6	null	null	null	0.09512847
THUMPD3	null	null	null	0.095106035
PLK1	null	null	null	0.09499242
RBPMS	null	null	null	0.094934106
SOD3	null	null	null	0.0948785
BIN1	null	null	null	0.09472611
RAP1B	null	null	null	0.09472428
RALB	null	null	null	0.09472124
GLIPR2	null	null	null	0.09461882
GIPC1	null	null	null	0.09454846
CTTN	null	null	null	0.094510525
CCT3	null	null	null	0.094441585
DHFR	null	null	null	0.09426863
RANGAP1	null	null	null	0.0942666
NR2F1	null	null	null	0.09426519
CTGF	null	null	null	0.094193816
RAB27B	null	null	null	0.09418619
LAP3	null	null	null	0.094164416
DAPK3	null	null	null	0.09413553
HAGH	null	null	null	0.09413255
ATP6V0E1	null	null	null	0.09409943
FAM129A	null	null	null	0.09406233
ERRFI1	null	null	null	0.09388926
RRAS2	null	null	null	0.09385489
ACAA2	null	null	null	0.09374024
RAB5IF	null	null	null	0.09371833
EI24	null	null	null	0.09358311
NIFK	null	null	null	0.09357561
FILIP1L	null	null	null	0.093568005
PRRX1	null	null	null	0.093550235
NFU1	null	null	null	0.09348359
BCAS2	null	null	null	0.093318015
PRPF4	null	null	null	0.09323424
DIRAS2	null	null	null	0.093155555
MPHOSPH6	null	null	null	0.09301896
PPP1R7	null	null	null	0.09291357
ALPK2	null	null	null	0.09287382
LCMT1	null	null	null	0.09281847
ZCCHC17	null	null	null	0.09278664
UBE2T	null	null	null	0.092780426
ATP6V1D	null	null	null	0.09277672
TBRG4	null	null	null	0.09276822
KIAA0040	null	null	null	0.09268368
KIF26B	null	null	null	0.09266663
SRP14	null	null	null	0.09262895
ARL2	null	null	null	0.09259982
FLYWCH2	null	null	null	0.09259221
NXT1	null	null	null	0.09251873
ZWILCH	null	null	null	0.09228704
RIN2	null	null	null	0.092151344
DESI1	null	null	null	0.092127636
EPHA2	null	null	null	0.09209272
FMNL2	null	null	null	0.092023574
TRAF3IP2	null	null	null	0.0920013
FH	null	null	null	0.09198738
PPIH	null	null	null	0.09183347
BATF3	null	null	null	0.09180747
DTD1	null	null	null	0.09164934
SLC25A39	null	null	null	0.09162906
SCN1B	null	null	null	0.0916091
PYCR1	null	null	null	0.091572076
PFN2	null	null	null	0.091427915
PLAUR	null	null	null	0.09140347
RNASEH1	null	null	null	0.09137071
MRPS10	null	null	null	0.091267504
ANXA7	null	null	null	0.09122825
RYBP	null	null	null	0.09120228
IFI35	null	null	null	0.09116741
EVA1A	null	null	null	0.09105302
FABP5	null	null	null	0.09090452
FAM120AOS	null	null	null	0.09089117
PABPC4	null	null	null	0.09081432
TIMM8B	null	null	null	0.09077812
EGFR	null	null	null	0.09062192
UBN1	null	null	null	0.090588495
HNRNPM	null	null	null	0.0905785
DNAJB1	null	null	null	0.090344794
DEPDC1	null	null	null	0.09032602
H2AFX	null	null	null	0.09031541
HMMR	null	null	null	0.09028552
FOXP1	null	null	null	0.09018712
SDC1	null	null	null	0.090183504
NTSR1	null	null	null	0.0900309
TIMM10	null	null	null	0.08994551
MPST	null	null	null	0.089935854
ZBTB8OS	null	null	null	0.08991233
FARSA	null	null	null	0.08990818
SLC2A12	null	null	null	0.089801274
OXCT1	null	null	null	0.08978507
PCBP2	null	null	null	0.089663945
RPL7L1	null	null	null	0.08962239
PXDN	null	null	null	0.089591414
SEC13	null	null	null	0.089535534
YWHAE	null	null	null	0.089506954
UBE2F	null	null	null	0.08947523
ANGPT2	null	null	null	0.089447975
CRYBG1	null	null	null	0.089329734
UBE2R2	null	null	null	0.08925061
RNF11	null	null	null	0.08915572
MYO1C	null	null	null	0.089149594
TYMS	null	null	null	0.08913562
PABPC1	null	null	null	0.08912037
WNT5A	null	null	null	0.089115016
FTSJ1	null	null	null	0.08902363
UQCC3	null	null	null	0.08899416
CIAO2A	null	null	null	0.08896681
CLASP1	null	null	null	0.088910945
STAU1	null	null	null	0.08865431
HNRNPD	null	null	null	0.088197835
MRPS17	null	null	null	0.08814171
DNAJA2	null	null	null	0.08808588
NCL	null	null	null	0.08806102
KANK2	null	null	null	0.08805273
DGCR6L	null	null	null	0.088028945
CRAT	null	null	null	0.08802866
RPL26L1	null	null	null	0.08800909
AP1S3	null	null	null	0.08791481
NELFE	null	null	null	0.08790647
ISOC2	null	null	null	0.08772399
ALKBH7	null	null	null	0.08772102
CBX1	null	null	null	0.08768724
PRR7	null	null	null	0.0875604
ELK3	null	null	null	0.08750727
ATP5ME	null	null	null	0.08745673
SORBS2	null	null	null	0.08745043
ORAI1	null	null	null	0.087419465
CRIM1.DT	null	null	null	0.08737592
PDLIM5	null	null	null	0.0873389
EXOSC3	null	null	null	0.08732717
ETFA	null	null	null	0.08725065
MRPL24	null	null	null	0.08724818
CHCHD4	null	null	null	0.087175086
GNA11	null	null	null	0.08708793
CYB5R3	null	null	null	0.08708292
PPP2CA	null	null	null	0.086974874
CYREN	null	null	null	0.08682757
AMPH	null	null	null	0.08678474
ISG20	null	null	null	0.08676785
DNAJC8	null	null	null	0.086630955
NUCKS1	null	null	null	0.086509556
CDK2AP1	null	null	null	0.08642883
RPF2	null	null	null	0.08628074
ZMAT5	null	null	null	0.08627841
FAIM	null	null	null	0.086274944
CENPE	null	null	null	0.086183324
ILK	null	null	null	0.086033635
TEX30	null	null	null	0.0860255
ECHDC1	null	null	null	0.08601909
EZR	null	null	null	0.08596681
SMIM26	null	null	null	0.085954286
C14orf119	null	null	null	0.085952155
CREM	null	null	null	0.08582953
DHCR7	null	null	null	0.085803196
NDUFB1	null	null	null	0.08572054
IFNGR2	null	null	null	0.08561482
AAMDC	null	null	null	0.08559281
PHF10	null	null	null	0.08557365
HES2	null	null	null	0.08546212
RPL13A	null	null	null	0.08541128
AIMP2	null	null	null	0.08538471
RTCA	null	null	null	0.08535046
AVEN	null	null	null	0.08533276
STRADB	null	null	null	0.08525375
CASP6	null	null	null	0.085219994
SURF1	null	null	null	0.085147336
TCTEX1D2	null	null	null	0.08513942
ARCN1	null	null	null	0.085114636
TATDN1	null	null	null	0.08510232
IRF1	null	null	null	0.08495257
HMGB2	null	null	null	0.084850974
FIS1	null	null	null	0.084724165
MESP1	null	null	null	0.08467767
PXMP2	null	null	null	0.08466487
MIR155HG	null	null	null	0.084653124
WWC2	null	null	null	0.084343925
ZNF358	null	null	null	0.08432683
RPS29	null	null	null	0.084029905
ST3GAL4	null	null	null	0.08385731
MAP4K4	null	null	null	0.08382491
FN3KRP	null	null	null	0.08371844
RALBP1	null	null	null	0.083687596
MEST	null	null	null	0.083675206
RPL36A	null	null	null	0.0836589
SOCS2	null	null	null	0.08357779
SNX3	null	null	null	0.0834643
SMAP2	null	null	null	0.083352536
UBAC1	null	null	null	0.08324638
TXNDC9	null	null	null	0.08310621
SLCO5A1	null	null	null	0.08309151
TIMM9	null	null	null	0.082966976
AK6	null	null	null	0.0828766
RUVBL1	null	null	null	0.08276743
ENDOG	null	null	null	0.08269741
DNAJC9	null	null	null	0.08264663
MANSC1	null	null	null	0.08260332
MTFR1L	null	null	null	0.08243595
LCTL	null	null	null	0.08228808
PGM2L1	null	null	null	0.08213142
SKA2	null	null	null	0.0821312
SNX18	null	null	null	0.082095094
LINC00707	null	null	null	0.082021065
THOP1	null	null	null	0.08200826
SYDE1	null	null	null	0.081970245
USF2	null	null	null	0.08196805
EIF2B1	null	null	null	0.081948295
MAP2K1	null	null	null	0.08193515
RTL8A	null	null	null	0.08192724
HIST1H1E	null	null	null	0.08189816
POP5	null	null	null	0.08186268
SMIM15	null	null	null	0.08172619
PRELID3B	null	null	null	0.081717476
CLINT1	null	null	null	0.081563994
PPCS	null	null	null	0.08153277
BAG1	null	null	null	0.08150831
GPI	null	null	null	0.08147408
CDK2AP2	null	null	null	0.0813868
ABCF1	null	null	null	0.08136506
C12orf10	null	null	null	0.08125483
EN1	null	null	null	0.081250235
UBB	null	null	null	0.08113151
PPP3CA	null	null	null	0.081095755
NAMPT	null	null	null	0.081008434
TFG	null	null	null	0.08087262
EPN1	null	null	null	0.0807945
NR1H2	null	null	null	0.08071287
AP3D1	null	null	null	0.08050026
CDK16	null	null	null	0.08042567
FBL	null	null	null	0.08040429
NEDD4L	null	null	null	0.08040141
TSHZ3	null	null	null	0.08038693
WIPI1	null	null	null	0.080191985
CRIM1	null	null	null	0.08013185
SNRPB2	null	null	null	0.08006235
POLR2C	null	null	null	0.08002652
ROMO1	null	null	null	0.07994332
AASDHPPT	null	null	null	0.0798761
ELOVL1	null	null	null	0.07979741
KIF23	null	null	null	0.07959696
MPLKIP	null	null	null	0.079568535
C6orf141	null	null	null	0.07943404
UBL4A	null	null	null	0.07941093
TMEM11	null	null	null	0.07939557
MAP2K3	null	null	null	0.07931574
CDC42EP1	null	null	null	0.079289615
NRIP3	null	null	null	0.07925029
SLC3A2	null	null	null	0.07913041
AHSA1	null	null	null	0.07906422
ANAPC15	null	null	null	0.07906307
ARF6	null	null	null	0.07884821
RGS17	null	null	null	0.078830935
PBK	null	null	null	0.07881557
PHB	null	null	null	0.0786357
RAB40B	null	null	null	0.07848434
C9orf3	null	null	null	0.07822701
ECM1	null	null	null	0.07821014
NIT2	null	null	null	0.078195296
POLE3	null	null	null	0.07811293
CCDC43	null	null	null	0.07798325
CD109	null	null	null	0.077968426
DNAJC15	null	null	null	0.07784199
TOMM34	null	null	null	0.077832766
ATAD3A	null	null	null	0.077803135
UFM1	null	null	null	0.07772368
HDGFL2	null	null	null	0.07770116
SZRD1	null	null	null	0.07767979
GALNT7	null	null	null	0.077567555
WDR83OS	null	null	null	0.07735635
C11orf68	null	null	null	0.077348776
NELFB	null	null	null	0.07731588
PLGRKT	null	null	null	0.07729312
PPP1R18	null	null	null	0.07728332
MRPS14	null	null	null	0.077277325
ATP1B3	null	null	null	0.07717633
CA10	null	null	null	0.0771175
ASS1	null	null	null	0.077062905
SERTAD4.AS1	null	null	null	0.07700166
PDE9A	null	null	null	0.07696477
LIMA1	null	null	null	0.07694191
ZNHIT3	null	null	null	0.07655764
CEBPB	null	null	null	0.07638959
MINDY2	null	null	null	0.07637805
MRPL23	null	null	null	0.07622721
NAPA	null	null	null	0.07616433
SNED1	null	null	null	0.07615636
CBX6	null	null	null	0.07613958
SGTA	null	null	null	0.076052666
SOCS6	null	null	null	0.07602733
CDC27	null	null	null	0.07601449
C15orf61	null	null	null	0.075934544
STX10	null	null	null	0.075919226
NRP1	null	null	null	0.07586709
CSDE1	null	null	null	0.07586662
GTPBP4	null	null	null	0.075754724
MSRA	null	null	null	0.07571491
FKBP8	null	null	null	0.07570814
GCNT1	null	null	null	0.07565236
HMGXB3	null	null	null	0.075557776
ECI1	null	null	null	0.075541
COMMD6	null	null	null	0.07552648
TCTA	null	null	null	0.075409606
PTGES2	null	null	null	0.07540179
TMEM255B	null	null	null	0.07534996
CORO2B	null	null	null	0.07529397
LYRM1	null	null	null	0.07526943
TOMM40	null	null	null	0.07479774
ANP32E	null	null	null	0.074790865
IDH3B	null	null	null	0.0747393
ESRRA	null	null	null	0.07467779
FAM177A1	null	null	null	0.07463602
ACOX2	null	null	null	0.07454221
CORO1B	null	null	null	0.07447605
CDKN2AIP	null	null	null	0.07446149
GDI2	null	null	null	0.07433294
PTP4A1	null	null	null	0.074261054
GPATCH4	null	null	null	0.07413968
CCNG1	null	null	null	0.07406304
NAP1L1	null	null	null	0.073895566
GPN1	null	null	null	0.073862806
SCX	null	null	null	0.07381012
RAB1A	null	null	null	0.07377309
SP100	null	null	null	0.07365079
RAB8A	null	null	null	0.073631704
PSMC1	null	null	null	0.07357321
SNX7	null	null	null	0.07355935
EIF4A3	null	null	null	0.07355543
PHACTR2	null	null	null	0.07355182
TRPT1	null	null	null	0.07344382
MRPL49	null	null	null	0.073415056
AAMP	null	null	null	0.073412895
CMAS	null	null	null	0.07332693
SPDL1	null	null	null	0.07331879
SEPT4	null	null	null	0.07330003
RBM17	null	null	null	0.07328135
NPM3	null	null	null	0.07321332
SMURF2	null	null	null	0.07318776
NUSAP1	null	null	null	0.07317327
RAE1	null	null	null	0.07314484
PHLDA3	null	null	null	0.07304351
MRPS21	null	null	null	0.07301996
BZW2	null	null	null	0.072959304
MANBAL	null	null	null	0.07295278
RHOBTB1	null	null	null	0.072861716
PSMG2	null	null	null	0.07280519
CIZ1	null	null	null	0.072655104
PELO	null	null	null	0.072520524
GALNT5	null	null	null	0.07250108
SPATS2	null	null	null	0.07242885
ARHGAP21	null	null	null	0.072398074
ERI3	null	null	null	0.07237446
SNRNP40	null	null	null	0.07222435
AP002387.1	null	null	null	0.07217297
H1FX	null	null	null	0.07213738
CEBPZ	null	null	null	0.072135076
CAPZA2	null	null	null	0.07200584
TAF6	null	null	null	0.07198218
CCDC137	null	null	null	0.07190751
PMF1	null	null	null	0.071842715
TARS	null	null	null	0.0717465
SLAIN2	null	null	null	0.071719944
SUPT4H1	null	null	null	0.07171308
BTBD6	null	null	null	0.07170932
TMEM126A	null	null	null	0.07170892
TPD52L2	null	null	null	0.0715099
EIF4A1	null	null	null	0.07143211
ZMYND19	null	null	null	0.071422465
ERAL1	null	null	null	0.07140646
WDR74	null	null	null	0.07139308
RHOG	null	null	null	0.07132537
GBE1	null	null	null	0.07127902
HNRNPK	null	null	null	0.07125917
G3BP2	null	null	null	0.07124006
RAP1A	null	null	null	0.07111265
COL21A1	null	null	null	0.07110306
LIMK1	null	null	null	0.07106832
MAP3K5	null	null	null	0.071028404
GEMIN7	null	null	null	0.07101446
PIMREG	null	null	null	0.07094249
KCNE4	null	null	null	0.07093271
YARS	null	null	null	0.07085875
UAP1	null	null	null	0.07080797
ERI1	null	null	null	0.070782475
GABARAPL2	null	null	null	0.07077488
INSM1	null	null	null	0.070756145
KARS	null	null	null	0.070716485
RAB1B	null	null	null	0.07066982
TBC1D1	null	null	null	0.07064965
NMRAL1	null	null	null	0.07048986
CENPA	null	null	null	0.070487626
FBXO9	null	null	null	0.070219964
ABCE1	null	null	null	0.07020161
CHRAC1	null	null	null	0.070198834
ING2	null	null	null	0.07005919
HSPA9	null	null	null	0.07000861
PRC1	null	null	null	0.069950804
SUCLG1	null	null	null	0.06976219
FUNDC2	null	null	null	0.069730535
GSPT1	null	null	null	0.06970445
GON7	null	null	null	0.06947353
WASHC3	null	null	null	0.069402896
ACTA2	null	null	null	0.06939327
PLAU	null	null	null	0.06934096
PLPPR4	null	null	null	0.06932776
CSK	null	null	null	0.06930071
MTRF1L	null	null	null	0.0692983
FAM162A	null	null	null	0.06921626
DCAF6	null	null	null	0.06921296
PGLS	null	null	null	0.06920075
CHPT1	null	null	null	0.06913954
R3HCC1	null	null	null	0.06913946
RABL3	null	null	null	0.069134966
DESI2	null	null	null	0.06910102
KIF1C	null	null	null	0.06907634
ATG101	null	null	null	0.06904833
TMEM203	null	null	null	0.06890309
TANK	null	null	null	0.06883241
HUNK	null	null	null	0.06874158
SYNCRIP	null	null	null	0.06863927
MYO5A	null	null	null	0.06853007
RIC8A	null	null	null	0.06850519
PSMB4	null	null	null	0.06848
PTPRN2	null	null	null	0.068465136
HARS	null	null	null	0.06845508
NDUFB11	null	null	null	0.068432644
SARS	null	null	null	0.06836056
LOX	null	null	null	0.06832342
TAF15	null	null	null	0.06831853
CD2AP	null	null	null	0.06824673
SLC1A1	null	null	null	0.06823756
SAPCD2	null	null	null	0.068188965
TLE1	null	null	null	0.06810724
DBNL	null	null	null	0.06806319
TERF2IP	null	null	null	0.06805261
ARL3	null	null	null	0.06803582
PAFAH1B3	null	null	null	0.06797761
CCNA2	null	null	null	0.067973115
ALKBH5	null	null	null	0.06784895
CKLF	null	null	null	0.06770349
ADPRHL2	null	null	null	0.06757999
SMARCD2	null	null	null	0.06756694
AGK	null	null	null	0.06753646
SERPINB8	null	null	null	0.06745434
KIF18A	null	null	null	0.06740805
OGFOD1	null	null	null	0.067401476
CSNK2A2	null	null	null	0.06737654
UCP2	null	null	null	0.0673411
EHD1	null	null	null	0.06729599
NDUFV3	null	null	null	0.06727435
ABT1	null	null	null	0.067230165
SPTY2D1	null	null	null	0.06716956
BRCC3	null	null	null	0.06713246
EXOSC8	null	null	null	0.06713102
UBE2L6	null	null	null	0.06710343
ARL2BP	null	null	null	0.067045026
BCAR3	null	null	null	0.06704335
AKT1S1	null	null	null	0.0670376
SLC6A6	null	null	null	0.06703635
MORC4	null	null	null	0.067031935
KIF22	null	null	null	0.067027345
SYNE3	null	null	null	0.0669977
WDR77	null	null	null	0.066948846
LEF1	null	null	null	0.06694585
SLK	null	null	null	0.06688528
SEPHS2	null	null	null	0.06687989
ANAPC13	null	null	null	0.066839635
DUSP14	null	null	null	0.066771746
TCF19	null	null	null	0.06662944
TRIM28	null	null	null	0.06659785
RPL17	null	null	null	0.066353135
METTL23	null	null	null	0.06631928
PBDC1	null	null	null	0.066263266
PLXNA4	null	null	null	0.066255644
FGF12	null	null	null	0.06622889
NKAP	null	null	null	0.06622889
RAD51C	null	null	null	0.066225834
TRAPPC4	null	null	null	0.06616629
TPRN	null	null	null	0.06608792
TM4SF18	null	null	null	0.066080965
RPS6KA1	null	null	null	0.06607229
PML	null	null	null	0.065989405
GTF2F1	null	null	null	0.06594422
FAHD1	null	null	null	0.06587375
MSL3	null	null	null	0.06586441
IMPDH1	null	null	null	0.06585921
SF3B4	null	null	null	0.065852426
ST13	null	null	null	0.0658416
TTC1	null	null	null	0.065825865
NOB1	null	null	null	0.06578516
UTP11	null	null	null	0.065676324
TP53RK	null	null	null	0.06566261
CARS2	null	null	null	0.06559008
ADORA2B	null	null	null	0.06555057
TNFAIP1	null	null	null	0.065425165
KIF13A	null	null	null	0.06536123
BEND6	null	null	null	0.06534094
GBP1	null	null	null	0.06533822
RPF1	null	null	null	0.06527438
NGFR	null	null	null	0.06525301
DHPS	null	null	null	0.065197475
IER2	null	null	null	0.06515436
SRPK1	null	null	null	0.06510719
RAB42	null	null	null	0.065011755
PTPA	null	null	null	0.06499307
ATP5F1A	null	null	null	0.06496303
RSU1	null	null	null	0.06485831
NDUFB5	null	null	null	0.064839624
SLC25A38	null	null	null	0.06482401
BAG5	null	null	null	0.06473289
DLGAP4	null	null	null	0.06465402
AC008771.1	null	null	null	0.06461174
P4HA2	null	null	null	0.0645801
ANK1	null	null	null	0.064562105
ENPP1	null	null	null	0.06454151
TEAD1	null	null	null	0.06451205
RHOB	null	null	null	0.064421885
NAPG	null	null	null	0.06438347
TMEM183A	null	null	null	0.06434176
NOSIP	null	null	null	0.06433023
TNS3	null	null	null	0.06423715
CDC34	null	null	null	0.06422256
NRAS	null	null	null	0.06416537
USP1	null	null	null	0.064020544
HSD17B10	null	null	null	0.06399685
ZWINT	null	null	null	0.0638544
SH3KBP1	null	null	null	0.06384759
FTSJ3	null	null	null	0.06383121
GPRIN1	null	null	null	0.06373468
PPID	null	null	null	0.06364276
ARMT1	null	null	null	0.06363987
ALKBH3	null	null	null	0.06362243
RPUSD1	null	null	null	0.06359209
C8orf82	null	null	null	0.06351635
TPST2	null	null	null	0.06349906
DNAJC19	null	null	null	0.06348816
UCHL5	null	null	null	0.06346392
RPS6KB2	null	null	null	0.06344316
ALDOA	null	null	null	0.063408084
KCTD5	null	null	null	0.06330389
ZFYVE21	null	null	null	0.063301645
RCC1L	null	null	null	0.06328892
PRPF31	null	null	null	0.06325142
ZDHHC3	null	null	null	0.063191324
SNAPC5	null	null	null	0.06315204
FOPNL	null	null	null	0.06311358
SFRP1	null	null	null	0.06300697
TDG	null	null	null	0.062997356
ATP6V1G1	null	null	null	0.06293353
HMBS	null	null	null	0.062898085
PTPN1	null	null	null	0.06287778
TACC3	null	null	null	0.062812075
INO80E	null	null	null	0.06273088
GLTP	null	null	null	0.06271655
MAP4	null	null	null	0.06257137
HDHD5	null	null	null	0.06255131
SELENOM	null	null	null	0.06246754
GOLGA4	null	null	null	0.06244201
LZIC	null	null	null	0.062385518
DPP9	null	null	null	0.062331915
CARD10	null	null	null	0.062305287
CHCHD5	null	null	null	0.062091656
LRRC2	null	null	null	0.062085934
FAM78B	null	null	null	0.062067352
AIDA	null	null	null	0.061909802
LASP1	null	null	null	0.061902255
ANKRD39	null	null	null	0.061849903
VAT1L	null	null	null	0.06164415
TMEM70	null	null	null	0.061580226
ZNF771	null	null	null	0.06155408
ELK1	null	null	null	0.061519507
ARHGAP10	null	null	null	0.061448604
FNBP1	null	null	null	0.06135406
RGS2	null	null	null	0.061140392
SMIM12	null	null	null	0.060981713
LUZP1	null	null	null	0.06078509
USP39	null	null	null	0.060781647
CD2BP2	null	null	null	0.06060837
GRWD1	null	null	null	0.06060785
ITGBL1	null	null	null	0.060600817
GMPPA	null	null	null	0.06054845
ABHD8	null	null	null	0.06044336
PRADC1	null	null	null	0.06044139
MRPL45	null	null	null	0.06042734
GORASP2	null	null	null	0.06039384
RTN1	null	null	null	0.06031959
DDX1	null	null	null	0.06027987
SNX21	null	null	null	0.060194194
KCMF1	null	null	null	0.060099803
PNRC2	null	null	null	0.06007782
LAMB3	null	null	null	0.060068954
HNRNPA3	null	null	null	0.060023177
COPZ2	null	null	null	0.059972502
ARFGAP3	null	null	null	0.059936892
THAP7	null	null	null	0.059924837
ANKRD9	null	null	null	0.059862558
RACGAP1	null	null	null	0.059847012
DCTN2	null	null	null	0.05982652
MPP4	null	null	null	0.059815105
LYAR	null	null	null	0.05969037
ACD	null	null	null	0.05968684
[truncated: 7,881 more rows]
