# Supplementary material for: Modeling glioblastoma heterogeneity as a dynamic network of cell states
Source: Mol Syst Biol. 2021 Sep 16;17(9):e10105. doi: 10.15252/msb.202010105 (PMC8444284; doi:10.15252/msb.202010105)
Supplement: Supplementary file 5 — Source Data for Figure 3 [file MSB-17-e10105-s001.zip › Figure3A_sourcedata/GSEA_3065/hallmarks_state2.GseaPreranked.1623416269049/edb/results.edb]

<?xml version="1.0" encoding="UTF-8"?>

<EDB LC_PROC="none" SORT_MODE="real" ORDER="descending" METRIC="None" NUM_PERMS="1000">
  <DTG RANKED_LIST="state2.rnk" TEMPLATE="na_as_pre_ranked" GENESET="gene_sets.gmt#HALLMARK_EPITHELIAL_MESENCHYMAL_TRANSITION" ES="-0.7521" NES="-2.9445" NP="0.0000" FDR="0.0000" FWER="0.0000" RND_ES="0.2655 0.2606 0.3136 0.2917 -0.3532 -0.2363 0.2491 0.3176 -0.2309 0.2433 0.2486 0.3285 -0.2131 0.3006 0.2924 0.3797 0.2916 0.2439 0.3350 -0.3032 -0.2854 0.3818 0.2804 0.2631 -0.2581 -0.3103 0.4315 0.3602 0.4268 0.3110 0.2156 0.2396 0.4229 0.3955 0.2693 0.3720 0.2859 0.3778 0.3260 0.3367 0.3845 -0.2280 -0.2461 0.3114 -0.2932 0.2173 0.2456 0.4370 -0.2515 0.3329 -0.2435 0.2364 0.1897 0.2388 -0.2375 0.3294 0.3709 -0.3053 0.3096 0.3252 0.2996 0.3524 0.2923 -0.2279 0.3481 0.2349 0.2559 -0.3089 -0.3732 0.2406 -0.2246 -0.2207 0.3200 0.2255 0.3438 -0.2797 0.3711 0.2763 0.2841 0.4102 0.2761 0.4366 0.3447 0.3326 0.2498 0.2350 0.3345 0.3514 0.3156 0.2759 0.3625 0.3076 0.2627 0.2559 0.2589 -0.2204 0.3097 0.3568 -0.2342 0.2720 -0.2035 0.2975 0.3042 0.3463 -0.2938 0.2143 0.3663 -0.2641 -0.2495 0.3468 0.2831 -0.2409 -0.2623 0.2623 0.3503 0.4065 -0.2675 -0.3547 -0.2884 0.2869 -0.2672 0.2946 -0.2222 -0.2207 -0.2180 0.2196 0.3541 -0.2830 0.2388 0.3453 0.3102 0.3455 0.2510 -0.2343 0.3288 -0.2415 0.3125 0.3074 0.3968 -0.2503 0.3828 0.3123 0.2486 0.2736 0.2653 0.4074 0.2622 0.2763 0.2330 0.3537 0.3381 -0.2627 -0.2429 0.2303 0.2563 0.2869 0.2911 0.3321 0.2684 0.2689 0.2654 0.2565 0.2885 -0.3156 -0.2515 0.3173 0.2017 0.2166 0.3343 0.3002 0.2533 0.3197 0.3664 0.2310 0.3491 0.3370 0.2426 -0.2411 0.3092 0.3451 0.2537 0.3651 0.2632 -0.2222 -0.2193 0.2846 0.3009 -0.3047 -0.2458 0.2229 0.3582 -0.2974 0.2771 0.3485 0.2249 0.3829 0.2586 0.2551 0.3497 0.2473 0.2882 -0.2519 0.3520 0.2572 0.3335 0.2438 0.2698 -0.2329 -0.2352 0.3923 -0.2663 -0.2596 -0.2121 0.3455 0.2933 0.2491 0.2814 0.2448 0.2472 0.2248 0.3298 -0.2666 0.3396 -0.2202 0.2762 0.3044 0.2082 0.3670 0.3161 0.3271 -0.2688 0.3304 0.3303 0.2156 0.1968 -0.3423 -0.2268 0.2294 0.3548 0.3406 0.2550 0.2171 0.2808 0.3819 0.2583 -0.3000 0.2353 0.3113 0.2175 0.2410 0.3231 -0.2098 0.2854 0.2716 0.2260 -0.2841 0.2687 0.2678 0.2792 0.3745 0.2055 0.3144 0.3260 0.2099 0.2633 0.2783 0.1974 0.3093 0.3143 0.2361 -0.2530 0.3436 0.3032 0.2763 -0.2405 -0.2553 0.3202 0.3965 0.2334 0.3027 -0.2407 0.2854 0.2759 -0.3219 -0.3906 0.3003 0.2389 0.3266 0.3975 0.3364 0.2538 0.3560 0.3962 -0.2355 0.2558 0.2806 0.3225 -0.2595 0.4718 0.3367 0.3265 0.3811 0.3719 0.2592 -0.2970 0.3216 0.3384 0.2843 -0.2427 -0.2203 0.3053 -0.2424 0.2461 0.2346 0.3536 0.2650 0.2601 0.2943 0.3235 0.3058 0.2712 0.2920 0.2780 0.2620 0.2771 -0.2664 0.2682 -0.2349 0.2500 0.3416 0.2884 0.1999 0.3905 0.3206 -0.1680 0.3331 -0.2604 -0.2400 0.3044 0.3485 0.3405 -0.2622 0.3323 0.2917 0.3411 0.2564 0.2956 0.2025 0.3073 0.2918 0.2908 0.3006 0.3340 -0.2380 -0.2806 0.2132 0.3961 -0.2557 0.3132 0.2596 -0.3040 0.3884 0.2922 -0.2865 0.2691 0.3297 0.3326 0.3680 0.2252 0.2919 0.2685 0.2922 0.2793 0.2741 0.2162 0.3555 0.2409 -0.2175 0.2387 0.2602 -0.2478 0.2334 0.2687 0.3116 0.3368 0.2606 0.3799 0.3291 -0.2180 0.3537 0.2693 0.2905 0.3324 -0.2246 0.2261 -0.3250 0.2894 0.2786 0.2880 0.1896 0.3854 0.2852 0.2605 0.3291 0.2782 -0.2280 0.2183 0.2852 0.2264 0.2052 -0.3155 0.2574 0.2199 0.2564 0.2892 0.3000 0.2420 0.2375 0.3920 0.2726 0.2077 0.4020 0.3014 0.2530 0.2434 0.4380 0.2362 0.3156 -0.2352 -0.2753 0.2244 0.2955 0.2592 0.3081 0.2510 0.2645 0.3175 0.2382 0.2235 -0.2478 0.2515 0.2427 0.3987 0.3098 0.2855 0.1988 0.2833 0.3481 0.3139 0.3453 -0.2411 0.3248 0.2959 0.2525 0.2221 -0.2171 0.2929 -0.3646 0.2871 0.2552 0.4352 0.2689 0.3028 0.2827 0.2774 0.3846 0.2741 0.3390 0.2716 0.2182 -0.2940 0.2655 0.3883 0.2351 0.4220 0.2450 0.3618 -0.2446 0.2418 0.3543 -0.2294 0.3229 -0.2699 0.3533 0.2618 0.1791 0.2501 0.2748 -0.2132 0.2851 -0.3469 0.3606 0.2328 0.2894 -0.1935 0.2574 0.2185 0.2507 0.2540 0.4004 0.3352 -0.2872 0.2610 0.2775 0.2447 0.3407 0.3308 0.2614 0.3162 -0.2621 0.2516 0.2781 0.3228 -0.2236 0.2572 -0.2455 0.3389 0.2697 0.3715 -0.2684 0.3104 0.3337 0.2285 0.2993 0.2128 -0.3050 -0.3181 0.2716 0.2590 -0.2454 0.2434 0.3503 0.2893 0.3472 0.3120 -0.2160 0.4173 0.4029 0.3644 0.2537 0.2747 0.2282 -0.2244 0.3844 0.2736 0.2626 0.3326 0.3598 0.2426 0.4129 0.2972 -0.2155 -0.2288 0.3361 0.2952 -0.2110 0.2723 -0.2104 -0.1988 0.2908 0.2065 -0.2527 -0.2594 0.2746 0.2728 0.3927 0.3389 -0.1964 0.2968 -0.2538 -0.3042 0.2491 0.2740 0.3226 0.3290 -0.3219 0.2401 0.2610 0.4087 0.2768 -0.2467 0.2364 0.3492 0.2577 -0.2208 -0.2328 -0.2010 0.2668 0.3472 0.3338 0.3428 0.2023 -0.3007 0.3612 0.2240 0.3031 0.2199 -0.2952 0.3086 0.2184 0.2544 0.3932 0.2650 -0.2304 0.2880 -0.2823 0.3164 0.2593 0.3721 0.2507 0.3138 0.2815 0.2028 0.3017 0.2497 0.4096 0.2823 -0.1849 0.3287 0.2530 0.2556 0.2961 -0.2184 0.2935 0.3252 0.2292 0.3818 0.2970 0.3677 -0.2434 0.3238 0.2540 0.3235 0.3533 0.3274 0.2744 0.3475 0.2642 0.3374 0.3381 0.3877 0.3325 0.3470 0.2156 0.2473 0.2381 0.3338 -0.3039 0.2777 0.2661 -0.2679 0.2760 0.3076 0.2197 0.3075 0.4405 0.3478 0.3182 0.2180 0.3765 0.2439 0.3426 0.2317 0.2147 0.4140 0.2476 0.3196 -0.2450 0.1976 -0.2882 0.3550 0.1914 -0.2628 0.3811 0.3599 -0.2347 0.2602 -0.2669 0.2648 0.2932 -0.2487 0.3127 0.3165 0.2419 0.2798 0.2520 -0.2417 0.3500 0.3157 0.3141 0.3786 0.2599 -0.1814 0.3207 0.2703 0.3496 0.3621 0.3826 0.3265 -0.2649 -0.2278 0.3108 0.4171 -0.3054 0.2926 -0.3197 0.2257 0.2679 0.4248 0.3141 0.2285 0.1983 0.4629 0.2272 0.2519 0.3544 -0.3182 -0.2619 0.2499 0.2816 0.3072 0.2267 0.2771 0.1822 0.2628 0.3384 0.3673 -0.2218 0.3129 0.2382 0.2950 0.2308 0.2896 0.2299 0.3467 0.3036 0.3015 0.2688 -0.2339 0.2417 -0.2635 0.2361 -0.2522 -0.2863 0.2502 -0.2846 0.2469 -0.2779 0.2448 0.2321 -0.3006 0.2397 0.2037 -0.2183 0.2726 0.2688 0.2689 0.2680 -0.2660 0.2532 0.2817 0.4409 0.3249 0.3873 0.2254 0.3142 0.1994 0.3166 0.3724 0.2276 0.2924 0.2915 -0.2212 -0.2708 0.3243 0.4123 0.3807 0.2643 0.2114 0.3290 -0.2813 0.3549 -0.2252 0.2694 0.2264 -0.2572 0.3180 -0.2158 0.2116 0.2986 0.3338 0.2180 0.2342 0.3404 -0.2514 -0.2557 0.1963 0.2671 0.2040 0.2660 0.2525 0.4034 -0.2632 0.3246 -0.2372 0.2924 -0.2465 -0.2614 0.1924 0.3419 0.2781 0.2180 0.3727 0.3171 0.2486 0.3380 -0.2287 0.3074 0.2401 0.2476 -0.1904 0.2391 -0.2571 -0.2319 0.2541 0.2544 0.2474 0.2148 0.3346 -0.2423 0.2971 0.2966 0.2998 -0.1877 0.2485 -0.1856 0.3563 0.4441 0.3623 0.3557 0.3428 0.2560 0.3003 0.2461 0.3390 -0.2702 0.4819 0.2486 0.2877 0.2373 0.3148 0.4189 0.3154 0.2638 0.3257 -0.2395 0.2747 -0.2351 0.3415 0.2732 0.2941 -0.2412 0.3598 -0.2439 0.2393 0.2513 0.2552 -0.2361 0.3883 0.2558 0.3388 0.3055 0.2746 0.3317 -0.2082 0.2724 0.3148 0.2780 -0.1772 -0.2084 -0.3138 0.2636 0.3149 0.2715 0.2875 0.3400 0.3387 0.2938 0.2674 0.3319 0.2313 0.2399 -0.2222 0.3752 -0.2561 0.2803 0.2131 0.2789 0.4199 0.2548 0.3723 0.3947 -0.2757 -0.2344 -0.2972 0.2599 -0.2903 0.3137 0.3449 -0.2995 0.2966 0.3670 0.2581 0.2928 0.4389 -0.2292 0.4532 -0.3636 0.2270 0.3450 0.2893 -0.2835 0.2871 0.3989 0.2727 -0.2614 0.2594 0.3105 -0.2417 0.3923 0.3358 0.2623 -0.2597 0.3013 0.3025 -0.1910 0.3236 0.3036 0.2254 0.3681 0.3320 0.4112 0.3492 0.3665 0.3323 0.4550 0.2990 0.2993 -0.2471 0.2491 0.2842 0.2252 0.3030 0.2555 0.2489 0.3430 -0.2658 -0.2619 0.2293 0.3064 0.3031 0.2506 0.3273 0.2944 0.2773 0.2090 0.4194 0.2743 0.2280 0.2657 0.3427 0.3888 0.2880 0.2886 -0.2908 0.3318 0.3144 -0.3418 0.2025 -0.2327 0.3703 0.2832 0.2662 0.2264 -0.2454 -0.2370 0.2968 0.2568 -0.2569 0.2355 0.2723 0.2261 -0.2183 0.2486 0.2685 -0.2266 0.3285 0.3385 0.2279 0.3153" HIT_INDICES="13 848 1791 1805 2551 2690 3006 3144 3215 3281 3688 3862 3879 3980 4163 4589 4721 5511 5544 5960 6093 6162 6744 6828 6895 6906 7052 7061 7309 7414 7491 7783 7867 7871 7931 7959 8016 8019 8073 8090 8102 8103 8107 8139 8155 8172 8187 8251 8358 8399 8403 8427 8497 8534 8592 8598 8599 8662 8680 8685 8691 8728 8731 8761 8767 8781 8787 8789 8799 8824 8862 8911 8914 8918 8983 8991 9037 9054 9069 9101 9116 9148 9158 9178 9186 9208 9237 9240 9249 9253 9278 9279 9284 9286 9307 9313 9316 9326 9338 9346 9347 9354 9358 9364 9375 9377 9384 9387 9388 9391 9396 9403 9404 9407 9415 9422 9424 9437 9440" ES_PROFILE="0.0322 -0.0502 -0.1474 -0.1449 -0.2223 -0.2349 -0.2669 -0.2799 -0.2859 -0.2913 -0.3338 -0.3514 -0.3522 -0.3620 -0.3809 -0.4262 -0.4400 -0.5242 -0.5271 -0.5708 -0.5840 -0.5903 -0.6510 -0.6581 -0.6634 -0.6626 -0.6762 -0.6750 -0.6991 -0.7077 -0.7131 -0.7412 -0.7468 -0.7438 -0.7467 -0.7461 -0.7484 -0.7450 -0.7470 -0.7449 -0.7422 -0.7384 -0.7349 -0.7343 -0.7319 -0.7295 -0.7269 -0.7294 -0.7362 -0.7357 -0.7313 -0.7289 -0.7312 -0.7297 -0.7304 -0.7254 -0.7198 -0.7207 -0.7167 -0.7112 -0.7058 -0.7036 -0.6977 -0.6945 -0.6887 -0.6837 -0.6778 -0.6715 -0.6659 -0.6617 -0.6587 -0.6565 -0.6494 -0.6423 -0.6414 -0.6342 -0.6307 -0.6239 -0.6168 -0.6112 -0.6036 -0.5975 -0.5889 -0.5810 -0.5718 -0.5637 -0.5557 -0.5448 -0.5343 -0.5231 -0.5137 -0.5018 -0.4901 -0.4781 -0.4676 -0.4553 -0.4424 -0.4300 -0.4173 -0.4036 -0.3891 -0.3750 -0.3601 -0.3449 -0.3292 -0.3125 -0.2954 -0.2777 -0.2595 -0.2411 -0.2221 -0.2022 -0.1815 -0.1604 -0.1378 -0.1125 -0.0858 -0.0469 -0.0000" RANK_AT_ES="8015.0000" RANK_SCORE_AT_ES="-0.0679"/>
  <DTG RANKED_LIST="state2.rnk" TEMPLATE="na_as_pre_ranked" GENESET="gene_sets.gmt#HALLMARK_MYOGENESIS" ES="-0.6313" NES="-2.4407" NP="0.0000" FDR="0.0000" FWER="0.0000" RND_ES="-0.3981 0.2059 0.2806 0.3039 0.4125 0.2257 0.3394 0.2558 0.3590 0.4435 0.3213 0.2144 0.2290 -0.2405 0.3012 0.3877 0.2987 0.2066 0.3893 0.2886 -0.2405 -0.2893 0.2227 0.3846 0.3154 0.2550 -0.2040 0.2417 0.2921 0.2217 0.2909 0.2802 0.2859 0.2914 0.2186 0.3447 0.2636 0.2411 0.2091 0.2553 0.2798 0.2645 0.2977 0.3180 0.2756 0.3696 0.2265 0.2953 0.2601 -0.2648 0.3367 0.3177 0.3932 -0.2811 0.3445 0.2552 0.2872 -0.2249 0.2157 0.3083 0.2238 -0.2523 0.3636 -0.2844 -0.2579 0.3311 0.2648 0.3331 0.2722 0.2455 0.2404 0.2846 -0.2916 0.2532 0.4059 0.1990 0.2397 0.2839 0.3908 0.3301 -0.2320 0.3521 0.2870 0.3211 -0.2270 0.3246 0.2409 0.2937 0.2737 0.3378 0.4189 0.2713 0.2986 0.2599 -0.2517 0.3384 0.3409 0.3512 -0.2071 0.3434 0.2773 0.3864 0.3432 0.2299 0.2081 0.2533 0.2909 0.3667 0.2974 0.3942 0.2927 0.2264 0.3380 0.2519 -0.2629 -0.2572 0.2265 -0.2476 0.3430 0.2229 -0.2936 0.2520 0.2886 0.2371 0.2347 -0.1907 -0.1980 0.2936 0.2951 0.4116 0.3381 0.3501 -0.2471 0.3108 -0.2233 -0.3366 0.2409 0.2294 0.3276 -0.3184 0.2879 0.3535 0.4117 0.2681 0.1817 -0.2305 0.3843 0.2690 -0.2470 0.3690 0.2411 0.2351 0.2493 0.3795 0.3241 0.2301 0.2224 -0.2624 0.3149 0.3182 0.3882 0.3819 0.4273 0.2577 0.2363 0.2733 -0.2687 0.2974 0.2454 0.2379 -0.2337 0.2869 -0.1626 0.2481 0.3056 0.3370 0.3241 0.2240 0.3412 0.3730 -0.2605 0.3255 -0.2253 0.2304 -0.2680 -0.3015 -0.2935 0.3270 0.3862 0.2615 0.2911 -0.1861 0.3048 0.2713 0.2337 0.3152 0.2091 0.2738 -0.2506 0.2399 -0.2552 0.4020 0.3332 0.4122 -0.2646 -0.2717 0.3124 0.3198 0.2992 0.3655 0.2039 -0.2263 0.2058 0.4071 0.2620 0.1910 0.3292 0.3268 0.2477 0.2066 0.2335 0.4794 0.2076 0.2648 0.2219 0.2990 0.3211 -0.2345 0.2786 0.3173 0.3358 -0.2284 -0.2338 0.4141 -0.2340 -0.2833 0.4437 0.2407 0.3451 0.2246 0.2250 0.3462 -0.2628 -0.2673 -0.2494 0.2919 0.2875 0.3128 0.1752 0.3563 0.2635 0.2969 0.2879 0.3190 0.2659 -0.2196 -0.2259 0.2841 -0.2770 -0.2700 -0.3137 -0.2529 0.2756 -0.2954 0.4101 0.2777 0.3091 0.3156 0.4127 0.2739 0.2442 -0.2876 0.2500 0.2771 0.2338 0.3316 0.3243 0.3564 -0.2980 0.3301 0.2767 0.2231 -0.2647 0.2711 0.2886 0.3431 -0.2529 0.3089 -0.2600 -0.3191 -0.2733 -0.1997 0.2563 0.4022 0.2637 0.3262 0.2474 -0.3686 0.2636 0.3031 0.3599 0.2410 0.2954 0.3804 0.3054 -0.2167 0.3250 0.3467 0.2426 -0.3038 -0.2285 -0.2882 0.3148 0.2781 0.2213 -0.2922 -0.3288 0.2573 0.2320 0.2209 0.3261 -0.2598 0.3900 0.3182 0.2936 0.2429 0.2266 0.4247 0.3827 0.2471 0.2587 0.2471 -0.2687 0.3095 0.2679 0.3090 0.3575 0.2591 -0.2534 0.2691 0.3078 -0.2466 0.2144 0.2737 0.2267 0.3885 0.2378 0.2740 0.3571 0.3540 -0.2038 -0.2161 0.3229 0.2677 0.2783 -0.2281 -0.2250 0.3472 -0.2943 0.3657 0.3001 -0.2325 -0.2311 0.2607 0.2666 0.3702 0.2670 -0.3006 0.3078 0.2542 0.3372 0.3416 0.3202 0.4276 0.2559 0.2746 0.3257 0.2831 0.2080 -0.2200 0.2457 0.2961 0.2352 0.3492 0.1832 0.4144 0.2595 0.4183 0.2717 0.3383 0.3708 0.3143 0.3693 0.3814 -0.2806 -0.2742 0.3047 -0.1784 0.2803 0.3061 0.2525 0.2938 0.3695 0.2604 -0.2902 -0.3293 0.2520 0.3772 -0.3642 0.2696 0.1702 -0.2020 -0.2276 -0.2670 0.2550 0.2997 -0.2785 0.3396 0.2122 0.3764 -0.2239 0.1796 0.2523 0.2971 0.3309 0.3077 0.3261 0.2517 0.2258 0.3299 0.3631 0.3561 0.2565 0.2909 0.3537 -0.3562 -0.2260 0.3292 -0.2660 0.3513 0.2469 0.2769 0.3479 0.2390 0.2929 0.1946 0.3495 0.2379 0.3876 -0.3016 0.2042 -0.2219 -0.2966 0.2340 0.2985 0.2716 0.4348 0.4347 -0.1845 0.2528 0.2470 -0.2857 0.2984 0.3033 0.2322 0.2843 0.4924 0.3526 -0.2483 0.2738 0.2485 0.3223 -0.3098 -0.2760 0.4365 0.3875 -0.2210 0.3038 0.2937 0.3037 0.2870 -0.2740 0.2580 0.2581 -0.2128 -0.2312 0.3262 0.3298 0.2719 0.2503 0.4612 0.3565 0.4065 0.2305 0.3437 0.3492 0.3898 0.4200 0.2496 -0.2141 -0.1980 0.2334 0.3435 0.4786 -0.2543 0.3147 0.3933 0.2985 0.2840 0.4041 -0.2019 0.2799 0.3784 0.3528 0.2456 0.3349 -0.2790 -0.2486 -0.2197 -0.2400 0.3638 0.2484 0.2719 0.3594 0.2955 -0.2149 0.3760 0.4066 -0.3271 0.3067 -0.2452 -0.2462 0.1980 0.2523 0.3399 0.2399 0.2770 0.3208 0.2669 -0.3162 -0.2501 0.2884 0.4015 0.3243 -0.2865 0.3940 -0.2660 -0.2737 0.2471 0.2558 -0.3321 0.2481 0.2420 0.3692 0.2376 -0.2755 0.3195 -0.2252 -0.2960 -0.3055 0.2981 0.4499 0.3267 0.2114 -0.2817 0.3495 0.2257 0.2686 0.4079 -0.2647 0.3165 -0.2227 -0.2250 -0.2543 -0.2868 0.4761 -0.2137 0.2904 0.2102 -0.1881 0.2580 0.3299 0.3480 0.2979 0.3405 0.2676 0.2939 0.3406 0.3028 -0.2256 0.4853 0.2447 0.2908 0.2470 0.3259 0.3527 -0.3309 0.4183 -0.2555 0.2658 -0.2286 0.2473 0.4900 0.3584 -0.2233 0.1893 0.3424 0.4389 0.2565 -0.2305 -0.2033 0.2897 0.3281 0.2463 0.3505 0.2706 0.3309 0.2464 0.2577 0.3722 0.2006 0.2424 -0.2695 0.1958 0.2904 0.2819 0.1850 0.3093 -0.2758 0.3856 0.2857 0.2355 0.3618 0.2691 0.3078 0.3650 0.2776 0.2570 0.2983 -0.2920 -0.2271 0.2745 0.3200 -0.2668 0.4026 0.3150 0.2183 0.2136 0.3683 0.3285 -0.2525 0.2904 0.3785 -0.2111 0.2514 0.2547 -0.3199 0.2286 0.2884 0.2467 0.4287 0.3412 -0.2885 0.2411 -0.2334 0.2679 0.3556 0.2708 0.2555 0.3654 0.3399 0.2304 -0.2398 0.3355 0.2619 -0.2260 0.2649 -0.3321 0.3578 0.2964 0.3275 0.2554 0.3572 0.4454 -0.2459 0.3206 0.2380 0.2841 0.2283 -0.2560 0.3684 0.2367 0.2059 0.3994 0.4231 -0.2412 0.2789 -0.2929 -0.3797 0.4342 0.3951 0.3619 0.2926 0.3370 0.3543 -0.2387 0.2753 0.3281 0.3036 0.3336 0.2765 0.2762 0.2582 0.3020 0.3164 -0.2402 0.2251 0.2824 0.2217 0.2843 0.3116 0.2783 0.2540 0.2723 0.3510 0.2986 0.3459 0.3729 0.3294 0.2873 0.3173 0.2382 0.2400 0.2418 -0.2405 -0.2713 -0.2136 0.4089 0.3434 -0.2134 0.2653 0.1940 0.2337 0.3069 0.2177 0.3790 0.3281 0.2608 -0.2172 -0.2001 0.4431 0.2531 0.4231 -0.2047 0.4141 0.2493 0.3281 0.3552 0.4246 0.4089 -0.2976 0.2643 0.3064 0.2406 0.3316 0.3863 -0.2443 -0.3760 0.2122 0.2467 0.2565 0.2421 0.4073 0.2623 -0.2475 0.2979 -0.2512 0.3117 0.2616 -0.2389 -0.2587 0.2584 0.3227 0.3208 0.4339 0.3792 0.3419 0.3318 0.3166 0.3891 0.2203 0.2771 0.2280 0.3546 0.2940 0.2739 0.2785 0.2236 -0.2770 -0.2500 0.3466 0.2491 -0.2223 0.2690 0.2583 0.3550 -0.2412 0.4467 0.2406 -0.2478 0.2449 0.2860 0.4047 0.2982 0.3162 0.3760 0.3252 0.3068 0.3535 0.3102 -0.2563 0.2336 0.4773 0.2429 0.2988 0.3635 0.3032 0.2637 0.2533 0.2990 0.3045 0.3143 0.3027 0.2838 -0.2209 0.4369 0.3347 0.4260 0.3595 0.2639 -0.2811 -0.2597 0.2143 0.3301 -0.2718 0.3468 0.3068 -0.3349 -0.3676 0.3122 0.4945 0.2943 0.3585 0.2890 0.3365 0.2621 0.4065 0.2344 0.2344 -0.3356 0.2624 0.3348 0.2601 0.2153 0.2947 0.3561 0.2673 0.2329 0.3129 -0.2021 0.2835 0.3240 0.2673 0.3052 0.3100 -0.2415 0.2751 -0.2725 0.2596 0.3266 -0.2649 0.3717 0.3216 0.5314 0.3050 -0.3582 0.2496 0.2818 -0.2613 0.3082 0.3182 -0.3551 0.2898 0.2781 0.3677 0.3084 0.2718 0.2975 0.3828 -0.2399 0.2843 0.2876 0.4121 0.1789 -0.2167 -0.2227 0.2200 -0.2013 0.3295 -0.2211 0.2823 0.3085 0.2850 0.3429 0.4332 0.3399 -0.2488 0.2497 0.2388 0.2465 -0.2801 0.4023 0.4124 0.4215 0.3744 -0.2369 0.2742 0.2468 0.3389 -0.3200 -0.3443 0.4114 0.3015 -0.2323 -0.2313 0.2389 0.2537 0.3076 0.3578 0.3103 0.3684 0.2723 -0.2595 0.3051 0.2748 0.3243 -0.3102 0.2799 0.2405 -0.2525 0.2396 0.4012 -0.1993 0.2215 0.3303 0.2939 0.3619 0.2402 0.2460 0.3370 0.3724 0.4205 0.2596 0.4592 0.3451 0.2497 0.2840 -0.2781 0.2017 -0.2644 0.2566 0.3338 -0.2923 0.3128 -0.2788 0.2059 0.3125 -0.1995 0.4110 -0.2420 0.2983 0.2322 0.3350 0.2066 0.3673 -0.3360 -0.2152 0.3806 -0.2231 0.3048 0.3979 -0.2571 0.2853 0.2956 -0.2383 0.3977 -0.2324 -0.3034 -0.2462 0.4206" HIT_INDICES="647 694 1297 1448 1866 2120 2349 2390 2492 2546 2590 2686 2840 2856 3015 3099 3688 4185 4225 4227 4480 4882 4894 5181 5382 5468 5605 5611 5731 5862 5891 6093 6104 6274 6389 6739 6773 6791 6861 6934 7162 7350 7456 7534 7558 7599 7617 7633 7637 7646 7706 7708 7757 7880 7987 8016 8019 8050 8060 8230 8259 8365 8497 8519 8562 8660 8662 8665 8752 8763 8778 8799 8804 8819 8828 8837 8862 8923 8981 8982 9011 9067 9068 9069 9116 9160 9184 9238 9295 9301 9384 9385 9388 9412 9424 9430" ES_PROFILE="-0.0523 -0.0408 -0.0947 -0.1010 -0.1381 -0.1586 -0.1773 -0.1761 -0.1817 -0.1824 -0.1821 -0.1877 -0.2000 -0.1975 -0.2108 -0.2163 -0.2770 -0.3287 -0.3316 -0.3305 -0.3566 -0.3994 -0.4004 -0.4307 -0.4514 -0.4597 -0.4731 -0.4725 -0.4840 -0.4964 -0.4978 -0.5173 -0.5164 -0.5322 -0.5419 -0.5760 -0.5761 -0.5745 -0.5783 -0.5823 -0.6021 -0.6171 -0.6231 -0.6257 -0.6226 -0.6211 -0.6171 -0.6128 -0.6072 -0.6022 -0.6024 -0.5963 -0.5952 -0.6015 -0.6056 -0.6012 -0.5941 -0.5898 -0.5832 -0.5928 -0.5871 -0.5890 -0.5926 -0.5843 -0.5779 -0.5766 -0.5650 -0.5535 -0.5500 -0.5384 -0.5270 -0.5159 -0.5030 -0.4909 -0.4781 -0.4652 -0.4536 -0.4451 -0.4354 -0.4195 -0.4063 -0.3948 -0.3774 -0.3599 -0.3464 -0.3316 -0.3140 -0.2974 -0.2786 -0.2542 -0.2270 -0.1911 -0.1545 -0.1109 -0.0577 0.0011" RANK_AT_ES="7533.0000" RANK_SCORE_AT_ES="-0.0514"/>
  <DTG RANKED_LIST="state2.rnk" TEMPLATE="na_as_pre_ranked" GENESET="gene_sets.gmt#HALLMARK_ANGIOGENESIS" ES="-0.8413" NES="-2.3747" NP="0.0000" FDR="0.0000" FWER="0.0000" RND_ES="-0.3054 -0.3427 0.4205 0.2614 0.4024 0.5638 -0.2943 0.3738 -0.4516 0.3583 0.5113 0.2958 -0.3896 0.2925 -0.4328 -0.3131 0.4034 -0.2850 0.3464 0.5627 0.4808 -0.4842 -0.2736 0.3144 -0.4182 0.5442 0.4200 0.2777 0.2210 0.4143 0.4749 -0.2808 -0.3308 -0.3146 0.4287 0.3702 -0.3713 0.5117 0.5262 0.4457 0.2274 0.2067 0.3277 0.2698 0.2897 -0.4497 0.3475 0.4062 -0.5666 0.3901 0.2508 -0.3006 -0.2995 0.3577 -0.2690 0.2623 0.3353 0.4994 0.3896 0.5025 0.4861 0.4734 0.2846 0.4856 0.2967 0.3583 -0.3559 0.1892 0.5605 -0.2288 -0.3361 -0.4613 0.3628 0.3058 0.3769 -0.3235 0.3816 0.4949 0.4435 -0.2924 0.3730 0.3239 0.4914 0.2690 0.2194 -0.4411 0.3906 0.4401 0.2290 0.4933 0.3899 0.2099 -0.3738 -0.3015 -0.3902 0.5723 -0.5054 -0.3051 0.2821 0.5293 0.4844 0.2324 -0.2134 -0.1910 -0.3281 -0.3159 -0.2136 -0.2985 0.4074 -0.3145 0.3120 0.5269 -0.3538 0.4701 -0.3656 0.5306 -0.3207 0.2871 -0.5076 0.2712 0.4243 -0.2497 0.4461 0.4025 0.3647 0.5653 -0.3394 0.3855 -0.3985 0.3542 0.4720 -0.2988 0.4955 0.5139 -0.3624 0.3232 -0.5021 0.5113 0.3255 -0.2681 -0.3141 -0.3395 0.4477 0.4149 0.3098 0.4499 0.4180 0.4091 -0.3974 0.3134 0.5908 -0.3408 -0.4968 -0.4760 0.4727 0.6170 -0.3785 -0.3771 -0.3601 0.3441 -0.4127 0.3654 -0.3468 0.5278 0.3562 -0.1477 0.2277 0.2225 0.2891 0.4176 0.3112 0.3970 0.4988 0.4863 0.2188 0.5375 0.2826 0.4586 -0.2568 -0.3846 0.3454 0.4848 -0.4327 0.3867 0.3615 -0.4197 0.3433 0.4292 0.4897 0.5926 0.2612 0.2968 0.4715 -0.4208 0.2642 0.5977 0.3604 -0.3459 0.2524 0.5961 0.5120 0.2449 0.3748 0.2593 0.4467 0.4317 -0.3454 -0.4098 0.3600 0.2120 -0.4217 0.4119 -0.4497 0.3381 -0.2142 -0.2518 -0.2569 -0.3952 0.3344 0.4337 -0.3993 0.3316 -0.3268 0.3342 -0.3094 0.4548 0.3348 0.4312 0.5318 0.3483 0.2411 -0.2978 0.4686 0.4583 0.5162 -0.3763 0.4659 0.3818 -0.3259 -0.3922 0.3707 0.4573 0.4219 0.3899 -0.3381 -0.2132 -0.3220 0.2674 0.4354 0.3776 -0.3316 0.4574 0.4394 -0.3206 0.6768 0.3607 0.2809 0.3386 -0.5153 0.3315 0.3748 -0.4019 0.6339 0.5002 -0.2619 0.2592 0.3576 0.3017 0.5363 -0.3483 -0.2294 0.4960 0.4695 0.4297 0.4340 0.2887 0.5601 0.4505 0.5407 0.3474 0.3264 0.3369 0.3869 0.4476 -0.2019 0.4120 0.5025 0.4891 0.3110 -0.3649 0.3672 0.4286 0.3636 -0.4921 -0.3872 0.4153 -0.3104 0.6184 -0.2685 0.2913 0.4072 0.4307 0.2293 0.2801 0.5769 0.2653 -0.2719 0.2992 -0.2522 -0.3481 -0.3573 -0.2893 0.3105 0.4230 -0.4133 -0.2863 -0.2833 0.4141 0.5497 -0.2834 0.3258 0.5034 0.3759 -0.5115 0.3938 0.3170 0.3000 0.2207 0.3437 -0.2620 0.4817 -0.3068 0.4906 -0.4099 -0.4819 0.6279 0.2654 -0.3747 0.4380 -0.2808 0.3771 0.3062 0.5390 0.5454 0.5192 0.3491 0.5808 0.3027 -0.2498 0.4585 0.2721 0.5766 -0.4993 0.3018 0.3080 0.4168 0.5262 -0.3695 0.3518 0.4499 -0.2695 0.3885 0.2362 -0.3662 -0.2449 0.3684 -0.3875 0.5432 0.2586 -0.4180 -0.2138 -0.5385 0.5012 0.4530 -0.2453 0.2551 0.6289 0.3363 -0.3607 -0.5000 0.2487 0.2144 -0.3753 0.3264 -0.2788 0.3671 0.3079 0.2385 0.2811 -0.5000 -0.2493 0.4561 -0.3942 -0.2607 -0.2552 0.3857 0.5401 0.2450 0.2652 -0.3780 -0.4364 0.3379 0.4369 -0.4600 0.3255 0.3059 -0.5047 0.4789 0.2569 0.3337 -0.4108 0.2420 -0.3286 0.3785 0.4980 0.3495 0.3809 -0.4185 0.1538 -0.4023 0.3111 0.2586 0.3596 0.3204 -0.3170 0.2752 0.4704 -0.2925 0.3174 -0.3975 0.3793 0.1936 -0.2395 0.3604 -0.3205 0.5441 0.3811 0.4674 0.2638 0.2567 0.2932 0.3701 0.3119 0.3618 -0.3348 0.3585 -0.3534 -0.3337 0.3819 0.3576 0.3901 0.4529 0.5975 0.4872 -0.3192 0.5341 0.4063 -0.3122 0.5799 -0.3341 0.2432 0.3076 0.3729 -0.5155 0.2566 0.2980 -0.6247 0.3881 0.2613 0.4143 0.3822 -0.2498 0.2757 -0.3078 0.4653 -0.3791 0.5381 0.4348 0.3358 -0.4298 0.5612 0.3415 0.3188 0.5376 -0.2088 0.5353 -0.4280 -0.4080 -0.3584 0.4462 0.5784 -0.2322 0.4311 0.2608 0.3245 0.4100 -0.2955 -0.3271 0.3307 0.4429 -0.3720 -0.3664 0.5016 -0.3073 0.2798 0.3648 0.4445 0.2535 0.2669 -0.3801 0.3714 0.3294 0.2550 0.3820 -0.4468 -0.2695 -0.5249 0.3200 -0.2083 0.4023 0.3641 -0.4098 0.5099 -0.3653 0.3327 0.4116 -0.3225 -0.4792 -0.3027 -0.3459 -0.3077 0.4694 0.4063 0.4758 -0.2208 0.4099 0.2935 0.2953 0.3895 0.3624 0.2795 0.4899 0.3491 -0.2499 0.4561 0.4121 0.3002 0.4439 0.5421 0.5551 0.4888 0.3571 0.4687 -0.3005 0.4248 0.3375 -0.3150 0.3993 0.3611 0.3865 -0.5523 0.4069 0.2701 -0.3177 0.4280 -0.2708 0.3314 -0.1949 -0.3345 0.4837 -0.3449 0.3017 0.3735 -0.2762 0.4346 0.5224 -0.3472 -0.3396 0.3461 -0.2674 0.3348 0.3010 0.4563 0.4989 0.5774 -0.2844 0.5014 -0.3507 0.3606 -0.4331 0.5291 -0.3916 0.5028 -0.2920 0.3102 0.5628 -0.3308 0.4065 0.4378 0.4098 -0.3738 0.4678 0.3651 0.2183 -0.4965 0.5067 -0.3611 0.3124 -0.2889 0.2533 -0.2600 -0.5252 0.2719 0.2229 0.3205 -0.3392 -0.4642 0.4203 -0.3465 -0.2404 -0.5678 0.2311 0.3358 0.4547 0.2762 -0.3921 -0.3671 -0.3156 0.3502 0.3831 -0.3511 -0.5534 -0.3535 -0.3512 0.3533 0.4981 -0.4679 -0.3025 0.5405 0.2372 0.4552 0.3799 -0.5201 0.3195 -0.2555 -0.2813 0.3337 -0.4117 0.5317 0.4098 0.5770 0.3587 0.3968 -0.2378 -0.3179 -0.3267 0.2054 0.3235 0.3575 0.3048 0.3152 -0.3867 0.3651 0.4267 -0.2842 0.3544 -0.4875 0.4895 0.4506 -0.2102 0.3796 0.4306 -0.3593 0.3065 -0.3743 0.5456 0.1727 0.4699 0.4248 0.2549 0.3780 0.2530 0.2921 0.4355 0.2910 0.3732 -0.3898 0.5881 0.3776 0.3202 -0.2156 0.3816 -0.6792 -0.3039 0.3055 -0.4168 -0.3029 0.5138 0.3813 0.2975 0.3822 0.2561 -0.3916 -0.2634 0.4436 0.3923 0.4886 -0.2304 -0.4358 0.4982 -0.3155 0.3181 0.4345 0.5129 -0.4929 0.2340 0.4049 -0.3105 0.3567 0.5533 -0.1842 -0.4988 -0.3309 -0.2801 -0.4366 0.4079 0.3946 0.5036 0.2060 -0.3409 0.4415 0.3836 -0.5107 -0.3380 0.3409 -0.5122 -0.5250 0.2867 -0.2815 0.2887 0.2860 -0.2775 0.5124 0.4189 -0.3770 0.3084 0.5629 0.5118 -0.5803 -0.1950 0.4259 -0.2457 0.3929 -0.2626 -0.4870 0.2437 -0.4965 0.3769 0.2721 -0.4196 0.2469 0.4698 0.4112 0.2854 -0.4710 0.2037 0.2495 0.5312 0.4385 0.5220 0.4348 0.2935 0.2733 -0.2759 0.4286 0.4089 0.2197 -0.2363 0.4906 -0.4816 0.3846 0.3546 0.4617 0.3889 0.2875 0.6346 0.2621 0.3627 0.3164 0.5071 0.2805 -0.3819 0.4462 0.3639 0.2410 0.4786 -0.2419 -0.3376 0.3192 0.3340 0.2810 0.3564 -0.2825 0.5198 0.4367 -0.4752 0.6232 0.2353 -0.4500 0.2364 -0.2552 0.3097 -0.2523 -0.3389 0.3759 -0.4227 0.3029 0.3786 0.2437 0.4921 0.1651 0.4673 0.4022 0.5319 0.5587 0.4489 0.3731 -0.2752 0.1835 0.5128 -0.3700 0.4886 0.1887 0.5005 -0.3074 0.4101 -0.3939 -0.4508 -0.3745 0.3847 0.3680 0.4525 -0.1764 0.2987 -0.2895 -0.3677 0.2903 -0.3332 0.3051 0.4659 0.4175 0.5261 -0.4808 -0.5177 0.3006 -0.3717 0.3122 0.3034 0.2950 -0.4611 0.3752 0.4517 -0.2453 0.3558 0.4181 0.3087 0.5399 0.6538 0.4257 0.3101 -0.2793 0.4379 -0.3159 -0.3388 0.2067 -0.3466 -0.2170 -0.2924 0.2780 -0.3768 0.3877 0.2884 -0.2747 0.4204 0.2919 0.5792 -0.3871 -0.2798 0.2951 -0.2462 0.3057 0.3061 0.3941 0.3270 -0.3818 -0.2675 0.3750 0.3330 -0.3205 0.2009 0.3377 0.5555 0.3192 0.4892 0.5453 0.3302 -0.4606 0.4853 0.2992 0.3567 0.2627 0.3602 -0.4746 -0.4186 -0.4381 -0.3680 0.3363 -0.3077 0.4275 0.5105 0.3034 0.4416 0.3108 -0.4219 0.4455 0.3096 0.3416 -0.1824 0.3025 0.2550 -0.3526 -0.4824 0.3046 -0.2768 0.4992 -0.3449 -0.4200 -0.3213 0.3030 -0.4022 0.4210 0.2504 0.4211 -0.3604 0.5609 0.2091 0.2853 0.2826 0.2637 0.2839 -0.2897 0.2466 -0.3093 0.3489 0.2737 -0.3727 -0.3026 0.5710 0.3675 -0.4912 0.2239 0.3281 -0.3674 0.3431 -0.4401 -0.4853 0.3775 0.5945 -0.4489 0.4439 0.2339 0.5030 -0.3785 0.3208 0.2523 -0.3915 0.3039 0.3081 0.3052 0.3527 -0.2450 -0.5468 0.4594 0.3693 -0.3043 -0.5107 0.3941 0.3146 0.4092 0.7043 -0.3955 0.3100 0.3821 0.4725 -0.3176 0.4022 -0.2094 0.5585 -0.2621 0.3583" HIT_INDICES="227 1294 2551 4483 4721 4836 5931 8087 8993 9034 9144 9158 9223 9316 9346 9378 9387 9396 9412 9415 9437" ES_PROFILE="0.0343 -0.0570 -0.1801 -0.3834 -0.4078 -0.4194 -0.5321 -0.7452 -0.8085 -0.7783 -0.7507 -0.7123 -0.6743 -0.6299 -0.5732 -0.5069 -0.4335 -0.3536 -0.2606 -0.1641 0.0003" RANK_AT_ES="8992.0000" RANK_SCORE_AT_ES="-0.1475"/>
  <DTG RANKED_LIST="state2.rnk" TEMPLATE="na_as_pre_ranked" GENESET="gene_sets.gmt#HALLMARK_UV_RESPONSE_DN" ES="-0.5997" NES="-2.3559" NP="0.0000" FDR="0.0000" FWER="0.0000" RND_ES="0.2821 0.3506 0.2535 0.3336 0.2853 0.2534 0.2177 0.4529 0.2246 0.3333 -0.2310 0.2971 0.3145 -0.3020 0.3298 0.3917 0.1794 0.4220 0.3335 0.2042 0.2883 0.3071 0.2323 -0.2190 0.2390 0.3440 0.2704 -0.2217 0.3360 0.2980 0.3691 0.2054 0.2675 0.2238 0.2378 0.3829 -0.2690 0.2852 0.3377 0.3045 0.2629 -0.2857 0.2891 0.3573 0.3089 0.2221 0.3265 -0.2760 0.2338 0.2789 0.3662 0.2504 0.3977 0.2694 -0.2150 0.2860 -0.1960 0.3711 0.3477 -0.2443 0.2474 0.2573 -0.3652 0.2638 0.3831 -0.2467 0.3163 0.2515 0.2994 0.2069 0.3424 -0.2480 0.3278 -0.2495 0.2615 -0.2617 0.2640 0.2817 0.2744 0.2832 -0.2446 0.2231 0.2568 -0.2664 0.4213 0.2374 0.2425 -0.2131 -0.2556 -0.2557 -0.2435 0.2437 0.2383 -0.1959 -0.2487 0.2782 0.2553 0.3668 0.2682 0.3559 0.2439 0.3675 0.2556 -0.3105 0.3214 -0.2567 0.2212 0.3597 0.2463 0.3593 -0.2285 -0.2326 -0.2470 0.3145 0.4154 0.1947 0.2701 0.2498 0.2806 0.2512 -0.2647 0.3272 0.3159 0.2993 0.3688 0.2666 0.3534 0.2176 0.3523 0.3129 -0.2842 -0.2973 0.2653 0.2871 0.2163 0.2580 0.4073 0.2640 0.2629 -0.2309 0.2985 -0.3037 0.2958 0.2809 0.3283 0.2809 -0.2968 -0.2124 -0.3039 0.3543 0.3101 0.3720 0.3454 0.3729 0.2413 0.3886 -0.2350 0.2409 0.2260 0.3401 0.3035 -0.2279 0.3448 -0.2486 0.2827 0.3537 0.3527 0.2251 -0.2506 0.3860 -0.2864 0.3661 0.3799 0.2616 0.2548 0.2308 -0.2498 0.3105 -0.2450 0.2860 0.3177 0.2339 0.3642 0.2499 -0.3055 0.2660 0.3130 0.3466 0.3215 0.1992 0.3630 0.2269 0.2639 0.2557 -0.1909 0.5029 0.2818 0.2599 0.2697 0.2530 0.3145 0.3157 0.2610 -0.2558 -0.2256 -0.2672 0.2587 -0.2649 0.2587 0.3139 0.2982 0.3234 0.2523 0.2158 0.3411 -0.3334 0.3217 0.2469 -0.2798 0.2558 0.2348 -0.2414 0.3305 0.2797 0.3932 0.2928 0.3554 0.1569 0.2967 0.2249 0.3984 0.2383 0.3361 -0.2246 0.2907 0.3967 -0.2350 -0.2173 0.2520 0.2676 -0.2468 -0.2526 -0.2190 0.3448 0.3394 -0.1993 0.2287 -0.2087 0.2061 -0.1983 -0.2535 0.2683 0.2348 0.2807 0.3239 0.4165 0.3074 -0.3119 0.2852 0.2203 -0.1940 -0.2177 0.3770 0.3204 0.2872 -0.2363 -0.2212 -0.3850 0.2468 0.2251 0.2833 -0.2652 -0.2039 0.3445 0.2346 0.3283 0.3648 -0.2774 0.2979 -0.2304 0.2343 0.3658 0.3012 0.3045 0.4779 0.2912 0.2327 -0.2439 -0.2262 -0.2796 0.2455 0.3997 -0.2350 0.3214 0.2659 0.3043 -0.2421 0.2854 0.2826 0.3245 0.2319 -0.2420 -0.3601 0.3234 0.2110 0.2774 0.3175 -0.2010 0.3107 -0.3005 0.2446 0.2490 -0.2608 0.2042 0.2324 0.2249 0.2861 0.2464 0.2206 0.2970 0.2700 0.2835 0.3363 -0.2201 0.3360 0.4533 0.3401 0.2669 0.2274 0.3186 0.3341 0.2753 -0.2338 -0.2163 0.3450 -0.2371 0.2575 0.2695 0.2877 0.3408 -0.3102 0.3951 0.2754 0.3612 0.4153 0.2178 -0.2955 0.2296 0.2254 -0.2646 0.3272 -0.3078 0.3759 -0.2843 0.2947 0.2847 0.3966 -0.2116 0.3088 0.2169 0.2645 0.2160 0.3447 0.2365 0.2712 0.3048 -0.3707 0.2944 0.2904 0.3436 0.3694 -0.2397 0.3290 0.3279 0.2730 0.3118 0.2190 -0.2674 -0.2327 0.2406 0.3814 0.2194 0.3239 -0.3165 0.2221 0.2503 0.4841 0.3237 0.2328 0.3054 0.2054 -0.2650 0.2925 0.2444 0.2919 0.3550 0.2733 0.2348 -0.2678 -0.1950 -0.2198 0.2663 0.2757 0.4257 0.3406 0.1891 -0.2397 -0.3183 0.3658 0.2259 0.2967 0.2969 0.2814 0.3435 0.3229 0.2366 0.1898 0.2085 0.3484 0.2189 0.3411 0.2050 0.2528 0.2456 0.2099 0.2793 0.2964 0.3380 0.2158 -0.2186 0.2562 0.3631 0.4207 0.4375 0.2539 0.3110 0.3799 -0.2858 0.2612 -0.2512 0.3114 0.3647 0.3425 0.3171 0.3839 0.4397 0.2757 0.2326 0.3206 0.3357 0.1827 -0.1993 -0.3186 0.2678 -0.2330 -0.3217 0.3162 -0.2086 0.3179 0.2643 -0.2636 0.3443 0.2014 0.3347 0.2677 -0.2107 0.4439 -0.2222 0.2564 0.3149 -0.2373 0.3481 -0.2822 -0.3220 0.2923 0.2026 0.2751 0.3868 0.2786 0.2956 -0.3191 0.3393 0.2102 0.3121 0.2886 0.1930 0.3327 0.2438 0.2579 -0.2369 0.2886 0.3107 0.2896 0.3375 0.2118 0.3123 0.2792 0.2194 0.2593 0.3120 0.3896 0.2283 0.2673 -0.2169 0.2987 0.4538 0.3126 0.3052 0.2115 0.3166 0.3467 -0.3235 -0.2016 0.4337 0.2441 -0.2061 0.2909 0.3418 -0.2295 0.2668 0.4774 0.2514 0.2628 -0.1763 -0.3474 0.2497 0.3057 -0.1981 0.3256 0.2735 0.3302 0.3592 0.3237 0.2579 -0.3194 0.2915 0.2059 0.2501 -0.2166 -0.2807 -0.2027 0.3127 0.3716 0.3146 0.4251 0.2331 0.3171 0.2883 0.3150 0.3029 -0.2481 0.3420 0.3294 0.3055 0.3911 0.2855 0.3342 -0.2610 -0.3134 0.1945 -0.2325 0.2469 0.3393 -0.2162 0.4031 0.2700 -0.2484 -0.3970 -0.2126 0.2479 -0.2159 0.3685 0.2602 0.3198 0.2273 -0.2626 -0.3521 0.2394 0.3496 0.2463 0.2362 0.2607 0.2575 0.3459 0.4091 0.3411 0.2707 0.2952 0.2491 -0.2813 0.3618 0.2267 -0.2590 0.2655 0.2659 0.2943 0.3680 0.3283 0.3611 0.3575 -0.2774 0.2530 -0.3459 0.2193 0.4081 -0.2534 -0.2144 0.3341 0.3740 0.2728 0.2783 0.2971 0.4008 0.3462 0.2548 0.3198 0.3099 0.2547 0.3065 0.2567 0.1715 0.4068 0.2074 -0.2929 0.2085 0.3225 0.2850 0.2642 0.2719 -0.2860 0.3468 0.2760 -0.2009 0.2978 0.2710 0.4159 -0.2176 0.3246 -0.2417 0.3713 0.2127 0.2601 -0.3221 0.3624 0.2318 0.3179 -0.2174 -0.2575 0.3408 -0.2261 0.3828 0.3272 0.3551 0.3828 -0.2027 0.2159 0.2783 0.3006 0.3586 -0.1926 0.2421 0.2142 -0.3490 0.3189 0.2055 0.3241 0.3947 -0.2676 0.3839 0.2247 -0.3102 -0.2629 -0.2617 0.3018 0.2993 0.3604 -0.2526 0.3225 0.3020 0.2127 0.2453 -0.2696 -0.2377 0.2949 0.3467 0.2402 0.3334 -0.2428 0.4094 0.4108 -0.2503 0.2427 0.2891 -0.2713 0.3592 -0.3274 0.3660 0.3016 -0.2549 0.2776 0.2594 0.2338 -0.2588 0.2543 0.2680 0.3012 0.4122 0.2617 0.3489 -0.2664 0.3583 0.2530 -0.2838 0.2949 0.2975 0.2669 -0.2689 0.2567 0.2874 -0.2087 0.2501 -0.2624 0.3160 -0.2476 -0.2256 0.3104 -0.2604 0.2613 0.2752 -0.2528 0.1827 -0.2207 0.3652 -0.3096 0.3211 -0.2199 -0.2295 0.3395 0.3975 -0.3100 0.3738 0.2254 -0.3183 0.1881 -0.2380 0.2476 0.2533 -0.3493 -0.1953 -0.1923 0.2541 0.3406 0.3125 0.2647 -0.2774 0.3889 -0.2228 0.4029 0.2929 0.3753 0.2901 -0.2104 0.3398 0.3050 0.3338 -0.2827 -0.1952 0.3294 -0.2324 0.3061 -0.2262 0.2349 0.2857 0.2605 0.2488 -0.1956 0.3228 0.2038 0.2737 0.2853 -0.2723 0.3107 0.3250 0.2905 -0.2116 0.4084 -0.2178 0.2873 0.3122 -0.2600 -0.2365 0.3095 0.3358 0.3241 0.2148 0.3059 0.2788 0.3466 -0.3021 0.2160 0.2255 0.2401 0.2427 0.2501 0.1767 0.2746 0.2516 0.3873 0.2396 0.3630 0.1938 0.2824 0.2270 0.3304 0.2385 0.4097 -0.2994 0.3258 0.3469 0.2220 0.2870 0.2006 -0.2525 -0.2432 0.2264 0.2568 0.3920 0.2865 0.4147 0.1945 0.3585 0.2663 0.3012 -0.2351 0.3145 0.3061 0.3605 -0.1885 0.3892 -0.3784 0.3291 0.4570 0.3693 0.2431 0.4197 0.3068 -0.2204 0.2699 0.3769 0.4206 0.3808 -0.2508 0.2487 0.2590 0.3883 -0.2644 0.2412 0.2500 0.3213 -0.2547 -0.2583 0.2303 0.3075 -0.2420 0.2812 0.3103 0.3377 0.3071 0.2711 0.2708 -0.2555 0.3434 0.2472 0.2777 0.3767 0.2804 0.4264 0.3882 0.2512 0.3053 0.4028 0.3674 0.3680 0.2521 -0.2457 0.2510 0.1697 0.2656 0.2595 -0.1964 0.2087 0.2471 0.2185 -0.2638 0.2373 0.3819 -0.2542 -0.2126 -0.2475 0.2746 0.3844 0.3367 0.2818 0.2349 0.3359 0.3818 0.3458 -0.2078 0.2488 0.3280 0.3812 0.2434 0.2371 0.2549 0.2042 -0.2443 0.4022 -0.2002 -0.2660 -0.2448 0.3633 0.3436 0.2821 -0.2544 0.2674 0.3454 0.2350 0.2131 0.3118 0.3310 0.3183 -0.2740 -0.2309 0.3409 -0.2822 0.3667 -0.2522 0.4201 0.3293 0.4170 -0.2180 -0.2262 0.2368 0.2291 -0.3123 -0.2529 -0.2187 0.3781 0.1933 -0.2768 0.3473 -0.3189 0.3007 -0.2290 0.3482 0.2813 0.2881 -0.2674 0.3227 0.2971 0.3648 0.2864 0.2656 0.4383 0.2585 -0.2333 0.3143 -0.2608 0.2633 0.2853 -0.2006 0.2990 0.2465 0.2683 0.4839 0.2245 0.2783 -0.2493 0.3554 0.2509 0.2798 -0.3494 -0.2400 0.2578 0.2669 -0.2640 0.3324 0.2614 0.3958 0.3776 0.2447 0.2465 0.3447 0.2923 0.2788 0.2707 0.3044 0.2155 0.3396 0.3453" HIT_INDICES="181 1130 1260 1570 1811 1863 2067 2245 2293 2401 2630 2727 3014 3308 3471 3740 3842 3862 4019 4123 4284 4350 4373 4378 4491 4545 4548 4579 4592 4653 4836 4872 5050 5080 5137 5263 5273 5376 5455 5783 5815 6106 6274 6281 6426 6618 6802 6928 7046 7158 7216 7236 7408 7507 7519 7549 7560 7662 7663 7754 7795 7798 7902 7911 8073 8186 8188 8202 8240 8276 8289 8322 8358 8547 8557 8584 8598 8649 8728 8800 8804 8840 8857 8879 8891 8897 8912 8916 8945 8996 9002 9060 9072 9117 9130 9152 9286 9314 9316 9337 9347 9428 9438" ES_PROFILE="0.0143 -0.0746 -0.0768 -0.1004 -0.1178 -0.1152 -0.1298 -0.1424 -0.1412 -0.1469 -0.1663 -0.1719 -0.1987 -0.2269 -0.2414 -0.2679 -0.2766 -0.2766 -0.2915 -0.3010 -0.3169 -0.3228 -0.3241 -0.3234 -0.3346 -0.3395 -0.3390 -0.3415 -0.3421 -0.3480 -0.3672 -0.3708 -0.3897 -0.3926 -0.3984 -0.4113 -0.4117 -0.4219 -0.4294 -0.4629 -0.4647 -0.4937 -0.5091 -0.5073 -0.5200 -0.5373 -0.5532 -0.5626 -0.5708 -0.5780 -0.5792 -0.5763 -0.5892 -0.5939 -0.5892 -0.5863 -0.5814 -0.5859 -0.5796 -0.5826 -0.5800 -0.5734 -0.5772 -0.5708 -0.5800 -0.5832 -0.5745 -0.5670 -0.5618 -0.5562 -0.5481 -0.5419 -0.5357 -0.5444 -0.5339 -0.5249 -0.5145 -0.5075 -0.5028 -0.4963 -0.4826 -0.4717 -0.4584 -0.4454 -0.4312 -0.4162 -0.4019 -0.3865 -0.3733 -0.3616 -0.3450 -0.3328 -0.3154 -0.3006 -0.2821 -0.2639 -0.2522 -0.2271 -0.1992 -0.1716 -0.1414 -0.0904 0.0002" RANK_AT_ES="7506.0000" RANK_SCORE_AT_ES="-0.0506"/>
  <DTG RANKED_LIST="state2.rnk" TEMPLATE="na_as_pre_ranked" GENESET="gene_sets.gmt#HALLMARK_COAGULATION" ES="-0.6298" NES="-2.1780" NP="0.0000" FDR="0.0000" FWER="0.0000" RND_ES="0.2867 0.3830 -0.2903 -0.2750 0.4432 0.2505 0.2030 0.3511 0.3794 0.2230 0.3438 0.2090 0.2759 -0.2911 -0.2678 0.3230 -0.2696 0.3458 0.3315 0.3650 0.2650 0.2501 -0.2313 -0.2887 0.4920 0.3453 0.2892 0.2839 0.3215 -0.3009 0.4720 0.2928 0.3479 -0.4000 -0.2814 -0.4165 0.2518 0.3954 -0.1816 -0.3060 -0.2909 -0.3291 -0.2466 0.2427 0.3195 -0.2441 0.3027 -0.2685 0.3066 -0.3274 0.2494 0.2448 0.3296 -0.2490 0.2715 0.2843 0.3082 -0.2852 0.4581 0.3483 0.2514 0.4017 -0.3741 -0.2660 -0.2424 -0.2397 0.3421 0.2327 0.2610 -0.2372 0.2306 0.2859 -0.2605 0.3379 -0.2915 0.4522 0.4388 0.3260 -0.3313 0.2843 -0.3025 0.3850 0.3047 0.2653 -0.3462 -0.3231 0.3313 0.2464 0.2902 -0.3895 0.3997 0.3275 0.3991 0.2298 0.4146 0.2662 0.3759 0.3364 0.3216 0.3244 0.3197 -0.3271 0.2284 -0.1876 0.4423 -0.1994 -0.2280 0.3280 0.4365 -0.2411 0.4419 -0.3545 0.3488 0.4206 0.2766 -0.4059 0.2652 0.3552 -0.2610 0.3366 0.2768 0.2320 0.3498 0.3110 -0.2496 0.2894 0.3823 0.2009 0.1381 -0.2504 -0.2818 -0.3288 -0.2568 0.4349 0.4163 0.4513 0.2213 0.2561 0.3437 -0.2726 0.3359 -0.2643 0.3778 0.3574 0.3558 -0.2936 0.3832 0.2252 0.3872 0.3064 0.3236 0.2318 -0.2497 -0.3240 -0.1880 0.2453 0.3470 0.3340 0.2606 0.3231 0.4801 0.3155 0.3100 -0.3037 0.1931 0.3324 -0.2574 0.4096 0.2264 0.2097 0.3221 0.3446 -0.2346 -0.4288 0.3243 -0.2327 0.2696 0.3647 0.3115 0.3050 0.3523 -0.2744 0.4271 0.3570 -0.3541 -0.1911 -0.2923 -0.2320 0.3352 -0.3087 0.4029 -0.1566 0.4408 0.1962 0.3739 0.3413 0.3535 0.2302 0.3759 0.2793 0.4245 0.3117 -0.3311 0.3941 0.2906 0.2313 0.3962 0.2621 -0.3751 0.4160 -0.2543 0.2466 -0.3159 -0.3442 0.2076 0.3940 -0.2669 0.4348 -0.4608 0.3017 -0.3105 -0.2829 -0.3209 -0.3916 0.3066 -0.3184 0.2234 0.3302 -0.1915 0.2622 -0.2793 0.4108 0.4093 0.4008 0.4096 0.2667 0.4995 0.2674 0.3350 0.3202 0.5396 -0.3090 0.2507 0.2400 -0.2595 0.2299 0.3806 0.3866 0.2331 -0.2781 0.2683 0.1928 0.1699 -0.2651 -0.2893 0.2332 0.4429 0.3038 0.2166 -0.3034 0.3333 0.2668 -0.2424 -0.2189 -0.2077 0.3822 -0.2506 0.3026 -0.4194 0.2872 0.3489 -0.2824 0.2724 0.3309 0.3462 0.1572 0.3011 0.3112 -0.2422 0.4371 0.4133 -0.2074 0.2217 0.4072 0.2257 0.3046 0.2992 0.3657 0.2267 0.3487 0.3584 0.3594 0.3002 0.2596 -0.2289 -0.2653 -0.3187 0.2312 0.2227 0.4018 0.3921 -0.2086 0.4160 -0.2378 0.3302 -0.3756 0.3024 -0.3092 0.4160 0.2323 0.3343 0.2929 0.2305 0.3983 -0.3241 0.2699 0.2396 -0.3230 -0.2458 0.5269 0.2526 0.3106 -0.2982 0.3301 0.3081 0.4015 0.3405 -0.2774 -0.3091 -0.2363 -0.3543 0.3128 -0.3149 -0.3114 -0.2820 -0.2270 0.2510 -0.2975 0.3241 -0.2713 0.3671 0.2832 -0.2325 0.3104 -0.2659 0.3004 -0.3724 0.3596 0.2429 -0.2429 0.2549 0.3146 0.3293 0.2382 0.4171 0.3366 0.3748 -0.3964 0.2822 0.3023 0.2234 0.3248 0.3346 -0.2422 -0.3673 -0.2312 -0.3874 0.3504 0.3090 0.2679 0.2930 0.3518 0.4116 -0.2526 -0.4074 -0.1920 0.4053 -0.2786 -0.2738 0.2468 -0.3387 0.3960 0.2455 -0.2112 -0.3019 -0.2342 -0.2624 0.2498 0.2553 0.3508 0.3791 0.3945 -0.2801 0.4240 -0.1784 0.2447 -0.3186 0.4901 0.3315 0.3763 -0.3070 0.3511 0.3061 0.2719 -0.2149 0.4870 -0.1927 0.4559 0.2600 0.4025 -0.3600 -0.2633 0.3273 0.3484 -0.2910 0.2906 0.3300 -0.2463 0.4631 0.3900 -0.2377 -0.2336 0.3341 -0.2566 -0.2390 -0.2650 0.2281 0.2981 0.5045 -0.2648 0.3527 0.4114 0.2454 -0.3769 -0.2667 0.3423 0.2219 0.2905 0.4007 0.4574 0.2454 0.3602 -0.3481 -0.2122 -0.2855 0.2510 0.3396 -0.2272 -0.2555 0.3700 0.2204 0.4524 0.3854 0.5104 0.3555 -0.2809 0.3615 0.2601 0.2833 -0.3249 0.2718 0.3562 0.2405 0.3226 0.4655 -0.3225 0.2706 0.4421 0.3166 -0.2088 0.4300 0.3039 -0.3392 0.2199 -0.3135 -0.3440 0.2510 -0.2576 -0.3009 -0.2616 0.4110 -0.3273 0.3086 -0.3682 0.3313 0.2295 -0.2682 -0.3503 0.4402 0.3374 -0.2990 -0.2951 0.3298 0.3620 0.4750 -0.2431 -0.2500 0.2483 0.3605 -0.2089 0.3706 -0.3853 0.2500 0.2252 -0.2083 -0.3386 0.3846 -0.3442 0.4608 -0.3089 0.3489 0.3593 0.3144 0.4138 0.3853 0.2179 -0.2958 -0.2613 0.2983 0.3642 0.2709 -0.2927 0.2982 -0.2160 -0.2659 0.3597 0.2690 -0.2044 0.2610 0.4299 0.3766 0.4587 0.3240 0.3886 -0.2522 0.3957 0.3546 0.2287 0.3616 0.2209 0.4209 -0.2613 0.3820 0.3368 0.2428 0.4157 0.2911 0.2197 0.4087 0.2504 0.2972 0.2526 0.3500 -0.3083 -0.3043 0.3203 0.4352 0.2614 -0.2862 0.4075 -0.2465 0.2267 0.3221 -0.3419 -0.3132 0.3332 -0.2899 0.4319 0.2050 0.3705 -0.4290 0.1982 0.3323 0.3762 0.2062 -0.2323 0.4397 0.2883 -0.2881 -0.1955 -0.2374 0.2026 -0.3729 0.3026 -0.3158 0.2366 0.3528 -0.2619 0.5078 0.3610 -0.2185 0.2678 0.3868 -0.2063 0.4298 -0.2071 -0.2481 0.3382 0.2733 -0.3943 0.4523 -0.2150 -0.3494 0.2150 0.3797 -0.2578 0.2864 -0.3181 0.4920 0.4510 -0.2327 -0.3218 0.3006 0.3205 0.3447 -0.1586 0.4165 -0.3190 -0.2485 -0.3040 0.2818 0.3161 0.2883 0.2462 0.3165 0.2099 -0.2943 0.3298 -0.3084 -0.3772 0.3476 0.2414 0.2878 0.2509 0.2840 0.3333 -0.3345 0.2989 0.3941 0.2763 -0.3931 0.3232 -0.2378 -0.3175 0.2886 0.2774 0.2840 0.3469 0.2699 0.3409 0.2480 -0.2169 -0.3329 0.3438 -0.3670 -0.3893 0.3501 0.3119 -0.3457 -0.3221 0.3630 0.2940 0.3293 0.2479 -0.2776 -0.2649 -0.4289 0.3449 0.3755 0.2243 -0.3420 0.2713 0.2729 -0.3480 0.3463 0.5113 0.4014 -0.2230 0.2255 0.2448 -0.3009 0.3381 0.3109 0.4069 0.3328 0.3961 0.4400 -0.2858 0.3288 0.2248 0.3251 -0.3253 0.3422 -0.2960 0.2317 0.2217 0.3228 0.3168 0.2875 0.2639 -0.3007 0.2947 -0.3225 -0.4130 -0.2475 0.3034 -0.2257 -0.3224 0.4280 -0.3476 -0.3337 -0.2394 0.3177 0.4132 0.2700 0.3110 0.2347 0.3555 0.2853 0.4142 -0.2306 0.1837 0.3462 0.4394 -0.2450 -0.3048 0.3254 0.4482 0.3168 0.2620 0.3680 0.3413 0.3390 -0.3444 -0.3200 -0.3437 -0.2682 0.3326 -0.3230 -0.2716 0.4045 0.2779 0.3700 0.3642 -0.3321 0.3552 -0.4326 0.3591 -0.2727 0.2707 -0.2553 0.4596 0.3844 -0.4048 0.1801 0.3400 -0.3038 0.5261 -0.2657 0.3729 0.4126 -0.2800 0.2396 0.2750 -0.3799 0.2085 0.2018 0.4698 0.3232 -0.1937 0.4871 0.3039 -0.4272 0.4210 -0.3713 0.5008 -0.2309 0.4354 0.4668 0.3686 0.2343 0.2441 0.2207 0.3188 -0.2142 0.3389 0.3492 -0.3321 0.2758 0.2657 0.3022 0.2956 0.3243 -0.1732 0.3451 0.4407 -0.2897 0.4543 -0.3370 -0.3001 -0.2961 -0.2425 -0.2712 -0.3561 0.2968 -0.2458 0.3474 0.2250 0.4303 -0.2409 -0.3353 -0.2396 0.2622 0.2269 0.2691 0.3142 0.3160 -0.2130 -0.2201 -0.3237 0.2561 0.3846 -0.2994 0.3023 0.4034 0.2632 0.2904 0.3634 0.3130 0.3475 -0.2790 0.3963 -0.3186 0.3177 0.3551 -0.2446 0.4066 0.3219 0.3373 -0.2038 -0.3410 0.2757 -0.2670 0.2824 -0.2564 -0.2872 -0.2771 -0.2248 0.3877 0.3947 0.3078 0.1991 -0.2512 -0.2678 -0.3642 0.2195 0.2727 0.2764 0.4730 0.3232 0.4255 0.3426 -0.3597 0.3760 0.4219 0.3816 0.3041 0.3869 0.3245 0.4772 0.4534 -0.2902 -0.2709 0.3086 0.3258 0.2932 -0.3145 0.4367 -0.3150 0.3128 0.3721 0.3846 0.2859 0.4491 0.3750 0.4919 0.2643 -0.2288 0.2524 -0.3196 0.3876 0.3723 -0.3141 -0.2676 -0.2722 0.3340 0.2496 0.3788 0.2813 0.2605 0.4566 0.3251 0.3920 -0.2853 0.2387 0.2744 0.4134 -0.2830 0.4054 0.2792 0.3161 0.2728 0.2507 0.3137 0.2734 0.3798 0.3764 0.2767 0.4658 -0.2460 0.3276 0.3505 -0.2547 0.3158 0.3115 -0.3255 0.3287 -0.3779 -0.3132 -0.4440 0.3858 0.2779 -0.2044 0.5046 -0.3740 -0.3020 0.4205 -0.2620 -0.3212 -0.2540 0.3591 0.3665 0.2735 0.3480 0.3329 -0.2528 0.3866 -0.3376 0.3508 0.2545 -0.3560 -0.3606 -0.3967 0.2807 -0.2645 -0.2456 0.2384 0.2728 0.3282 0.4843 0.2707 -0.2754 0.3101 0.1956 -0.2582 0.3731 0.2453 0.3923 0.3698 0.2955 0.3560 0.2767 -0.2874 -0.2523 0.4969 0.3378 0.2837 0.4521 -0.3553 0.4084 -0.3191 0.3744 -0.3260 0.2350 0.3653 0.2962 0.3949 0.3719 -0.2761 0.4231 -0.3147 -0.3029 0.2905 0.2362 0.3402 0.4738 0.3561 -0.2143 -0.2337 -0.2800" HIT_INDICES="166 432 1154 1345 1718 1915 2395 3028 3142 3215 3605 3627 3841 4320 4370 4480 4827 4841 6030 6106 6202 6391 6457 6544 7105 7265 7295 7309 7468 7662 7912 8090 8107 8131 8165 8489 8644 8687 8789 8880 8975 9145 9178 9238 9255 9285 9307 9324 9338 9364 9380 9384 9387 9430 9434" ES_PROFILE="0.0270 0.0275 -0.0334 -0.0395 -0.0678 -0.0786 -0.1221 -0.1845 -0.1919 -0.1953 -0.2334 -0.2324 -0.2524 -0.3019 -0.3057 -0.3162 -0.3527 -0.3538 -0.4778 -0.4831 -0.4903 -0.5068 -0.5101 -0.5154 -0.5692 -0.5796 -0.5761 -0.5708 -0.5803 -0.5927 -0.6098 -0.6181 -0.6092 -0.6007 -0.5930 -0.6134 -0.6140 -0.6021 -0.5950 -0.5848 -0.5732 -0.5650 -0.5410 -0.5168 -0.4865 -0.4560 -0.4233 -0.3881 -0.3510 -0.3099 -0.2636 -0.2146 -0.1651 -0.0883 0.0006" RANK_AT_ES="8643.0000" RANK_SCORE_AT_ES="-0.1065"/>
  <DTG RANKED_LIST="state2.rnk" TEMPLATE="na_as_pre_ranked" GENESET="gene_sets.gmt#HALLMARK_HEDGEHOG_SIGNALING" ES="-0.7338" NES="-2.0809" NP="0.0000" FDR="0.0000" FWER="0.0000" RND_ES="-0.2822 0.4722 -0.3755 -0.3633 -0.3251 0.3032 -0.1642 0.4251 0.3826 0.2932 0.3439 -0.3680 -0.4042 0.2985 0.3264 0.2425 -0.3696 0.4328 0.3934 0.2847 0.3223 0.4825 0.3976 0.3109 0.2926 -0.2142 -0.3625 -0.4238 -0.2295 -0.5102 0.3662 -0.2956 0.5161 0.3575 0.3573 0.2818 -0.3850 -0.2883 0.3876 -0.3247 0.3024 0.5729 0.5889 0.3590 -0.3577 -0.4311 -0.4186 0.4229 0.3803 0.3747 -0.4320 -0.3107 0.4511 -0.2734 0.5014 0.2866 0.3697 -0.3401 0.3309 0.3293 0.4273 -0.2895 -0.2056 -0.3132 0.5401 0.3339 -0.4732 0.3897 0.1868 -0.3561 0.3129 -0.3141 -0.4232 0.4765 0.4316 0.4956 0.3295 -0.2980 -0.5366 -0.5879 0.5376 -0.3088 -0.4134 -0.3499 0.4327 0.3913 -0.3818 0.3616 0.5130 -0.2291 0.4102 0.3096 0.4091 -0.2759 0.2267 0.6501 0.3682 -0.1749 0.2807 0.4567 0.3567 0.4517 0.4146 0.4065 0.4627 0.4484 0.4118 -0.3824 0.4220 0.4284 0.4478 0.3532 0.5423 0.3427 -0.3940 0.3993 0.4374 0.4140 0.3331 0.3685 0.3727 -0.4515 -0.2644 -0.3172 0.3520 0.4182 0.3433 0.2176 0.2740 0.5154 0.3913 0.4396 0.4988 -0.3395 -0.2323 -0.3623 -0.2386 0.2322 -0.4081 0.2685 -0.4799 0.3730 0.3437 0.3213 0.2492 -0.2409 0.4091 0.3919 -0.2311 -0.3592 0.4566 -0.2903 -0.3929 0.3834 0.4738 -0.2996 0.3353 0.2353 -0.3201 -0.2993 0.3165 -0.3588 -0.2402 -0.5432 -0.3308 -0.2844 0.6047 0.4215 0.4274 0.4019 0.3293 -0.2706 0.2302 -0.4091 -0.4399 0.4491 0.4682 -0.2119 -0.2604 -0.4891 0.3146 -0.3111 0.6835 -0.3944 0.5399 0.2824 0.2112 0.3945 -0.3150 0.4755 0.2844 0.5077 0.5812 0.3230 0.4609 0.5001 -0.3177 0.4895 -0.1912 -0.4465 0.5630 -0.3016 0.5910 0.4884 -0.3306 0.2505 -0.2039 0.3211 0.3239 -0.2960 0.2607 0.3609 -0.3189 0.3978 0.2918 0.3898 0.2903 0.3403 0.3094 -0.4248 0.6387 0.3731 -0.2259 0.2465 -0.3848 0.3941 -0.5889 0.3190 -0.6619 0.2379 -0.4860 0.3045 0.3283 0.4617 0.3601 0.4960 -0.4095 0.3513 0.3213 0.3069 -0.2853 0.3336 -0.3545 0.4613 0.2658 0.4114 0.4304 0.4339 -0.3069 0.4614 0.3209 0.2541 -0.2091 0.2687 0.3969 0.3544 0.3950 0.4726 0.6187 0.3714 0.5891 0.3449 -0.2992 -0.4406 0.4298 0.4560 -0.2348 0.2792 0.4199 -0.4047 0.3464 0.3222 0.2249 0.3348 0.3206 -0.3762 -0.4590 0.3082 0.3106 0.2979 -0.2561 0.3266 0.2449 0.5109 0.3383 -0.4219 0.3477 -0.6554 -0.5909 0.2841 0.3487 0.3122 0.3171 -0.3233 -0.2266 0.5222 0.2628 0.5535 0.5224 0.4982 0.3104 0.3276 0.2560 0.2651 -0.3147 -0.4023 -0.3979 0.4570 0.4025 -0.2137 0.4278 -0.3302 0.5198 -0.5575 0.5066 0.2264 0.1950 -0.3535 0.2882 0.3147 0.4212 -0.4770 0.5191 0.3686 0.4829 0.3772 -0.2542 0.3674 0.3269 0.3193 0.2850 -0.3088 0.5246 -0.2433 -0.3821 0.3904 0.3581 -0.2500 0.3500 0.3308 0.4419 0.2694 0.5523 0.2286 0.2017 -0.2612 0.3531 -0.2309 -0.2998 -0.1954 0.4892 0.4021 0.3639 0.2196 -0.2878 -0.4563 0.2651 0.3197 0.5460 -0.3037 0.3259 -0.3667 0.5212 0.4519 0.3791 -0.2968 -0.3866 0.3897 0.5247 0.5844 0.4172 -0.3563 0.3968 0.3686 -0.2329 -0.4068 -0.3276 0.4224 0.3379 0.3078 -0.2054 0.3539 0.6150 0.5189 0.3824 0.4797 -0.2799 -0.3815 -0.2873 -0.4928 0.4928 0.5030 0.3233 -0.3486 -0.4156 0.4282 0.4499 0.3258 0.3311 0.4665 0.3764 -0.4443 0.1985 0.2226 0.2470 0.3135 -0.3086 0.4087 0.2995 -0.3608 -0.2719 0.4570 -0.2337 0.4251 0.4705 0.3862 0.4045 0.3076 0.3630 -0.5665 -0.3523 0.5171 -0.5810 -0.2766 0.3103 0.3112 -0.2628 -0.2175 0.5820 0.2560 0.3372 -0.3273 0.5872 0.5259 0.4452 0.4744 0.4784 0.5890 -0.3859 -0.3127 0.4612 -0.5201 0.3911 0.3840 0.5304 0.6201 0.3633 0.3702 0.4531 -0.3926 -0.4901 0.3101 0.3534 -0.3407 -0.3620 0.3465 -0.6483 -0.2875 0.2620 -0.2335 0.2837 0.3208 -0.3528 0.5831 0.4992 -0.5322 -0.4491 -0.3985 0.4347 0.4294 0.2579 0.5832 -0.4864 0.5356 -0.4656 -0.1930 -0.1939 0.5756 0.5182 -0.3458 0.3730 0.5690 -0.2824 0.4331 0.4609 0.3611 0.4501 0.4485 -0.3256 -0.4057 0.7039 0.4205 0.3010 -0.3592 0.2535 0.4193 -0.5579 0.3028 0.3823 -0.2944 -0.3042 0.4421 -0.2987 0.4704 0.2752 0.6314 -0.3346 -0.3605 0.2831 -0.2857 -0.4759 0.3791 0.4761 -0.4258 -0.5253 0.2031 -0.3105 -0.3446 0.5447 -0.4206 0.2487 0.2156 -0.3621 0.3523 -0.3212 -0.2084 0.3575 0.2664 0.5101 -0.4383 -0.4196 0.3646 -0.5389 0.3494 -0.6397 -0.2508 0.3448 0.4060 0.4705 -0.5474 0.3369 0.5401 -0.3898 -0.3819 -0.3874 -0.2875 0.3861 -0.3236 0.1986 0.5436 -0.3336 -0.1275 0.4134 0.3939 0.5419 0.4783 0.3462 -0.2674 0.2153 0.2365 0.4761 0.2545 -0.3907 0.3257 0.4357 0.5439 0.5137 -0.3241 -0.2437 0.1691 0.4103 -0.3100 0.3038 -0.3433 0.4161 0.2661 0.3416 0.5004 -0.4420 -0.6408 -0.1852 -0.3167 0.4328 0.3963 0.4990 0.3845 0.2553 0.4050 0.3073 0.4063 0.5321 -0.3179 0.3746 -0.4901 0.4939 0.3805 -0.3506 -0.3688 -0.2455 0.3678 -0.3570 0.4169 0.5309 0.3723 0.4810 0.4327 0.3082 0.3166 0.4538 0.4250 0.3956 -0.3983 0.3463 -0.3633 -0.2505 0.3358 0.2397 0.6003 -0.2734 -0.3084 0.5499 -0.2474 0.4226 -0.4385 0.3391 -0.2256 0.2819 -0.3362 0.3779 0.4395 -0.2637 -0.2543 0.3918 0.3898 -0.3711 0.4273 0.4230 0.4024 0.6160 0.2138 0.5353 0.4449 -0.3812 -0.4819 0.4389 -0.4018 -0.3913 0.2427 0.4121 -0.2625 -0.4141 0.3512 0.2884 0.4488 0.3708 0.3154 0.4078 0.3930 0.3986 -0.1921 -0.2746 0.4240 0.3857 0.2191 -0.3538 -0.2394 0.3859 -0.4984 0.3702 -0.3349 0.3513 -0.3022 0.3497 -0.2180 0.4771 0.2203 -0.3228 0.3817 0.3222 0.3935 -0.3500 0.3418 -0.4069 -0.5500 -0.4405 -0.3149 0.4082 -0.4219 0.4278 0.4890 0.3537 0.3424 -0.3201 0.3343 -0.3519 -0.3004 0.2229 0.5228 -0.3840 0.2261 0.4775 -0.2675 0.2520 -0.2335 0.5466 0.3408 0.2912 -0.2391 -0.3244 0.2582 -0.2870 0.5170 -0.3494 -0.2907 0.3322 -0.3495 -0.2510 0.4863 0.4980 0.4165 -0.3538 0.3277 0.3638 0.5800 -0.6192 0.3091 -0.2487 -0.3235 -0.4479 0.5213 0.5264 -0.3413 0.3995 -0.3082 0.3497 0.4686 0.4393 0.4587 0.3223 -0.5513 -0.4446 -0.3088 0.2480 0.3734 0.3840 0.4625 -0.2231 0.3619 0.4302 0.4069 0.2586 0.2675 0.3910 -0.2796 0.2971 0.3535 0.4170 0.4067 0.1967 0.5098 0.4129 -0.4775 0.4677 -0.6346 0.3580 0.5412 0.5322 -0.2702 0.4984 0.3674 -0.2488 0.3773 0.3113 0.3198 0.3941 0.2302 0.4308 0.2525 0.4322 0.2944 0.3440 0.4144 0.3619 0.4239 -0.3101 0.5091 -0.2027 0.3612 -0.2206 0.4829 0.4057 0.3846 0.3329 0.1656 0.3451 0.3517 0.2843 0.4174 0.2066 0.4717 0.3668 0.5685 0.3184 0.2472 0.4213 -0.3843 -0.2904 0.3726 -0.2889 -0.3430 0.5579 -0.3807 -0.4638 -0.4201 0.3443 0.5449 -0.5566 -0.3886 0.6288 -0.3838 -0.3751 0.3303 0.3620 -0.2239 0.4402 -0.2750 -0.2791 -0.3101 -0.5369 0.4171 -0.3783 0.2853 -0.3323 0.3340 0.4907 0.3217 0.3699 -0.3006 0.5935 -0.3187 0.2829 0.2637 -0.3643 0.4677 -0.3346 0.3549 0.2565 0.5228 0.4896 -0.5096 -0.4611 -0.4596 0.3372 0.3849 0.2956 0.4810 -0.5125 0.5296 0.3228 0.2126 0.3201 0.3870 -0.2824 -0.4297 -0.4299 -0.2108 0.3442 -0.3587 0.4329 -0.2560 -0.3820 0.2469 0.3884 0.2979 0.3289 -0.3561 -0.2493 0.2028 0.4335 -0.4645 -0.3026 0.4293 0.2299 -0.2555 -0.3051 -0.3852 -0.4161 0.2255 0.2772 0.3429 0.4724 0.4183 0.4648 -0.4253 -0.4155 0.2951 0.3592 0.3319 0.3736 0.3011 0.2288 0.1897 -0.2463 -0.2721 -0.3192 -0.2873 0.4571 -0.3680 0.3723 0.5080 0.3659 -0.3401 0.4694 -0.4183 0.2958 -0.3996 0.2803 -0.2578 0.4529 0.3335 0.4251 0.4871 -0.4270 0.4004 0.5424 -0.3299 -0.4092 -0.2619 -0.2296 0.3503 -0.4104 0.5641 0.5211 0.3488 0.3233 0.3721 0.4226 0.3579 0.3764 -0.2771 0.3587 -0.4758 -0.2677 0.5263 -0.3497 0.2107 0.3560 -0.5651 -0.3695 -0.3195 -0.5270 -0.4609 0.3312 -0.3926 0.2846 -0.2801 -0.3698 -0.3791 0.3161 0.4217 0.6707 0.4806 0.5526 -0.2428 0.4839 0.2671 0.2488 0.3334 0.3372 -0.2971 0.2726 -0.6137 0.5206 -0.2528 0.3117 0.5524 -0.3000 -0.3082 -0.2244 0.4511 -0.3780 0.3454 -0.2495 0.2913 0.2816 -0.3122 0.2816 0.4133 0.5474 0.5022 0.4938 -0.4509 0.6027 0.3784 0.3267 0.3922 0.4340 0.5599 -0.3905 0.2358" HIT_INDICES="2124 3968 4413 4721 4918 6017 6561 6745 6957 7258 7505 7678 8139 8186 8507 8555 8661 8778 8872 9275 9339 9357 9440" ES_PROFILE="-0.2032 -0.3930 -0.4369 -0.4681 -0.4886 -0.5989 -0.6468 -0.6549 -0.6643 -0.6799 -0.6873 -0.6849 -0.7064 -0.6829 -0.6811 -0.6490 -0.6202 -0.5883 -0.5490 -0.5093 -0.4196 -0.3171 0.0000" RANK_AT_ES="8138.0000" RANK_SCORE_AT_ES="-0.0737"/>
  <DTG RANKED_LIST="state2.rnk" TEMPLATE="na_as_pre_ranked" GENESET="gene_sets.gmt#HALLMARK_HYPOXIA" ES="-0.5146" NES="-2.0569" NP="0.0000" FDR="0.0000" FWER="0.0000" RND_ES="0.3889 -0.2386 0.2862 0.2190 0.3404 0.2871 0.1677 0.2591 -0.2872 0.3176 0.2817 -0.1858 0.2932 0.2944 0.2808 0.2538 0.2618 0.3139 0.3188 0.2212 0.2175 0.2425 0.3429 -0.2192 0.2134 -0.2982 -0.2772 0.2557 0.3319 0.2162 0.2891 0.2802 0.3083 0.3722 0.3125 0.2657 0.2725 -0.1835 0.2755 -0.2562 0.3142 0.3150 0.3174 0.3379 0.2456 -0.2310 0.2343 0.2970 0.3153 0.2530 0.3023 0.2239 0.2126 0.2584 0.2990 0.3649 0.2420 -0.2436 0.2259 0.2970 0.3490 0.3024 0.3230 0.2361 0.2616 0.3274 0.2666 0.4211 0.2198 0.3694 0.2461 -0.2370 -0.2213 -0.2392 -0.2243 0.2164 -0.2235 -0.2320 0.3219 0.3155 0.3017 0.3334 0.3378 0.2804 0.2830 0.2439 0.3475 0.3026 -0.1934 0.2942 0.3875 0.2376 -0.2682 0.2598 -0.2452 0.3379 0.2680 0.2761 -0.2773 0.3417 0.3016 -0.2009 0.3562 0.2990 0.2732 0.2649 0.3722 0.2894 0.3837 0.3559 0.3201 0.2919 0.3579 -0.2897 0.2677 0.3196 0.3211 -0.2568 0.3215 -0.2682 0.2899 0.2612 0.2108 0.2404 0.2149 0.3029 0.2581 0.2343 0.2843 0.2595 0.3098 0.3469 -0.2460 -0.2376 0.3190 -0.2353 -0.2616 0.2792 0.3341 0.2033 0.3445 0.3624 0.2415 -0.2539 0.1803 -0.3274 0.2527 0.4217 0.3178 0.3916 0.2761 -0.2458 -0.1990 0.3268 0.2467 0.2285 0.2688 -0.2391 0.2876 0.2072 -0.2253 0.2547 0.3231 0.2734 0.2658 -0.2254 0.3262 0.2496 0.2825 -0.3078 0.2328 0.2794 0.2861 0.2792 0.3038 -0.2085 0.2739 0.2615 0.3486 -0.2732 0.2441 -0.2499 0.3058 0.2893 -0.2044 -0.3229 -0.3117 0.3571 0.3664 -0.2567 -0.2266 0.3149 0.2772 0.2176 0.2512 -0.2821 -0.3261 0.2817 -0.2231 0.2144 -0.2690 0.3598 -0.2874 0.2759 0.3198 0.3800 0.2686 0.3544 0.2642 0.2986 -0.2132 0.3134 0.2818 0.3041 0.3202 0.4004 0.2564 0.2880 0.2891 0.2715 0.3657 0.3576 0.3221 0.2272 0.3887 0.2783 -0.2627 -0.2589 0.2188 0.2370 -0.2102 -0.2754 0.2338 -0.2652 0.2237 0.2523 -0.2438 -0.3044 0.3497 0.2995 -0.2462 0.2768 0.2669 0.3065 -0.2459 0.2138 0.2463 -0.2376 0.2123 0.4357 0.3357 0.2716 0.2964 0.2761 0.2716 0.2869 0.2362 0.2864 0.3495 0.3602 -0.2683 0.3214 0.2346 -0.1953 0.2541 0.3190 0.2742 0.2505 0.3088 0.3085 0.3463 0.2543 0.2283 0.2210 -0.2742 -0.2577 -0.2544 0.2158 0.2514 0.3274 0.2339 0.2830 0.2343 0.3687 0.3170 0.2279 0.2760 0.2836 0.2838 -0.1990 0.3116 -0.1977 0.3579 -0.2192 -0.2215 0.3352 0.3489 -0.2194 0.2759 0.2171 0.2674 0.2373 -0.2116 -0.2395 0.2481 -0.2038 0.2919 0.2587 -0.2566 0.2328 0.3598 -0.2378 0.3128 -0.2330 0.2484 0.2611 -0.2467 0.3632 0.2367 -0.1849 0.2403 0.2781 0.3264 -0.2774 0.3198 0.1883 0.2142 0.2771 0.2294 -0.2445 0.2784 0.2685 0.3357 0.3727 0.2590 0.2089 0.2790 0.2086 -0.3092 0.2816 0.2981 0.3134 0.2435 0.2444 0.2333 -0.1865 0.3079 0.2275 0.3156 0.3012 0.3432 -0.2529 -0.2513 0.2268 0.2413 0.3265 0.3316 0.2696 -0.3442 0.2518 0.2778 0.1786 -0.2286 0.3487 0.3580 0.3095 0.2556 0.3582 0.3374 0.2549 0.2252 0.2981 0.3682 0.2645 0.3729 0.3042 0.3273 -0.1977 0.3049 0.2972 0.3963 -0.2138 0.3683 -0.2959 0.2001 -0.3238 -0.2833 -0.1989 0.2392 0.3247 0.2844 0.3069 0.2836 0.2304 0.2185 -0.1835 0.2095 0.2613 0.3012 0.2901 0.3148 0.3394 0.2359 0.3878 0.2786 -0.2996 0.3117 0.2572 0.2732 0.2957 -0.2596 0.2234 0.3525 0.2303 0.3791 -0.2660 0.3359 0.3289 0.3628 0.2862 0.2959 0.2657 0.2845 0.2717 -0.2464 0.3138 0.3185 -0.2553 0.3860 0.2538 0.1864 0.3055 0.2607 -0.2295 -0.2213 0.3130 0.2791 0.3379 -0.2797 0.3603 0.2987 0.2760 -0.2596 0.2994 0.2520 0.2617 -0.2487 0.2801 0.2482 -0.2454 0.2430 0.2951 0.2955 0.2290 0.2519 0.3137 -0.3211 0.2802 -0.2528 -0.2579 -0.2899 0.3583 0.3670 0.4304 0.3261 0.2970 -0.2464 -0.2571 -0.2078 0.3289 -0.2783 0.3127 0.2419 0.3319 0.3104 0.2326 -0.2590 0.3527 -0.2271 0.3863 0.2326 0.2538 0.2935 0.3906 0.2533 0.2435 0.2403 0.3485 -0.2759 0.2165 0.2900 -0.3124 -0.2954 0.2793 -0.2684 -0.2504 0.2767 0.3133 0.3149 0.3373 0.2482 0.2116 -0.1961 -0.2876 0.2466 0.3162 0.2264 -0.2795 0.3324 0.2016 -0.2031 0.3398 -0.2810 -0.2441 0.2921 -0.3361 0.3169 0.2474 0.2632 -0.2619 0.3102 0.2465 0.3877 -0.2516 0.3103 -0.2256 0.4220 0.2192 0.3472 0.2628 0.3055 -0.2818 0.3531 0.2322 0.3443 0.2709 0.2668 0.2311 0.2870 0.3157 0.2404 -0.2165 0.3408 0.2369 0.2678 0.2385 0.2371 0.2165 0.3257 0.2485 0.2393 -0.2247 0.3373 0.2848 0.3261 0.2750 -0.2148 -0.2358 0.2870 0.2966 -0.3377 0.2912 0.2161 0.2180 0.3953 -0.2056 0.2470 0.2476 0.2463 0.2562 0.2725 -0.2810 -0.2237 0.3072 0.2193 0.2457 0.2983 0.3357 -0.1941 0.2184 0.3148 -0.2815 0.2820 0.2742 0.2557 0.3422 -0.2336 0.2772 0.2289 0.2792 0.2775 0.2735 0.2844 0.2436 -0.3087 0.3152 0.2572 0.2413 0.2825 -0.2414 0.2919 0.3215 0.2290 0.2393 0.2191 0.2200 0.2606 -0.2339 0.2439 0.2120 0.2253 0.2879 0.3029 0.2940 0.2066 0.2218 0.2202 -0.2118 0.2640 0.3150 -0.2238 0.3266 -0.2188 0.3491 -0.2365 0.3642 0.2751 0.2370 0.2578 -0.2515 0.2803 -0.2312 0.2995 0.2940 0.3342 0.2820 -0.2517 -0.2650 -0.2811 0.2873 0.2245 0.2436 0.2973 -0.3176 0.2485 0.2487 0.2871 -0.3197 0.2566 0.3609 0.3525 0.2345 0.3377 -0.2453 -0.2928 0.3069 0.3294 0.3096 0.2696 -0.1895 0.2066 0.2964 0.2197 0.2851 0.2563 0.3193 0.2753 0.2743 0.2629 0.2752 0.2689 0.3047 -0.2609 0.2024 -0.2353 -0.2469 0.4669 0.3280 0.1752 0.3188 -0.2406 0.2563 0.3166 0.2809 0.2617 0.2972 0.2339 0.3750 0.3507 -0.2752 0.2469 -0.2577 0.2467 0.3758 0.3448 0.2631 0.2732 0.2886 0.2043 0.3474 0.4260 0.3703 0.4102 0.2462 0.2462 0.2738 0.3073 0.4228 0.2485 -0.2418 0.2881 -0.2555 -0.2116 -0.2405 0.2233 -0.2242 -0.3099 0.3494 0.2869 -0.2202 0.3570 0.3678 0.2908 0.3084 0.2883 0.3364 0.2390 0.2952 0.2466 0.2981 0.3104 0.3320 0.3113 -0.2767 0.3073 0.2625 0.3164 0.3391 -0.2424 0.3521 0.3124 0.4051 0.3588 0.3873 0.3305 0.2306 0.2377 0.2944 -0.2377 0.2353 0.2534 0.2182 0.3358 0.2313 -0.2289 0.3851 0.2208 0.3165 0.2066 0.3179 0.2796 0.2233 0.2208 0.3878 -0.2178 -0.2826 0.2503 0.2795 -0.2268 0.3529 0.2288 0.2921 -0.2351 0.3011 0.2622 -0.2269 0.2618 0.3441 -0.2074 0.2712 0.3355 0.2868 0.2960 -0.2298 0.2386 0.2482 0.2226 -0.2588 0.2979 -0.2410 0.2400 0.3052 0.2696 0.2465 0.2365 0.3664 0.2626 -0.1932 0.2338 0.2543 0.3145 0.3549 0.2947 0.2719 0.2467 0.2859 0.2843 0.3584 0.2682 0.3042 0.3397 0.2388 0.2817 0.2709 0.2967 0.2876 0.3181 0.2758 0.2843 0.3569 0.2571 0.2454 -0.2700 0.3727 -0.2456 0.2995 0.2676 0.3410 0.1975 0.2683 0.3543 0.3133 0.2809 -0.2250 0.2971 0.2303 0.3105 -0.2253 0.3299 -0.2278 -0.2172 0.3481 -0.3165 0.3517 0.2250 0.2604 0.3211 0.2438 0.2400 0.2152 -0.2263 -0.2375 0.2568 0.2130 0.2536 0.3243 0.2685 0.3985 0.3974 0.3434 -0.2351 0.2336 0.2853 0.3151 0.2677 -0.2830 -0.2471 0.2656 0.3420 0.3668 -0.2480 0.3556 0.3615 0.2291 -0.2298 0.2804 0.2668 0.2333 0.3190 0.1785 -0.1893 0.2909 -0.2572 0.3470 0.3714 0.2042 0.2590 -0.2671 0.2729 0.2777 0.2977 0.2740 0.2585 0.3392 -0.2540 0.3841 0.2803 -0.2374 -0.2659 0.3162 0.2980 0.3055 0.2375 0.3272 -0.2658 0.3253 -0.2743 0.2692 0.3424 0.3343 -0.2648 -0.2897 0.2578 -0.2518 -0.2915 0.3192 0.3675 0.3072 0.3227 -0.2499 0.2828 0.4030 0.2716 -0.2696 0.3055 0.3516 0.3038 0.2157 -0.2532 0.1801 0.3044 -0.2897 0.3489 -0.2533 0.2739 0.2822 0.2378 -0.3067 -0.2009 -0.2036 0.2708 0.2347 -0.2547 0.3103 0.3752 0.2563 0.2615 0.3311 0.2718 -0.2638 0.3200 0.2865 0.3236 0.3073 0.4267 0.3102 -0.2673 -0.2616 0.2080 0.2646 0.2392 0.2563 0.2989 0.2650 0.2345 0.1994 0.2816 0.2011 0.2843 0.2980 -0.3263 0.2486 0.2428 0.2451 0.2124 0.2422 0.3216 0.3743 -0.2297 0.2415 0.2998 0.2434 0.3408 -0.2321 -0.2495 0.2723 -0.2459 0.2527 -0.2863 0.2548 0.2363 0.2903 0.2480 0.2825 -0.1955 0.2751 -0.3316 0.3372 0.2368 0.3580" HIT_INDICES="164 301 506 717 726 731 847 851 933 1436 1493 1610 1642 1805 1860 2140 2256 2330 2339 2489 2499 2504 2521 2599 2611 2998 3006 3007 3170 3357 3541 3567 3936 3957 4003 4019 4059 4083 4213 4435 4483 4547 4622 4637 4653 4721 4837 5222 5380 5447 5563 5611 5801 5827 5998 6155 6343 6433 6445 6471 6618 6737 6752 6802 6821 6906 7004 7010 7077 7222 7315 7339 7353 7524 7538 7589 7662 7698 7855 8005 8008 8042 8047 8060 8064 8094 8100 8156 8167 8172 8186 8214 8322 8398 8419 8480 8545 8563 8568 8601 8616 8670 8700 8704 8761 8778 8804 8828 8829 8874 8891 9002 9071 9072 9084 9129 9130 9148 9161 9280 9294 9301 9326 9328 9349 9353 9378 9393 9406 9424" ES_PROFILE="0.0087 0.0141 0.0078 -0.0019 0.0100 0.0223 0.0215 0.0326 0.0348 -0.0113 -0.0098 -0.0152 -0.0115 -0.0227 -0.0224 -0.0472 -0.0547 -0.0580 -0.0543 -0.0661 -0.0629 -0.0593 -0.0569 -0.0613 -0.0586 -0.0972 -0.0950 -0.0921 -0.1068 -0.1245 -0.1421 -0.1429 -0.1810 -0.1817 -0.1852 -0.1855 -0.1884 -0.1897 -0.2025 -0.2255 -0.2299 -0.2361 -0.2436 -0.2446 -0.2458 -0.2527 -0.2649 -0.3058 -0.3221 -0.3285 -0.3401 -0.3442 -0.3634 -0.3649 -0.3817 -0.3968 -0.4149 -0.4224 -0.4214 -0.4220 -0.4352 -0.4453 -0.4441 -0.4467 -0.4458 -0.4518 -0.4591 -0.4564 -0.4602 -0.4719 -0.4779 -0.4764 -0.4738 -0.4876 -0.4845 -0.4853 -0.4883 -0.4871 -0.4986 -0.5087 -0.5030 -0.5006 -0.4951 -0.4903 -0.4846 -0.4815 -0.4759 -0.4753 -0.4698 -0.4637 -0.4584 -0.4546 -0.4588 -0.4591 -0.4534 -0.4517 -0.4499 -0.4430 -0.4346 -0.4290 -0.4215 -0.4178 -0.4112 -0.4019 -0.3977 -0.3891 -0.3811 -0.3726 -0.3616 -0.3548 -0.3449 -0.3438 -0.3371 -0.3231 -0.3101 -0.2999 -0.2849 -0.2714 -0.2571 -0.2503 -0.2319 -0.2125 -0.1934 -0.1717 -0.1503 -0.1266 -0.1020 -0.0731 -0.0400 0.0017" RANK_AT_ES="8004.0000" RANK_SCORE_AT_ES="-0.0674"/>
  <DTG RANKED_LIST="state2.rnk" TEMPLATE="na_as_pre_ranked" GENESET="gene_sets.gmt#HALLMARK_COMPLEMENT" ES="-0.5343" NES="-2.0557" NP="0.0000" FDR="0.0000" FWER="0.0000" RND_ES="0.2998 -0.2904 0.2947 0.2550 -0.2516 0.3261 0.2402 0.2509 0.3368 0.2080 0.4258 0.2600 -0.3015 0.2730 0.2858 0.2889 0.3397 0.3254 0.3605 0.3599 0.2870 0.2831 0.2496 0.3307 0.2353 0.3608 0.2553 0.2784 -0.2084 0.4629 0.3184 0.2693 0.4752 0.3955 0.2393 0.2345 -0.2475 -0.3533 0.3041 -0.2872 -0.2211 0.2309 0.2016 -0.2628 0.3551 0.2823 0.3684 0.4468 -0.2355 -0.2202 0.2642 0.2518 0.2332 0.2870 0.3341 -0.2468 0.2786 0.2556 0.3455 -0.2273 0.2157 0.3772 -0.2298 0.3042 0.2985 0.3041 0.3763 0.3758 0.4222 0.4590 -0.3017 0.2354 0.4084 0.1969 -0.2088 -0.2791 -0.2783 0.2309 -0.2559 0.2924 0.3068 0.2467 0.4161 0.3233 -0.2267 0.4190 -0.2891 0.2657 0.2614 0.3506 0.3267 0.2821 -0.2720 0.2660 0.3107 0.3917 0.2285 0.4361 0.3218 0.3029 0.3572 0.2780 0.3113 -0.2757 0.3545 -0.2641 0.2498 0.2851 -0.3193 0.4069 0.3334 0.3855 0.2630 0.3034 0.4658 0.2110 0.2655 0.3207 0.3075 0.3661 0.2714 -0.2150 0.2699 0.2402 0.3159 0.4060 -0.2868 0.2880 0.2226 0.3980 0.3463 0.2460 0.3769 -0.2537 0.3093 0.4172 -0.2532 0.2413 -0.2528 0.3530 -0.2337 0.3125 0.3637 0.2393 0.2532 0.2904 0.3161 -0.2105 0.3265 0.3854 0.3069 0.2254 0.2852 0.2978 -0.1847 0.2978 0.2706 0.3928 0.2998 0.2895 0.3081 0.2753 0.2172 0.2723 0.2179 0.2803 -0.2608 -0.2110 0.2767 0.4679 0.3627 0.3226 -0.3270 0.2548 0.2609 0.4151 0.3310 -0.2282 0.4163 0.4232 0.2582 0.4547 0.2861 0.2705 0.2974 -0.2623 0.3950 -0.2476 0.3944 0.2674 0.3323 0.3358 0.3416 0.2930 -0.3257 0.3280 0.3875 0.2332 -0.2851 0.3860 0.3044 -0.2518 0.2250 -0.2040 0.3281 0.2463 0.3647 0.3766 0.2853 0.3607 0.2643 0.2747 0.2895 0.2614 0.2333 0.2946 0.3179 0.2971 -0.1942 0.3987 0.2221 0.3913 0.2793 -0.2801 0.1946 0.2700 0.3079 0.3129 0.3016 0.3402 0.3396 0.2602 -0.2567 0.3191 0.1820 0.3734 0.4081 0.3765 0.3472 0.3195 0.2891 0.2962 -0.2729 0.2529 0.2896 0.4256 0.3338 -0.2163 0.2727 0.3921 0.3298 0.3306 0.2580 -0.3122 0.1839 0.3040 -0.2711 0.2242 0.3233 -0.2799 -0.2230 0.2541 -0.2571 0.2509 0.2667 -0.2377 0.3197 0.3306 0.3572 -0.2765 0.3383 0.3650 -0.2828 -0.2128 0.3150 0.2888 0.2497 -0.2765 0.3141 0.3931 0.3622 0.2706 -0.1921 -0.3184 0.2664 0.3947 0.3977 0.2740 0.3563 -0.2675 0.3681 0.3580 0.2929 -0.2124 -0.2237 0.2800 -0.2703 0.4398 0.3869 0.3586 0.2879 0.4040 0.2675 0.2567 0.2130 0.2404 0.2476 0.3105 -0.2502 0.2989 0.3003 0.3859 0.3058 -0.3111 0.3285 0.3087 0.2910 0.3509 0.2392 -0.2973 0.2471 0.3830 0.2659 -0.2135 0.3008 0.4240 -0.3040 0.3028 0.4519 0.4088 0.2700 -0.2609 0.3296 0.3657 0.3449 -0.2405 0.2861 0.2692 0.4948 0.3704 0.3268 0.2705 0.2342 0.2669 0.2306 0.3917 0.2470 0.4982 0.2316 -0.2529 -0.2841 0.3987 0.3584 -0.2506 -0.2633 -0.2292 0.3850 0.2783 0.3067 0.3042 -0.2702 0.2792 0.1765 0.3515 0.3015 0.2102 0.2769 0.3533 -0.2099 0.3880 -0.2269 0.2467 0.4557 0.3221 0.3360 -0.2417 0.2610 -0.2200 0.2955 0.2793 0.2796 -0.2433 0.2835 -0.3198 0.4022 0.2152 0.2192 0.3840 0.2548 0.3047 0.2896 0.3508 -0.2428 0.2976 0.2345 0.2697 0.2816 -0.2423 0.3494 0.3196 -0.3462 0.2711 0.2552 0.3464 0.2702 0.3191 0.3015 0.3872 -0.2508 0.3486 0.2857 0.1893 0.2396 0.1951 0.3754 0.1801 0.1942 -0.2429 0.2172 0.2937 0.2937 -0.2681 0.2148 -0.2865 0.2253 0.2776 0.3239 0.3545 0.3321 0.3600 0.2319 -0.2101 0.3560 0.3738 0.3188 0.2489 0.1994 0.2647 0.2869 0.2239 0.4138 0.2082 0.3235 0.2603 0.2812 0.3199 0.3557 0.3411 0.4190 0.2973 0.3119 -0.3052 0.3518 -0.2745 -0.2540 -0.2806 0.2857 0.2610 -0.2599 0.2292 0.2829 -0.3177 0.2473 -0.1701 0.3335 0.2500 0.3235 0.3421 0.3520 -0.2299 0.2823 0.3027 0.2678 -0.2342 0.2707 0.2216 0.3373 -0.3522 0.2315 0.3687 0.3621 -0.2659 -0.2103 -0.2223 0.2598 0.2138 -0.2940 -0.2976 -0.2534 0.3259 0.2552 0.4030 0.2335 0.3070 0.4605 0.2525 0.2520 0.3618 -0.2727 0.3042 -0.3086 0.2695 0.2880 -0.2105 -0.2978 0.3077 0.2432 0.2551 -0.2504 0.2685 0.2686 0.3295 0.3245 0.2663 -0.2510 0.3908 0.3479 0.2748 -0.3089 0.2743 0.3343 0.2959 0.4120 -0.2653 -0.2685 0.2785 0.3083 0.2311 0.2412 0.2701 0.3058 0.3437 -0.2580 0.2880 0.3181 0.3110 0.3948 0.2378 0.2737 0.2898 0.3831 -0.3283 0.3701 0.3056 0.3233 -0.3196 0.2760 0.3707 -0.2410 0.2523 -0.3291 0.2629 0.2420 0.3118 -0.2335 -0.2497 0.2270 0.3482 0.3070 0.2826 0.2261 0.2896 -0.2708 -0.2413 0.2389 -0.2166 0.4320 0.2322 0.3582 0.3050 -0.3049 0.2962 -0.2216 0.3195 0.3685 0.3019 0.2654 0.1964 0.3609 0.3596 -0.3211 0.4755 0.2203 0.3689 -0.2154 0.2753 -0.1674 0.2127 0.2157 0.4513 0.2585 0.3899 -0.2644 0.2786 0.2881 0.2334 0.4486 0.3712 0.2716 0.2434 -0.2317 -0.2204 0.2930 0.3423 0.3175 0.2843 0.2817 0.2070 0.2451 0.2660 0.3272 0.3054 0.3581 0.2914 -0.2503 0.3610 0.3910 0.3823 0.3699 -0.2437 -0.2310 0.2038 0.3026 0.2810 0.4180 0.2845 -0.1933 0.2864 0.2201 -0.2629 0.2967 0.2620 0.2597 0.2640 0.3544 0.3085 0.3152 0.2637 0.3527 0.3441 0.2634 -0.2360 0.2350 0.3198 -0.2779 0.2475 -0.2332 0.3854 0.3203 0.2603 -0.2403 0.3917 0.2404 0.3818 -0.1826 0.3173 0.3325 0.2373 0.2954 -0.2074 -0.3246 0.3009 0.2842 0.3180 0.2211 0.3611 0.3342 -0.1874 0.2374 0.2827 0.2396 0.2150 -0.3033 0.2821 0.3075 0.4161 -0.2507 -0.2618 -0.2794 0.4384 0.2085 0.2539 0.2003 0.2825 0.3344 0.3282 0.3968 -0.2427 0.3710 0.3099 0.3134 0.2521 0.2369 0.2823 -0.2872 0.2649 0.2562 -0.2200 -0.2539 0.3223 0.3826 -0.2458 0.3176 0.2790 -0.2049 -0.2383 0.3447 -0.2878 0.2351 -0.2603 0.3711 0.2688 -0.2574 0.2528 -0.3131 0.3082 0.2795 -0.2804 0.3248 0.2327 -0.2510 0.2730 0.2957 0.3054 0.3394 0.2099 0.3656 0.2319 0.3875 0.3091 0.3012 0.5006 0.4408 -0.3178 -0.2675 0.3679 0.3113 0.2882 -0.2921 0.3927 0.3060 0.2695 -0.2759 0.3816 0.2485 -0.2754 0.2598 0.2650 0.2779 0.3070 -0.2631 0.3818 0.3134 0.2720 0.3381 0.2888 0.4678 -0.2619 0.2902 0.2666 0.3462 0.2730 -0.2822 0.2420 0.3269 0.2138 0.4008 -0.2651 0.4252 0.3931 0.4555 0.3636 0.2814 0.3680 0.4417 -0.2379 0.3460 -0.2479 -0.1946 0.2276 0.3280 0.3092 0.2829 0.2735 0.3853 0.2298 0.2840 0.2728 -0.2878 0.2845 -0.2752 0.2683 0.3107 0.2154 0.2921 0.1976 0.3304 0.3063 0.4769 -0.3175 0.3299 -0.2535 0.2356 0.2955 -0.2413 -0.2251 0.3071 0.3852 -0.2340 0.2198 0.3010 0.2536 -0.2028 -0.2022 0.3228 0.3105 0.2594 0.2383 0.2277 0.2167 0.2563 0.2931 -0.1905 0.3269 0.3831 0.3816 0.3088 0.2520 -0.2943 -0.2968 0.2900 0.3052 0.4152 0.3610 0.2680 0.2981 0.2244 0.2378 0.3319 -0.2541 0.3353 0.3371 0.3218 -0.3811 0.3175 0.2761 0.2280 0.2949 0.2704 0.2776 -0.2799 0.3165 -0.2137 -0.3053 0.3744 0.2170 0.3064 -0.1981 0.2641 0.2310 -0.2884 0.2769 0.2807 0.4805 -0.3053 0.2463 0.2953 0.4355 -0.2310 -0.3358 -0.2281 0.2977 0.3914 -0.3009 -0.2079 0.2723 0.2780 0.3245 0.4236 0.2725 0.2455 -0.2138 0.2517 -0.2251 0.2743 0.2452 0.2168 0.3249 0.3188 0.2612 0.3627 -0.2549 -0.2834 0.2250 0.4838 0.2209 0.3960 -0.3329 0.2408 0.4648 0.2792 0.3623 -0.3680 0.3747 -0.3242 0.3199 0.2499 0.2309 0.3190 -0.2878 0.2417 0.2438 -0.3033 0.2251 0.3887 0.2891 0.4099 -0.1989 0.1650 0.2240 -0.2756 0.3765 -0.2323 0.3710 0.2673 -0.3345 0.3663 0.3088 0.3385 0.2638 0.2981 0.3762 0.3366 0.3181 0.3248 0.3501 0.2134 0.2936 0.3517 0.3330 0.5352 0.2367 0.2967 0.2964 0.3082 0.2721 0.3271 -0.2915 -0.2303 -0.2746 0.3048 0.3344 0.4308 -0.2965 0.3281 0.2646 -0.3898 0.2828 0.2901 -0.3194 0.3246 0.2689 0.2178 0.3250 -0.2422 -0.2764 0.3267 0.2351 0.3250 0.2142 0.3013 0.4376 0.2585 0.1934 0.3224 0.3818 -0.2406 -0.1872 0.2667 0.3054 0.3628 0.3100 0.2689 0.3282 -0.2829 0.2200 0.2476 -0.2513 -0.2123 0.3421 0.1908 0.3048 0.3527 0.4476 0.3249 0.3444 0.2208 0.3364 0.2942 -0.2389" HIT_INDICES="352 409 432 446 633 928 1101 1224 1246 1318 1345 1355 1403 1853 1928 1944 1995 2028 2065 2093 2101 2111 2395 2535 2560 2647 2812 2842 3134 3215 3356 3367 3447 3565 3657 3991 4037 4182 4313 4326 4370 4637 4858 4960 5018 5084 5279 5426 5541 5566 5812 6030 6074 6106 6288 6457 6663 6755 6906 7105 7119 7295 7468 7563 7662 7696 7761 8178 8315 8489 8637 8644 8835 8880 9069 9089 9145 9153 9255 9285 9300 9308 9320 9338 9358 9364 9379 9380 9387 9406 9413 9430 9434" ES_PROFILE="-0.0157 -0.0016 0.0156 0.0336 0.0297 0.0110 0.0039 0.0013 0.0094 0.0116 0.0185 0.0271 0.0315 -0.0095 -0.0106 -0.0054 -0.0041 -0.0011 0.0013 0.0047 0.0101 0.0153 -0.0098 -0.0199 -0.0178 -0.0227 -0.0363 -0.0356 -0.0635 -0.0691 -0.0814 -0.0798 -0.0857 -0.0959 -0.1035 -0.1376 -0.1409 -0.1550 -0.1679 -0.1682 -0.1718 -0.1997 -0.2231 -0.2339 -0.2399 -0.2468 -0.2671 -0.2819 -0.2932 -0.2948 -0.3197 -0.3412 -0.3440 -0.3454 -0.3626 -0.3781 -0.3971 -0.4037 -0.4163 -0.4335 -0.4309 -0.4451 -0.4584 -0.4632 -0.4681 -0.4659 -0.4669 -0.5036 -0.5097 -0.5186 -0.5236 -0.5134 -0.5208 -0.5120 -0.5158 -0.5013 -0.4892 -0.4719 -0.4609 -0.4411 -0.4193 -0.3961 -0.3722 -0.3477 -0.3210 -0.2916 -0.2611 -0.2284 -0.1951 -0.1569 -0.1138 -0.0600 0.0006" RANK_AT_ES="8636.0000" RANK_SCORE_AT_ES="-0.1056"/>
  <DTG RANKED_LIST="state2.rnk" TEMPLATE="na_as_pre_ranked" GENESET="gene_sets.gmt#HALLMARK_INFLAMMATORY_RESPONSE" ES="-0.5643" NES="-2.0158" NP="0.0000" FDR="0.0000" FWER="0.0000" RND_ES="0.3570 0.2308 -0.3238 -0.2908 0.3264 0.4506 0.2911 0.3357 -0.2899 0.3115 -0.3896 -0.2918 0.3540 0.2813 0.3299 0.4141 -0.2448 0.3612 0.3805 0.2131 -0.2210 0.2729 0.2968 0.2547 0.3785 0.2332 0.2368 -0.2852 0.2612 -0.4470 -0.3466 0.3466 0.3673 0.4050 -0.3319 0.3762 0.4329 0.3390 0.3081 0.3079 -0.2190 0.3238 0.1838 -0.2517 0.2038 0.3002 0.1979 0.2739 -0.2995 -0.2548 -0.2191 0.2419 0.3019 0.3300 0.2650 0.2295 0.4407 0.4084 0.2896 0.3204 -0.2159 0.4126 -0.2418 0.2821 0.2413 0.3057 0.3143 -0.2369 -0.3051 -0.2771 0.3347 0.2159 0.3682 -0.2081 0.2237 0.2643 0.2906 0.2494 0.2207 0.3021 0.2321 0.2920 0.3968 0.2583 0.3742 -0.2879 -0.2454 0.3440 0.3791 0.4486 -0.2429 0.2925 -0.2660 -0.2986 0.3150 0.3506 -0.3516 0.4025 -0.3826 0.2264 -0.2509 -0.2564 0.4326 0.2773 0.3079 -0.2385 0.4763 0.3232 -0.3425 -0.2333 -0.3180 0.3632 0.3390 0.3866 0.3299 -0.2929 0.4545 0.3744 0.3396 0.2409 0.4475 -0.2688 -0.1881 0.2709 -0.2832 0.3679 -0.3269 -0.3012 0.2805 0.3043 0.3907 0.3632 0.3886 0.2339 -0.3279 0.3577 -0.2518 0.2768 0.2207 0.2617 -0.2973 0.3814 0.3874 0.2394 0.3464 0.2901 0.3865 0.2986 0.3998 -0.2556 0.4743 0.4020 0.3151 0.2753 -0.2609 0.4376 0.2354 0.4638 0.3100 0.2398 0.2922 0.3526 -0.2301 0.2537 0.2281 -0.2330 0.2483 0.2537 0.3657 0.2552 0.3535 0.3416 -0.2274 0.3129 -0.2647 0.4094 0.2234 0.2716 0.3985 -0.2737 0.2879 0.2627 -0.2834 0.2463 0.2363 0.3393 0.2783 0.3469 -0.2961 0.3365 -0.2519 0.3074 0.3601 0.2568 -0.2594 0.2926 -0.2366 -0.3000 -0.2570 0.3430 0.2600 0.3679 0.2552 0.3932 -0.2583 0.4421 -0.2552 0.3605 -0.3662 0.3483 0.2520 0.4328 0.3866 0.2652 -0.2490 0.3067 0.2953 0.2701 -0.3099 0.3379 0.2908 0.2172 -0.2525 0.3275 0.3642 0.2319 -0.2740 0.2977 0.2761 0.3183 -0.4351 0.4025 0.4870 0.3370 0.3185 0.3397 0.3414 0.3642 0.4217 0.2601 -0.3456 0.2265 -0.3081 -0.2210 0.2257 0.2900 -0.2988 0.2850 -0.2498 0.3142 0.4485 0.2525 0.2297 0.2917 0.2429 0.2756 0.3162 -0.3169 -0.2937 0.3359 0.3896 0.3963 0.2472 -0.2414 0.3440 -0.3008 -0.2495 0.2067 0.3654 -0.2413 0.3324 0.3073 0.2275 0.2029 -0.2686 0.3273 0.2980 0.3654 -0.4737 0.3217 0.2893 -0.2884 0.3077 0.3100 0.3284 -0.2729 0.1775 0.4111 0.2914 0.2624 0.5126 0.3724 0.3090 0.4240 -0.2981 0.2769 0.3379 0.3780 -0.3420 0.2499 0.3181 -0.2681 0.2319 0.5263 -0.2749 0.3195 0.2368 0.4402 0.2234 0.3392 0.4126 0.2614 0.3563 0.3169 -0.2182 -0.3122 0.2941 0.2203 0.4216 0.2913 0.3773 0.4256 0.3018 0.2441 0.2806 -0.3759 0.2429 0.3531 -0.3107 0.3481 -0.3803 0.2879 -0.2985 0.3028 0.2656 -0.3119 0.2205 0.2717 0.2508 0.1976 0.3533 0.3640 0.4256 0.2262 0.2016 0.2142 0.4405 0.3969 0.4167 0.2579 0.4122 0.2884 0.2738 0.2719 0.3282 0.2699 0.3678 0.2267 0.3272 0.2267 -0.2232 -0.2991 -0.2870 0.3501 -0.2423 -0.2342 -0.2361 0.2936 0.4009 -0.2074 0.3181 0.4056 0.2617 0.4957 0.3982 -0.3287 0.2551 0.3924 -0.2759 -0.2334 0.3950 0.2237 -0.2948 0.3051 0.3821 0.3906 0.2932 -0.2303 0.3598 0.2924 0.2393 -0.2630 0.4774 0.2266 0.2555 0.4350 0.3363 0.2324 0.3327 0.2647 0.3451 -0.2951 0.4670 0.2312 0.3707 0.2790 0.4050 0.2468 0.3358 0.2346 0.2891 -0.2909 0.2717 0.2501 -0.3526 -0.3029 -0.2612 0.2696 -0.2579 -0.2838 0.2781 0.2962 0.2272 0.3746 0.4097 0.3015 0.2721 0.3102 0.2875 0.3666 0.2663 0.3535 -0.3829 0.3598 -0.3412 -0.2566 -0.2401 -0.2576 0.3580 0.4201 0.2774 -0.2293 -0.3364 -0.3209 -0.2282 -0.2228 0.4397 -0.3514 -0.3127 0.2967 0.3240 0.2820 -0.2596 0.2797 0.2246 -0.3398 0.2816 0.3169 -0.3038 -0.3580 0.3410 -0.2445 -0.2769 0.3267 0.3246 0.2406 -0.3457 -0.3143 0.3549 -0.3730 0.2908 -0.2436 -0.1912 0.2859 0.2628 0.3809 0.1932 -0.3380 0.2860 0.2580 0.2563 0.3412 -0.2765 0.3695 0.2881 0.4117 0.2459 0.3494 0.2542 0.3456 0.3337 0.2454 0.1750 0.3758 0.2787 0.2431 0.2796 -0.3483 0.2476 0.4380 -0.2587 0.3592 0.4030 -0.2450 0.3003 -0.2896 0.2845 -0.2977 -0.2386 0.2737 0.3083 0.3728 0.4564 -0.2344 -0.4055 0.2313 0.2933 0.3158 -0.3035 0.3822 -0.2248 0.4921 0.3588 -0.2884 0.2192 0.3359 0.2876 0.3292 0.4030 0.3245 0.3996 0.3415 0.2848 0.2105 0.2394 0.2387 0.4164 0.2204 -0.1980 0.3472 0.2037 0.3306 0.3520 0.2687 0.3660 0.2526 -0.2342 -0.2331 0.1863 0.3253 -0.2731 0.2735 0.2556 0.2299 0.1923 -0.2347 0.3541 -0.2570 0.2467 0.3749 0.3907 0.3063 0.3394 -0.2925 0.3112 0.2443 0.2385 -0.3109 0.2541 0.3232 0.3504 -0.2573 -0.3400 0.3343 0.3538 0.2590 0.4552 -0.2654 0.3797 0.2557 0.2073 -0.2873 0.3633 0.3051 0.3559 0.3564 0.2955 -0.2801 -0.2442 0.3388 0.2863 -0.3162 0.4503 -0.2950 -0.2793 0.2411 0.2431 0.4482 0.3788 0.3347 -0.3310 0.3155 0.3336 0.4895 -0.2544 -0.2732 0.4221 0.2862 0.4478 0.2734 0.2566 0.2202 -0.1929 0.3355 0.3168 -0.3075 0.3066 0.2943 0.3174 0.3204 0.3271 0.3846 0.3337 -0.2434 0.3041 0.3035 0.2554 -0.2544 0.3122 0.2463 0.3530 0.2515 0.2589 0.2739 0.2545 0.4139 0.2903 -0.2600 -0.3215 0.3771 0.2895 -0.2182 0.2582 0.2297 0.3815 0.3305 0.3319 0.3841 0.3877 0.2752 0.3098 0.2951 0.2872 -0.2851 0.3433 0.3330 0.3042 0.3801 0.2687 0.2605 0.1904 0.3614 0.2871 0.3451 -0.2611 0.4602 0.2428 -0.2305 0.2721 0.2755 0.3287 -0.2316 0.3693 0.3730 0.3288 -0.2324 0.2817 0.3399 0.2728 0.3029 -0.2944 0.3579 0.3512 0.3956 0.2907 -0.2944 -0.2767 -0.2342 0.3849 0.3313 0.1937 0.4201 0.2421 0.2923 0.3204 0.3269 0.3640 0.3180 0.2668 0.3376 0.3678 0.3414 0.4303 0.1719 0.2472 0.3082 -0.3778 0.4518 -0.2078 -0.2443 0.4439 -0.2439 0.2525 0.2612 0.3910 0.4133 -0.2712 -0.2535 0.2299 -0.1966 0.2762 -0.2254 0.2101 0.4127 0.3627 0.4792 0.2287 -0.2320 0.3169 0.3486 -0.2750 0.2850 -0.2189 0.3194 0.1933 0.4593 -0.2546 0.2388 0.2542 -0.3943 0.2716 0.2338 0.3816 0.3193 0.3175 0.3018 0.3872 0.3309 0.1596 -0.2575 0.3035 0.3624 0.3226 0.3567 0.4183 0.3930 0.3717 0.3405 -0.3206 0.2306 -0.2279 0.2378 -0.3325 0.3556 -0.3334 0.2786 0.3270 -0.2525 0.4347 -0.2294 -0.3124 -0.2288 -0.4310 -0.3360 0.3195 -0.2353 0.3127 -0.2510 0.2688 0.3513 0.2322 0.2653 0.2165 -0.2881 0.2783 0.3896 0.3371 -0.2638 0.2687 -0.2142 0.2870 0.3952 0.3793 0.3160 0.3373 0.3219 -0.4388 -0.1929 -0.3333 0.1973 0.3018 0.2887 0.2664 0.3644 0.2770 0.3009 0.4005 0.5692 0.3429 0.2621 0.3787 -0.2352 0.4458 -0.2865 0.3616 0.2797 0.3669 -0.2514 0.2678 0.3292 0.3410 0.4076 0.2716 -0.2827 0.2386 0.4177 0.4653 0.3577 0.2836 0.4477 0.3264 -0.3389 0.2438 0.4463 0.3789 -0.3189 -0.2615 0.4415 0.2603 0.3229 0.2864 0.2078 0.2831 -0.2926 0.3271 0.4023 0.3646 -0.2841 0.3720 0.3727 0.3041 0.3558 0.2654 0.3965 0.3570 0.3420 0.3020 -0.2516 -0.3029 -0.2842 -0.3030 0.3295 -0.2993 0.3422 -0.2584 0.2925 0.2659 0.3232 -0.3271 0.3089 0.3308 -0.1649 0.4220 -0.2341 0.3174 0.3565 -0.2508 0.2260 0.3080 -0.3040 0.2353 -0.2247 0.3392 0.4037 -0.2453 0.2959 -0.2485 -0.2072 -0.3238 -0.1938 0.3738 0.2828 0.2840 0.3754 0.2315 0.2428 0.3282 0.3954 0.2935 0.4073 0.3760 -0.4231 -0.2556 -0.2778 -0.2980 0.3288 -0.2161 -0.3215 0.2402 -0.3445 -0.3126 -0.2559 -0.2416 -0.2574 0.3087 -0.2312 -0.3058 0.3233 0.3249 0.2838 -0.3144 -0.1910 0.2237 0.3814 0.3690 0.2959 0.2705 0.2620 0.2824 0.2631 -0.3663 0.3155 0.3974 0.3840 -0.2945 0.3139 0.2430 0.2854 0.2412 -0.3467 0.3418 0.3249 -0.3186 0.2296 0.2173 0.2388 0.2336 0.3018 0.4183 0.3210 -0.2676 0.3266 -0.1921 -0.3429 0.2893 0.2956 -0.2993 0.3100 0.3393 0.2895 0.3604 0.2282 0.3156 -0.2070 0.2486 0.2460 -0.3165 -0.2888 0.2743 0.3889 0.2632 -0.2907 -0.2797 0.3631 -0.2564 -0.2270 0.5148 -0.3465 0.2794 0.2467 0.2800 -0.2403 -0.3302 0.1999 -0.3249 0.4300 -0.2545 0.2885 0.4125 0.2785 -0.3039 -0.2224 0.4716 0.3147 0.2917 0.4268 -0.3872 -0.2269 -0.2483 -0.2350" HIT_INDICES="181 508 1538 1694 1944 1947 2182 2212 2588 2720 3014 3356 3447 3492 3842 4545 4573 5213 5273 5451 5498 6162 6199 6307 6446 6496 6618 6755 6766 6906 7010 7160 7437 7474 7552 7563 7596 7662 7683 7761 7795 7864 8006 8125 8151 8155 8359 8513 8560 8584 8635 8670 8760 8800 8829 8861 8879 8903 8918 8946 8966 9023 9117 9135 9236 9239 9301 9362 9387 9431" ES_PROFILE="0.0265 0.0198 -0.0768 -0.0812 -0.0973 -0.0871 -0.1031 -0.0973 -0.1302 -0.1378 -0.1638 -0.1960 -0.2017 -0.2027 -0.2371 -0.3110 -0.3129 -0.3805 -0.3861 -0.4038 -0.4074 -0.4751 -0.4759 -0.4839 -0.4948 -0.4961 -0.5047 -0.5144 -0.5106 -0.5201 -0.5253 -0.5348 -0.5567 -0.5528 -0.5529 -0.5458 -0.5409 -0.5393 -0.5327 -0.5317 -0.5260 -0.5236 -0.5280 -0.5293 -0.5203 -0.5089 -0.5171 -0.5182 -0.5074 -0.4940 -0.4828 -0.4694 -0.4605 -0.4456 -0.4288 -0.4116 -0.3925 -0.3737 -0.3537 -0.3346 -0.3141 -0.2962 -0.2795 -0.2541 -0.2326 -0.2005 -0.1710 -0.1315 -0.0817 0.0010" RANK_AT_ES="7436.0000" RANK_SCORE_AT_ES="-0.0483"/>
  <DTG RANKED_LIST="state2.rnk" TEMPLATE="na_as_pre_ranked" GENESET="gene_sets.gmt#HALLMARK_KRAS_SIGNALING_UP" ES="-0.5286" NES="-1.9954" NP="0.0000" FDR="0.0000" FWER="0.0000" RND_ES="0.2710 0.2394 -0.2747 0.2356 0.3784 0.2896 0.3499 -0.3364 0.2522 0.2393 0.3350 -0.2302 0.2268 0.5040 -0.2349 -0.2265 0.4474 -0.2860 0.4303 0.3507 0.2224 0.3783 0.2410 -0.2162 0.3604 0.2752 0.3421 0.3010 0.2628 -0.2368 0.2979 -0.3500 0.3062 0.3415 0.2433 0.2750 0.2947 0.3070 0.3573 0.3207 0.4489 -0.2513 0.3495 0.3346 0.2504 0.2708 0.2410 0.3559 -0.2333 -0.2013 0.3425 -0.2232 0.2814 -0.1811 0.3158 -0.2219 -0.2232 0.2396 -0.2933 0.2023 0.2260 0.4168 0.2722 0.2073 0.3562 0.2576 0.2482 -0.2679 0.2254 0.3333 0.2910 0.2975 -0.2721 0.2619 -0.2615 -0.2457 0.3189 0.2260 -0.3129 0.2701 0.2178 0.2025 -0.2013 -0.2641 0.2507 0.3177 0.3286 -0.2658 -0.2447 -0.2490 0.2722 0.2866 -0.2374 -0.2861 0.3187 0.3442 0.3774 0.2665 -0.2393 -0.2593 0.2851 0.2660 -0.2152 0.3583 0.2146 0.2380 0.2794 0.2638 0.2252 -0.2527 0.3141 -0.2342 0.3200 0.2645 -0.2312 0.3191 0.3310 -0.2793 0.3097 0.2945 0.3014 0.3083 0.2296 0.3211 0.3568 0.3048 0.3368 0.2755 0.2727 -0.2558 -0.2529 0.3461 0.3515 0.2301 0.4055 0.3401 0.3316 0.2220 0.4323 0.2386 0.4065 0.3652 0.2676 0.3807 0.2571 0.3521 -0.2964 0.3186 0.2497 -0.2832 0.2437 -0.2173 0.2018 0.3735 0.4126 0.3365 0.3625 0.3547 -0.2587 0.2286 0.3188 0.3236 0.3616 0.3245 0.2524 0.4760 0.3054 0.2439 0.2710 0.3362 0.2855 -0.2495 0.2660 0.2529 -0.2521 0.2189 0.2081 0.2754 0.2613 0.2860 0.2989 0.2260 0.2844 -0.2744 -0.2992 -0.3049 -0.2741 0.3570 0.2706 -0.2079 0.3075 0.2429 0.4130 -0.2798 -0.2639 0.2472 0.2854 0.2992 0.2089 -0.3153 0.2972 0.3992 0.4148 0.3093 0.2213 0.2801 -0.2406 0.3323 -0.2738 0.3711 -0.1957 0.2961 0.2391 0.3285 0.2531 -0.3423 0.2620 0.3408 0.3661 0.2697 0.3434 0.3761 -0.3069 -0.2850 0.3836 0.2794 -0.2345 0.3170 0.2692 0.3360 -0.3142 0.3742 0.2607 0.3746 -0.2607 0.2732 0.2952 0.3061 0.2592 0.2186 -0.2511 -0.2859 -0.3339 -0.3072 0.4635 0.4091 0.2453 0.2903 0.2791 -0.2199 -0.1899 0.3456 -0.2889 0.2985 0.2277 0.3409 0.3267 -0.2324 -0.2768 0.2379 0.2778 0.2112 0.2712 0.3017 0.3093 0.3347 0.2468 -0.3258 0.2872 0.3383 0.2427 0.2684 -0.3158 0.3784 0.2602 0.3135 0.3074 0.4389 0.3211 0.3384 0.3301 0.2786 -0.2657 -0.1876 -0.2807 0.3667 0.2882 -0.2350 0.2656 -0.2841 0.3651 -0.2403 0.3162 0.2334 0.3433 0.2894 0.2971 0.2699 0.2482 -0.2530 -0.2791 -0.1952 0.3147 0.3360 0.2565 0.2743 0.3456 0.2953 0.2156 0.3186 -0.3237 0.2724 -0.2574 0.2634 -0.2332 0.2723 0.3797 0.2790 -0.3166 0.4048 0.2690 0.3454 0.2755 0.2464 0.4107 -0.2609 -0.2632 -0.2064 -0.2457 0.2893 0.2537 -0.2256 0.2927 0.3885 -0.2816 0.2470 -0.1788 0.4413 0.2810 0.3791 -0.2932 0.2695 -0.3135 -0.2432 0.3329 0.2585 0.2526 0.3016 0.2647 0.2668 0.4258 -0.2201 -0.2413 -0.2568 0.1947 0.2568 0.2961 0.2491 0.2731 -0.2253 0.2336 -0.3202 0.2457 0.3378 0.3968 0.2830 -0.2572 0.3061 -0.2625 -0.2361 0.3131 0.2564 0.2480 -0.2706 0.4279 0.3989 -0.4680 0.2573 0.2519 -0.2410 0.2369 0.3446 -0.2736 0.2656 0.2461 -0.2376 0.2501 0.3650 0.3385 -0.2776 0.3053 0.2177 0.3317 -0.2253 -0.2929 -0.3383 0.3473 -0.2621 0.3176 0.3844 0.2372 0.2558 0.2794 0.2413 0.3656 -0.2474 0.2059 0.2899 0.3920 0.3675 -0.2513 0.4313 -0.2767 0.3646 0.2861 0.2898 0.4232 0.2742 0.2191 0.2578 -0.3351 0.3301 -0.3563 0.3677 0.3102 0.3124 0.3093 0.2712 0.2857 0.3483 0.2915 0.2882 0.3675 0.2922 -0.2855 0.3802 0.3688 0.3997 0.2417 -0.2029 0.2759 0.2778 0.4189 0.2015 0.2864 0.3162 0.2882 0.2723 0.2365 0.2593 -0.3409 0.2427 0.1931 0.3504 0.2718 0.3235 -0.3033 0.3279 0.3724 0.2879 -0.2772 -0.2378 -0.2089 0.3067 0.2782 0.2687 0.3021 0.2353 0.2260 -0.2762 -0.2712 0.3298 0.3260 0.2106 -0.2241 0.4640 0.3651 -0.2249 0.2504 0.2523 0.2173 0.3114 0.4010 0.2472 0.3436 -0.2423 0.4213 0.2371 -0.2465 0.3613 0.3348 0.2992 -0.1749 0.2637 0.2765 0.3447 0.2173 -0.2273 0.2975 0.3350 0.3475 0.2247 0.3527 -0.2185 0.2928 0.3706 0.2733 0.2285 0.3729 -0.2142 0.2382 0.3142 -0.2321 0.2558 0.2117 0.2516 0.2726 0.2400 0.2823 0.2287 0.4314 0.2640 0.2386 0.2843 -0.2760 0.4166 -0.3287 0.3284 -0.2449 -0.2552 0.3692 0.1894 0.3408 0.3428 0.3064 0.4016 0.2935 -0.2446 -0.2861 0.2517 0.3313 0.3182 -0.1946 -0.2605 0.2663 0.2778 0.2962 0.2717 0.2932 0.2538 -0.2175 0.2408 -0.2375 0.3183 0.2785 0.2546 0.2025 0.3460 0.3482 0.3168 -0.2628 0.2931 -0.2856 0.3081 0.2185 0.1944 0.3507 0.2582 -0.2262 0.3828 0.2735 0.2314 0.2618 0.2202 0.2118 0.2400 0.3377 0.2571 0.3707 0.1934 0.2715 0.3071 -0.2717 0.2788 0.2416 0.2257 -0.2314 -0.2519 -0.1838 0.3534 -0.2486 0.3507 0.2749 0.2447 0.2678 0.3403 0.2975 0.2529 0.2537 0.2948 0.2927 0.2867 0.2686 0.2508 0.2891 0.2745 0.4778 -0.2690 -0.2477 0.3553 0.2945 0.4270 0.2656 -0.2390 0.3483 0.3243 -0.2864 0.4245 0.2961 -0.2161 0.3936 0.2341 -0.2675 -0.2839 -0.2172 -0.1864 -0.1945 0.2861 0.2489 0.3173 0.2795 0.2739 0.3969 0.3393 0.3076 -0.2451 0.3368 0.2725 0.4744 0.2974 0.2654 0.3955 0.3350 0.3952 -0.2415 -0.2659 0.3283 0.2610 0.2080 -0.2837 0.2633 0.2347 -0.2512 0.2135 0.2857 -0.3568 0.4020 0.2214 0.4113 0.2627 -0.2896 -0.3090 0.2481 0.3206 0.2593 0.2331 0.3853 0.3582 0.3210 0.2650 0.2599 0.3681 0.2654 0.2724 -0.2493 0.3220 0.2507 -0.2628 0.1973 0.2700 0.2559 0.3408 0.3230 0.2788 0.3531 0.2499 0.3508 0.3395 0.3396 -0.3476 0.2730 0.3137 0.3398 0.3662 0.2358 -0.2689 0.2399 0.3214 -0.2873 -0.2862 0.2401 -0.2905 0.2758 0.2675 -0.3124 0.3845 0.3011 -0.3700 0.3205 0.2981 0.2884 0.2791 -0.2792 0.3920 0.4192 -0.2025 0.3058 0.3723 0.3018 0.2686 -0.2196 -0.2030 0.3351 -0.2194 0.3110 0.3041 0.2753 -0.3137 0.2356 0.3879 0.3890 0.3598 0.3188 -0.2832 0.3484 0.2927 0.3256 0.3888 0.3000 0.2571 0.3703 0.2932 0.2527 -0.2369 0.3300 -0.3038 0.3559 -0.2999 0.4140 0.3003 0.2310 0.3321 -0.2075 0.2576 0.2295 0.2841 0.2175 0.3155 -0.2674 0.5183 -0.3105 0.3011 0.2894 0.2598 0.3612 0.3039 -0.2437 -0.1736 -0.2203 0.3208 -0.2183 0.2848 -0.2524 0.2627 0.2707 -0.2771 0.2244 0.3315 0.2919 0.3230 0.3170 0.3318 -0.2807 0.2437 -0.3838 0.3110 0.4879 -0.4153 0.4497 0.2409 0.2581 0.2805 0.3463 0.2337 0.2716 0.3387 0.3284 0.3757 0.2572 -0.2449 0.2947 0.2909 -0.2955 0.2635 0.4221 0.3719 0.3065 0.2087 0.4086 0.3010 0.3174 -0.3321 0.2555 -0.2650 0.2135 0.3736 0.2574 0.2786 0.3529 0.3243 -0.2873 0.2636 0.2233 0.2456 -0.3254 0.3710 0.4115 -0.2953 0.2557 0.3567 -0.3701 0.2334 0.4101 -0.2080 -0.2898 0.2303 0.4202 0.3454 0.2286 0.2275 0.3259 0.2651 -0.2292 0.3711 0.2838 -0.2393 -0.2482 -0.2908 -0.2581 0.2373 0.2927 -0.2797 0.3208 -0.4328 -0.2982 0.2446 0.3280 0.3708 0.3399 0.2447 0.2231 -0.2301 0.2482 -0.3105 0.2968 0.2692 -0.2097 0.2209 0.2588 0.3386 0.2893 -0.3675 -0.2183 0.3044 0.3259 0.2707 0.3261 0.3503 0.2521 0.2948 0.2371 0.2607 -0.2691 0.2733 0.3640 0.3133 0.3059 0.3150 0.3193 0.2887 0.2553 0.2612 0.2129 0.3073 0.3493 0.3018 -0.2571 0.4084 0.2603 0.4156 0.2800 0.2237 0.3597 -0.2772 0.2899 0.3387 0.3685 0.3823 0.3252 0.3633 -0.3127 0.2753 0.2740 0.3141 0.3568 -0.2589 0.2742 0.2698 0.4850 -0.3611 0.3645 0.4268 0.2520 0.2913 0.3172 -0.2377 0.3408 0.2621 0.3846 -0.2830 0.2762 0.3144 0.2240 0.2318 0.2266 0.2357 0.2903 0.3387 0.4339 -0.3029 0.4949 0.3115 -0.2125 0.3604 0.3108 0.2553 -0.2665 -0.2911 0.2816 0.4173 0.2790 -0.2874 -0.2144 0.2804 0.3675 0.4205 0.1769 0.2946 -0.3547 0.3609 0.2124 0.3426 0.2581 0.2398 0.2502 0.2988 0.3562 0.2258 -0.3713 0.2843 -0.1974 0.2502 0.2826 -0.2821 -0.2561 0.3431 0.3238 0.3385 0.3191 0.2909 0.2817 0.3944 -0.3170 -0.2853 0.3033 0.3285 -0.2125 0.3168 0.1601 0.2322 -0.2273 0.2735 0.2538 0.4293 0.2964 0.2781 0.2384 0.2767 0.3028 0.2996" HIT_INDICES="227 636 698 870 1345 1466 1506 1659 1840 1843 2111 2140 2195 2519 2559 2642 2891 2998 3023 3079 3908 3949 4537 4575 4597 4628 4783 4983 5029 5213 5281 5352 5380 5587 5747 5757 5852 6104 6202 6355 6363 6374 6471 6483 6492 6522 6695 6759 6906 7004 7277 7425 7474 7574 7741 7757 7861 8100 8131 8253 8306 8332 8339 8374 8399 8427 8669 8693 8713 8781 8816 8833 8846 8856 8941 8956 9060 9145 9156 9290 9321 9328 9360 9415 9424 9431" ES_PROFILE="0.0109 -0.0117 0.0019 0.0011 -0.0369 -0.0380 -0.0307 -0.0364 -0.0462 -0.0370 -0.0574 -0.0524 -0.0505 -0.0787 -0.0768 -0.0798 -0.1014 -0.1082 -0.1064 -0.1080 -0.1942 -0.1963 -0.2582 -0.2613 -0.2628 -0.2653 -0.2813 -0.3026 -0.3074 -0.3264 -0.3330 -0.3397 -0.3417 -0.3624 -0.3778 -0.3771 -0.3853 -0.4097 -0.4174 -0.4306 -0.4283 -0.4264 -0.4333 -0.4311 -0.4286 -0.4283 -0.4428 -0.4454 -0.4564 -0.4619 -0.4851 -0.4944 -0.4929 -0.4965 -0.5065 -0.5003 -0.5031 -0.5191 -0.5125 -0.5147 -0.5092 -0.5005 -0.4898 -0.4818 -0.4725 -0.4633 -0.4746 -0.4623 -0.4494 -0.4406 -0.4276 -0.4123 -0.3965 -0.3801 -0.3705 -0.3530 -0.3427 -0.3281 -0.3053 -0.2891 -0.2594 -0.2265 -0.1914 -0.1390 -0.0729 0.0010" RANK_AT_ES="8099.0000" RANK_SCORE_AT_ES="-0.0712"/>
  <DTG RANKED_LIST="state2.rnk" TEMPLATE="na_as_pre_ranked" GENESET="gene_sets.gmt#HALLMARK_TNFA_SIGNALING_VIA_NFKB" ES="-0.4935" NES="-1.9457" NP="0.0000" FDR="0.0000" FWER="0.0000" RND_ES="-0.2525 0.3532 0.2324 0.2309 0.3555 0.3119 0.3168 0.2488 -0.2738 0.2391 -0.2587 -0.2389 -0.2161 -0.2536 0.3404 0.2838 0.2534 0.2404 -0.2526 0.2377 0.3484 0.2536 0.2082 0.2252 0.5228 -0.2141 0.2841 0.3073 0.3893 0.2252 0.3156 0.3411 0.1846 0.2371 0.2189 0.3016 0.2976 0.2134 -0.2708 -0.2250 -0.3544 0.3109 0.3827 -0.3089 0.3102 0.2886 -0.2399 0.2978 0.3579 0.2799 0.2702 0.2205 0.2193 0.2624 0.3055 0.2593 0.2396 -0.2660 0.2928 0.4176 0.3116 0.2253 0.4708 0.3547 0.3154 -0.2701 0.2399 0.2676 0.2858 0.3163 -0.2356 -0.2060 0.2535 0.2350 -0.2529 0.3497 -0.3471 0.2495 0.4094 0.3191 0.2120 0.2948 0.3115 -0.2582 0.1784 0.3023 -0.2324 -0.2875 0.2149 -0.2110 0.3144 0.3529 0.3659 -0.2367 0.2488 0.2469 0.3193 0.2043 0.3473 0.3851 -0.1880 0.2800 -0.2274 -0.3036 0.3211 0.3090 0.2847 0.3472 0.2525 -0.2306 -0.2378 0.4371 0.2906 -0.3038 0.2816 0.1927 0.2603 -0.2726 0.3687 0.3021 0.3430 -0.2283 0.2642 0.3966 0.2716 0.2198 -0.3176 -0.2526 0.4109 0.2847 0.2639 0.3037 0.3366 0.3605 0.3343 0.2953 0.4093 0.3249 0.3544 0.4072 0.2818 0.2429 -0.2793 0.2376 0.3042 0.3124 0.2393 0.3776 0.2790 0.3279 0.2883 0.4337 0.2389 0.2750 -0.3889 0.3184 0.3261 0.2554 0.3374 0.2994 0.3000 -0.2393 0.3104 0.3196 -0.2550 0.2322 -0.2821 0.2230 0.2122 -0.2170 0.2524 0.3329 -0.2104 0.3078 0.3196 0.2501 0.3063 0.2470 -0.2546 -0.2419 0.2435 0.3373 0.3078 0.3854 0.2193 0.2939 0.2573 0.3198 0.2123 0.3057 -0.2471 -0.2133 -0.2781 0.2987 0.3310 0.3615 0.2779 0.3743 0.3818 0.3093 -0.2068 0.3193 0.2119 0.3662 -0.2187 0.2968 0.3303 0.2523 0.3545 0.2284 0.3401 -0.2925 -0.2338 0.3384 -0.2589 0.2323 0.2814 -0.2494 0.2218 0.2629 0.2472 0.4090 0.2393 -0.2766 -0.2816 -0.2618 0.2579 0.3435 0.2600 -0.3273 0.3654 0.2746 0.3472 0.3323 0.3303 0.3455 -0.2231 -0.2850 0.2861 0.3112 0.2091 0.2465 0.3095 -0.2181 -0.2441 0.2646 0.3897 0.4508 0.2749 0.3913 0.3238 0.2085 0.3034 -0.2151 0.2773 0.2907 0.2543 0.3864 -0.2956 0.3882 0.3854 0.2683 -0.2561 0.3028 0.2635 0.3204 0.2245 0.2723 0.2078 0.3433 -0.2787 0.3501 0.3161 0.3954 0.3384 -0.2775 0.2047 -0.3508 0.2824 0.2649 0.3774 0.2364 0.3077 0.2641 0.3717 0.2785 0.3018 0.2463 -0.2222 -0.2665 0.2488 0.2221 0.3624 0.3284 0.2968 0.3545 -0.2578 0.4191 0.2999 0.3525 0.2784 0.2937 0.3912 0.3293 0.2540 0.2212 0.2899 -0.2509 -0.2382 0.3066 0.2505 0.2655 0.3163 0.2650 0.3171 0.2626 0.2837 0.2276 0.2829 0.3737 0.2316 0.2015 0.3684 0.2185 0.3692 0.3257 0.2651 -0.3088 0.3506 -0.2776 -0.2080 0.2014 0.3967 -0.2758 0.3831 0.2459 0.3570 0.2652 0.3756 0.2270 0.3116 0.3283 -0.2443 0.2987 0.2592 0.2954 0.3406 0.2459 -0.2705 0.2886 0.4163 0.2879 -0.3414 0.2936 -0.2372 -0.2229 -0.2244 0.2943 0.3063 0.2568 -0.2513 0.4141 0.3015 -0.2367 0.2542 0.3251 0.3096 -0.2533 0.3548 -0.2738 0.2448 -0.2305 0.1999 0.3176 0.3368 0.3126 0.3244 0.3018 0.3001 0.2749 0.3035 0.2735 0.3114 -0.2361 -0.2220 0.2886 0.2678 0.2512 0.3495 0.2574 0.4169 0.2809 0.2614 0.3033 0.3093 0.2922 0.2661 0.2373 0.2720 0.2340 0.2883 0.2187 -0.3000 0.3026 0.3132 -0.2629 0.3495 0.2743 -0.1636 0.3386 -0.3141 0.2399 -0.3339 0.2701 0.1972 -0.2436 0.2741 0.3805 0.2844 0.3130 0.3123 0.2929 0.2130 -0.2210 -0.2259 -0.2689 0.3922 0.2751 -0.2330 0.2169 -0.2106 0.2546 -0.2353 0.2981 0.3583 0.2633 0.3468 0.2493 0.2570 0.2652 0.3142 0.3369 0.2458 0.3890 0.2385 0.2847 -0.2104 0.2350 0.2540 0.2495 0.3485 -0.1958 -0.2592 -0.2457 0.2018 0.2884 0.2409 -0.2758 0.2991 -0.2202 0.2821 0.3019 0.2924 0.3293 0.2298 0.2386 0.2074 0.2768 0.3212 -0.2592 0.2938 -0.2298 0.2726 -0.3130 -0.2594 0.3379 0.3760 0.3501 -0.2327 0.3652 0.2817 0.3048 0.3352 0.2646 -0.2649 0.2915 0.3340 0.3020 0.2681 0.3287 0.3253 0.3280 0.4307 -0.2536 0.3227 0.2614 0.2623 0.3177 0.2709 0.3449 0.3905 0.2866 0.2593 0.2476 0.1933 0.2484 0.2244 0.3608 0.2673 -0.1718 0.2699 0.3991 0.3557 -0.2287 0.2441 -0.2358 -0.2660 0.3639 0.2716 0.1939 0.2390 0.4162 0.3498 0.3871 0.3340 0.2502 0.2768 0.2488 0.2894 0.2981 0.3558 0.2740 0.2652 -0.2466 0.4663 0.2397 0.2533 0.2890 0.2528 0.2480 0.3529 0.3634 0.3498 0.3282 0.2372 0.2550 0.1895 0.2131 0.3275 -0.2750 0.3997 0.2112 0.2935 0.3763 0.3483 -0.2140 -0.2850 -0.2707 -0.2042 0.3002 0.3068 0.3124 -0.1636 -0.2667 0.3483 -0.2112 0.4458 0.2692 0.3140 -0.2545 0.2978 0.3636 -0.2155 0.3835 -0.2211 0.3681 -0.2061 -0.1960 0.3330 0.3224 0.3173 0.2791 0.2759 0.3112 0.4132 0.3567 0.3808 0.2791 -0.3061 0.3658 -0.2939 0.3269 0.5204 0.3417 0.2775 0.4279 0.2643 0.4257 0.2537 0.2126 0.3332 -0.2967 0.2150 0.1856 0.2897 -0.2415 0.2331 -0.2716 0.2572 0.2896 0.3218 -0.3808 -0.2342 0.3659 0.3944 0.3225 0.3277 -0.2185 0.3303 0.3522 0.2660 0.3297 0.2997 0.2298 0.2980 -0.2959 0.2679 0.2408 -0.2289 0.2521 0.2152 0.3910 0.3702 0.3112 0.2475 0.2403 0.2093 0.3099 0.3385 0.2446 0.3030 -0.2877 0.2662 -0.2029 0.2281 0.4007 0.2236 0.2863 0.2683 0.2889 -0.2531 0.2750 0.3010 0.2386 -0.2333 0.2100 -0.2603 0.2919 0.3001 0.2308 0.3393 -0.2669 0.3460 -0.2617 0.3649 -0.2360 0.3054 0.3438 0.3028 0.2227 0.2372 0.2475 0.2833 0.2480 -0.2305 0.3020 0.3060 -0.2141 -0.2916 0.2565 -0.2451 0.2891 0.2269 0.2466 0.4113 -0.2489 0.2249 0.2762 0.3293 0.2744 0.2539 -0.3130 -0.2485 0.3057 0.2312 0.3091 -0.2352 -0.2318 -0.2166 0.4266 0.4107 0.3826 -0.2233 0.2392 -0.2105 0.3046 -0.2313 0.2706 0.2747 -0.2490 0.2879 0.2806 -0.2788 0.3667 0.3281 0.2775 0.2571 0.5066 -0.3086 0.2933 0.2580 -0.1979 0.2938 0.4004 0.3391 0.3152 0.3464 0.2935 -0.2755 -0.3456 0.3644 0.2817 0.3273 0.3742 0.2596 0.3094 0.3083 0.2876 0.4149 0.3051 -0.3324 0.3517 0.2335 -0.2289 0.3047 0.3323 -0.2866 -0.1970 0.2702 0.2815 -0.2039 0.2375 0.4334 -0.1807 0.2088 0.2810 0.1929 0.2438 0.3398 -0.2088 0.3372 -0.2286 -0.1708 -0.2220 0.4282 -0.2661 0.3939 0.2737 0.1923 0.3035 -0.2523 0.2876 0.3097 -0.2698 0.4352 0.2296 -0.2529 0.2669 -0.2379 -0.2649 0.2159 -0.2713 -0.2656 -0.2555 0.2759 -0.3232 -0.3166 -0.3242 -0.2311 0.3180 0.3372 0.3515 -0.2800 -0.2591 0.2413 -0.2209 -0.2901 0.3001 0.2903 0.2072 -0.2809 -0.2342 0.2572 -0.2284 0.2847 0.3133 -0.1910 -0.2790 0.3158 -0.2711 0.2245 0.2983 0.2278 -0.2508 -0.3521 0.3161 0.2567 0.2544 0.3351 0.3601 -0.2238 0.3049 0.2374 0.2363 0.2479 0.3587 0.2398 -0.2943 -0.2385 0.3188 0.2372 0.2423 0.2862 0.2983 0.2654 -0.3176 -0.2719 0.2461 -0.2416 0.2696 -0.2877 0.3055 -0.2309 0.2885 0.3779 0.2984 0.2653 -0.3043 -0.2231 -0.2573 0.2598 0.2606 -0.2908 0.2922 0.2822 0.2230 -0.2709 0.2291 0.2928 -0.2831 0.2635 -0.2120 -0.2553 0.3591 0.2983 0.2255 0.3376 0.3041 0.2744 0.2798 0.2866 0.3201 0.2454 -0.3157 0.3261 0.3804 -0.2654 0.3291 0.3516 -0.2634 -0.1922 0.2690 0.2510 0.2793 -0.2291 0.2222 -0.3352 0.2549 0.3018 0.2973 0.2322 0.2736 0.3025 0.3379 0.2677 0.3750 0.3059 -0.2299 0.3502 0.3180 0.2491 0.2724 0.3009 0.3594 0.2924 -0.2162 0.2110 -0.2756 0.2682 0.2377 0.3185 0.2189 -0.2458 -0.2217 0.3157 0.3113 0.2893 0.2855 -0.1715 -0.1824 -0.2758 0.3308 0.2450 0.2188 -0.1884 0.2346 0.3633 0.2966 0.2673 -0.2380 0.3058 0.2715 -0.2489 0.2191 0.2892 0.2681 0.2912 0.2504 0.3777 0.2732 0.2632 -0.2471 -0.2209 0.2913 0.2724 0.2293 0.3226 0.2277 0.3208 -0.2668 -0.3233 -0.2826 0.3500 0.2659 0.2725 -0.2644 0.3309 0.2806 0.3156 -0.2765 -0.2348 0.3086 -0.2365 0.2675 0.3410 -0.2944 0.2685 0.2524 0.2458 0.2383 -0.1705 0.2957 0.3121 0.2730 0.2915 -0.2055 0.3281 0.2207 -0.3540 0.3153 0.3664 0.2297 0.2581 0.3796 0.2635 -0.2898 0.3305 0.2756 0.3797 0.3007 0.2576 0.4042 -0.2044 0.2553 0.3307 0.2155 -0.2511 0.3220 -0.2557 0.2329" HIT_INDICES="173 482 539 630 840 1150 1261 1538 1685 1691 1694 1791 1805 1903 1947 2308 2559 2584 2690 2720 2846 3093 3135 3366 3459 3478 3698 3842 3923 4213 4573 4579 4653 4721 4821 4918 4934 4955 5018 5041 5172 5234 5273 5308 5450 5498 5541 5561 5714 5833 6191 6199 6212 6224 6538 6695 6737 6867 6906 7004 7010 7222 7563 7662 7663 7698 7753 7780 7911 7963 8047 8131 8156 8172 8200 8266 8306 8419 8435 8451 8485 8560 8584 8635 8704 8743 8781 8790 8803 8804 8861 8917 8942 8993 9090 9117 9235 9239 9249 9279 9282 9294 9301 9313 9403 9407" ES_PROFILE="0.0162 0.0048 0.0193 0.0283 0.0217 0.0013 0.0014 -0.0182 -0.0247 -0.0161 -0.0073 -0.0090 -0.0019 -0.0042 -0.0010 -0.0333 -0.0547 -0.0519 -0.0583 -0.0565 -0.0655 -0.0881 -0.0888 -0.1104 -0.1173 -0.1164 -0.1374 -0.1506 -0.1572 -0.1868 -0.2245 -0.2244 -0.2316 -0.2384 -0.2487 -0.2589 -0.2604 -0.2625 -0.2691 -0.2714 -0.2850 -0.2911 -0.2946 -0.2977 -0.3119 -0.3159 -0.3194 -0.3203 -0.3352 -0.3462 -0.3822 -0.3806 -0.3795 -0.3783 -0.4088 -0.4220 -0.4229 -0.4328 -0.4328 -0.4389 -0.4351 -0.4527 -0.4830 -0.4870 -0.4806 -0.4776 -0.4765 -0.4724 -0.4789 -0.4766 -0.4774 -0.4776 -0.4714 -0.4641 -0.4579 -0.4554 -0.4498 -0.4511 -0.4420 -0.4327 -0.4251 -0.4212 -0.4117 -0.4047 -0.3988 -0.3893 -0.3792 -0.3658 -0.3527 -0.3383 -0.3289 -0.3186 -0.3047 -0.2927 -0.2837 -0.2665 -0.2550 -0.2309 -0.2070 -0.1838 -0.1576 -0.1319 -0.1055 -0.0783 -0.0428 0.0035" RANK_AT_ES="7661.0000" RANK_SCORE_AT_ES="-0.0549"/>
  <DTG RANKED_LIST="state2.rnk" TEMPLATE="na_as_pre_ranked" GENESET="gene_sets.gmt#HALLMARK_IL6_JAK_STAT3_SIGNALING" ES="-0.6232" NES="-1.9232" NP="0.0000" FDR="0.0002" FWER="0.0010" RND_ES="0.3856 -0.3303 0.2496 -0.2010 0.2403 0.2760 0.2777 0.2205 -0.3242 -0.2285 0.2720 0.4058 0.2960 0.3009 0.4537 -0.2250 0.4976 -0.2962 -0.2474 0.4269 0.4319 -0.2990 0.2823 -0.2343 0.3626 0.3437 0.3214 -0.2080 -0.3713 0.5237 0.2921 0.3809 -0.2900 0.4271 0.3189 0.3328 0.3700 0.4295 0.2439 0.5307 0.3682 0.3284 0.3127 0.2248 0.4126 -0.4174 0.2507 0.4009 0.3788 0.2304 -0.4501 -0.5110 -0.4686 0.3075 0.2868 -0.3581 -0.3623 -0.3936 0.4023 0.3137 0.3924 0.2462 -0.3452 -0.2454 0.3646 -0.3428 0.2867 -0.5207 0.3275 -0.2353 0.4270 0.3227 0.3603 0.2820 0.3617 0.2719 0.3906 -0.3659 0.2848 -0.3665 0.3827 0.3575 -0.4299 0.2752 0.4380 0.2917 -0.2632 -0.4375 0.2918 0.2961 0.2286 0.3777 0.4217 -0.2932 0.2861 -0.3242 0.3076 -0.4727 0.3516 0.4771 0.2918 -0.2591 0.3045 0.5466 -0.5403 -0.2874 -0.3465 0.3848 0.4167 0.4847 0.5113 -0.4322 -0.2453 0.3881 0.3721 0.4399 0.4136 0.3188 0.4746 -0.2313 0.3324 0.4344 -0.4793 -0.2261 0.3029 0.2960 0.4921 0.3073 0.3283 -0.3337 0.3364 0.2387 0.2634 0.3404 0.4059 0.3777 0.4112 0.2675 0.3018 0.2852 0.3730 0.2063 0.4171 0.5086 0.4597 0.3063 0.5109 -0.2620 0.3895 -0.4397 0.2118 -0.3718 0.4441 -0.3550 -0.1915 -0.3058 -0.3359 0.3510 -0.3110 0.2372 -0.4768 0.4157 -0.3235 0.2361 0.2576 -0.3646 0.2706 -0.3595 0.5154 -0.2576 -0.2119 0.2599 -0.5150 0.2434 0.2067 0.4408 0.4140 0.1856 0.4369 0.3377 -0.3818 -0.2876 -0.3540 -0.2132 -0.2218 0.3181 0.3619 0.2484 0.3663 0.4244 0.6299 0.3259 0.4310 0.3314 0.3449 -0.3995 0.3743 -0.2945 0.3306 0.3442 0.2812 -0.3551 0.3658 0.4235 0.3522 0.4989 0.2583 -0.4454 0.5058 0.2357 0.2886 0.2992 0.2002 0.3969 0.4368 0.3630 0.3878 -0.3511 0.4503 -0.2572 -0.3890 0.4483 -0.1835 0.2939 0.4622 0.3267 0.2231 0.3370 0.3893 -0.2781 0.2632 0.5385 0.3806 0.3553 -0.2818 0.3295 -0.2645 0.2571 -0.3027 0.2641 0.3262 -0.3500 0.3261 0.3411 0.4380 -0.2569 0.2715 0.3833 0.4528 0.3003 0.1956 -0.3822 0.2494 0.3376 0.3864 -0.2739 -0.3651 0.3007 -0.2827 0.2779 0.3708 0.4347 0.3459 0.3196 0.3539 0.3226 -0.2966 0.4443 0.2653 -0.3736 0.4310 0.3272 -0.4158 0.2541 0.2572 0.3596 -0.2819 0.3416 0.3512 0.4070 -0.2770 0.3398 0.4235 0.4507 -0.2914 0.3453 0.2324 0.4461 0.2242 -0.3666 -0.2924 0.3879 -0.2968 -0.4163 0.5318 0.3303 0.1896 -0.3160 -0.3666 0.4059 -0.3382 0.2861 0.3023 0.3240 0.2873 0.3654 0.4561 0.3914 -0.3560 0.4289 0.2551 -0.2237 0.3852 -0.3305 -0.3463 -0.2486 -0.2650 0.2692 -0.4550 -0.3006 0.3040 0.3061 -0.2483 -0.2740 -0.3192 -0.2939 -0.4175 -0.3604 -0.2904 -0.2682 -0.4554 0.3578 0.3597 0.4077 0.4897 -0.3146 -0.4424 -0.4157 0.3226 0.4039 -0.2338 0.2428 0.3149 0.2739 0.2761 0.3577 -0.2475 0.2920 0.2493 -0.3482 0.2837 0.2895 -0.2914 -0.2543 -0.3354 -0.3188 0.5793 0.4150 0.3159 0.3896 0.4097 0.3204 -0.3339 0.2471 -0.2624 0.3127 0.3804 0.6221 0.3101 0.3909 -0.2646 0.3621 0.5664 0.2931 0.4027 0.3226 0.6110 0.6344 -0.2775 -0.3028 -0.2745 0.2714 0.4092 0.5125 -0.3208 0.2677 -0.2285 0.3263 0.3083 -0.2658 0.4511 -0.3498 -0.4743 0.3536 0.2716 -0.2900 0.3249 0.3466 -0.4222 0.3423 -0.3053 -0.4058 -0.4375 0.3966 0.2898 -0.4206 0.3199 0.4626 0.4313 -0.2219 -0.3389 -0.3373 0.4149 0.3297 0.3377 -0.2892 0.3024 0.4506 -0.3267 -0.3393 0.3963 0.3086 -0.3082 -0.2323 0.3523 0.2423 0.4569 0.2081 0.2659 0.2710 -0.2882 -0.3989 0.4077 -0.4117 0.3687 -0.3511 -0.4530 -0.2459 0.5535 0.4561 -0.3141 -0.2900 0.4853 0.3293 0.3427 0.4142 0.4447 0.2637 0.3389 -0.2264 0.3811 0.2707 -0.4601 0.3782 -0.3239 0.3099 -0.3665 0.3857 0.3021 0.4011 0.3156 -0.2791 0.2309 0.2629 -0.3670 0.3291 0.2022 0.5015 0.2550 -0.2677 -0.2659 0.4723 -0.2682 0.4781 -0.2976 0.4390 0.2967 0.5379 0.3002 0.2425 -0.3637 -0.3442 -0.3663 0.3535 0.2558 -0.2725 0.3475 0.2183 0.3711 0.3266 0.3961 0.3202 0.3250 -0.2559 -0.3915 0.3665 -0.2981 0.3679 -0.3411 -0.4860 0.5443 0.5319 -0.2721 0.4026 0.2513 0.1980 -0.5270 0.4228 0.3697 0.3262 0.4154 -0.2130 0.5113 0.2598 0.3621 0.2168 -0.3466 0.3447 0.5514 0.2876 0.2881 0.4029 -0.3087 0.2264 0.4602 -0.2617 0.4679 -0.2103 0.3283 0.3648 0.3706 0.4036 0.3387 0.4311 -0.2170 0.3185 -0.3040 0.4689 -0.3160 0.3143 0.1998 -0.3385 -0.1829 0.2812 0.1661 0.1984 0.3668 0.3343 0.4933 0.3405 0.3322 0.4369 0.2193 -0.2283 0.2441 0.2800 0.3261 0.4431 0.3127 0.3154 -0.2368 -0.3025 0.2943 0.4559 -0.3526 0.1920 0.2454 0.3334 0.3679 0.4072 -0.2918 -0.2353 0.2683 -0.4332 -0.3573 -0.3060 -0.3591 -0.4131 0.3790 -0.3758 0.3920 0.3056 0.3925 -0.2421 0.3616 0.3508 0.3883 0.3848 0.4739 -0.2464 -0.3636 0.2136 0.3231 0.4663 -0.2921 0.3626 0.4417 0.4511 0.5284 0.3733 0.3469 0.5792 0.2163 0.4032 0.3133 0.2831 0.4043 0.4849 0.4330 -0.2629 -0.3894 -0.3368 0.4457 -0.3504 0.3502 0.4336 -0.3068 0.3519 -0.2640 0.2898 -0.5969 0.2811 0.3330 -0.3352 0.5605 0.3450 -0.2703 -0.2641 0.4716 0.2495 0.3363 0.3322 -0.4482 0.5451 0.2789 -0.2781 0.4994 0.2386 -0.2886 -0.2099 0.3369 0.2940 -0.2694 0.3150 0.3317 0.3203 -0.4192 -0.2939 0.3369 0.2642 0.4449 0.2799 0.3965 -0.3928 0.4287 0.5223 0.2247 0.2614 -0.1977 0.2981 0.4615 0.3915 0.3894 0.2542 -0.3398 0.2781 0.4668 0.4385 -0.3972 0.2663 0.3492 -0.1798 -0.2301 0.2264 -0.2557 0.2798 -0.3288 -0.4049 0.2967 0.2169 0.4054 -0.2443 -0.3395 -0.2774 0.3502 -0.2880 0.2685 -0.3255 -0.4551 -0.2854 -0.2056 0.4409 0.3821 -0.4247 -0.4600 0.3878 0.4125 0.2650 -0.4830 -0.2898 0.2991 -0.3705 0.2638 0.3468 0.5609 0.3325 -0.5652 0.3072 0.4452 -0.2938 -0.3072 -0.3380 -0.2367 0.4377 0.3253 0.2147 -0.4176 0.4384 0.3499 0.2346 0.2844 0.3043 0.3616 0.3038 0.2871 0.2754 -0.3489 0.5125 -0.2392 0.4410 0.2712 -0.2132 0.2834 0.2080 0.2461 0.2790 0.3014 0.4595 0.5044 -0.2826 0.2778 0.4040 -0.3732 0.3356 -0.3003 -0.2463 -0.1899 -0.1980 -0.2573 0.3909 0.3194 -0.2991 -0.3073 0.3104 0.2992 -0.2365 0.3523 0.2915 0.3061 -0.3079 0.2751 0.3583 -0.4621 0.4929 0.2781 0.2460 0.3080 0.2589 0.4318 0.2256 -0.2624 0.5732 0.3571 0.2328 0.2066 0.2195 0.2559 0.2793 0.2286 0.3240 0.2670 -0.1840 0.3551 -0.2140 0.3650 0.4315 -0.2650 -0.2665 -0.3398 0.2641 -0.2935 0.4073 -0.3320 -0.3155 -0.3787 -0.3163 -0.3554 -0.3741 0.4254 0.2627 0.5662 0.3263 0.3603 0.4268 -0.4078 0.4130 0.3066 -0.2982 -0.2906 -0.3870 -0.2945 0.5143 -0.3050 -0.2991 0.5010 0.2833 0.2667 0.4071 0.4003 -0.3220 -0.3586 0.2346 -0.3122 0.3464 0.4614 -0.4488 0.3681 0.4960 -0.2687 -0.3103 0.1509 0.4015 -0.3302 -0.2501 -0.4421 0.2728 -0.3469 0.4005 0.2614 0.4176 0.4729 -0.4163 0.2837 -0.3099 -0.2689 -0.2874 -0.3080 0.4066 0.2015 0.3355 -0.3808 -0.1830 -0.2689 0.3117 0.3795 -0.2815 0.2687 -0.2763 -0.2808 -0.4416 -0.3055 0.3483 0.3298 -0.2779 0.3825 0.5020 0.2507 0.3143 -0.3292 0.2428 -0.4170 0.3067 0.3514 0.4014 -0.3756 0.4501 -0.4764 0.3123 -0.2913 0.3573 -0.4005 -0.3352 -0.2703 -0.2342 -0.3986 0.2783 0.2957 0.3529 0.3398 -0.3008 -0.2801 0.2837 0.3722 -0.4364 -0.4309 0.4224 0.2811 -0.3090 0.3317 0.3493 0.3774 0.2812 0.3556 0.2495 0.2800 0.2417 0.3985 0.3184 -0.4049 0.3833 0.4953 -0.4091 0.2898 -0.4593 0.3289 0.2717 0.3416 0.4349 -0.2590 -0.2669 -0.4330 0.2771 0.2351 0.2556 0.3645 0.2825 0.4460 -0.2405 0.2257 0.4667 -0.2994 0.4398 -0.3390 0.3540 0.3892 0.2203 -0.4899 0.5876 -0.2994 0.2902 -0.2833 -0.3481 0.2756 0.2956 0.3818 0.3891 0.4464 -0.2675 0.3676 -0.4610 -0.3699 0.2894 0.3488 -0.3938 0.2147 0.3859 0.3574 0.6019 -0.2333 0.3256 -0.4680 -0.1658 0.2747 -0.5351 0.5059 0.4979 0.3883 -0.3210 -0.2463 0.2778 0.3085 0.2485 -0.1891 0.2342 -0.2820 0.2875 -0.3336 0.2811 0.4528 0.2798 -0.2701 0.4568 0.3519 -0.3022 -0.2348 -0.2998 -0.2892 0.2879 0.2725 -0.3322 0.4868 0.2751 0.3795 0.3503 -0.2922 0.4807 -0.2832 0.3587 -0.2478 0.4302" HIT_INDICES="1538 1665 1805 2336 2593 2642 2712 3547 3818 3826 3991 4847 5037 5379 5582 6224 7563 7683 7762 7864 7912 7931 7945 8287 8497 8560 8962 9084 9090 9134 9223 9324 9325 9407" ES_PROFILE="-0.1350 -0.1218 -0.1123 -0.1509 -0.1630 -0.1536 -0.1470 -0.2279 -0.2504 -0.2449 -0.2571 -0.3474 -0.3673 -0.4014 -0.4196 -0.4809 -0.6056 -0.5995 -0.5881 -0.5780 -0.5617 -0.5420 -0.5216 -0.5303 -0.5204 -0.4931 -0.4875 -0.4456 -0.3909 -0.3369 -0.2783 -0.2054 -0.1215 0.0035" RANK_AT_ES="7562.0000" RANK_SCORE_AT_ES="-0.0521"/>
  <DTG RANKED_LIST="state2.rnk" TEMPLATE="na_as_pre_ranked" GENESET="gene_sets.gmt#HALLMARK_CHOLESTEROL_HOMEOSTASIS" ES="-0.5170" NES="-1.8351" NP="0.0000" FDR="0.0018" FWER="0.0090" RND_ES="0.3697 0.2276 0.3873 -0.2372 0.3112 0.2850 0.2503 0.2248 -0.2830 0.4571 -0.2415 0.4087 0.2565 -0.2620 -0.3153 -0.2871 0.3215 -0.2046 0.3853 0.2491 0.2866 0.3597 0.3199 0.2276 0.2547 -0.3225 0.3307 0.5156 0.4030 0.2231 -0.3392 -0.3033 0.3235 0.3609 -0.3706 0.2613 0.4101 0.3109 -0.3904 -0.2097 -0.2981 0.2722 0.2085 -0.3488 0.3216 -0.2254 0.2867 -0.2702 0.3145 0.4006 -0.2611 0.3616 0.2051 -0.3204 0.3663 0.2530 0.3238 0.4293 0.3656 -0.2183 -0.2218 0.4150 -0.2599 0.3089 0.3692 0.3165 -0.2966 0.3971 0.3883 0.2377 0.2469 0.3285 0.2916 0.3186 0.2779 -0.3037 -0.2117 -0.2357 0.2859 0.2198 -0.3101 0.1810 -0.3491 0.3148 -0.2549 -0.2827 -0.3512 0.3669 0.2778 -0.3021 0.2955 0.2310 0.3140 0.4046 0.2803 -0.2923 0.5041 0.3368 0.2144 0.2677 0.3029 -0.2672 -0.3267 0.3092 0.2932 -0.3635 -0.2568 0.2654 0.3378 0.2676 0.2954 0.3941 0.2580 0.2032 -0.2792 0.1788 0.2992 -0.4291 -0.2784 0.3783 -0.2894 0.2710 0.4518 0.2701 -0.2570 0.2516 0.2355 0.2843 0.4443 0.2881 0.2875 0.4536 -0.2885 -0.3571 -0.3170 0.2974 0.3539 0.3143 -0.2755 0.2773 0.1867 0.2295 0.3690 -0.2460 0.2543 0.2479 0.2954 0.2807 0.2253 -0.2664 0.4388 -0.3871 0.3067 0.3721 0.4179 0.2828 0.3158 0.2773 0.4678 0.3595 0.3548 0.3576 -0.2614 -0.3442 0.3445 0.2491 -0.2052 -0.3243 0.2472 0.2932 0.2868 0.3556 0.2519 0.2246 0.3526 0.3233 0.2453 0.2631 0.2606 0.3923 -0.2316 -0.2658 0.3001 -0.3271 -0.2652 -0.2845 0.2957 -0.2031 0.3958 0.2999 -0.2502 0.2672 0.4486 -0.2431 -0.3640 0.2765 -0.2853 -0.2480 0.3464 0.2848 0.3546 0.4650 0.4449 0.3127 0.2809 -0.3417 -0.3986 0.4106 -0.2742 0.4565 -0.2777 0.2540 0.2192 -0.3147 0.3201 -0.2820 0.3667 0.3696 -0.2216 0.3110 0.3066 0.3774 0.4067 0.1847 0.3010 -0.2542 -0.3077 0.3262 -0.3062 0.4709 -0.2842 0.3948 0.4676 0.2662 0.2559 0.3792 0.2670 0.3953 0.3245 0.2245 -0.1485 -0.3068 0.3219 0.2494 0.3718 -0.2266 0.2833 0.3206 0.2872 0.3301 0.2768 0.2690 0.4550 0.2834 0.2941 0.2644 0.2688 -0.2649 -0.2230 0.2510 0.3193 0.3814 -0.2645 -0.2936 -0.1970 0.2274 0.2328 0.3329 -0.2652 0.3002 0.2564 0.3432 0.2599 0.2702 0.2803 0.2499 0.2809 0.3527 0.3081 0.4186 0.2908 0.2792 -0.3028 0.2147 0.2384 0.3084 0.3737 -0.2263 0.3839 0.2454 0.3633 0.3521 -0.2714 -0.3499 0.2335 0.2804 0.3848 0.3267 0.3416 0.2407 0.3148 0.3477 0.3625 0.3095 0.3231 0.2471 0.2513 0.2959 0.4166 -0.2622 0.3120 0.2857 -0.2183 0.2847 0.2807 -0.2565 0.4269 0.3423 0.2680 0.3532 -0.3427 0.2383 0.4008 -0.3416 -0.2744 -0.2345 0.3366 0.2936 -0.3326 0.4571 0.2917 0.2791 0.3481 -0.3136 0.4577 -0.3040 0.2441 0.3461 -0.3013 0.3446 0.3680 0.2846 -0.2044 0.3121 -0.3136 0.3677 -0.3269 -0.2870 0.2159 0.4815 0.3485 0.4676 -0.3183 -0.2297 0.3391 0.3056 0.4093 0.2640 0.4459 0.3718 0.2741 0.3695 -0.3980 -0.3125 0.3701 0.2161 0.3736 0.3453 0.2503 0.3582 0.3713 -0.3607 0.2488 0.3629 0.3323 0.2983 -0.2350 0.2827 0.2810 -0.2976 0.2626 0.2191 -0.3433 0.3320 0.2910 -0.2286 -0.2229 0.3900 0.2468 0.2438 0.2392 -0.2572 -0.2021 -0.2786 0.1955 0.2881 -0.2162 0.2950 -0.3680 0.3474 0.2999 0.2842 0.3771 -0.2507 0.5387 0.4181 0.3080 -0.4109 -0.2283 0.2803 -0.3378 0.3167 0.3524 0.2835 -0.2304 0.3489 0.2982 0.3516 -0.2349 0.3075 0.2696 0.4308 0.3232 0.2876 0.3964 0.3557 -0.3360 -0.2804 0.4010 0.3370 0.3614 0.2253 -0.2962 -0.2051 -0.2732 0.3062 -0.3033 0.4135 -0.2301 0.2400 0.2642 -0.2391 -0.2629 0.3150 -0.2614 0.3185 0.2416 -0.2128 0.4213 0.2552 0.4983 -0.2615 -0.2941 0.2392 -0.3133 0.2379 0.2561 0.3057 0.2671 0.2489 0.2413 0.2614 0.2088 0.3439 0.2762 -0.2649 0.3605 0.3209 0.3547 -0.3258 0.3406 -0.2951 0.3867 -0.2253 0.1821 0.3751 0.4532 0.4562 0.2704 0.3686 0.3099 0.3821 0.3699 0.3001 0.4238 0.3426 0.4345 0.4095 0.3114 0.4328 -0.2514 -0.1796 0.2393 -0.3491 -0.2444 0.1835 0.2191 0.3799 0.2444 0.3408 0.3691 -0.1985 0.4681 0.3893 0.2864 0.5275 0.2519 0.2817 -0.2013 0.4647 0.4190 -0.3590 0.3969 0.4373 0.3223 0.3181 0.3182 0.2309 0.3446 0.3299 0.3128 0.3342 0.4398 0.2775 0.2813 -0.2897 0.3799 0.2847 0.2926 0.4080 -0.2671 0.2288 0.2825 0.3955 -0.2194 0.4005 0.3184 0.2613 0.2943 0.2208 0.2005 -0.2622 -0.2915 -0.2371 0.2640 0.3846 0.3771 0.3664 0.3222 -0.2664 -0.3283 -0.2785 0.3242 0.3683 0.2960 -0.3193 0.2773 -0.2479 -0.2767 -0.2316 0.3715 0.2573 -0.3072 0.3323 0.3212 -0.2669 0.5004 0.2381 0.2714 0.2892 0.3237 0.2674 0.4081 -0.2086 0.4795 0.3230 0.2963 -0.2374 0.2778 -0.3478 0.3495 0.4611 -0.2982 0.4295 0.2678 -0.2559 0.2859 0.2256 -0.3071 -0.2754 -0.2144 0.2896 -0.3006 0.4352 0.2476 0.3282 0.4020 0.3286 0.2510 0.3603 0.1689 0.3828 -0.2187 0.3315 0.4369 0.3781 0.4556 0.3364 -0.3047 0.4082 0.2776 -0.2897 -0.2391 -0.3259 0.4106 0.2986 0.3762 -0.3458 0.3306 0.3072 -0.2434 -0.2875 0.2396 0.3457 -0.2096 0.3436 0.3485 0.3275 0.3265 0.2969 0.3498 -0.2383 -0.2948 0.3179 0.2736 0.2789 -0.2548 -0.2542 0.3190 0.2894 0.3246 0.4378 0.4819 0.2716 0.2534 0.4202 -0.2687 0.2455 -0.2822 0.3405 0.2907 0.3205 0.3632 0.3331 0.3677 0.3343 -0.3298 -0.2919 0.2800 0.2683 0.2686 0.2535 0.3572 0.2692 0.3258 0.3729 0.3967 -0.3287 -0.3106 0.3778 -0.2741 0.4088 0.2531 0.3662 0.3445 0.2285 -0.2302 -0.3014 -0.2870 -0.3085 0.4492 -0.2550 0.2448 0.3897 0.2592 -0.2529 0.4447 0.3543 0.4049 -0.3517 0.3536 0.3497 0.2985 0.3028 0.3454 0.3317 0.3823 0.3088 -0.2813 -0.2118 0.3124 0.4012 0.2515 0.2728 0.2438 -0.2845 0.3840 0.3590 0.3645 0.2607 -0.2680 -0.2503 0.2522 -0.2436 0.3680 0.2244 -0.3272 0.1861 0.2297 0.2930 0.4351 0.2795 -0.2506 0.2417 -0.3539 0.3828 0.2580 -0.2722 0.4844 -0.2338 0.3476 0.4873 0.2529 0.2687 0.3791 -0.2685 -0.3298 -0.2628 0.4210 0.4434 -0.2973 0.3730 -0.2708 -0.3162 -0.2601 0.2526 0.3437 0.3261 -0.2633 0.3339 -0.2267 0.2273 0.3209 0.3510 0.3139 0.2774 0.3299 0.3897 0.2378 0.3115 -0.2154 0.2783 0.2484 0.2932 0.3722 -0.3225 0.3769 -0.2542 0.3853 0.3597 -0.3053 0.2684 0.5112 0.3734 0.4338 0.2489 0.2164 -0.2100 -0.2570 0.4223 -0.2693 0.4076 0.2475 0.2292 -0.3192 0.3243 -0.3035 0.2775 -0.3279 0.3892 0.4303 0.2751 0.2406 0.2912 0.4024 0.1702 0.4439 0.3498 0.3424 -0.3272 0.2875 0.3974 0.3648 0.2784 0.3326 0.2785 -0.2285 0.2621 0.2679 0.4650 -0.3466 -0.2335 0.3408 0.3138 0.3592 0.3274 0.2724 0.4498 0.3301 -0.2220 0.3112 -0.2160 -0.3698 -0.2897 0.3266 -0.3460 0.4288 0.2732 0.2669 0.2206 0.4423 0.3975 0.3480 -0.3163 -0.4409 -0.2797 0.2858 0.2774 0.3155 0.2918 0.4891 0.2417 -0.3403 0.3636 -0.2647 0.3748 0.3491 0.2715 -0.3339 0.2409 0.2523 -0.3558 0.2374 0.4045 0.3060 0.3954 0.2552 -0.2929 -0.3603 0.1982 0.3782 0.2403 0.4068 0.4050 0.3894 0.3210 0.1727 0.3998 0.2786 0.3450 0.3829 -0.2239 0.2936 -0.2926 0.5717 0.2899 -0.2372 0.3436 -0.2300 0.2788 -0.3680 -0.3324 0.3437 -0.3270 0.3874 0.4282 -0.2642 -0.3665 0.2970 0.2837 0.3098 -0.2485 -0.2364 0.3847 0.3259 -0.3044 0.2212 0.2191 -0.2840 -0.3739 0.2661 0.4168 0.3810 0.2240 -0.2324 0.3223 0.1866 0.3315 0.3893 0.3482 0.3501 0.2398 0.2799 0.2770 -0.2780 0.5044 0.4154 0.3152 0.2871 0.2409 0.2805 0.3880 0.4500 0.3675 -0.2463 0.2763 0.3132 -0.2008 0.1976 0.3500 0.3107 0.3004 0.3710 0.2611 -0.2459 0.4298 0.2635 0.3721 0.2994 0.2793 -0.2264 0.3158 0.4345 -0.2974 0.4159 0.3303 0.1956 0.3379 0.3516 -0.3179 -0.2788 0.3181 0.4606 0.3785 0.2535 0.3243 0.2672 -0.2354 -0.2962 0.3234 0.1939 0.2211 0.2646 0.2991 0.2163 -0.3431 0.4459 0.2857 0.2733 0.2494 0.2175 0.4414 0.4006 0.2607 -0.2512 -0.2918 -0.2516 0.3486 -0.3549 -0.3792 0.4525 0.3822 0.3026 0.2142 0.3509 0.2253 0.2802 -0.2363 0.4820 0.2704 0.3374 0.1620 0.2366 -0.2652 -0.2802 0.3088 0.2623 0.3210 0.3757 0.3052" HIT_INDICES="180 331 796 878 1297 1595 1853 2364 2717 2812 3365 3449 3510 3516 4011 4213 4272 4406 4547 4577 4663 4908 5079 5157 5217 5503 5569 6119 6122 6123 6195 6445 6457 6650 6737 6759 6906 7467 7580 7853 7897 7900 7931 8087 8285 8426 8446 8492 8657 8666 8705 8982 8993 9009 9117 9132 9194 9209 9294 9308 9324 9330 9430" ES_PROFILE="0.0353 0.0606 0.0368 0.0522 0.0258 0.0093 -0.0051 -0.0499 -0.0798 -0.0826 -0.1366 -0.1408 -0.1428 -0.1390 -0.1888 -0.2081 -0.2122 -0.2248 -0.2385 -0.2405 -0.2487 -0.2745 -0.2924 -0.3002 -0.3058 -0.3346 -0.3398 -0.3949 -0.3917 -0.3882 -0.3921 -0.4141 -0.4107 -0.4260 -0.4295 -0.4261 -0.4353 -0.4858 -0.4880 -0.5056 -0.4986 -0.4871 -0.4784 -0.4818 -0.4877 -0.4858 -0.4708 -0.4580 -0.4555 -0.4363 -0.4197 -0.4221 -0.3958 -0.3696 -0.3495 -0.3189 -0.2906 -0.2562 -0.2227 -0.1804 -0.1360 -0.0898 0.0011" RANK_AT_ES="7852.0000" RANK_SCORE_AT_ES="-0.0613"/>
  <DTG RANKED_LIST="state2.rnk" TEMPLATE="na_as_pre_ranked" GENESET="gene_sets.gmt#HALLMARK_IL2_STAT5_SIGNALING" ES="-0.4681" NES="-1.8155" NP="0.0000" FDR="0.0018" FWER="0.0100" RND_ES="0.2666 -0.2435 -0.3009 0.3504 0.2213 0.2280 0.2706 0.1912 0.2464 0.2408 0.2575 0.2931 0.3095 0.3744 -0.2598 0.2797 0.2794 0.2905 0.2341 0.2352 0.3380 -0.2848 -0.3375 0.2846 0.2179 -0.2365 0.4004 0.2599 0.2899 -0.2726 0.3008 0.2602 0.4357 -0.2751 -0.3548 0.2371 0.3669 0.3666 0.2744 0.2258 -0.2897 0.3205 0.3808 0.2307 0.3132 0.3780 0.3577 0.3276 0.2555 0.2863 -0.2280 0.2332 0.2609 -0.2282 0.2341 0.3128 -0.3109 0.3415 0.2685 0.3380 0.2779 0.2203 0.3142 0.2406 0.2866 -0.2817 0.2657 -0.2531 0.3831 -0.2263 0.2813 0.3384 0.3724 0.3194 -0.2397 -0.2247 -0.2372 -0.2517 0.3707 0.3720 0.2685 0.2710 0.2320 0.3362 0.3380 0.3622 0.2362 0.2306 0.2847 0.3835 0.2305 -0.2874 0.2625 -0.2826 0.2917 -0.2149 -0.2384 0.3107 0.3336 0.3122 -0.2774 0.4041 -0.2250 -0.2289 0.2430 -0.2301 0.3018 0.3852 0.3427 -0.2511 -0.2959 0.3514 0.3098 0.2690 0.2468 0.2619 0.3496 0.3444 0.3571 -0.3933 0.3404 0.3204 0.3272 0.3136 0.2288 0.3257 0.2256 -0.3140 0.3699 0.2456 0.2720 0.2158 0.2285 0.2586 0.3050 0.2926 -0.2304 0.2726 0.2890 -0.2545 0.2506 0.2852 -0.2382 0.3375 0.2261 -0.2532 0.2795 0.4259 0.3111 0.4486 -0.2302 0.2470 -0.3033 0.3133 0.3583 -0.2392 0.3485 0.3233 0.4116 0.2516 0.3083 0.2405 -0.1925 0.2272 0.2063 0.3611 0.2445 0.3964 0.3093 0.3476 -0.2721 0.3419 0.2647 0.2306 0.3170 0.2584 -0.3123 0.3617 -0.3442 -0.2985 0.2046 0.2678 0.3258 0.3510 0.2801 0.2490 0.2802 0.2816 0.2874 0.2783 0.2726 0.2547 0.4182 0.3557 0.2800 0.2945 0.2760 0.3757 0.2824 0.2347 0.3800 -0.2288 -0.2488 0.3167 0.3668 0.2404 -0.2821 0.2394 0.2758 0.2688 -0.2287 -0.2347 0.2237 0.3153 -0.4294 0.2640 -0.3518 -0.2751 0.2852 0.3850 -0.4234 0.3002 0.2717 0.2591 -0.2370 -0.2277 0.3523 -0.2375 0.3061 0.3196 0.2564 0.3130 0.3403 -0.2174 -0.2804 0.4070 0.2329 0.3628 0.3454 0.2687 -0.2074 0.2334 0.2199 0.2203 0.2226 0.2476 -0.2121 -0.3326 -0.2755 0.3311 -0.2308 0.2761 0.2247 0.3385 0.2149 0.4254 -0.2028 0.2425 0.4535 -0.2483 0.3632 -0.2779 -0.2319 0.2242 0.2930 0.2972 0.2991 0.2383 0.3992 0.2408 -0.2836 -0.2510 -0.3199 -0.2373 0.3537 0.2769 0.3336 0.2552 0.2404 -0.2383 -0.2247 0.3141 0.4122 -0.2460 0.4126 0.2540 -0.2756 0.2833 0.4300 0.2921 0.2342 -0.3272 0.2917 0.2807 0.3303 0.2202 -0.2173 0.2628 0.3233 -0.2484 0.3556 -0.2414 -0.2450 0.2253 0.4506 0.2069 0.3580 0.2186 0.2959 0.3539 0.2845 -0.3191 -0.1609 0.2036 0.2756 0.4334 -0.2203 0.2726 0.3529 0.2875 0.3860 0.3265 0.3131 0.2887 0.2888 0.2898 0.3630 0.3529 0.3436 -0.3836 -0.2214 0.2414 0.2979 0.3237 0.2785 0.2655 0.3811 -0.2343 0.2304 0.2772 0.3004 -0.2434 0.3577 0.3516 0.2051 0.2831 0.4278 0.2687 0.3227 0.4101 0.3909 0.2909 0.2982 -0.2144 0.2447 0.3053 0.3340 -0.3007 0.3152 -0.2400 0.3747 0.2745 -0.2247 0.2712 0.2982 0.2886 0.4075 0.3879 -0.2132 0.3054 -0.2707 0.2498 0.3548 -0.2841 0.2856 0.2626 0.3452 -0.2240 0.2223 0.3111 0.2824 -0.2939 0.3644 0.3361 0.1983 0.2837 0.2943 0.2907 0.4119 0.2761 -0.2424 0.3286 0.3077 0.2137 -0.2345 0.3182 0.3070 0.2750 0.2453 0.2068 0.2380 0.3007 0.3986 0.3774 0.3226 0.2227 0.1763 0.3395 -0.2729 -0.3595 -0.2455 0.2844 0.3891 0.3205 0.2174 -0.2735 0.2924 0.2930 0.3241 -0.2419 0.2928 0.3296 0.3238 0.3089 0.2571 -0.2330 0.2624 0.3329 0.3159 0.3483 0.2838 0.2921 0.3581 -0.2186 0.4420 -0.2250 0.2381 0.2509 -0.2448 0.2894 0.2970 0.3467 0.2424 0.3056 0.3559 0.3668 0.3123 0.3570 -0.2251 0.2393 0.2816 0.2571 -0.2225 0.2569 -0.3384 0.3446 -0.2398 0.3087 0.2437 0.3268 -0.3087 0.3065 0.2576 0.2864 0.3002 -0.2348 0.2486 0.2690 0.3050 0.2830 0.3180 0.2943 0.3528 0.2617 0.3482 0.2823 0.2384 0.3242 0.2584 -0.2350 0.3230 0.1481 0.3541 0.3113 0.2478 0.2853 0.3092 0.2257 0.3719 0.1942 0.3033 0.3123 0.3402 -0.2371 0.2401 0.2388 0.3127 -0.2622 0.3769 0.2706 0.4651 0.3724 -0.2927 0.2840 0.2255 0.1935 0.4070 -0.2462 0.3360 0.2319 0.2899 0.2798 0.3732 -0.2070 0.3158 0.2353 0.2984 0.2437 0.2377 0.2838 0.2039 0.3330 0.2513 0.3170 0.3751 0.2549 0.1865 -0.2669 0.2909 0.2903 -0.2158 0.2519 -0.2460 0.2846 0.3617 0.2685 0.3838 0.2431 0.3766 0.3722 0.3334 0.2350 -0.2353 -0.2492 0.3595 0.3205 -0.2683 0.2415 0.1962 0.3206 0.3695 0.2554 -0.2745 0.2401 -0.2503 0.2414 -0.3104 -0.2145 0.3740 -0.2869 0.2737 0.3271 0.2184 0.2986 0.2743 -0.1638 0.2131 0.3689 -0.2547 0.2417 -0.2569 0.3200 -0.3047 -0.1969 0.3419 0.2482 0.3216 0.2564 0.2499 0.2601 0.3016 0.2725 -0.2907 -0.3536 0.3118 0.4068 -0.2498 0.2601 0.3724 0.3646 0.3015 -0.3227 0.2793 0.3043 0.3149 0.2550 0.3595 0.2257 0.2796 -0.1927 -0.1894 -0.2903 0.2280 0.2455 0.3556 0.4645 0.3140 0.2827 -0.2759 -0.2717 0.2888 0.2891 0.3025 0.2890 0.3446 0.3085 0.3194 -0.2629 0.3788 0.2089 0.2390 -0.2521 0.2676 -0.2345 0.3264 0.2107 0.2413 0.3360 0.2528 -0.1903 0.2290 0.3348 -0.2937 0.3287 0.2690 0.3000 -0.2334 -0.1952 -0.2260 0.2777 0.2905 0.2571 0.3210 0.2419 0.2280 0.2787 0.3403 0.2773 0.3055 0.3294 -0.2193 0.2816 0.2690 0.3995 0.2813 0.2925 0.3729 0.2556 0.1836 0.1913 0.3058 0.2882 0.3175 0.3174 0.3018 0.2529 0.2828 -0.2351 -0.2614 0.2819 0.2713 0.2921 0.3463 0.2527 0.2754 0.2953 0.2514 -0.3273 0.2312 -0.2417 0.2436 0.2583 0.2552 0.3198 -0.2710 0.2897 0.2274 0.2645 0.2716 -0.1706 0.2449 0.2907 -0.2000 0.3574 0.3211 0.2849 0.2753 0.2935 0.2853 0.2296 0.3322 0.3363 0.2168 0.2467 0.2885 0.3183 0.3030 0.3046 0.2618 0.3750 0.3037 0.3489 0.3398 0.3714 0.3043 0.2300 0.2879 0.3662 0.2929 0.2071 0.3104 -0.3196 0.3326 0.3308 0.2986 0.2770 -0.2112 -0.2309 -0.2539 0.3551 0.2889 0.2799 0.3126 -0.2323 0.3223 -0.3422 -0.3192 0.2409 0.3424 0.3341 -0.2676 0.3603 0.1982 0.2580 0.2925 0.2516 0.3075 0.2697 -0.2540 -0.2894 0.2942 0.2501 0.3444 0.3637 -0.2558 0.2380 0.3663 0.2982 0.2437 0.2561 0.2976 0.2820 0.2503 0.2460 0.3827 0.1916 -0.2722 -0.2166 0.3277 0.2876 0.2734 0.2302 -0.2101 0.3042 0.2873 0.2677 0.2525 -0.2927 0.2776 0.3031 0.2731 -0.2020 0.2200 0.3410 0.3444 0.3097 0.2081 0.3650 0.3477 0.1960 0.2314 -0.2383 0.3574 0.3735 0.2500 0.2618 0.2925 -0.2756 0.2819 -0.2224 -0.2730 -0.3244 0.2317 0.3222 0.2421 0.2317 -0.2306 0.2339 0.2287 0.3212 0.2958 0.3186 0.2058 -0.2828 0.2103 0.3519 0.2099 0.2907 0.3320 0.3615 -0.2940 -0.2719 0.2874 0.3731 0.2482 0.3176 -0.2476 0.2770 0.4096 0.3194 0.3990 -0.2239 0.2341 0.2175 0.3256 0.2930 0.3328 0.2733 -0.2348 0.3061 0.2715 0.2797 0.3745 0.2777 0.2700 -0.2670 0.2933 0.3164 0.4216 0.3078 -0.2154 -0.2130 -0.2087 0.3350 0.3076 0.3779 0.4509 -0.2567 0.2446 -0.2667 0.2075 -0.2704 -0.2430 -0.2078 0.3256 0.4402 -0.2426 -0.2924 0.4502 0.2083 0.3006 0.2337 0.2844 0.2959 0.2289 0.3012 0.2102 0.4450 -0.2137 0.3648 0.3477 0.3621 0.3787 0.3357 -0.2148 0.3343 -0.1778 0.3263 0.4043 0.2589 -0.2989 -0.3201 0.3122 0.2320 0.3208 0.2202 0.2692 0.3456 0.3839 -0.3173 0.4006 0.2825 0.3837 0.3232 0.2621 -0.2243 0.2682 0.2881 0.2638 0.2232 -0.2158 0.2669 0.2490 0.3933 0.3170 0.2490 0.2524 -0.2445 0.2516 0.2339 0.2508 0.4237 0.2298 0.2427 0.2840 -0.2195 0.3704 0.2470 0.2566 0.2146 0.2671 -0.2492 -0.2696 0.2429 0.3266 0.2709 0.2963 0.2300 0.2573 0.2181 0.2115 0.2892 0.3375 0.3407 0.2750 0.2686 0.2824 0.2888 -0.2650 -0.2632 0.3636 -0.2722 0.4504 0.2672 -0.2297 0.2708 0.2378 -0.1718 0.2220 0.2689 0.2872 -0.2570 0.2872 0.2701 0.3385 -0.3357 0.2817 0.2500 0.2796 0.2284 0.4610 0.2992 0.2162 -0.1847 0.2545 0.2423 0.2563 0.3327 0.2916 0.3293 0.2499 0.2173 -0.3126 -0.2470 0.3463 -0.2658 -0.2647 0.2520 0.2491 0.2633 -0.3115 -0.2465 0.3166 -0.3162 0.2909 -0.2492 0.3030 0.2965 0.2232 -0.3036" HIT_INDICES="106 227 292 425 884 888 959 1145 1164 1840 1853 1870 1913 1953 2028 2073 2111 2348 2391 2499 2510 2622 2656 2669 2690 2962 3029 3135 3168 3281 3842 4015 4059 4213 4390 4485 4574 4630 4666 4837 4873 5075 5184 5389 5468 5527 5584 5747 5837 6156 6182 6368 6465 6544 6632 6633 6724 6860 6867 6920 6931 6948 7010 7048 7258 7335 7412 7474 7524 7533 7538 7630 7633 7945 8001 8188 8398 8419 8425 8482 8513 8560 8683 8720 8774 8804 8820 8821 8911 9068 9107 9132 9152 9156 9168 9183 9197 9208 9220 9223 9229 9346 9356 9407 9410 9415" ES_PROFILE="0.0282 0.0433 0.0616 0.0680 0.0328 0.0462 0.0518 0.0435 0.0529 -0.0119 -0.0057 0.0000 0.0027 0.0056 0.0045 0.0063 0.0088 -0.0109 -0.0100 -0.0164 -0.0124 -0.0196 -0.0186 -0.0154 -0.0130 -0.0384 -0.0419 -0.0499 -0.0501 -0.0591 -0.1171 -0.1340 -0.1370 -0.1521 -0.1700 -0.1793 -0.1881 -0.1934 -0.1967 -0.2147 -0.2183 -0.2397 -0.2509 -0.2721 -0.2796 -0.2849 -0.2898 -0.3059 -0.3139 -0.3460 -0.3466 -0.3639 -0.3716 -0.3772 -0.3835 -0.3806 -0.3870 -0.3980 -0.3951 -0.3970 -0.3943 -0.3923 -0.3949 -0.3949 -0.4126 -0.4159 -0.4190 -0.4202 -0.4200 -0.4154 -0.4104 -0.4144 -0.4088 -0.4353 -0.4340 -0.4458 -0.4587 -0.4512 -0.4421 -0.4381 -0.4310 -0.4252 -0.4266 -0.4184 -0.4114 -0.4015 -0.3897 -0.3764 -0.3713 -0.3709 -0.3572 -0.3414 -0.3245 -0.3058 -0.2877 -0.2695 -0.2508 -0.2312 -0.2111 -0.1898 -0.1686 -0.1525 -0.1235 -0.0867 -0.0433 0.0027" RANK_AT_ES="8397.0000" RANK_SCORE_AT_ES="-0.0888"/>
  <DTG RANKED_LIST="state2.rnk" TEMPLATE="na_as_pre_ranked" GENESET="gene_sets.gmt#HALLMARK_APICAL_SURFACE" ES="-0.6110" NES="-1.7607" NP="0.0027" FDR="0.0032" FWER="0.0180" RND_ES="0.2923 0.3808 0.3062 -0.2690 -0.4280 0.2494 -0.5378 0.4098 -0.2885 0.3574 0.4800 -0.2591 -0.2449 0.4335 -0.3685 0.2767 -0.2720 0.3684 -0.4013 0.1866 0.3040 -0.2106 -0.2341 0.4777 0.6097 0.2791 0.3606 0.5003 -0.3293 0.3325 -0.4200 -0.3011 -0.2740 -0.3945 0.4429 0.2855 -0.2347 0.3606 0.4960 0.4671 0.5106 -0.2792 0.4156 0.3241 0.3843 -0.3138 -0.2887 0.4933 -0.2882 0.3592 -0.3574 0.3514 -0.4834 0.3566 0.3577 0.3380 0.4219 0.4250 0.5146 0.3241 0.3732 0.2297 0.4417 -0.2396 0.5600 0.4353 -0.2821 -0.2671 0.5342 -0.2820 0.5587 -0.2964 -0.3360 0.3898 -0.5010 -0.3553 0.4507 -0.1953 -0.3476 0.5246 -0.3309 0.3176 0.2427 0.2640 0.4032 0.2519 0.3480 0.3693 0.5030 0.4380 -0.3668 0.3180 -0.3045 0.4149 0.2200 0.3119 0.2292 0.3917 0.2621 -0.3261 -0.3077 0.3738 0.2310 0.4656 0.4538 0.3639 -0.2581 -0.3279 0.3405 0.2423 0.3972 0.2762 0.2122 -0.1923 0.3597 -0.5068 0.4386 0.2894 0.4518 -0.3294 0.5338 0.3217 0.3796 -0.4494 -0.4338 0.3322 -0.4781 -0.2946 0.1943 -0.2386 -0.2748 -0.2351 -0.3309 -0.2684 -0.5374 0.5355 0.5862 -0.4857 0.2683 0.4576 0.3537 0.4301 -0.4548 0.4134 -0.3612 0.3910 0.5908 -0.3985 0.3578 -0.3095 0.4125 0.4111 0.2701 0.3572 0.4606 -0.3272 0.4480 0.2770 -0.2727 0.6251 -0.2311 0.1895 0.1988 0.3063 0.4518 0.4314 0.4332 0.4329 0.2972 -0.2692 0.2892 -0.4707 -0.2780 -0.2654 -0.4582 -0.3769 0.2893 0.5720 0.3290 0.4816 0.4820 -0.3293 0.2808 0.2630 0.4174 -0.5419 -0.3148 -0.3967 0.2166 0.3282 0.4919 0.3992 0.4010 0.5461 -0.3243 0.2838 0.3027 0.3415 0.3380 0.3804 -0.3557 0.4241 0.2859 0.2927 0.5786 0.2769 -0.2371 -0.2843 0.2211 0.2008 0.4889 0.3824 -0.4707 0.4422 0.5130 -0.3780 0.6560 -0.2204 0.3907 0.3092 0.2985 0.2179 0.2794 -0.2191 -0.3486 0.3143 0.3788 -0.2849 -0.5687 0.4206 0.3206 -0.3119 0.4236 0.4424 -0.2070 0.2672 -0.4539 0.1787 -0.2906 0.4277 -0.5752 -0.4327 0.4712 0.4027 0.5109 0.3321 -0.3608 0.5520 0.4173 -0.3644 0.3618 -0.3215 0.5943 0.2467 0.4010 0.2863 0.3931 -0.4131 0.4770 0.3953 0.3060 -0.3229 0.3087 0.4706 -0.3740 -0.4076 0.2978 0.5836 0.3913 0.2489 0.4464 -0.4358 0.5826 0.4400 0.4544 0.4514 0.5597 -0.2029 -0.2471 -0.3301 -0.2982 0.3718 0.3369 -0.3045 0.3054 -0.2471 0.5128 0.2422 0.4191 -0.3880 0.4736 0.3292 0.2695 -0.3662 -0.2924 0.4772 -0.3864 0.2837 -0.2806 0.2997 -0.3625 -0.3063 0.1928 -0.4304 0.2860 -0.2743 0.3814 -0.3437 0.5294 0.5962 -0.2056 -0.4797 -0.2607 0.4446 0.5105 0.2907 -0.3433 -0.2158 0.3449 0.2714 -0.3101 -0.2926 -0.2966 -0.3950 0.3697 0.4234 -0.4672 0.3244 0.4291 0.4596 0.5729 0.5694 0.5507 0.6986 0.4258 0.5828 0.2742 0.4973 0.5345 -0.3616 -0.5329 0.4541 -0.2506 0.5463 0.5348 -0.4022 -0.3561 0.3940 0.2938 -0.3906 0.3827 0.5529 -0.2696 0.4922 -0.3196 0.3046 0.5164 0.5583 0.5674 0.3452 0.2968 0.4092 -0.3448 -0.4252 0.3359 -0.3024 -0.2303 0.3902 0.4324 -0.4391 0.2755 0.2975 0.5156 0.3424 0.5914 0.4226 0.3591 -0.2874 0.3392 0.3149 0.3027 0.2245 -0.4956 0.1887 0.4123 0.2952 -0.3351 0.5126 0.3642 -0.3898 0.5477 -0.4955 0.3775 0.5819 0.3505 0.3436 0.3111 -0.4821 -0.3167 0.5221 -0.1864 0.4309 -0.5011 -0.4612 0.6109 0.2280 0.3883 0.3268 0.3319 -0.2542 0.3246 0.3699 0.1927 0.3564 0.4538 0.2906 0.3390 0.3556 0.3927 0.4737 -0.2823 -0.3188 -0.5596 0.2653 -0.3163 -0.4287 0.2778 0.3358 -0.2520 -0.4612 0.2736 0.2690 0.3266 -0.2911 0.2908 -0.1970 0.2393 0.2794 0.4517 0.3118 0.3999 0.2818 0.5217 -0.3657 -0.4028 0.4372 0.2902 0.2521 0.4193 0.2496 0.3847 -0.4455 -0.2433 0.4996 0.2490 0.3121 -0.3879 -0.2460 0.3186 0.4575 0.2727 0.2997 0.4400 0.3382 -0.4058 0.4977 -0.3146 0.5198 -0.4110 0.4541 -0.3643 -0.2382 0.5253 0.4690 -0.3433 0.4063 -0.1398 -0.4341 -0.3274 0.5793 0.4717 0.2250 0.2375 0.4826 0.3448 0.3686 0.4933 0.3357 0.2680 0.4369 -0.3998 0.3460 0.5635 0.4062 0.4039 0.1902 0.3329 0.3977 -0.3234 0.7082 -0.3921 0.4237 -0.3301 -0.2882 -0.2058 0.3711 0.5246 -0.4667 0.4956 -0.2565 0.5384 0.3320 0.2713 -0.2685 0.3414 0.3199 -0.3460 -0.2410 0.3507 0.2289 -0.1974 0.2198 0.5210 0.4331 0.2806 -0.2953 0.4131 0.4731 -0.2761 0.6527 -0.3048 0.3981 0.3212 0.3601 -0.3238 0.5263 0.5290 0.3290 0.3437 0.3013 0.2009 -0.4104 0.5812 -0.2989 0.3440 -0.3098 0.3557 0.4901 -0.3618 0.3678 0.4425 0.2912 0.5384 0.4372 0.4604 -0.3969 -0.2114 0.3244 -0.2876 -0.3536 0.3537 0.3148 -0.3071 -0.2647 0.3397 -0.3009 0.3347 -0.3787 -0.5424 -0.3001 0.3284 0.2447 0.4336 0.4542 -0.3290 0.3078 0.4559 -0.2343 -0.3486 0.4488 0.4615 0.4272 0.2845 -0.2408 0.4529 0.3503 0.3384 -0.2869 0.2816 -0.3020 0.5153 -0.2657 0.2385 0.3434 -0.5024 -0.4870 -0.2007 -0.4426 0.4074 -0.4889 -0.3151 0.4169 -0.3511 0.4657 0.4400 -0.4448 0.2985 0.3610 0.4148 0.3126 -0.3377 0.3529 0.3664 0.5546 0.4856 0.3557 0.4398 -0.2743 -0.3927 0.3574 -0.3208 0.5674 0.3142 -0.5778 -0.4753 0.3786 -0.4779 -0.3001 0.5736 -0.3819 0.3809 0.2726 0.4866 0.3016 0.4453 -0.2012 -0.3185 0.3031 0.4311 -0.3163 0.4288 0.3230 -0.2775 0.4521 -0.2396 0.6112 0.4066 0.4533 0.4379 0.2315 -0.2787 -0.3634 -0.3500 -0.3369 -0.1847 0.3320 0.4678 0.3129 -0.4079 0.6102 -0.2790 -0.2507 0.2634 0.6126 0.5159 -0.3623 0.4248 0.5143 0.3769 -0.4850 0.2690 0.6434 -0.3018 0.5754 0.2803 -0.2989 -0.3130 0.5793 0.2536 -0.3118 0.4407 0.3199 0.4056 0.4336 0.5152 -0.3094 -0.3036 -0.3848 -0.3674 0.5353 -0.4691 -0.3251 0.4472 0.4063 -0.2589 0.3713 0.3808 0.3769 0.5319 0.4119 -0.4050 0.2805 0.2740 0.3361 0.4129 0.4804 0.4115 0.3844 0.5425 0.4156 0.2970 0.3987 -0.2539 -0.4042 -0.4953 0.3868 0.4924 -0.3091 -0.4950 -0.2446 0.2250 -0.2572 0.4188 0.3397 0.4479 -0.3503 0.4470 0.3770 0.2680 -0.4989 -0.3594 0.3040 0.1940 -0.3335 0.6749 -0.3154 -0.3020 -0.4379 0.2543 -0.3189 -0.3401 -0.4219 0.3764 -0.3297 -0.3356 -0.2675 -0.4961 0.3690 0.3352 0.4392 0.2013 0.2350 -0.5595 0.3042 0.6034 0.2939 0.2923 0.4009 -0.3526 -0.3607 0.4250 0.3304 -0.2925 0.2633 0.4616 0.4295 0.3905 0.3085 0.3479 0.2412 0.5646 -0.2700 0.3310 0.3868 0.3941 -0.3607 0.2671 0.3325 0.6030 -0.3341 0.2762 0.3388 0.5051 0.5430 -0.4100 0.2981 -0.3162 -0.2802 0.4949 -0.5258 -0.2269 -0.3714 -0.3053 0.3896 0.5782 0.2356 -0.4149 0.2596 0.2837 -0.4186 -0.6380 -0.2389 -0.2721 0.4241 -0.4555 0.5214 0.3157 0.4234 0.2952 0.5338 0.5556 0.4620 0.4913 -0.3640 0.2739 0.3608 0.5996 0.2164 0.3922 0.5242 0.3900 0.1958 -0.3150 0.4350 -0.2247 -0.5231 0.4240 -0.5676 -0.3235 -0.4066 0.5288 0.3355 0.5768 -0.3475 -0.4345 -0.3072 -0.2983 0.2964 -0.3308 0.2561 0.2766 0.2601 0.3029 -0.3936 -0.3641 0.3283 -0.3593 0.5505 -0.4646 -0.1782 0.4407 0.5258 -0.4959 0.3212 0.4273 -0.4684 0.3899 0.4158 0.4008 0.3344 0.3139 -0.4133 0.3515 0.2552 0.4682 -0.4706 0.5836 0.4024 -0.2900 -0.2562 -0.2833 0.3030 0.6470 -0.4298 -0.2426 0.4129 0.2502 0.4147 0.4547 0.6435 0.4933 0.2123 0.3517 -0.5515 0.4487 -0.5222 -0.5149 -0.2783 0.3662 0.3546 -0.2319 0.3677 0.3298 -0.3877 -0.5039 0.2439 0.2471 -0.5681 -0.3982 0.4947 0.3616 0.3569 0.5605 0.5307 -0.2763 0.3181 0.4185 0.4386 -0.3290 0.4156 -0.4578 0.2718 -0.4027 0.4594 0.2607 -0.3328 -0.4936 0.5175 0.4143 0.2584 0.2428 0.4014 -0.3642 -0.1763 0.3449 -0.3094 0.6244 0.2458 -0.2000 0.4092 0.4186 0.3478 0.3009 -0.3015 -0.2629 0.4514 -0.4228 -0.2497 -0.3740 -0.4583 0.4077 0.5366 0.2765 -0.3575 -0.2109 0.3982 -0.3707 -0.3694 0.2893 -0.3196 0.2872 0.5902 0.3150 0.2328 0.2664 -0.3094 0.4129 0.5235 0.3761 0.3834 0.3051 -0.2850 0.4554 -0.3255 0.4151 0.3395 0.4588 -0.3413 -0.3668 -0.3784 0.2848 0.5819 0.5031 -0.4045 -0.2377 0.4243 0.2886 -0.3551 0.5419 -0.3142 0.3099 -0.5676 -0.3251 -0.3010 0.5902 0.3352 0.4570 0.3616 0.3640 0.3372 0.3206 0.1928 0.4328 0.4009 -0.2912 -0.3273 -0.3897 -0.2948 0.5067 0.4980" HIT_INDICES="92 2463 3144 3313 3549 3629 4465 4588 5293 5666 5950 6628 6906 7596 8139 8413 8868 8942 9161 9376 9412 9431" ES_PROFILE="0.1365 -0.0964 -0.1568 -0.1641 -0.1803 -0.1803 -0.2660 -0.2767 -0.3496 -0.3849 -0.4089 -0.4701 -0.4863 -0.5391 -0.5683 -0.5628 -0.5602 -0.5142 -0.4685 -0.3711 -0.2114 0.0010" RANK_AT_ES="8867.0000" RANK_SCORE_AT_ES="-0.1322"/>
  <DTG RANKED_LIST="state2.rnk" TEMPLATE="na_as_pre_ranked" GENESET="gene_sets.gmt#HALLMARK_ESTROGEN_RESPONSE_EARLY" ES="-0.4193" NES="-1.6534" NP="0.0000" FDR="0.0073" FWER="0.0430" RND_ES="0.2092 -0.2532 0.2321 0.2138 0.2594 0.2767 0.2945 0.2751 0.2812 0.2312 0.3918 0.3416 0.2609 0.1968 0.3386 -0.3092 -0.2757 -0.2327 -0.2110 0.3219 -0.2162 0.2971 0.3062 0.2947 0.3561 -0.2433 0.3810 0.3232 0.2007 0.3141 0.3745 0.3949 0.2875 0.3125 0.3350 0.2572 0.2257 0.3878 0.3014 0.3019 0.2448 0.2883 -0.3445 0.2358 0.2178 0.2494 -0.2847 -0.2357 -0.2417 0.2888 0.3485 0.2729 0.3248 0.2987 -0.2273 0.3521 0.3791 0.3918 0.2993 0.3108 -0.2473 0.3492 0.2194 -0.3073 0.3049 0.3016 0.3406 0.2591 0.2460 0.3372 -0.2507 0.2919 0.2766 0.2664 0.2753 0.3362 0.4020 -0.2222 0.2856 0.3108 0.2798 0.2144 0.3674 0.3147 0.2828 0.2774 0.2694 -0.2806 0.4358 0.3114 0.2517 0.2952 0.2452 0.2539 0.2285 0.2788 0.2094 -0.2724 0.2794 -0.2149 -0.2622 -0.3308 0.2627 0.2620 -0.2865 0.3517 0.3750 0.4040 0.3789 -0.2919 0.2483 0.3267 0.2105 0.2378 0.3143 0.2853 0.2825 0.2854 0.2565 0.2680 0.2856 0.3045 0.3245 0.3809 -0.2599 -0.1963 -0.1626 0.3005 0.3026 0.2546 0.2760 0.2882 0.2385 0.2923 0.1881 0.2953 0.2361 -0.2095 -0.2857 0.3477 0.2362 0.4173 0.1747 -0.2791 -0.2292 0.1930 0.3343 0.4040 0.2437 0.3679 -0.2130 0.2776 0.3456 -0.2729 -0.2378 0.1966 -0.2809 0.3607 0.2228 -0.2759 0.2610 0.4398 -0.2518 0.2767 0.2726 0.2703 0.2941 0.3767 0.2660 0.2405 0.2610 -0.2294 0.2666 0.3011 0.4146 0.2242 0.2535 -0.2732 0.2862 0.2814 -0.2129 0.3060 -0.2229 0.2611 0.3926 0.2437 -0.1945 -0.2512 0.3158 -0.2500 0.2440 0.3012 0.2722 0.2977 0.3812 -0.2545 0.1530 0.3611 0.2970 0.2399 0.2729 0.2899 0.4387 -0.2718 0.3078 -0.3710 0.2837 0.2168 0.2231 0.2162 0.2953 0.4105 0.3636 0.3064 0.2884 0.3212 0.3185 0.2622 0.1797 -0.2461 0.3414 0.2756 -0.3343 0.2823 -0.2199 -0.2389 -0.2063 0.2913 0.2603 0.2768 0.3545 0.3065 0.2801 0.2743 0.2541 -0.2432 0.2664 0.3680 0.2145 -0.2237 0.2876 0.2898 0.2239 -0.2466 -0.2991 -0.2112 -0.2102 0.4651 0.2301 -0.3032 0.3005 0.3597 -0.2144 0.2948 0.3992 -0.1948 0.3719 0.3506 0.2358 0.4345 0.2912 0.2901 -0.2334 0.3580 0.2928 0.4466 -0.2009 0.2132 -0.2787 -0.2819 0.3744 -0.2978 -0.3711 0.3216 0.2747 0.2075 0.2735 0.2619 0.4085 0.2294 0.2102 0.2183 0.2415 0.2908 0.3754 -0.2135 0.2845 0.3525 0.3396 0.2555 0.2351 0.2763 0.2344 0.3200 0.2221 -0.2284 -0.2469 0.3323 0.2099 -0.2938 0.2871 0.2745 0.2748 -0.1768 0.2653 0.2673 0.3813 0.2448 0.2497 0.3121 0.3194 -0.2633 0.2030 0.3693 -0.2164 0.4050 0.2387 0.2531 0.3277 0.2747 -0.2879 0.2267 -0.2436 0.2960 -0.2223 -0.2505 0.3658 0.3973 0.3160 -0.2413 0.3550 0.2444 0.2871 0.2154 0.3026 -0.2725 0.3432 0.2970 -0.2932 0.2943 0.2246 0.2979 0.2852 0.3484 0.2725 0.3830 0.4305 0.2521 0.2635 0.2850 0.2324 -0.2366 0.3323 -0.2481 0.2181 0.2080 0.2297 0.2514 0.3817 0.3096 -0.2203 0.3377 0.3176 0.2189 -0.2764 0.3025 0.3223 -0.2513 0.3109 -0.2784 0.3487 -0.2683 0.3149 -0.2569 0.3744 0.2577 -0.2156 0.2681 0.3795 -0.2231 0.3038 0.2661 0.3009 0.3216 -0.2317 0.2316 0.3094 0.3091 0.2767 -0.3135 -0.3323 0.2697 0.3035 0.3943 -0.2488 0.2056 0.3666 0.3876 0.1831 0.3821 0.3458 0.3377 0.3602 0.3262 -0.2520 0.3333 0.2537 -0.2039 0.3536 -0.2340 -0.2584 0.2674 -0.2719 -0.2369 0.3439 0.2558 -0.2673 0.2444 0.3114 -0.2362 0.3232 0.3033 0.3835 0.4056 0.2523 0.3843 0.2394 0.2382 -0.2471 0.2539 0.2839 -0.1981 0.3312 0.3683 0.3883 0.3434 0.3345 0.2622 0.3126 -0.3062 -0.3389 0.2261 0.3044 0.2651 -0.2318 0.3435 -0.2487 -0.2554 0.2130 0.3099 0.3455 0.3235 -0.2331 -0.2883 0.3077 0.1775 0.2383 0.4046 -0.2655 0.3461 0.2209 0.3237 0.2585 0.3968 -0.1878 -0.2606 0.2263 0.3122 0.2709 0.2052 0.2801 0.2501 0.2926 0.4230 0.3058 0.2957 0.2777 0.2579 -0.2505 -0.1913 0.2333 -0.2550 -0.2156 0.2251 0.2649 0.2912 -0.3232 0.3414 0.3260 0.2742 0.3058 0.3301 -0.2406 0.2748 -0.2410 0.2107 0.2672 0.3591 0.2882 0.2899 0.2587 0.2514 0.3967 0.2337 0.3745 0.3078 -0.2063 -0.3052 -0.2254 0.2729 0.2230 0.3915 0.3485 0.3232 -0.2791 0.2866 0.2725 0.3230 0.2556 0.2761 0.3182 0.3037 0.3941 -0.2678 0.2706 -0.2559 0.3715 0.2511 -0.2472 0.1988 0.2947 0.3316 0.2457 0.3279 0.3425 0.4069 0.3497 0.3748 0.2910 0.3824 0.3019 0.3411 0.3445 0.4319 0.4088 0.2920 0.2924 0.2500 -0.1969 0.3102 0.4013 -0.2638 -0.2815 0.3475 -0.2273 -0.2576 0.2266 0.2792 0.3121 0.2105 0.3090 0.3396 0.3632 -0.3008 -0.2616 0.2715 -0.3250 0.2462 0.5260 0.2973 0.2489 0.3630 -0.2227 0.3631 0.2923 0.2526 -0.2468 0.3117 -0.2570 0.3755 0.4305 0.3558 0.2661 0.2640 -0.3328 0.2187 0.2449 -0.2568 -0.2975 0.2257 0.2241 0.2774 0.2551 0.2608 0.2031 -0.2839 0.3160 0.2311 0.2470 0.4464 0.3317 0.3030 0.2346 0.2887 0.2943 -0.2780 0.1875 0.2277 0.2645 0.2731 0.3488 0.2611 0.1835 0.3828 0.2447 -0.2771 0.2007 0.2896 0.3002 -0.2322 0.2552 0.3257 0.4084 0.3445 0.3406 0.2962 -0.2582 0.2526 0.2839 0.3019 0.2509 0.2941 0.2659 -0.2902 -0.2527 0.3220 0.2747 0.2403 0.3845 -0.2807 -0.2341 0.2923 -0.2770 0.2465 -0.2586 0.2003 -0.2582 0.2882 0.3570 0.3794 0.3519 0.3065 -0.2506 0.3010 0.3348 0.3372 0.2754 0.3568 0.3036 -0.2127 0.4456 0.2873 0.2559 -0.2336 0.2183 0.2512 0.3107 0.3674 -0.2453 0.3218 0.3113 0.2322 -0.2473 -0.2625 0.2259 0.2455 -0.1629 0.2528 0.2774 0.3951 -0.2367 -0.2105 0.3324 0.3803 0.2780 0.2087 0.3140 -0.2680 0.3305 -0.2009 -0.2120 0.2687 0.2265 -0.2747 0.3072 0.2649 0.2176 0.3320 -0.2319 0.2514 0.2765 0.3630 0.2202 0.3442 0.3273 0.2038 -0.2232 0.2776 0.3535 0.4878 0.3368 0.3935 -0.2720 0.2888 0.3364 0.3181 0.2355 0.2895 -0.3177 0.4080 0.2262 -0.3619 0.2715 0.3267 -0.2570 0.2133 0.2583 0.3801 0.1932 -0.3453 0.2773 0.3634 0.2169 0.2787 0.4227 0.3247 0.4152 0.2156 0.2510 0.2934 0.3854 0.3573 0.3246 -0.2665 0.2313 0.3378 0.2842 0.2354 0.2564 0.2305 0.3312 -0.3051 0.2653 0.3411 0.2644 0.3576 -0.1977 0.3363 0.2489 0.3331 0.2555 0.2548 0.2769 0.3892 -0.2238 0.2036 0.2234 -0.2511 -0.2728 0.3292 0.3495 0.3225 0.3940 0.3041 0.3280 -0.1565 0.3081 0.2953 -0.1970 0.3785 0.3054 0.2488 -0.2460 -0.1997 0.2764 -0.2074 0.2666 -0.2068 0.2080 0.3030 0.3796 0.2419 -0.2094 0.2655 0.2903 0.2754 0.2406 0.3067 0.3718 0.2721 0.3155 0.2862 -0.2505 0.3933 -0.2263 0.3270 -0.2006 0.3476 0.2399 0.3533 0.3054 0.2272 0.2634 0.2670 0.3308 0.2922 0.3785 -0.2117 -0.2658 0.3686 0.2765 0.2735 0.3715 0.2385 0.3501 0.3419 0.2106 0.2593 -0.2962 0.2839 0.3757 0.3442 0.2695 0.2902 0.2101 0.2183 -0.2890 0.2960 0.3705 0.4180 -0.3136 0.2785 0.2464 0.2897 0.2825 -0.2975 0.2521 -0.3071 0.2904 0.2273 -0.2741 0.3237 0.2348 0.3762 0.2724 0.3633 0.3467 0.3569 0.2523 0.2758 0.2848 0.3369 0.2530 0.3614 0.3127 0.3157 0.2577 0.3983 -0.2072 0.2772 0.2391 0.3513 0.2727 0.3256 0.4223 0.3177 0.2431 0.3478 0.2933 0.2163 -0.3286 0.3164 0.2907 0.2204 0.2899 0.2552 0.2242 0.2782 0.3159 0.2601 0.2444 0.2945 0.3519 0.2471 0.3070 0.2375 -0.2308 0.2933 -0.3248 -0.2837 0.3540 0.4064 0.2707 -0.2046 0.4190 0.2920 -0.2225 0.2407 -0.2430 -0.3034 0.2636 0.2413 0.3263 0.3032 0.3215 0.3523 0.3999 0.4485 0.2819 0.3330 -0.2648 -0.2350 0.2965 0.2480 0.3535 0.2990 0.2354 0.2954 0.3562 0.3535 0.2434 0.2810 0.2146 0.2536 0.2206 0.2649 0.2799 0.1895 -0.2991 0.3315 0.2567 -0.2628 -0.2694 0.3084 0.3256 -0.2310 -0.2394 0.3046 0.3068 0.3814 0.3025 0.3252 0.3332 0.2136 0.2779 -0.2503 0.3330 -0.2503 -0.2587 0.2365 -0.2196 0.3240 -0.2432 0.3469 0.2987 0.2404 0.2833 0.2910 0.2439 0.3234 -0.2467 0.3591 -0.2687 -0.1727 0.2803 0.2403 0.2377 0.3064 0.3558 -0.2081 -0.2372 0.2534 -0.2395 0.3313 0.2656 -0.2775 0.3158 0.3429 0.3217 0.2428 -0.2403 -0.2504 0.2900 0.2671 0.4285 -0.3312 0.3886 -0.3070 0.4053 -0.2587" HIT_INDICES="141 322 326 580 612 840 1079 1127 1180 1263 1390 1441 1841 1977 2120 2401 2499 2599 2684 2712 2717 2784 3387 3823 3842 4225 4228 4388 4712 4718 4769 4889 5129 5150 5151 5189 5246 5308 5392 5397 5513 5534 5605 5617 5842 5958 6119 6191 6242 6389 6506 6524 6574 6752 6759 6774 6931 6948 7000 7020 7165 7222 7253 7275 7280 7294 7312 7606 7646 7769 7828 8005 8039 8047 8048 8067 8169 8171 8247 8251 8416 8528 8728 8737 8804 8812 8829 8851 8942 8970 8975 8981 9005 9009 9020 9057 9090 9152 9229 9234 9250 9262 9349 9407" ES_PROFILE="0.0250 0.0335 0.0608 0.0542 0.0709 0.0631 0.0516 0.0601 0.0676 0.0713 0.0692 0.0750 0.0410 0.0346 0.0269 0.0031 -0.0014 -0.0065 -0.0103 -0.0080 -0.0034 -0.0056 -0.0668 -0.1112 -0.1108 -0.1503 -0.1491 -0.1650 -0.1991 -0.1992 -0.2042 -0.2168 -0.2421 -0.2440 -0.2437 -0.2472 -0.2528 -0.2587 -0.2668 -0.2663 -0.2776 -0.2786 -0.2849 -0.2848 -0.3071 -0.3174 -0.3323 -0.3375 -0.3403 -0.3530 -0.3623 -0.3610 -0.3629 -0.3781 -0.3750 -0.3726 -0.3850 -0.3824 -0.3834 -0.3808 -0.3912 -0.3919 -0.3897 -0.3865 -0.3815 -0.3774 -0.3737 -0.3984 -0.3959 -0.4017 -0.4004 -0.4109 -0.4060 -0.3982 -0.3897 -0.3830 -0.3845 -0.3753 -0.3735 -0.3639 -0.3704 -0.3701 -0.3773 -0.3640 -0.3559 -0.3413 -0.3274 -0.3137 -0.3061 -0.2911 -0.2736 -0.2561 -0.2401 -0.2219 -0.2042 -0.1884 -0.1716 -0.1562 -0.1391 -0.1142 -0.0895 -0.0637 -0.0394 0.0035" RANK_AT_ES="8004.0000" RANK_SCORE_AT_ES="-0.0674"/>
  <DTG RANKED_LIST="state2.rnk" TEMPLATE="na_as_pre_ranked" GENESET="gene_sets.gmt#HALLMARK_PROTEIN_SECRETION" ES="-0.4248" NES="-1.6330" NP="0.0041" FDR="0.0097" FWER="0.0620" RND_ES="0.3525 0.2555 0.2279 0.3023 0.3058 0.2930 0.3156 0.3583 0.3784 0.2821 -0.1909 0.1834 0.2316 0.2480 -0.2405 0.2852 0.3331 0.2879 -0.2625 -0.2186 -0.2386 -0.2002 -0.2692 0.3410 0.3109 0.2671 -0.2583 -0.3083 -0.2769 -0.3157 -0.2260 0.3164 0.2610 0.2585 -0.3081 0.3855 0.2346 0.3905 0.4038 -0.2687 0.2728 -0.2910 -0.2587 0.2149 0.4456 -0.3059 0.4086 0.2150 0.2677 0.3156 0.3200 0.1923 0.2829 -0.2553 0.2417 -0.2688 0.3355 0.2945 0.2807 0.2313 0.3911 0.2398 -0.2681 -0.3708 0.2931 0.3150 0.3245 0.3258 0.3161 0.2814 -0.2411 0.2801 0.2680 0.2847 0.2556 0.3630 0.4092 0.2972 0.3568 0.2434 0.2547 0.3702 0.3021 0.2849 0.2744 0.2586 -0.2522 0.3280 0.3091 0.4526 0.3405 0.3294 0.4386 0.3873 0.2829 0.2805 -0.2810 -0.2561 0.2818 0.3366 -0.2939 0.3268 -0.3561 0.2900 0.3716 -0.2241 -0.2671 0.3498 0.3651 0.3148 0.2522 -0.2503 0.2772 0.2192 0.4538 0.2946 0.3535 0.3367 0.2749 0.3526 0.2830 0.2638 -0.2658 0.3519 -0.3394 0.2776 0.3037 0.2556 0.2325 -0.2243 -0.2302 0.2996 0.2522 0.2824 0.3448 0.3016 0.4070 -0.3005 0.2605 0.2114 0.4221 0.2737 0.3896 -0.2236 0.3361 0.2462 -0.2399 0.2807 0.3919 0.2537 0.3773 0.3346 -0.2389 -0.3092 0.3966 0.2277 0.2137 0.3376 0.2892 0.3457 0.2704 -0.3231 -0.2052 0.2768 -0.2855 -0.2378 0.4534 0.2659 0.3130 0.2728 0.3869 0.3025 0.3524 0.3303 -0.3176 0.3042 -0.3462 0.3014 0.2420 0.2687 0.3428 0.3852 0.4185 -0.2706 0.1914 0.3041 0.3771 -0.2527 -0.2478 0.2970 0.2935 0.2444 0.3724 0.2942 -0.2385 0.3220 0.4202 -0.2237 0.2351 0.2385 -0.3121 0.1926 0.2242 -0.2233 0.2961 0.2526 0.2873 0.1968 0.1939 0.3186 0.2646 0.2191 0.2781 0.2986 0.3126 -0.2576 0.2964 0.3387 0.3457 0.3321 0.2522 -0.2139 -0.2711 0.3608 0.4155 0.1938 -0.1962 0.3167 0.3665 0.2860 -0.2918 0.3961 0.2843 0.2487 0.2782 0.4590 0.2014 -0.1975 0.2167 0.2540 0.4018 0.3117 0.4256 0.4236 0.3420 0.4234 0.2443 0.4057 0.3477 0.3454 -0.2044 0.4037 0.2561 0.2808 0.3966 0.3541 -0.2002 0.3260 0.2895 -0.2391 0.1955 0.2444 0.2787 -0.2070 0.3268 0.2760 0.2558 0.3328 0.3673 -0.2228 0.3048 -0.2456 0.3616 0.2890 -0.3178 0.2850 0.2577 0.2784 0.2981 0.2293 0.2683 -0.2450 0.2952 0.2835 -0.3470 0.3620 0.2867 0.2627 0.3124 -0.2287 0.3693 0.2883 -0.2122 -0.2969 0.2682 0.2444 -0.1848 -0.2522 0.2274 0.3327 -0.2670 0.3105 0.3727 0.4259 -0.2507 0.4176 0.3213 -0.2669 -0.3113 0.2265 -0.2330 -0.3288 0.3355 0.3468 0.2634 0.2443 0.3653 0.3700 0.2809 0.2702 -0.3449 0.2679 0.3558 0.2240 0.3059 0.2976 -0.2498 -0.2161 -0.2693 0.3689 -0.3291 0.2357 -0.2449 0.2831 0.3186 0.2543 0.3512 -0.2241 -0.3117 0.2079 0.2886 0.2781 -0.2594 -0.2289 0.2540 0.2841 0.2447 0.2410 0.2980 0.3428 0.3377 0.3578 0.1804 -0.1770 0.3147 0.2762 0.2813 0.3630 -0.2559 0.2643 -0.2722 0.3503 0.2859 -0.2492 0.3046 0.3285 -0.2022 0.2060 0.2614 0.2534 0.2012 -0.2535 0.2062 0.2735 0.3680 0.2878 0.3041 0.3911 0.2918 0.2771 0.3591 0.2843 0.3457 0.2503 0.3140 0.2562 0.3419 -0.2711 -0.2022 0.2273 0.2160 0.4107 0.2457 0.3519 0.2051 0.2718 0.3513 0.2360 0.4025 0.2862 0.3410 0.3837 0.3060 0.1785 -0.1931 0.3378 0.3160 -0.2384 0.3263 -0.3111 0.2628 0.4434 0.3472 -0.1810 0.3735 0.3138 0.1740 0.4158 -0.1726 0.4281 0.2725 0.3175 -0.2656 -0.2205 0.2625 0.4648 0.2642 0.3386 -0.3162 -0.2757 0.3639 0.2643 0.3087 0.3210 0.4686 0.3168 0.2908 -0.2593 -0.3046 0.2775 0.2213 0.3029 0.4230 0.3083 -0.2220 0.2592 0.3027 0.3045 0.2631 -0.2362 0.3320 0.2770 0.4631 -0.2615 -0.2811 0.2619 0.3673 -0.2944 0.2860 0.2207 0.1919 0.2074 0.3366 -0.2220 0.2317 0.3292 0.1788 0.2885 0.2686 -0.2197 -0.2066 -0.2058 0.2269 0.4170 0.3212 0.3921 0.3676 0.2762 0.4169 0.2294 0.2835 -0.2414 -0.2553 0.2517 0.2553 0.2486 -0.2617 -0.2130 0.3546 0.2571 0.2916 -0.2894 0.3635 -0.2443 0.2607 0.1968 0.3040 -0.2459 0.3080 0.1959 -0.2612 -0.3316 0.4301 0.2773 0.2734 0.4132 0.3343 0.3330 -0.2098 0.2381 0.3040 0.2626 0.2374 -0.3091 0.3147 0.2349 -0.2588 -0.2471 0.3363 0.3733 0.3296 0.2902 0.3444 0.2576 -0.2613 0.2824 0.2770 0.2300 -0.2381 -0.2798 0.2728 0.3524 -0.2620 0.2896 0.2752 0.2757 -0.2528 0.4078 -0.2395 -0.2544 0.2177 0.3075 0.2182 0.3869 0.3636 0.2608 -0.2246 0.2186 0.2923 -0.2720 0.2051 0.2609 0.3650 -0.1944 -0.2059 -0.3141 0.3341 -0.3257 0.4889 0.3434 -0.2867 0.3061 0.2995 0.2584 0.2775 -0.3205 0.2792 -0.2960 -0.2414 0.3553 0.3032 0.3885 0.2759 0.4298 0.2676 0.3705 0.2782 -0.2100 0.2559 -0.3084 -0.1964 -0.2505 0.4555 0.3950 0.2446 0.3350 0.3145 0.2521 0.4061 -0.2438 0.2540 0.2780 -0.2525 -0.2423 0.2574 0.2645 0.2846 0.3103 0.2480 0.2306 0.3141 0.3105 0.2591 -0.3130 -0.2458 0.2909 -0.2381 0.3261 0.2980 -0.2300 0.2902 0.3372 0.4473 0.3275 -0.2213 -0.2768 0.4328 0.2561 0.2984 0.2310 0.2098 0.3679 0.2991 0.3423 0.2746 -0.2189 0.3647 0.3233 0.2937 -0.2423 0.2682 -0.1901 0.2847 0.3191 0.2962 0.3829 0.2727 0.3363 0.4242 0.2709 -0.2731 0.3158 -0.2896 0.3567 -0.2382 0.2167 0.4150 0.2886 0.2335 -0.2732 0.3323 0.3865 -0.2729 0.2658 0.3530 0.3237 0.2710 0.3936 0.2589 0.3321 0.3582 0.2245 0.3016 -0.2778 0.3708 -0.2557 0.2945 -0.2571 0.4356 0.3155 0.3005 0.3133 0.2432 0.3150 -0.2018 -0.2741 0.2996 0.3424 0.2200 0.3729 0.4045 0.3830 0.2669 0.3244 0.2376 0.4567 -0.2741 -0.2523 0.3331 -0.2554 0.2951 0.3368 0.3365 0.2068 0.3623 0.3342 0.4179 0.2136 0.3275 -0.3762 0.3072 0.3456 -0.2646 0.3090 0.2996 -0.2651 -0.3070 -0.2356 -0.2442 0.2686 0.2558 0.2289 0.2868 0.2118 0.3208 0.3271 0.3759 -0.3124 0.3429 0.2966 0.2438 0.2375 -0.2238 -0.2637 0.2982 0.2970 0.3132 -0.2485 0.3223 0.3037 0.3616 0.2922 -0.3091 -0.2993 -0.2323 -0.4264 -0.1939 -0.2600 0.3278 0.2425 -0.2810 0.3679 0.3799 0.3617 0.2483 -0.2312 -0.3521 0.1964 0.2439 0.2531 0.3020 0.3410 0.3326 0.3385 0.4040 -0.3375 0.3576 0.2867 -0.2504 0.2235 0.2987 0.2569 0.2830 0.3450 0.3895 0.3066 0.3441 -0.2565 0.2948 0.3303 0.2139 0.4297 0.2283 0.2710 -0.2515 0.2756 0.3069 -0.2363 0.2645 0.2670 -0.3060 0.2733 -0.2933 -0.2162 0.2775 0.4708 0.3042 0.3676 0.3299 0.1984 0.3790 0.3172 0.2698 0.2111 -0.2785 0.2390 -0.3003 0.2545 0.3136 0.4292 0.3824 -0.3381 0.3019 0.2898 0.2838 0.2840 0.2767 0.1955 0.2995 0.3122 0.3598 0.4246 -0.2221 0.2421 0.3373 0.3171 0.2642 -0.2259 0.1948 -0.2912 0.2858 0.2304 0.2406 -0.2046 0.3680 0.2889 -0.2995 0.2200 0.3847 0.3458 -0.2460 0.3079 0.2537 0.3156 0.2934 0.3652 -0.2963 0.2213 0.3551 -0.2698 0.2356 -0.2107 -0.2753 0.3335 0.3219 -0.2955 0.3275 0.3004 -0.2667 0.3243 0.2804 -0.2489 0.3240 -0.2967 0.2645 0.2185 0.2501 0.2891 0.3141 -0.2280 0.4061 0.2455 -0.2306 0.3981 0.3022 0.2579 0.2882 0.2363 0.3140 0.2460 0.3228 -0.2106 0.2933 0.2801 0.3967 0.3351 0.2985 -0.2030 0.2341 -0.2549 0.2438 -0.2529 0.3009 -0.1864 0.2623 -0.1916 -0.2214 0.2414 0.2667 0.3036 0.3689 0.2721 0.3511 0.3693 -0.1949 0.3540 0.3611 -0.3309 0.2716 0.3526 0.2442 0.3136 0.1969 -0.3526 0.3015 0.2804 0.1676 -0.2431 0.3047 -0.3453 -0.2349 -0.2578 0.3079 0.4312 0.4183 0.2794 -0.3786 0.2991 0.3452 0.2830 -0.2943 0.2892 0.2347 0.3333 0.2557 0.2267 0.2250 0.2324 -0.1762 0.2545 0.2356 0.2487 0.2636 0.2189 0.3489 0.3566 0.2644 0.3043 0.4176 -0.3324 0.2776 -0.2441 0.3830 0.4303 0.3907 -0.2162 0.3120 0.1804 0.1810 0.3146 0.2833 -0.2658 0.2673 -0.3153 -0.2695 0.2610 0.2770 0.2323 0.2249 0.2410 0.3248 0.3283 0.2602 0.3675 0.3543 0.2510 0.2983 0.3766 0.2725 0.3635 0.3055 0.2649 0.4003 0.2809 -0.2497 0.3033 0.3985 0.3677 0.4518 0.2784 0.2564 0.4092 0.4107 0.3662 0.3172 0.2515 0.2968 0.3312 0.3302 0.2917 0.3371 0.2862 -0.3392 0.3237 0.3642 0.4671 0.3033 0.3242 0.2478 0.3672" HIT_INDICES="136 385 537 672 744 1016 1028 1068 1493 1925 1983 1994 2063 2167 2196 2206 2237 2310 2497 2595 2655 2677 2990 3024 3171 3306 3375 3513 3659 3689 4016 4055 4061 4098 4224 4373 4388 4828 4844 4961 5013 5862 5969 6062 6198 6299 6326 6343 6569 6713 6786 6847 6986 7093 7160 7229 7363 7420 7436 7727 7898 7907 7968 7974 8025 8086 8093 8094 8096 8183 8316 8352 8369 8453 8571 8635 8793 8868 9078 9107 9121 9179 9196 9216 9280 9380 9394 9413 9422" ES_PROFILE="0.0297 0.0310 0.0382 0.0444 0.0562 0.0431 0.0576 0.0686 0.0349 -0.0022 0.0004 0.0080 0.0091 0.0059 0.0106 0.0173 0.0216 0.0210 0.0075 0.0031 0.0025 0.0059 -0.0229 -0.0219 -0.0335 -0.0441 -0.0479 -0.0594 -0.0721 -0.0724 -0.1052 -0.1073 -0.1059 -0.1079 -0.1197 -0.1343 -0.1346 -0.1812 -0.1826 -0.1949 -0.2003 -0.2891 -0.2983 -0.3058 -0.3176 -0.3254 -0.3252 -0.3239 -0.3444 -0.3557 -0.3592 -0.3613 -0.3712 -0.3773 -0.3789 -0.3805 -0.3885 -0.3881 -0.3833 -0.4066 -0.4164 -0.4088 -0.4064 -0.3980 -0.3943 -0.3912 -0.3824 -0.3729 -0.3634 -0.3624 -0.3653 -0.3576 -0.3477 -0.3441 -0.3431 -0.3357 -0.3362 -0.3264 -0.3271 -0.3077 -0.2863 -0.2677 -0.2442 -0.2195 -0.1963 -0.1638 -0.1179 -0.0621 0.0019" RANK_AT_ES="7897.0000" RANK_SCORE_AT_ES="-0.0628"/>
  <DTG RANKED_LIST="state2.rnk" TEMPLATE="na_as_pre_ranked" GENESET="gene_sets.gmt#HALLMARK_APICAL_JUNCTION" ES="-0.4041" NES="-1.5945" NP="0.0088" FDR="0.0119" FWER="0.0810" RND_ES="0.2277 0.3835 0.2414 0.2264 0.2551 0.2152 0.3458 0.2245 0.2156 0.2891 0.3150 0.3614 -0.2419 0.3344 0.3474 -0.2336 0.2709 0.3402 0.2654 -0.2850 -0.2308 0.2331 0.3844 0.1975 0.2850 -0.2515 0.2429 0.2455 0.2953 -0.1956 0.2876 -0.2967 0.3391 0.2648 0.2772 0.4014 0.2702 -0.2526 0.3042 0.2906 0.3651 0.3108 -0.3515 0.3594 0.3824 -0.2473 0.2612 0.3550 0.3160 0.3047 0.2654 0.3443 0.2905 -0.1926 0.4703 0.2154 0.2977 0.2345 0.2738 0.2678 0.3782 0.1990 0.3389 0.3027 -0.3620 0.3168 0.2279 0.2436 0.2777 0.3489 0.2643 0.2699 0.2489 0.2210 0.2510 0.2617 0.3249 0.4481 -0.2182 -0.2447 0.3130 -0.2299 -0.3198 -0.2631 -0.3095 -0.2174 -0.2196 -0.2741 -0.3526 0.2538 -0.2103 -0.2509 0.2752 0.2308 0.3045 0.2488 0.3246 0.2225 0.2391 0.2634 -0.3061 0.2829 0.3586 0.2521 0.2872 0.3477 0.1982 -0.2513 0.3080 0.2776 0.3105 0.3600 -0.2263 0.3689 0.2477 -0.2348 0.2122 0.4254 0.2682 0.2991 0.2969 0.3108 0.3327 0.3581 0.2150 0.3352 0.3532 0.2057 0.3062 0.3867 0.2301 0.3407 0.3524 0.3298 0.2745 0.2605 -0.2883 0.2904 0.2741 0.3297 0.2020 -0.2563 0.3954 0.2871 -0.2543 0.3638 0.2763 0.2598 0.3765 -0.2004 0.2933 0.3211 0.2915 0.2853 0.2915 0.3887 -0.2193 -0.1557 0.2898 0.3247 0.2553 -0.2114 0.2555 -0.3260 -0.3125 -0.2484 -0.2495 0.2858 0.3116 -0.2427 0.2176 -0.2076 -0.4237 0.3888 0.3023 -0.2169 0.2867 0.2550 -0.2907 0.3542 0.2165 0.2857 0.3816 0.2133 0.2688 0.2187 0.2862 0.2708 -0.2407 -0.2583 0.2131 -0.2850 0.2581 0.1957 0.2644 0.2145 0.2252 0.3010 -0.2106 0.2674 0.2683 0.2319 0.3109 0.3238 0.2770 0.3425 0.3964 0.2352 0.3703 -0.2805 0.3069 0.3004 -0.3611 0.2999 0.4302 0.3107 0.3522 0.2598 0.2358 0.3571 0.2522 0.2778 0.2435 0.2478 0.3056 0.4840 0.4038 0.2566 0.2646 0.2824 -0.3314 -0.2078 0.2409 -0.2602 0.2155 0.3587 -0.2156 -0.1910 -0.2120 0.3111 0.2137 -0.2200 0.3037 0.2847 0.2612 0.2712 0.2897 0.2586 0.2598 0.3580 0.2848 -0.2874 0.3663 0.3042 0.2917 0.3801 -0.2796 0.3261 0.2475 0.2339 0.2972 0.2513 0.3013 0.2632 0.3684 0.3425 0.2873 0.3788 0.2537 0.2692 -0.1833 -0.3051 0.2452 0.2608 0.2088 0.2722 0.2508 0.4151 0.3546 0.2230 0.2432 0.3469 0.3639 0.3143 0.3278 0.2824 -0.2013 0.2645 0.2913 -0.2646 0.2875 0.2813 0.3426 -0.2627 -0.3571 0.3134 0.2660 0.2907 0.3423 -0.2489 0.2506 0.3220 0.2746 -0.2400 0.3097 0.3269 -0.2380 0.2913 0.2222 0.1987 0.3532 0.3528 0.3060 0.3483 0.2090 0.3576 0.2960 -0.1936 0.2072 -0.2429 0.3207 0.2747 0.3051 0.2982 -0.2890 0.3317 0.4288 -0.3027 -0.3486 -0.2055 -0.2223 0.2697 0.3738 0.3195 -0.2487 0.3213 0.2273 0.3795 -0.2789 0.2806 -0.2596 -0.2664 -0.2672 0.3637 -0.2485 -0.1856 0.2435 0.2340 -0.2629 0.3009 0.2996 0.2321 0.4182 -0.4043 0.3542 0.3441 0.3715 -0.2946 0.2967 0.2324 0.2569 0.3507 -0.2524 0.2274 0.3458 -0.2810 0.2590 0.3987 0.2364 0.1938 0.2188 0.2963 -0.2216 0.2391 -0.3007 -0.2233 0.3798 0.2948 -0.2123 0.2813 0.3048 -0.2021 0.3332 0.2848 0.2825 0.1956 -0.3275 0.3171 0.3627 0.2997 -0.2513 0.3396 0.4295 0.3289 0.3220 -0.2067 -0.2606 0.3086 0.2342 -0.2755 -0.3006 -0.2145 0.2916 0.2431 -0.2284 -0.2718 0.2847 -0.2228 -0.2486 0.3429 -0.2434 0.2889 0.2927 0.2224 0.2850 0.2453 0.2609 0.3266 0.3089 0.3169 0.3992 0.3608 0.2966 -0.2206 0.2555 0.3020 -0.2435 0.3107 0.2745 0.2259 0.3307 0.2492 0.2480 0.3382 0.4301 -0.1796 -0.3261 -0.2371 -0.1979 0.2541 0.2938 0.3982 -0.2582 0.3046 0.3201 0.2564 0.2141 0.2583 0.2385 -0.2230 0.3068 0.2637 0.2676 -0.2751 0.3860 0.3706 0.2590 -0.2683 0.3703 0.2441 0.3185 0.2523 0.2559 0.3745 -0.2546 -0.2403 0.3559 0.2728 0.2987 0.2008 0.3790 0.2461 0.2916 0.2563 -0.2776 0.3199 0.2989 0.2800 0.2214 0.3683 0.3528 0.3035 0.2151 0.3465 -0.2257 -0.2307 -0.2339 0.4257 0.3223 0.2559 0.3635 0.2801 0.3013 0.2474 0.3021 -0.1991 0.2422 -0.2698 0.2983 0.2987 -0.2193 0.2470 0.2802 -0.2489 0.2826 0.2547 -0.3318 0.3447 0.2176 0.2621 0.4010 -0.2051 0.2903 0.4085 0.2521 0.2243 -0.2429 -0.2090 0.2302 0.2453 0.2690 0.3158 0.2777 -0.2247 0.1997 0.2377 0.4121 0.2138 0.4223 0.2625 0.3398 0.3646 0.4013 0.2327 0.2819 -0.2776 0.2577 0.2162 -0.1991 0.2395 0.2704 0.3637 0.3515 0.2421 -0.2788 0.2891 -0.2800 0.2552 -0.2439 0.2304 0.3221 0.3671 0.2536 0.2315 0.2236 0.3064 0.2934 0.2665 0.2305 0.2672 0.3126 0.2691 0.3110 -0.2430 0.2917 0.2433 0.2661 -0.1964 0.3148 0.3221 0.2018 0.4267 0.2653 0.2474 0.2897 -0.2345 0.2880 -0.2439 0.3066 0.3236 0.2627 0.2842 -0.3110 0.2620 0.2470 0.1934 0.2733 0.2186 0.2910 -0.1817 -0.2855 0.2383 0.2286 0.3037 0.2316 0.2781 0.3297 0.3095 0.3433 0.2076 0.2502 0.3419 0.3094 0.2858 -0.2671 0.3191 -0.2452 -0.2310 0.3415 0.3122 0.2746 0.2811 -0.2444 -0.2548 0.2571 -0.2655 0.2014 0.3423 0.2778 0.2538 0.4567 -0.2301 0.3446 0.2562 0.2687 0.2744 0.2614 0.4191 0.2947 0.4278 -0.2799 0.3141 0.3017 0.2541 -0.3088 0.2692 -0.2062 -0.2264 0.2866 0.2770 0.3484 0.2661 0.2963 0.2562 0.3135 0.1932 0.2989 -0.3272 -0.2297 0.2248 0.2535 0.3863 0.2000 0.2583 0.2579 -0.2622 0.2750 0.2146 0.2852 -0.2498 0.2675 0.3151 0.3233 0.2648 -0.2094 0.2665 0.3593 0.3671 0.2618 0.1772 0.2013 0.2455 -0.1929 0.4196 0.3027 0.2734 0.2427 -0.2633 0.2107 0.4300 0.1893 -0.2282 0.3572 -0.3440 0.3397 0.3489 -0.2590 0.2646 0.3125 0.2429 0.3439 0.3028 0.3330 0.3310 -0.2048 0.3314 0.2427 0.3398 0.2842 0.3193 0.2696 0.3039 0.4483 0.3485 0.2922 0.2439 0.2583 0.3700 0.3678 0.1978 -0.2476 0.2395 -0.2662 0.2552 -0.2150 0.3412 0.3319 0.4264 0.2314 -0.2779 -0.2756 -0.3300 0.2281 0.2648 0.3256 0.2675 0.3531 0.2539 0.3120 0.3123 0.3461 0.2364 -0.2615 0.3465 0.2966 0.3339 0.2757 -0.2206 0.3908 0.2518 0.2856 0.2851 0.3947 0.2791 0.2679 0.2323 0.2537 0.2146 0.2747 0.2860 0.3135 0.2388 0.2899 0.3604 0.3780 0.2433 0.2899 -0.2435 0.2644 0.3453 -0.2781 -0.2475 0.2433 0.3567 0.2839 -0.3268 -0.2466 0.3158 0.2635 0.2503 -0.2835 0.2155 0.3386 0.2787 0.2584 -0.1906 0.4317 0.3045 0.2689 -0.3213 0.2720 0.2727 0.3008 0.4409 0.2303 0.3360 0.2561 0.3626 0.2074 -0.2343 0.2127 -0.2452 0.3476 0.2260 0.3614 0.2471 0.3498 0.3235 0.2625 -0.2502 0.3417 0.2474 0.4088 0.2084 0.2995 0.2608 0.3805 0.3201 0.3467 -0.2057 0.2494 -0.2233 0.3208 0.2487 -0.2419 -0.2153 0.3172 0.3453 -0.2642 -0.2342 0.3215 0.2657 -0.2507 0.3620 0.2363 0.3157 0.2418 0.3750 0.2939 0.3548 0.3364 0.2991 0.3428 0.2523 0.2346 0.2447 0.3865 0.2788 0.3248 0.3147 0.2903 -0.2368 0.3003 0.2411 0.2939 -0.2136 0.3461 0.2180 -0.2753 0.2712 0.3290 -0.2505 0.2792 0.3037 -0.2043 0.2581 0.2591 0.2614 0.2536 0.2307 0.2797 0.3078 0.2883 -0.2136 0.2817 0.2816 0.2790 -0.2535 -0.2192 0.2815 0.2409 0.2782 -0.3104 0.3499 0.2228 -0.3105 0.3318 0.2829 0.3085 0.3833 0.3193 -0.2046 0.2256 0.3165 0.2887 0.3373 0.2416 -0.2468 0.3016 -0.2448 0.3454 0.2625 0.2779 0.2953 -0.2249 0.4392 -0.2850 0.2511 -0.2579 0.2527 0.2801 0.2539 0.2069 0.3375 -0.1882 0.3568 -0.2056 -0.2806 -0.2786 0.4395 0.3113 -0.2695 0.2746 -0.2022 0.4006 0.2305 0.2906 0.2594 0.3316 -0.2462 0.2952 -0.2192 0.2944 0.3143 0.3334 0.2826 0.2221 0.2585 -0.2651 0.2656 -0.2194 -0.2350 0.3838 -0.3354 0.3695 -0.2362 0.3713 0.3284 0.2704 0.3180 -0.2700 -0.2727 0.2914 -0.2638 0.2759 0.3053 -0.3100 0.2894 -0.2047 0.3075 0.2669 0.2420 0.2869 0.1917 0.3901 0.2795 0.3069 0.3055 0.2231 0.3379 0.3046 0.2082 0.1855 0.3633 0.2861 0.4124 -0.3384 0.3799 0.3780 -0.2345 0.2768 0.3290 0.2493 0.3359 0.3357 0.2174 0.3532 0.2667 0.3141 0.3714 0.2791 0.3603 0.2242 0.2535 0.3384 0.2149 0.4481 -0.2924 0.2939 -0.2337 0.2609 0.2645 0.2287 0.3030 0.2487 0.2542 -0.3029 0.3361 0.2058 0.2492" HIT_INDICES="221 262 352 383 571 678 778 825 1033 1200 1207 1511 1748 1785 1811 2192 2364 2390 2568 2856 2873 2952 3132 3279 3378 3506 3516 3929 4037 4275 4589 4670 4801 4836 4920 4938 5056 5211 5293 5401 5503 5558 5641 5667 5686 5773 5783 5815 5834 5931 6059 6087 6104 6113 6190 6221 6426 6477 6504 6628 6663 6720 6745 6783 6934 6937 6996 6998 7007 7138 7169 7279 7350 7366 7596 7676 7768 7772 7792 7894 7988 8032 8064 8090 8094 8107 8114 8136 8139 8177 8202 8222 8300 8365 8385 8580 8593 8653 8661 8701 8761 8778 8782 8831 8840 8857 8942 8959 8983 9224 9226 9285 9307 9388 9396 9405" ES_PROFILE="0.0075 0.0315 0.0469 0.0677 0.0670 0.0732 0.0788 0.0895 0.0808 0.0751 0.0864 0.0638 0.0471 0.0516 0.0573 0.0232 0.0108 0.0140 0.0002 -0.0262 -0.0236 -0.0280 -0.0436 -0.0560 -0.0635 -0.0744 -0.0726 -0.1149 -0.1246 -0.1488 -0.1817 -0.1898 -0.2034 -0.2068 -0.2156 -0.2173 -0.2298 -0.2459 -0.2540 -0.2647 -0.2746 -0.2793 -0.2869 -0.2883 -0.2889 -0.2967 -0.2962 -0.2979 -0.2983 -0.3068 -0.3184 -0.3192 -0.3189 -0.3176 -0.3235 -0.3244 -0.3435 -0.3460 -0.3458 -0.3558 -0.3562 -0.3587 -0.3578 -0.3582 -0.3702 -0.3664 -0.3685 -0.3644 -0.3610 -0.3703 -0.3688 -0.3754 -0.3776 -0.3738 -0.3923 -0.3943 -0.3973 -0.3909 -0.3861 -0.3897 -0.3919 -0.3887 -0.3840 -0.3785 -0.3706 -0.3637 -0.3560 -0.3498 -0.3415 -0.3366 -0.3303 -0.3233 -0.3220 -0.3189 -0.3108 -0.3199 -0.3094 -0.3033 -0.2916 -0.2830 -0.2758 -0.2638 -0.2503 -0.2408 -0.2270 -0.2137 -0.2066 -0.1919 -0.1775 -0.1799 -0.1566 -0.1367 -0.1119 -0.0813 -0.0402 0.0038" RANK_AT_ES="7767.0000" RANK_SCORE_AT_ES="-0.0587"/>
  <DTG RANKED_LIST="state2.rnk" TEMPLATE="na_as_pre_ranked" GENESET="gene_sets.gmt#HALLMARK_P53_PATHWAY" ES="-0.3901" NES="-1.5631" NP="0.0000" FDR="0.0153" FWER="0.1070" RND_ES="0.3175 0.3410 -0.1944 0.2954 0.1981 0.2634 0.1952 -0.2360 0.3459 0.3383 0.2794 0.3223 0.2292 0.2994 -0.3122 -0.2731 0.3556 0.4285 0.2495 0.2705 0.2739 -0.2198 0.2492 -0.2271 0.3463 0.2862 -0.2678 -0.2131 0.2870 0.3148 0.2499 0.2682 0.3455 0.3885 0.3807 0.2643 0.2711 0.2620 0.3141 -0.3126 0.2344 0.2270 0.3686 0.2672 -0.2429 0.2434 -0.3230 -0.3078 0.3180 -0.2335 0.3222 0.3153 0.2878 0.3508 -0.2613 0.2483 0.3062 0.3278 0.2814 -0.2584 0.2154 -0.2742 0.3623 -0.2785 0.3070 0.3487 0.2891 0.1882 0.2447 0.3196 0.2901 0.3354 -0.2212 0.2585 0.3064 0.2628 0.3432 0.2265 -0.2143 -0.2476 0.2861 -0.2152 0.3637 0.3543 0.3689 -0.2121 0.2924 0.3433 0.3693 0.2948 -0.3420 0.3776 0.3149 0.2456 -0.1942 0.2915 0.2128 -0.3015 0.2160 0.3555 0.2935 0.3208 0.3834 0.2409 0.2833 0.2662 -0.2296 0.3491 -0.2217 0.3153 0.2637 0.2654 0.2630 0.3079 0.3789 -0.2622 0.2495 -0.2576 0.2444 0.2134 0.2373 0.3278 -0.2057 0.2446 -0.2209 0.3255 0.2300 0.2221 0.3773 0.2232 0.2428 0.2347 -0.2617 0.3221 0.2519 -0.2282 0.2634 0.2543 0.3948 0.2741 0.2727 0.3543 0.2905 0.2608 0.2264 0.2312 0.2281 0.2946 0.3709 0.2269 0.2384 0.3690 -0.2264 0.2283 0.3046 0.2678 0.2900 0.1996 0.3355 0.1958 -0.2783 -0.2512 0.2238 -0.2459 0.2959 0.3502 0.2593 0.3732 0.2613 0.3702 0.2941 0.3262 0.2299 0.2688 0.2813 -0.2917 0.3199 0.2381 -0.2983 0.3632 0.3745 -0.3426 0.3609 0.3060 -0.1862 0.2057 0.3473 0.2642 0.3168 0.2889 0.3470 0.2394 0.3119 0.2378 0.2705 0.2800 0.2944 -0.1810 -0.3137 0.2519 0.2757 0.2250 -0.3034 0.2385 0.2128 0.2625 0.2263 -0.2205 0.2516 0.3506 0.3109 0.2952 0.4204 0.2844 0.2347 -0.2667 0.2661 0.3706 0.2533 0.2312 0.3508 0.2904 0.2411 0.3535 0.3353 0.2578 0.2663 0.3231 0.2938 0.2563 0.2251 0.3171 0.3776 0.2308 0.2638 0.3408 0.2604 -0.2654 0.2444 0.2075 -0.2328 -0.2040 0.3268 0.2630 -0.3043 0.2122 0.2026 0.2723 0.2943 0.2504 0.2997 0.2459 0.2408 0.3704 0.2770 0.3058 0.2273 0.3741 0.3349 0.2671 0.2918 0.2986 -0.2229 0.4058 0.2580 -0.2173 0.2414 0.3150 -0.2191 0.3106 0.2415 0.3312 0.2934 0.3895 0.3681 0.2078 -0.2817 0.3043 0.2574 0.2178 0.2417 0.2845 0.2491 0.2723 0.2387 0.3401 0.2792 0.3220 -0.2573 -0.2525 0.2342 -0.2713 0.2589 -0.2820 0.2729 0.2950 0.3126 0.2808 -0.3415 0.3560 -0.2661 0.3564 0.3304 0.2598 0.2935 0.2364 0.3393 -0.2183 0.3462 0.2504 0.3681 0.2169 -0.2258 -0.1979 0.3404 0.3151 0.3652 -0.1935 0.2943 0.1904 -0.2288 -0.2462 0.2152 0.2890 -0.2546 0.3512 0.3126 0.2406 -0.2088 0.2638 0.3258 0.2457 -0.2836 0.2550 0.4071 -0.2442 -0.2318 0.3033 0.3325 0.2263 0.3341 0.2951 0.3541 0.2902 0.3258 0.3193 0.2791 0.2936 0.3472 0.3694 0.1903 0.2194 -0.2759 0.2605 0.1821 -0.2540 0.3579 0.4298 0.2643 0.4257 0.2294 0.2361 0.2309 -0.2269 -0.2514 0.2977 0.3459 0.2450 -0.2596 0.2876 -0.1878 0.4273 0.2702 0.2885 0.2977 0.2552 0.3551 0.1846 0.2684 0.2827 -0.2243 0.3677 0.3098 0.2813 -0.1972 0.2739 0.2797 0.3800 -0.2793 -0.3038 0.3618 0.3416 0.2332 0.2142 0.3319 -0.2332 -0.2177 0.2522 0.2427 0.2857 0.2219 0.3040 0.2779 0.2910 -0.2324 0.2878 0.2021 0.2305 0.2362 0.3473 0.2825 0.2306 -0.2953 0.4200 0.2256 -0.2178 0.3409 0.2600 -0.3071 -0.2824 -0.2446 0.2960 0.2615 -0.3138 0.2473 -0.2712 0.2346 0.2473 -0.2323 -0.3275 0.3661 -0.2217 -0.2335 0.2899 0.2683 -0.2601 -0.2417 -0.3071 0.3058 0.2546 -0.2415 0.3198 -0.2089 0.3106 0.2672 0.2604 0.2418 0.2343 0.1834 0.2952 0.4460 0.2567 0.3268 0.1796 0.2117 0.2232 0.2466 0.1847 0.3400 0.3175 0.4142 -0.1987 -0.2830 0.3219 0.2452 0.3119 0.2415 0.2384 0.2909 0.2359 -0.2840 0.2707 0.2115 0.2625 0.3672 0.2217 0.2919 0.2566 0.2403 0.3189 0.3864 0.3815 0.3085 0.2713 -0.2610 0.3945 -0.2330 0.2931 0.2673 0.2412 -0.2137 0.3276 -0.2892 -0.2074 0.3636 0.2811 0.2340 0.3091 0.2918 0.2885 0.3600 0.2550 0.3047 -0.2083 0.2593 0.1965 0.3500 0.3394 0.2384 0.2290 0.2501 0.2673 -0.2689 0.2601 0.2899 0.2580 0.2904 0.2349 0.3248 0.2144 0.2379 -0.3143 0.2394 0.2857 0.2968 0.2306 0.2899 -0.2556 0.2823 0.2941 -0.2167 0.3146 -0.2322 0.2552 0.1668 0.2481 -0.1975 -0.2369 0.2735 0.2570 0.2776 -0.2816 -0.2232 0.2151 0.2771 0.2619 0.4132 -0.2928 0.3194 0.2917 0.3379 0.2330 -0.2461 -0.2405 0.2929 0.3667 -0.2646 0.2740 0.2015 0.1930 0.2561 0.2678 0.3102 -0.1804 0.2882 0.2723 0.2244 -0.2192 0.2648 0.2991 0.2681 -0.2283 0.2669 0.2301 0.3585 0.2727 -0.2223 0.3343 0.3072 -0.2762 -0.2586 0.3495 0.2973 0.3166 0.3285 0.4051 0.2504 0.3531 0.4416 0.3138 0.2557 0.3486 0.3559 0.2816 -0.2341 0.2587 0.2814 0.3805 0.3403 0.2385 0.2596 0.2315 -0.2582 -0.2382 0.3152 0.2639 0.2828 0.2745 0.2342 0.2851 0.2971 -0.2594 -0.2275 0.2408 -0.2336 -0.2314 0.3584 0.2561 0.2527 -0.2781 0.2164 0.3656 -0.1927 0.2553 0.2637 -0.2414 0.2408 0.2742 0.2882 0.3598 0.1868 0.2961 0.2921 0.2302 0.3081 0.3063 0.2853 0.2207 0.3083 -0.1985 0.3745 0.3138 -0.2803 -0.2756 0.3228 0.2981 -0.2966 -0.2178 0.2031 0.2179 0.2515 0.2340 0.3285 0.2846 -0.2746 0.2826 -0.2127 0.3205 -0.2107 0.2797 -0.2267 0.2457 0.2890 0.2653 -0.1996 0.3842 0.2599 0.2580 0.2329 -0.2651 0.2452 0.2855 0.2442 0.3374 -0.2233 0.3216 0.3434 0.2863 -0.3061 0.2556 0.3898 0.2750 0.2378 -0.2169 0.2692 -0.2442 -0.2509 0.3259 0.2755 0.2645 0.3011 -0.2572 0.2121 -0.2377 0.3122 0.2512 -0.2990 0.3192 0.2530 0.2588 0.3747 -0.2365 0.3584 0.3864 0.2851 0.2512 0.2814 0.2978 0.2786 0.2932 0.2864 0.2379 0.3007 0.2435 0.2750 0.2598 0.2024 0.2575 0.4089 0.2619 0.3583 0.2316 0.3391 0.3388 0.2972 0.3263 -0.2612 0.3904 0.3935 0.2948 0.4400 0.2070 0.2379 0.2923 0.3881 0.3323 0.3548 0.3371 -0.2358 0.2483 0.2243 0.2564 0.3507 0.2776 -0.3092 -0.2630 0.2460 0.3233 0.3232 0.3060 0.3239 0.3262 0.2856 -0.2206 0.3478 0.2446 0.3301 0.2185 0.2722 -0.2904 0.2443 0.2662 -0.2073 0.2429 0.2342 0.2621 0.2740 0.3183 0.3067 0.3179 0.3928 0.3102 -0.2491 0.2192 0.2670 0.3148 0.2829 0.2402 0.2528 -0.2526 0.2347 0.2074 0.3940 0.3114 0.2367 -0.3477 -0.2721 -0.2025 0.3252 -0.2909 0.2391 0.3776 0.3454 0.2727 0.3520 0.2303 0.2431 0.3156 0.3258 0.2438 0.2404 0.1942 0.3023 -0.2502 0.2716 0.3069 0.3091 -0.2260 0.3020 -0.2329 0.2557 0.3194 0.2627 0.3452 -0.3379 0.2858 0.2433 0.2915 0.2418 -0.2317 0.3576 -0.2331 0.3509 0.3082 0.2968 0.3282 -0.2296 0.3167 0.2097 0.2485 0.2655 0.2492 0.2644 0.2546 -0.2170 0.2372 -0.3051 -0.2446 0.2902 -0.2416 0.3562 0.2215 0.2646 -0.2615 0.3289 0.2343 0.4220 -0.1894 0.3087 0.3307 -0.1924 0.2878 0.3141 0.2184 -0.3370 0.2248 0.2503 -0.2694 -0.2566 0.2145 0.1977 -0.2546 0.1833 0.2761 0.2184 -0.1971 0.3267 -0.2205 0.2469 -0.2383 -0.2156 0.2499 0.2781 0.2811 0.3867 0.2485 0.3185 0.3279 0.2821 0.2673 -0.2245 0.2299 0.2765 0.2788 0.2416 0.3809 0.2914 0.3058 0.2119 0.2814 0.2932 -0.3428 0.2560 0.2435 -0.2349 0.2264 -0.2918 0.2629 0.2516 -0.2372 0.2375 0.2637 0.2852 -0.2043 0.3646 0.2856 0.4385 0.3239 0.2479 0.3169 0.3365 0.2600 0.3370 0.2741 0.2583 0.2440 -0.2762 0.3932 0.2513 0.2564 0.2580 -0.2142 0.1981 0.2728 0.3273 0.2146 0.2243 0.1923 0.2501 -0.2541 0.1821 0.2343 0.3035 0.2862 -0.3582 0.2466 0.2384 -0.2201 0.2167 0.2534 -0.2189 0.2780 0.2947 0.2919 0.3052 -0.2247 0.2831 0.2053 0.2017 0.3344 0.2880 -0.2108 0.3636 -0.2756 0.2257 0.2616 0.2092 0.2567 0.2629 0.3686 0.2675 0.2921 0.2518 0.3411 0.2857 0.2581 0.3345 0.3705 0.2173 0.3486 -0.2906 0.2670 0.4309 0.2946 0.3112 0.4043 0.4035 0.2087 0.2216 0.2511 0.2145 0.3839 -0.2072 0.2406 0.2772 0.2412 0.3072 0.2788 -0.2214 0.3559 0.3183 0.3675 0.3083 0.2833 -0.2549 0.2449 -0.1972 -0.3305 0.2163 0.3531" HIT_INDICES="16 153 227 260 343 418 708 828 985 1164 1294 1370 1430 1477 1526 1554 1748 1791 1805 1827 2020 2127 2188 2226 2320 2605 2608 2841 2960 3009 3320 3495 3686 3878 3977 3989 4062 4110 4128 4256 4389 4473 4483 4506 4592 4622 4691 4813 4841 4843 4847 4924 5041 5088 5161 5262 5352 5535 5601 5623 5656 5714 5735 5966 5983 6018 6040 6125 6212 6249 6362 6385 6433 6536 6547 6574 6607 6737 7004 7057 7139 7169 7222 7371 7419 7421 7474 7538 7542 7570 7573 7590 7647 7723 7726 7783 7963 8150 8151 8156 8159 8169 8365 8399 8486 8495 8497 8601 8613 8616 8707 8743 8763 8795 8803 8819 8836 8861 8934 8987 9025 9026 9040 9084 9136 9239 9261 9268 9276 9279 9301 9320 9356 9373 9412" ES_PROFILE="0.0522 0.0655 0.0815 0.1004 0.1114 0.1212 0.1037 0.1031 0.0974 0.0879 0.0830 0.0834 0.0853 0.0883 0.0909 0.0956 0.0816 0.0837 0.0889 0.0931 0.0782 0.0723 0.0710 0.0722 0.0670 0.0405 0.0443 0.0228 0.0133 0.0112 -0.0197 -0.0362 -0.0547 -0.0737 -0.0828 -0.0825 -0.0890 -0.0928 -0.0934 -0.1060 -0.1194 -0.1276 -0.1279 -0.1296 -0.1382 -0.1408 -0.1478 -0.1605 -0.1633 -0.1632 -0.1633 -0.1714 -0.1838 -0.1887 -0.1961 -0.2065 -0.2155 -0.2343 -0.2404 -0.2417 -0.2441 -0.2492 -0.2502 -0.2735 -0.2737 -0.2759 -0.2765 -0.2839 -0.2913 -0.2933 -0.3033 -0.3035 -0.3064 -0.3150 -0.3137 -0.3141 -0.3150 -0.3261 -0.3514 -0.3535 -0.3586 -0.3580 -0.3597 -0.3714 -0.3721 -0.3679 -0.3690 -0.3711 -0.3667 -0.3649 -0.3603 -0.3572 -0.3583 -0.3612 -0.3562 -0.3569 -0.3702 -0.3834 -0.3766 -0.3703 -0.3637 -0.3578 -0.3709 -0.3664 -0.3671 -0.3593 -0.3508 -0.3525 -0.3442 -0.3350 -0.3345 -0.3278 -0.3192 -0.3115 -0.3011 -0.2914 -0.2816 -0.2722 -0.2674 -0.2596 -0.2498 -0.2359 -0.2231 -0.2130 -0.2027 -0.1949 -0.1774 -0.1581 -0.1387 -0.1186 -0.1000 -0.0796 -0.0579 -0.0315 0.0030" RANK_AT_ES="8149.0000" RANK_SCORE_AT_ES="-0.0744"/>
  <DTG RANKED_LIST="state2.rnk" TEMPLATE="na_as_pre_ranked" GENESET="gene_sets.gmt#HALLMARK_APOPTOSIS" ES="-0.3828" NES="-1.4832" NP="0.0081" FDR="0.0275" FWER="0.1980" RND_ES="0.2658 0.3517 -0.2407 0.2863 0.2426 0.2437 -0.2800 0.3288 0.2621 0.2347 0.3156 0.2016 0.2814 0.3262 0.2441 0.2543 -0.2338 0.3399 0.3477 0.2125 -0.3230 0.3038 0.1999 0.2920 -0.2540 0.2870 0.3155 0.2281 0.4714 0.2746 0.3792 0.3641 0.2775 0.3790 -0.3318 0.3244 0.2367 -0.2094 0.3448 0.3341 0.3602 0.3622 0.3675 0.2731 0.2728 0.2758 0.3514 -0.2484 -0.2283 0.2264 0.2284 0.3768 -0.2382 0.2695 -0.2107 -0.2398 -0.3557 0.3304 0.4304 0.2546 -0.2460 0.2540 0.2923 0.2038 0.2917 -0.2849 -0.2227 0.3859 0.3158 0.3346 -0.2007 0.3376 -0.2727 0.3232 -0.2779 -0.2730 0.3564 -0.2462 0.2813 -0.2273 0.2410 0.3333 0.2518 0.3317 0.2541 0.2793 0.2744 0.2488 0.2491 0.3315 -0.3481 0.3071 -0.2740 0.2961 0.3051 -0.3389 -0.2242 0.2155 0.3115 0.2349 0.2619 0.3262 0.2724 0.2865 0.2709 0.2269 0.2871 0.3477 0.3627 0.3299 -0.2745 0.3231 0.3082 0.2190 0.2182 0.2713 0.2229 0.2378 -0.3260 0.2862 0.2969 -0.2713 0.2599 0.2725 0.4115 0.4074 -0.2410 0.1978 0.2685 0.2840 0.2750 -0.2602 0.2348 0.2230 -0.3172 0.2147 0.2832 0.3298 0.2419 0.3444 0.2324 0.2916 -0.2619 0.3629 -0.2533 0.3185 0.3070 0.2902 0.2520 0.2999 0.3449 0.2384 -0.2629 -0.2087 0.3872 0.2952 0.2299 -0.2197 0.1803 0.2277 0.2508 -0.1756 0.3208 0.2610 0.2727 0.2234 0.2753 -0.2788 -0.2645 0.2845 0.2927 0.2490 0.2772 0.2312 0.2632 -0.2632 0.2664 0.3933 0.2054 0.3493 0.2250 -0.2650 -0.2279 0.3932 0.2513 0.2851 -0.2685 0.2929 0.2913 0.2356 0.3025 0.2969 0.3156 0.2123 0.3567 0.3398 0.4234 -0.2474 -0.2567 0.3200 0.3142 0.3233 0.2504 0.3169 0.3133 0.2371 0.3493 0.2582 -0.2602 0.2235 0.2634 0.3013 -0.3145 0.2461 0.3055 0.1787 0.3002 -0.3410 -0.2520 0.3712 0.3337 0.4818 -0.2789 0.3410 0.3376 0.3941 0.2248 0.3143 0.4562 0.2817 0.2152 0.2952 0.3067 0.2648 0.2330 0.3119 0.2739 0.2324 0.2400 0.2773 -0.2639 0.2946 0.4057 -0.2410 -0.3090 0.2474 0.3090 0.2264 -0.2252 -0.2799 0.3476 -0.2353 0.2102 0.2195 -0.2340 0.2845 0.3429 0.2619 -0.3198 0.4169 -0.2590 0.2622 0.3524 -0.2088 -0.2361 0.3280 0.2791 0.2827 0.3852 0.3761 0.3164 0.3869 0.2884 0.2650 -0.2456 0.2385 0.3450 0.2458 0.2249 -0.2814 0.3116 -0.2065 0.2682 0.3154 0.3627 -0.2440 0.3124 0.2781 0.2359 0.3704 0.3840 0.3687 0.2912 0.3918 0.2346 0.2836 0.3775 0.2132 0.2302 0.2478 -0.2327 0.3943 0.2977 0.2602 -0.2492 0.2730 0.3228 -0.3328 0.2127 0.2549 0.3016 0.3160 -0.3261 0.4008 0.3412 -0.2545 0.3167 0.3515 0.2677 0.2185 0.3384 0.3294 0.2075 -0.2248 0.2866 0.3923 0.3569 0.3246 0.2737 0.4150 0.2782 0.4132 -0.2176 -0.2372 0.2697 0.2683 -0.2304 0.2828 0.2659 0.3044 0.2307 0.3072 -0.2424 -0.2469 0.2374 0.3321 0.2491 0.2701 0.3041 -0.2296 -0.2362 0.2918 0.3702 0.3289 0.3095 -0.1772 0.2327 -0.2063 0.1844 0.2866 0.2982 0.4443 -0.2558 -0.1756 -0.2097 0.2686 0.2617 -0.2741 0.2944 0.2034 0.2318 0.3192 0.2898 0.2693 -0.2634 0.3879 0.3547 0.3092 0.2677 -0.2871 -0.2916 -0.3284 0.2837 -0.2515 0.3235 -0.1817 0.3302 -0.2310 0.3776 0.2069 0.2877 0.2274 -0.1881 -0.2382 -0.2481 0.2538 0.3452 -0.2497 0.2891 -0.2324 -0.3514 0.2368 0.2034 -0.2633 0.2260 0.3089 0.2173 0.3385 0.2183 -0.2720 -0.2952 0.2559 0.2775 0.3085 0.3022 -0.3320 0.3016 0.2214 0.3499 -0.2396 0.4050 0.3276 -0.2234 0.3259 0.2413 0.2279 -0.2296 -0.2414 -0.2826 0.4368 -0.2196 0.2654 -0.2175 0.2593 0.3842 0.2326 0.2802 0.3205 0.2236 -0.2020 -0.3598 0.2950 0.2874 -0.2917 0.2168 0.1875 -0.2148 -0.2157 -0.2609 0.2922 0.3265 0.2344 -0.1996 -0.2646 0.2708 0.2629 -0.2601 0.3467 0.2566 -0.2118 0.2497 -0.2899 -0.2238 0.4123 0.2816 -0.3250 0.3836 0.2136 -0.2424 -0.2940 0.3317 -0.2623 0.2774 0.3345 0.1982 -0.2720 0.3585 -0.2871 0.2807 -0.3623 0.2171 0.2045 0.2675 0.3306 0.2216 -0.3382 0.3213 0.2775 0.2285 0.2865 0.1966 -0.2470 -0.3575 0.2492 0.2403 0.3624 -0.2637 -0.1942 0.2932 -0.2300 0.3878 -0.2357 0.3018 0.3016 0.2150 0.2099 -0.3071 0.2300 -0.2794 0.3174 0.2041 0.2391 0.2620 0.3029 0.3474 -0.2780 0.3266 0.2391 -0.2173 -0.2297 -0.2507 0.3102 0.2987 -0.3100 0.3091 0.2544 -0.2296 0.3297 -0.2493 0.2970 -0.2130 0.3043 0.2624 0.3709 0.2491 0.2634 0.4486 0.2326 -0.2839 -0.2399 0.2503 0.3536 0.2542 -0.2186 0.2551 0.3608 0.3130 0.2895 0.4185 0.2413 -0.2845 -0.1906 -0.2790 0.3813 0.2658 0.3905 0.2557 0.2732 0.3341 0.3792 0.4415 0.4001 0.3202 0.2574 -0.2318 0.2144 -0.2468 0.3340 0.2635 0.2485 0.3001 -0.3735 0.3023 0.2677 0.2493 0.3083 0.3126 -0.3555 0.2408 0.2954 -0.2682 -0.2228 0.2567 0.3348 0.2591 0.2904 0.3484 0.2906 -0.2931 0.2655 -0.2229 0.3047 -0.2832 0.2841 0.2431 0.3245 0.2156 0.3048 0.3824 -0.2065 0.2886 0.3249 0.3704 0.3818 0.3684 0.3517 -0.2148 -0.2798 0.2785 -0.2850 -0.2263 0.3823 0.2666 0.4074 0.3901 0.2578 0.2920 0.2783 0.3770 0.3011 -0.3367 0.2818 0.3132 0.3181 0.3826 0.3293 0.2313 0.2674 0.3956 0.2944 -0.1916 0.2447 -0.2634 0.2197 -0.2424 0.3087 -0.2645 0.3823 0.2994 0.2991 0.2689 -0.3135 0.3295 -0.2070 0.2077 0.3006 0.2768 0.2366 0.2630 0.3170 0.2950 0.2354 0.2911 0.2184 0.2901 -0.2586 0.3072 0.3027 -0.2404 0.2749 0.3764 -0.2276 0.3452 -0.2061 -0.2784 0.2913 0.3170 0.3975 0.5121 0.3116 0.3291 0.2304 0.3113 0.3086 0.3135 0.2624 0.3411 0.3830 0.2555 0.2819 -0.2558 0.2056 0.2763 0.3089 0.3929 0.3359 -0.2576 0.2960 0.2510 0.2639 0.2975 -0.2872 0.2619 0.1796 0.2626 0.3079 -0.2311 -0.2317 0.2451 0.2424 0.3824 0.3683 0.3091 0.3871 0.4070 0.3717 0.3252 0.3487 0.2521 0.4149 0.3288 0.3381 0.2678 0.2255 -0.2218 -0.2738 -0.2712 -0.2476 0.2544 0.3556 0.3396 0.3449 0.2454 0.2858 0.2266 0.3953 0.3808 0.2736 -0.2731 0.4164 0.2830 -0.2618 -0.2174 0.3583 0.2152 -0.2327 -0.2265 0.4005 0.3321 0.3133 -0.3301 0.3158 0.2886 0.2677 -0.2509 0.3598 0.2483 0.3557 0.2699 0.3909 0.2647 0.2668 0.2570 0.2619 0.3825 0.2288 0.2132 0.2542 0.4432 0.2487 0.3126 0.2777 0.3835 0.2254 0.2821 0.2320 -0.3075 -0.2329 -0.2816 0.2608 0.2265 0.2502 0.3369 0.3102 0.4164 0.3891 -0.2354 0.2888 0.2772 0.2915 0.2413 0.2257 0.2845 0.3817 -0.2758 -0.2534 0.3091 0.2694 0.2168 0.3854 0.3230 0.2800 0.3903 0.2741 -0.2226 -0.2715 0.2944 0.2519 -0.3386 0.2674 -0.2555 0.2966 0.2957 0.2875 -0.3005 -0.2409 0.3232 0.2778 -0.3398 -0.2286 -0.2066 0.3630 0.2677 0.2894 0.2264 0.2052 0.4085 0.2864 0.2716 0.3112 0.3370 0.2889 0.2828 0.4127 0.2854 -0.3235 0.3760 0.3858 0.2780 -0.3993 0.2876 -0.2719 -0.3635 0.2915 0.3980 -0.1891 0.2819 -0.2665 0.3755 0.2188 0.3918 0.4009 0.3334 0.3571 0.3884 0.2793 0.2419 0.2211 0.3489 -0.2382 0.2885 0.2761 0.1884 0.3862 0.3773 0.3664 0.2263 0.2155 0.2974 -0.3097 0.2502 -0.2925 0.3477 0.2627 -0.2443 0.3485 0.2739 -0.2490 0.2218 0.2652 0.2960 0.3258 0.2194 0.3449 0.2760 0.2640 0.3011 -0.3300 0.2590 0.2342 0.2910 -0.2590 0.4454 0.3034 0.3415 0.3816 0.2461 -0.1805 -0.2085 0.2249 0.2542 0.2582 0.2591 0.3761 0.2752 0.3487 0.2335 0.3060 0.3072 -0.3089 0.2678 0.2677 -0.2277 0.2726 0.3244 0.2919 0.4315 -0.2028 0.2097 0.2346 0.3322 0.3202 0.3110 0.3344 0.2488 -0.2302 -0.2224 0.2997 0.2295 0.3201 -0.2469 0.2469 0.3027 0.3820 0.3017 0.3083 0.2452 0.3264 0.2284 -0.1848 0.2331 0.2289 -0.2630 0.3898 0.3264 0.2858 -0.2429 0.2358 0.2617 0.2727 0.3329 -0.2615 0.2851 -0.2166 0.3297 0.3696 -0.2115 0.3374 -0.3217 -0.2815 0.3194 0.3091 0.2136 0.3317 0.2501 0.2880 -0.2499 0.2406 -0.1753 0.3080 0.1931 0.3265 -0.2767 0.3380 0.2440 -0.2620 0.2767 0.3174 0.1872 0.2757 -0.3945 0.2911 0.2219 0.3437 0.2785 0.3867 0.2922 0.3419 0.4353 -0.2317 0.2171 0.3889 0.2455 0.3538 0.2605 -0.2458 0.1871 0.3386 0.3052 0.3145 0.2802 0.3416 -0.2266 0.3262 -0.2069 0.2646 0.3405 0.3125 0.3184 -0.2416" HIT_INDICES="4 15 92 173 227 382 425 513 519 840 1028 1083 1508 1543 1617 1694 1729 1739 1749 1791 1805 2028 2161 2690 2794 2869 3006 3024 3134 3267 3357 3366 3567 3629 3729 4019 4228 4493 4506 4543 5044 5245 5371 5447 5510 5617 5750 5757 5931 5967 6195 6433 6473 6623 6688 6737 6942 7048 7098 7265 7309 7482 7558 7563 7568 7580 7726 7741 7761 7873 7900 7902 7931 7945 7963 8124 8200 8230 8369 8485 8636 8720 8779 8790 8921 8923 8987 9017 9026 9084 9107 9130 9145 9150 9156 9238 9239 9279 9301 9307 9308 9379 9387 9407 9412 9430" ES_PROFILE="0.0684 0.1171 0.1408 0.1569 0.1732 0.1742 0.1859 0.1914 0.2058 0.1827 0.1724 0.1761 0.1378 0.1412 0.1402 0.1385 0.1412 0.1465 0.1518 0.1535 0.1581 0.1397 0.1304 0.0774 0.0696 0.0648 0.0530 0.0540 0.0449 0.0331 0.0258 0.0272 0.0076 0.0029 -0.0060 -0.0357 -0.0570 -0.0847 -0.0854 -0.0887 -0.1422 -0.1633 -0.1762 -0.1836 -0.1895 -0.2000 -0.2131 -0.2127 -0.2300 -0.2324 -0.2550 -0.2784 -0.2805 -0.2942 -0.2986 -0.3012 -0.3201 -0.3282 -0.3302 -0.3443 -0.3451 -0.3594 -0.3631 -0.3592 -0.3552 -0.3520 -0.3628 -0.3594 -0.3566 -0.3633 -0.3608 -0.3556 -0.3533 -0.3493 -0.3456 -0.3567 -0.3582 -0.3548 -0.3623 -0.3667 -0.3740 -0.3734 -0.3696 -0.3606 -0.3630 -0.3517 -0.3461 -0.3365 -0.3246 -0.3171 -0.3055 -0.2935 -0.2802 -0.2658 -0.2514 -0.2429 -0.2256 -0.2111 -0.1941 -0.1750 -0.1552 -0.1363 -0.1091 -0.0780 -0.0428 0.0011" RANK_AT_ES="8719.0000" RANK_SCORE_AT_ES="-0.1130"/>
  <DTG RANKED_LIST="state2.rnk" TEMPLATE="na_as_pre_ranked" GENESET="gene_sets.gmt#HALLMARK_INTERFERON_ALPHA_RESPONSE" ES="-0.4213" NES="-1.4666" NP="0.0101" FDR="0.0284" FWER="0.2140" RND_ES="-0.3721 -0.3460 0.4719 0.3450 0.3250 0.3493 0.2757 0.5180 0.3229 0.3506 -0.2361 0.3590 0.2114 0.2517 0.3531 -0.2690 0.3011 -0.3161 0.3663 -0.2350 0.2630 0.3784 -0.2874 0.2674 -0.3132 0.2667 0.3299 0.3590 0.3759 0.4272 0.4279 0.2248 0.2648 0.4412 -0.3851 0.2907 -0.3672 0.3660 0.3955 -0.2999 0.5409 0.3607 -0.2498 0.3156 0.3950 0.3081 -0.2465 0.2733 0.4333 -0.2494 0.4661 -0.3239 0.2749 0.2261 0.3605 0.3299 0.2718 -0.2677 0.3532 -0.3029 0.3179 0.4376 0.2717 0.2697 -0.2866 0.3951 0.4457 0.2960 0.2483 -0.2588 0.2744 -0.3736 0.3820 -0.2437 0.3217 0.3912 0.3225 0.2152 0.3076 0.3540 0.4593 0.3049 0.3506 0.3048 0.4111 -0.2423 0.2534 -0.2938 -0.3048 0.2453 -0.3905 -0.2511 0.3395 0.4852 0.2829 0.3343 -0.4052 0.3735 0.2886 0.4002 0.3390 -0.3199 0.3603 -0.2755 0.3803 -0.2775 0.2247 -0.2687 -0.2260 0.2833 0.2638 -0.2372 0.2768 -0.2551 0.1705 -0.2308 0.3477 0.4047 0.3871 0.3184 0.2651 0.2583 0.1954 0.3898 -0.3336 0.3026 0.2431 0.2816 0.3222 -0.2222 0.4782 0.2604 -0.2868 -0.3022 -0.2123 0.3308 0.2213 0.2634 0.3100 0.2355 -0.3344 -0.3318 0.2748 -0.2935 0.2172 -0.2747 0.2845 0.2289 -0.2737 0.3511 0.2768 -0.2173 0.2835 0.4029 -0.3557 0.2381 0.4399 -0.2653 -0.2430 0.2817 -0.3027 0.4546 0.3480 0.2764 0.4428 0.3058 0.2828 0.2184 0.3778 0.4107 0.2410 0.3509 0.2928 -0.4154 0.3204 0.3093 0.2202 0.3047 0.2555 -0.2906 0.4355 -0.2959 -0.2798 -0.2372 0.3029 -0.3214 0.2503 0.3060 0.2645 -0.2705 0.2804 0.2375 0.2576 0.4382 0.3095 0.4833 0.3281 0.3793 0.2413 -0.2711 0.2758 0.2458 0.2429 0.4072 0.3896 -0.2272 -0.2542 0.2983 0.4470 -0.3006 0.2339 0.2933 0.3010 0.2586 0.2832 0.2969 0.4806 0.2951 -0.3294 0.2998 0.3050 -0.2831 0.3535 -0.2827 0.2155 -0.2527 0.3621 -0.3106 -0.1954 0.4221 0.3515 -0.2606 0.2725 0.2561 -0.1891 0.3168 -0.2290 0.4324 0.4332 0.2398 0.2543 0.3655 0.3088 -0.3026 0.2550 0.3766 -0.1991 0.2565 -0.2547 0.3445 0.3529 0.3612 0.4159 -0.3134 0.2355 -0.2954 0.2239 -0.2198 0.3076 -0.2110 -0.2346 -0.2798 0.3051 -0.2895 0.3636 0.3179 0.2368 -0.3992 0.2289 0.2554 -0.2272 0.2368 0.3458 0.3851 0.3569 -0.3383 -0.2763 0.2952 0.4036 -0.2261 0.2803 0.3070 0.3789 -0.2311 0.3112 -0.3208 0.4226 0.2551 0.2500 -0.3235 -0.2913 0.2539 0.2430 0.2634 -0.2832 -0.2880 0.2592 0.3363 0.5155 0.4534 0.3764 0.2856 -0.3569 -0.2863 0.3376 -0.2911 -0.3179 0.4859 0.2573 -0.2456 0.2254 0.2842 0.3812 0.4236 0.2827 0.3456 -0.2716 -0.3316 -0.2162 -0.3526 -0.2409 -0.2108 -0.3947 0.5153 0.2718 -0.3133 0.3421 0.4349 -0.2668 0.3275 0.3477 0.3989 0.3582 0.4378 0.2678 0.3286 0.3067 -0.4032 0.3009 0.2981 0.1959 0.2555 0.3851 -0.2605 -0.3148 -0.3081 -0.2660 0.2859 -0.4648 0.3084 0.2601 0.2865 0.2445 0.3269 0.2744 0.3234 -0.2827 0.3314 -0.2628 0.4331 0.3381 -0.4201 -0.2874 0.2505 0.3566 0.2751 0.5388 0.2976 0.3119 0.3444 -0.2785 0.3042 -0.2879 0.5256 -0.3312 0.2863 0.3692 -0.2621 0.3854 0.3200 0.3929 -0.2118 0.4726 0.3158 0.4148 0.2407 -0.3548 -0.2141 0.4278 0.2843 0.1984 -0.3117 -0.2447 0.4362 -0.2662 0.4174 -0.2106 0.3484 -0.3576 0.4310 0.2619 0.2106 0.3437 0.2265 0.2403 -0.2494 0.3147 -0.2412 -0.2710 0.3857 0.2911 0.2819 -0.2283 -0.2975 0.3223 0.3533 0.3068 0.3769 0.3652 0.3640 -0.3580 -0.3971 0.3919 0.2668 0.2240 -0.3290 -0.3502 0.3367 -0.2650 -0.2028 0.3305 0.2593 0.2415 0.2893 0.3040 -0.1802 0.3891 -0.3251 0.2808 -0.3871 0.3466 0.2706 0.2588 -0.2889 -0.3251 0.4161 0.4215 -0.2678 0.2836 0.2659 0.3243 -0.3532 0.4039 0.3980 0.3670 0.1758 -0.2458 0.3096 0.3114 0.4404 0.3144 -0.2796 -0.2520 0.3450 0.4107 0.3408 -0.2783 -0.2878 -0.2205 -0.3193 0.3545 -0.3174 -0.3281 0.2412 -0.2750 -0.3146 0.3346 -0.3266 -0.2243 0.3965 0.2218 0.3218 0.4082 -0.1885 0.2991 -0.2074 0.3967 -0.2610 -0.2783 0.2411 -0.2809 0.2219 0.3208 0.3616 0.2811 0.3339 0.3607 0.2572 0.3030 0.4076 0.3313 0.2660 0.2400 0.3100 0.3339 -0.2685 -0.2380 0.2955 0.2988 0.3048 0.3612 -0.3076 0.3812 0.2802 -0.2925 0.2182 0.3413 0.2138 0.2925 0.2471 0.2904 -0.2609 -0.2983 0.4467 -0.2190 0.3071 0.4029 0.3597 -0.2935 0.2333 0.3567 0.2960 0.3560 0.4135 0.3203 0.2889 0.4207 0.3308 0.3542 -0.2825 0.2910 -0.3956 -0.2569 -0.2969 0.3340 0.4362 0.3881 -0.2149 0.3919 0.5084 0.2433 0.3411 0.4210 0.3308 0.3300 -0.2875 -0.3081 0.3217 -0.2883 0.2877 0.3037 -0.4277 -0.3505 0.3628 0.2431 0.2413 0.3550 0.4246 0.2625 0.3872 0.3903 0.2672 0.3111 0.3362 -0.2688 0.2693 0.3619 0.3874 -0.2781 0.3769 0.2911 0.3236 -0.3622 -0.2743 0.3248 0.3955 0.3727 0.2447 0.3593 0.3702 0.2921 0.3302 0.2337 0.2949 0.3550 0.3160 0.3943 0.3749 0.3075 0.2829 0.4989 0.3159 0.2507 0.2202 0.3239 0.3610 0.3419 -0.2170 0.3090 -0.2935 0.3368 0.3886 -0.3105 0.3171 0.2241 -0.2249 -0.2142 0.3594 0.2510 -0.2888 0.2332 0.3307 0.2103 -0.2600 -0.2201 0.2932 0.2304 0.2912 0.3191 -0.2027 0.3078 0.3786 0.2661 0.3224 -0.3309 -0.2472 0.2840 0.3393 0.4157 0.3392 0.4330 -0.2951 -0.2642 0.4255 -0.2118 0.2380 0.4592 0.3848 0.2331 -0.3201 0.2398 0.3564 -0.2718 0.4192 -0.3491 0.2130 0.2732 0.2349 0.2428 0.2630 -0.2687 0.2961 0.3669 0.4017 0.2450 0.3467 0.3689 0.4101 -0.2356 -0.3709 -0.3435 0.3876 0.3116 0.3217 0.2623 0.2740 -0.2747 0.2757 -0.2648 0.5218 0.1932 0.3917 -0.2215 0.2634 0.4420 0.3960 -0.2323 0.2970 -0.2531 0.2715 -0.1637 0.2933 0.2839 0.3570 0.3823 -0.2581 0.4895 -0.2970 0.2456 0.2431 0.3772 0.2989 0.2780 0.4259 0.3780 0.2479 0.3332 0.3689 -0.4484 0.2556 0.3381 0.2588 -0.3136 -0.2783 -0.2359 -0.2377 0.3116 -0.3042 0.2243 0.3043 0.2552 -0.2694 -0.3035 0.2291 0.4800 0.3339 -0.3262 0.3233 0.3280 0.3533 0.3919 0.2534 -0.4056 0.3020 0.3748 -0.2839 -0.2980 0.2481 0.4784 -0.2625 0.3202 0.3547 0.2689 0.4557 0.2921 0.2606 0.3570 0.2848 0.4680 -0.3708 0.2462 0.2541 -0.2882 0.2985 0.2473 0.2769 0.4528 -0.2541 0.2371 0.2616 0.2687 -0.2905 -0.3348 -0.3327 -0.2909 -0.4063 0.5056 0.3101 0.3285 0.5164 0.3610 0.2551 0.2788 -0.2541 -0.2630 0.2774 0.1661 -0.2580 0.3068 0.3131 0.3564 0.3320 -0.3153 0.3099 0.3636 0.4869 0.3614 -0.2723 0.2421 0.3970 0.4391 0.2932 0.3817 -0.2625 0.5613 0.3641 0.3974 0.2248 -0.2538 -0.3068 0.3058 0.2549 -0.3761 0.3817 -0.3249 -0.3051 0.3659 0.4036 0.3108 -0.4013 0.3172 -0.2640 -0.3192 0.4452 0.2729 -0.3542 0.2271 0.2674 0.2242 -0.3072 0.4229 0.3689 0.3106 -0.3586 0.3870 0.3903 0.2803 0.4093 -0.2822 0.2780 -0.2581 0.4049 0.3788 0.3584 0.1762 -0.2597 -0.2778 0.3157 0.3293 0.2446 0.2324 0.4130 0.2792 0.3296 0.2395 0.2319 -0.3018 0.2552 0.2738 -0.3413 -0.2856 0.2508 0.3045 0.2881 0.3600 0.4268 -0.2725 -0.2925 -0.3027 0.3977 0.3834 -0.3516 0.3398 0.3741 0.2655 0.3732 0.3268 -0.2276 0.2911 0.4001 0.3764 -0.2440 0.2055 0.4072 -0.3301 0.3185 0.3624 0.3503 0.2708 -0.2515 0.5366 0.3622 -0.2163 0.3324 -0.2784 0.1988 0.3778 0.3119 0.2482 0.2925 0.3574 0.4005 0.2377 0.3126 0.2876 0.3610 0.2533 0.3766 0.2945 0.3601 -0.3456 0.2978 -0.2652 0.2655 0.2380 0.4552 0.2819 0.2988 -0.2774 0.2621 -0.2939 0.3019 0.3178 0.3480 0.3758 0.2707 0.2957 0.4072 -0.2733 0.4455 0.3227 0.2578 -0.2631 -0.2583 0.4145 0.3183 0.3349 -0.3687 0.1982 0.3105 0.3526 -0.3423 0.2874 0.3008 0.2760 0.3647 0.2684 -0.2466 -0.2899 0.2558 -0.3016 0.2730 0.4344 -0.2608 0.4021 -0.2556 0.3564 0.2714 -0.2393 -0.2814 0.4684 0.3324 0.2800 0.3202 0.2442 0.3022 0.3964 0.2321 -0.3243 -0.2366 0.4423 -0.3329 -0.2948 0.4749 -0.3385 0.4391 0.4188 0.2533 0.2621 0.2431 -0.3625 0.2522 0.3031 -0.3172 0.3918 -0.2005 0.2256 -0.2643 0.2705 0.2473 0.3511 -0.2722 0.3092 0.3155 0.3208 0.2444 0.2401 0.3563 0.2667 0.2068 0.4144 0.2851 0.3532 0.4296 0.2536 0.3288 0.3635 0.4454 0.3677 -0.1800" HIT_INDICES="866 1757 1853 1947 2093 2212 2588 2647 2901 2957 3251 3303 3492 3556 3567 3949 4036 4136 4326 4399 4679 5090 5106 5231 5246 5322 5609 5623 5716 5803 6128 6470 6755 6780 6819 6834 6995 7106 7331 7424 7563 7641 7963 7980 8129 8262 8560 8720 8754 8903 8987 9114 9134 9265 9383" ES_PROFILE="-0.0501 -0.1211 -0.1086 -0.0971 -0.0929 -0.0872 -0.1127 -0.1051 -0.1203 -0.1150 -0.1371 -0.1336 -0.1460 -0.1454 -0.1392 -0.1745 -0.1789 -0.1851 -0.2021 -0.2069 -0.2352 -0.2784 -0.2795 -0.2915 -0.2917 -0.2980 -0.3252 -0.3233 -0.3293 -0.3342 -0.3627 -0.3910 -0.4115 -0.4040 -0.3978 -0.3889 -0.3943 -0.3934 -0.4026 -0.3971 -0.3950 -0.3857 -0.3988 -0.3792 -0.3714 -0.3596 -0.3589 -0.3395 -0.3055 -0.2775 -0.2392 -0.1982 -0.1444 -0.0878 0.0061" RANK_AT_ES="6754.0000" RANK_SCORE_AT_ES="-0.0306"/>
  <DTG RANKED_LIST="state2.rnk" TEMPLATE="na_as_pre_ranked" GENESET="gene_sets.gmt#HALLMARK_ANDROGEN_RESPONSE" ES="-0.3629" NES="-1.3330" NP="0.0515" FDR="0.0793" FWER="0.4950" RND_ES="0.2901 0.2240 0.3822 0.3570 0.3723 0.1950 0.3305 0.3257 0.2805 0.3109 -0.2216 0.4218 0.3251 0.3330 0.3319 0.2012 0.3935 -0.3798 0.4378 0.4009 0.3601 -0.2776 0.3924 0.3029 0.2339 0.2297 0.1702 -0.2905 0.2531 0.3876 -0.3976 -0.2718 -0.2197 0.2593 0.2760 -0.3520 -0.2782 0.3746 0.4510 0.3682 0.3926 0.3835 -0.2605 0.3001 0.4627 0.2764 0.3433 -0.3111 0.3667 0.2005 -0.2130 -0.3020 0.2365 0.2907 0.3900 -0.2353 -0.2826 0.3307 0.3377 0.3066 -0.3562 -0.2837 0.3030 -0.2767 0.2554 0.3429 0.3059 0.3087 0.3513 -0.2322 0.2321 0.3891 0.4033 0.2159 0.3689 0.3133 -0.2726 0.3907 -0.2598 0.2841 0.3114 0.2576 -0.2553 -0.3271 0.3737 0.3565 0.2680 -0.2463 0.3416 0.2306 0.3983 0.2984 0.2873 -0.2823 0.3159 0.3115 0.3170 0.4847 0.3092 -0.2104 0.3158 0.4175 0.4470 0.2479 0.4042 0.3419 0.3565 0.2978 -0.2222 0.2732 -0.3580 0.3380 0.2996 -0.2401 0.3254 -0.2420 0.3997 0.4320 -0.2941 -0.2722 0.3266 0.4406 0.3142 0.3908 0.3040 -0.2802 0.4884 0.2543 -0.2657 -0.2302 0.3362 -0.2267 -0.3430 0.3544 0.2946 -0.2543 0.4195 0.3207 0.2942 0.4623 -0.2678 0.2538 0.3654 0.4114 0.4410 0.3670 0.4484 0.3310 -0.2243 0.3914 -0.2052 0.2272 -0.3181 0.2221 -0.2654 0.2210 0.3644 0.3120 0.3475 0.2575 -0.2840 0.3877 0.2933 0.2934 -0.2734 -0.2116 -0.2368 0.3327 0.3267 -0.2155 0.1941 0.2512 -0.2998 0.3272 0.4359 0.3387 0.3164 0.2731 0.3875 0.3610 -0.2318 0.2607 -0.3162 -0.2469 0.2700 0.3097 0.3849 0.3071 0.2601 -0.2853 -0.2435 -0.2624 0.3202 0.3015 0.1982 -0.2278 -0.2567 0.2393 0.3143 0.2463 0.3390 0.2145 0.2369 0.1805 0.2046 0.4149 -0.1787 -0.2461 0.2711 0.3396 0.3262 0.3251 0.2567 0.2459 -0.2188 0.3252 0.2343 0.2621 0.4028 0.2471 0.3129 -0.2747 0.4258 -0.2816 0.3316 0.3771 -0.3333 -0.2505 0.4821 0.3628 0.3005 -0.2991 -0.2756 0.1538 -0.2684 0.3278 0.2995 0.3182 -0.2492 0.3424 0.3584 0.3525 -0.2294 0.3544 0.3729 0.3299 0.2565 0.3286 -0.3130 0.2408 0.3643 0.3553 0.3571 0.2765 -0.3835 0.2406 0.3581 0.3189 -0.3002 -0.3021 0.3044 0.4564 0.3318 0.2629 -0.2739 0.3283 0.3630 0.3134 0.2806 0.2839 0.4188 0.4322 -0.2546 0.3578 0.2289 0.2541 0.2946 0.3081 0.2287 0.2309 -0.1775 -0.2765 -0.2669 0.2431 0.3382 -0.3325 -0.3239 0.2724 0.3479 0.4221 -0.3462 0.3004 0.3010 0.3814 0.2512 0.3639 0.3132 -0.2764 0.3099 0.3830 0.2595 0.2325 -0.3190 0.3955 0.3197 0.3648 0.3714 0.1781 -0.2167 -0.2643 -0.2261 0.2615 -0.2813 0.3590 0.4023 -0.2104 -0.2831 0.2571 -0.3187 0.3419 0.3747 0.5225 0.2927 0.3375 -0.2972 0.3036 0.2460 0.2455 -0.3448 0.2598 -0.1913 0.2705 -0.3549 0.2571 0.4050 0.3499 -0.2449 0.1779 0.3342 -0.3299 0.2777 0.1832 -0.2159 0.2450 -0.3850 -0.2625 0.2880 0.3637 0.4033 0.3906 0.2843 -0.2827 0.3022 0.3101 -0.2328 0.4737 0.3623 0.2393 -0.2705 0.4842 0.4434 -0.3472 0.3015 -0.2808 -0.2231 0.2983 0.1967 -0.2317 0.3404 0.3440 0.4245 0.2404 0.2888 -0.2548 0.4222 0.3175 0.3782 0.3008 0.2964 0.2183 0.2749 0.3720 0.3809 0.2811 -0.2050 0.2842 0.3158 -0.3884 0.2821 -0.2426 0.2906 -0.2840 0.2253 0.3290 0.2853 -0.3196 0.2922 0.2777 0.4463 0.3249 0.2667 0.2921 0.3741 -0.3174 0.2895 0.4302 -0.2448 0.4379 0.3126 0.3054 0.4815 0.2656 0.3083 0.3190 0.3102 0.2666 0.4101 0.2622 0.2216 0.3676 0.2587 0.3680 0.3944 -0.2564 -0.2320 -0.4285 0.2829 0.3037 0.2891 -0.3310 0.3647 0.2834 0.3733 0.3320 0.2854 0.3838 0.3210 0.3903 0.3080 -0.1950 0.3030 -0.3345 0.3351 0.4107 -0.1931 0.3615 -0.2387 0.4834 -0.2375 0.3078 -0.2478 -0.2930 0.2767 0.4063 0.3775 0.3602 0.2439 0.2772 0.3920 0.3590 0.3406 0.3164 0.3059 -0.2462 0.2649 0.2689 0.3197 0.3658 -0.2630 -0.2629 -0.2918 0.2399 0.2479 0.3886 0.2762 -0.2766 0.3690 -0.2649 0.2361 0.2690 0.3274 -0.2337 0.2495 0.2236 -0.3747 0.2642 0.2518 -0.2070 -0.3097 0.3337 0.2628 0.2624 0.3411 0.3746 -0.3016 -0.2183 0.2102 -0.2285 0.4241 0.3116 -0.2087 -0.3037 0.2844 -0.2277 -0.2173 0.3101 -0.2673 -0.2506 0.3561 0.2584 0.3007 -0.2163 0.2764 -0.3435 0.3433 0.3621 0.2815 -0.2197 0.2413 0.3634 0.2803 0.3211 0.4192 0.3563 0.2863 -0.3187 0.3694 0.2385 0.3688 -0.1894 -0.2266 -0.2224 0.3549 0.2297 0.3874 -0.3217 0.3003 -0.2917 0.4115 0.2588 0.3307 0.3875 -0.2438 -0.2899 -0.2750 0.2403 0.2515 -0.2879 0.2744 0.2429 0.2998 0.3140 0.3910 -0.2757 -0.2338 -0.2517 0.3507 -0.2350 -0.2851 0.2860 -0.3703 0.3796 0.2269 0.4264 0.4754 0.2661 -0.2424 0.2841 -0.3414 -0.3559 0.2269 -0.2761 0.3425 0.3409 -0.3950 0.2178 0.4386 -0.1914 0.2477 0.3130 0.3410 -0.2501 -0.2310 -0.3562 0.2404 -0.2681 0.3363 0.2487 0.2264 0.2481 0.2254 0.3599 0.4074 0.2355 0.3092 -0.3307 0.3828 -0.2618 0.2959 -0.2376 0.3754 -0.2923 0.3250 0.2215 0.3458 0.2983 -0.2183 0.2949 0.2499 0.3705 0.3783 0.1842 -0.2289 -0.2658 -0.2995 -0.1955 -0.2207 0.3532 0.2392 0.3844 -0.2934 0.3773 0.2747 0.2867 0.2644 0.4122 -0.2948 0.2963 0.3116 -0.2514 0.2955 0.3704 0.2625 0.3972 -0.2906 0.3479 0.2432 -0.2069 0.2909 -0.2239 0.1803 0.3478 -0.3329 0.2644 0.4261 0.2919 0.3325 0.3840 0.2986 0.4663 -0.2030 0.3074 -0.2472 -0.2742 0.3360 -0.3486 0.2838 0.2634 -0.2824 -0.2144 0.4077 0.2030 0.2980 -0.2240 0.3286 -0.2468 0.3947 -0.2890 -0.2566 -0.2579 0.2856 0.3509 0.2255 0.2286 0.3633 0.4014 -0.2566 0.3748 -0.2517 0.2366 -0.3158 0.2954 0.3800 0.3823 -0.2247 0.3535 -0.3642 0.2933 0.3699 -0.2494 0.3614 0.2167 0.4407 0.2360 -0.3681 0.4236 0.3242 -0.2277 0.2433 0.2504 0.2372 0.4216 0.3325 0.3006 0.3410 0.3880 -0.3313 0.3230 -0.2514 0.3619 -0.2936 0.2573 0.2875 -0.2352 0.3062 0.2621 0.3190 -0.2160 0.2997 -0.3739 0.3794 -0.2398 0.3205 0.2442 0.2217 0.2909 -0.2529 0.2759 0.3532 0.2834 0.3196 -0.3089 0.1618 0.3795 0.3826 -0.2296 0.2423 0.3712 0.2926 -0.2488 0.2713 0.2764 0.2001 0.2198 0.4225 0.3392 0.2944 0.4405 -0.4310 0.3460 0.3492 0.3456 0.3123 -0.2091 -0.2638 0.4510 -0.2397 -0.2208 -0.2527 0.2950 -0.2438 -0.2632 0.2816 0.2565 0.2941 0.2311 0.3294 -0.3390 0.2718 0.3825 -0.3065 -0.2731 0.2284 0.3963 0.2194 0.4132 -0.3356 -0.2088 -0.2988 -0.2602 0.2849 0.2400 0.2919 -0.3290 0.4114 0.2499 0.3569 0.2899 -0.3239 0.2239 0.2550 -0.2498 0.3406 0.2740 -0.2613 0.3389 -0.3195 -0.2734 -0.2082 0.4068 0.3250 0.3331 -0.2031 0.3220 0.3261 0.3951 -0.2634 0.2494 0.2864 -0.2151 0.4053 0.2707 0.3448 -0.2439 0.3443 0.4007 0.3049 0.4043 -0.3340 0.2887 0.2749 -0.3006 0.2684 0.4030 -0.2642 0.2767 0.2630 0.3724 0.2747 0.3198 0.3180 0.3329 -0.4074 0.3403 0.2294 0.4786 0.3400 0.2778 0.2736 0.2161 0.3212 -0.3164 0.2460 0.4364 -0.2526 0.2137 -0.2997 0.3281 0.2501 0.3530 0.2261 0.3292 0.4536 0.2712 0.2516 0.2671 0.3073 0.3563 -0.3129 0.2973 0.3473 -0.2911 0.3142 0.4559 0.3643 0.2713 0.2615 0.2564 0.3496 0.3305 0.2902 0.2644 0.3197 0.3509 -0.2099 -0.3478 0.3465 0.2805 -0.2714 0.3344 -0.2361 0.2919 0.3473 -0.2796 -0.2527 -0.2751 0.2602 0.3143 0.2548 0.2881 0.3719 0.2452 0.3078 -0.3093 -0.2587 0.2720 -0.2714 0.3210 0.2759 -0.3988 0.4171 0.3290 0.2512 0.2362 0.3524 0.4008 -0.2433 0.3249 0.4024 0.1775 0.3062 0.2896 0.3640 -0.3022 0.2081 0.2750 -0.2298 0.2934 0.3085 0.2030 -0.2340 0.4273 0.2603 -0.2641 0.3478 -0.2346 0.2407 -0.2820 0.4818 0.2196 0.3272 -0.2920 0.3372 0.3759 0.2445 0.2778 -0.2399 0.3079 -0.3113 -0.2825 0.1969 -0.2616 0.2705 0.3441 0.2739 0.4559 0.2558 0.2531 -0.2844 -0.2191 -0.2488 -0.2546 0.3964 0.2731 0.3237 0.2723 0.2562 0.3263 0.3438 -0.2897 0.2954 0.3034 0.2739 0.3891 -0.2629 0.2654 -0.3345 0.3307 0.3129 0.3259 0.3595 -0.2744 0.2152 0.3357 -0.2308 0.1974 -0.2260 0.2910 -0.2259 0.2873 0.4179 -0.3227 0.2793 0.2129 0.3052 0.4092 0.3075 0.2406 -0.2576 0.3622 0.2393 0.4156 0.2647 0.2500 0.2865 0.4734 0.2808 0.3190 0.2629 0.3557" HIT_INDICES="87 137 251 273 461 508 641 840 846 878 1093 1164 1180 1401 1416 1493 1739 2124 2308 2415 2677 2834 3048 3056 3356 3494 3869 3941 4223 4272 4347 4559 4758 4893 4934 5050 5129 5260 5564 5757 5815 6000 6471 6532 6542 7020 7171 7366 7495 7538 7663 7882 8096 8134 8396 8730 8743 8750 8821 8942 8961 8982 9005 9131 9175 9194 9216 9250 9279 9313 9346 9383" ES_PROFILE="0.0462 0.0878 0.1116 0.1439 0.1507 0.1713 0.1797 0.1776 0.1960 0.2112 0.2043 0.2120 0.2254 0.2151 0.2266 0.2309 0.2154 0.1830 0.1710 0.1669 0.1451 0.1338 0.1158 0.1196 0.0915 0.0803 0.0429 0.0377 0.0093 0.0057 -0.0008 -0.0224 -0.0431 -0.0572 -0.0614 -0.0735 -0.0815 -0.0948 -0.1258 -0.1446 -0.1487 -0.1660 -0.2126 -0.2154 -0.2126 -0.2582 -0.2684 -0.2825 -0.2890 -0.2862 -0.2916 -0.3060 -0.3186 -0.3121 -0.3273 -0.3466 -0.3315 -0.3155 -0.3051 -0.2980 -0.2796 -0.2610 -0.2421 -0.2308 -0.2093 -0.1845 -0.1584 -0.1316 -0.1028 -0.0720 -0.0372 0.0061" RANK_AT_ES="8729.0000" RANK_SCORE_AT_ES="-0.1140"/>
  <DTG RANKED_LIST="state2.rnk" TEMPLATE="na_as_pre_ranked" GENESET="gene_sets.gmt#HALLMARK_HEME_METABOLISM" ES="-0.3328" NES="-1.3105" NP="0.0263" FDR="0.0851" FWER="0.5460" RND_ES="-0.2456 -0.1806 -0.2718 0.2352 0.2080 0.2409 -0.2241 0.2838 0.2743 -0.2785 -0.2441 0.3037 0.3840 -0.2687 0.3119 0.3833 0.3530 0.2853 0.3855 0.3893 0.3764 -0.1951 -0.2647 0.2288 0.3115 0.1960 -0.2692 0.3608 -0.2182 0.2085 0.3042 0.2663 0.2214 0.2356 0.4066 0.2251 -0.2208 -0.2561 0.2437 0.3143 0.3201 0.2826 0.3765 0.3201 0.2864 0.2704 0.2820 0.2629 0.2512 0.2857 0.3357 0.2590 0.3766 0.2369 0.3105 0.3511 0.2883 -0.2495 0.2988 0.3014 -0.2188 0.2565 0.3497 -0.2696 0.2361 0.2954 0.3452 0.2965 0.2378 0.2671 0.3087 0.3745 0.3363 0.3692 0.3392 0.2458 0.3221 -0.2919 0.3769 0.2849 0.2337 0.3633 0.2771 0.2747 -0.2029 0.2344 0.3013 -0.2369 0.2509 0.2652 -0.2448 -0.3113 0.3024 0.3279 0.1845 0.2929 0.2484 0.2489 0.2806 -0.1994 -0.2565 0.3257 0.3160 0.3981 0.3272 0.2919 0.2629 -0.2677 0.3096 0.2979 0.2629 0.3475 0.2997 0.3305 0.3544 -0.2407 0.4057 -0.2755 0.2073 0.3134 0.2299 -0.2794 0.2211 -0.2518 0.3044 0.2596 0.3830 0.3501 0.2964 0.3317 0.2630 0.3268 0.2914 0.3585 -0.2445 0.3557 0.2205 -0.2522 -0.2873 0.3207 0.2497 0.2675 -0.2150 0.3055 -0.3205 0.3385 0.3431 0.3081 0.3285 0.3034 0.3634 0.3956 0.2932 -0.2407 0.3161 0.2653 0.2903 0.2506 0.3535 0.3374 -0.2452 0.3008 0.2332 0.2220 0.3178 0.2668 -0.2552 0.2911 0.2377 -0.2089 0.2665 -0.2112 0.3781 0.3742 -0.3202 -0.2468 0.2429 0.2378 0.2285 0.3830 0.3205 0.3434 0.2420 0.3526 0.2866 0.2700 -0.2442 -0.2599 0.2647 -0.2009 0.2721 -0.2057 0.2006 -0.2547 -0.2905 0.2582 0.2306 0.2230 0.2764 0.3239 0.3385 0.2836 0.2811 0.3326 0.2283 0.2493 0.3909 -0.2366 0.2724 0.2950 0.2247 0.2276 0.2958 0.2993 0.2993 0.3368 -0.2576 0.2469 0.3136 0.2480 0.3114 -0.2436 0.2788 -0.1867 0.3128 0.2617 0.3385 0.3218 -0.2768 -0.2505 0.2586 -0.2744 -0.2257 0.3392 0.2692 0.4140 0.2493 0.2647 -0.2370 0.2223 0.2673 0.3028 0.2675 0.2941 0.2542 0.3314 0.2625 0.3281 0.3139 0.2552 0.2821 -0.2778 -0.2277 0.3643 0.3157 0.3348 0.2056 0.3672 -0.2852 0.3461 0.2465 0.3671 -0.2403 0.2674 0.3716 -0.2591 -0.2251 0.3037 0.2182 0.2999 -0.2356 0.2513 0.2593 -0.3061 0.3370 0.3649 0.2333 0.2747 0.3840 0.2574 -0.2521 0.2605 0.2749 0.3136 0.2941 0.3421 -0.2345 0.3248 -0.2779 0.3040 0.2739 0.3538 0.2314 0.3357 0.3027 0.2413 -0.1907 -0.2838 0.2278 0.2884 -0.2710 0.2711 0.2947 0.2810 -0.3465 -0.2098 0.2832 -0.2593 0.3083 0.3166 -0.2204 -0.2941 0.2869 0.2500 0.3441 0.2600 0.3267 0.2861 0.3750 -0.3475 0.3332 0.2304 0.3024 0.3253 0.2239 0.2331 0.2643 0.3323 0.2403 0.2581 0.1933 0.2353 0.3097 0.3321 -0.2386 0.3032 0.2450 0.2548 0.3437 -0.3049 0.3049 0.2244 0.2992 0.3430 -0.2861 0.3020 0.3546 0.2952 0.3266 0.3239 0.2819 -0.2630 0.2539 -0.2232 0.3847 0.3471 0.2799 -0.2656 0.2653 0.3200 0.3634 0.3948 -0.3222 0.2656 0.2976 0.2488 0.2481 -0.2547 0.3116 0.3585 0.2285 0.2436 0.3214 0.2665 0.3133 -0.2555 0.3356 0.2796 0.2731 -0.2959 0.4140 0.2669 -0.2276 0.2075 0.3020 0.2678 -0.1994 -0.3336 0.3100 -0.2097 -0.3203 0.2299 0.2602 0.3027 0.2846 0.2243 -0.2809 -0.2138 -0.2282 0.3455 -0.2538 0.2973 0.3839 0.3475 0.2530 0.2374 0.4005 -0.2295 0.3638 -0.2601 -0.2188 0.2619 0.3527 0.3356 0.3451 -0.2520 -0.2268 0.3346 -0.2965 0.2088 0.2563 -0.2558 0.2775 0.3051 0.4112 -0.3181 0.3080 0.3738 0.2987 0.2630 -0.2414 0.2592 0.2825 0.3369 -0.2766 0.3012 0.3211 0.3299 -0.2881 0.3233 0.2202 0.2382 -0.2056 0.3049 0.4000 -0.2049 -0.2973 0.3096 0.2348 -0.2295 0.2364 0.3952 0.2329 0.2039 0.2733 0.2526 0.3176 -0.2275 0.3636 0.2354 0.3177 0.3017 0.3156 -0.2902 0.3197 -0.2066 0.2689 0.2738 0.3079 0.3290 0.2224 0.3653 0.3237 -0.2688 0.2506 0.2339 -0.2211 0.4028 0.2485 -0.2635 0.2924 0.2562 0.3086 0.3221 0.3267 0.3628 0.3337 0.3386 -0.2114 0.2439 0.3488 -0.2904 -0.2168 0.2599 0.3539 0.3346 -0.2283 0.2793 0.3302 0.3324 -0.2649 0.3402 0.2163 0.2913 0.2697 -0.2793 -0.2855 0.2976 0.4062 0.3618 0.3268 0.2670 -0.2472 0.3361 0.3888 0.3299 0.1704 0.3478 0.2102 0.3031 -0.2340 -0.2735 -0.3436 0.2575 -0.2729 0.3552 0.2664 0.2347 0.2790 -0.2344 0.3137 -0.2487 -0.2265 0.3398 0.3184 0.3349 0.3266 0.2905 -0.2440 0.3569 0.2235 0.2513 0.3501 -0.2920 0.2464 0.3470 -0.2546 0.2374 0.2536 0.2524 0.3876 0.3184 0.2672 -0.1896 0.3753 0.2709 0.2351 0.3357 0.2856 0.3333 -0.2204 0.2087 0.3187 -0.2667 0.2814 0.2578 0.2397 0.3061 0.4339 0.2679 0.3733 0.2607 -0.2352 -0.2449 0.2638 0.2726 -0.2724 -0.2446 0.3196 0.2738 0.2747 0.2169 -0.3240 0.3024 0.3605 0.2516 0.2623 0.2992 0.2880 0.2975 0.3166 -0.3064 0.2896 0.2420 0.2914 0.3039 0.2618 0.2915 0.3628 0.3089 0.3534 -0.2451 -0.1831 0.3701 0.3564 0.2456 -0.2436 0.3332 0.3381 0.2893 0.2932 -0.2883 0.2437 0.3326 0.3382 -0.2770 0.2306 0.3203 0.3757 0.2890 0.2566 0.3199 0.3100 0.2838 0.2507 -0.2600 0.2932 0.2931 0.3381 0.2401 0.2739 -0.2045 0.2728 0.3242 0.3115 0.2800 0.3144 0.2605 0.2804 0.4046 0.3717 0.2251 0.3407 0.4602 -0.2982 -0.2767 0.2284 -0.3356 0.1919 0.3558 -0.2641 0.2984 0.3384 0.2709 0.2402 0.2245 -0.2451 -0.2395 -0.2887 -0.2726 0.3411 0.3637 0.3182 0.2424 0.3833 0.2331 0.3225 -0.2221 0.4471 0.1819 0.2473 0.3576 0.2712 -0.2960 0.2180 0.2303 0.3225 0.2852 0.2965 0.2972 -0.2410 -0.2632 -0.2169 0.3997 0.2673 0.3064 0.2786 -0.2100 -0.2445 0.2241 0.3031 -0.2625 0.3197 0.2292 0.2757 0.2975 0.2339 0.3250 0.2801 0.2645 0.3472 0.2015 0.2310 0.1951 0.3080 0.2647 0.3722 0.2821 0.2961 -0.3083 0.3258 0.2163 -0.3073 0.2503 -0.2541 0.2545 0.2368 0.2272 0.3360 0.2153 0.2983 0.2807 0.3701 0.4168 0.3642 -0.2665 0.2830 0.3744 0.2784 0.2585 -0.2182 0.3153 0.3095 0.2193 -0.2517 0.2267 0.2302 -0.2492 0.2667 -0.1931 -0.2297 -0.2348 0.3439 0.2855 0.2883 0.2193 0.3068 0.2601 0.2390 0.2469 -0.2327 0.3316 0.3632 0.2895 0.2432 0.3154 -0.2301 0.2590 0.3285 -0.2920 0.2682 0.2614 0.2734 0.2598 0.3440 0.2850 -0.2261 0.2410 0.3211 -0.2733 0.2007 -0.1987 0.2216 0.2097 0.3146 0.3716 0.4177 -0.2465 -0.2427 -0.2901 -0.2440 0.2795 0.3764 0.3479 0.3361 -0.2134 -0.2205 0.3314 0.2154 0.3329 0.2079 0.2721 -0.2801 -0.2425 -0.2238 0.2884 0.2479 0.3299 -0.3070 0.3429 0.3237 0.3513 0.2330 -0.2594 0.2551 0.2679 0.2240 0.3015 0.2557 0.3243 0.2494 -0.2641 -0.2596 0.2101 0.2911 0.2743 0.2396 0.3167 0.2831 0.2372 -0.2028 0.2956 0.3052 0.2212 -0.2579 0.2411 0.2165 0.2859 -0.2438 -0.2726 0.3349 0.2425 -0.2898 0.2943 0.3042 0.3052 -0.2392 0.3344 0.2563 0.3379 0.2607 -0.3335 -0.2207 0.4262 0.1965 0.2884 0.2211 0.2762 0.3280 0.2940 0.2161 0.3384 0.3052 0.2347 0.2721 0.2464 0.3223 0.2332 0.2059 -0.2507 -0.2827 0.2987 0.3877 -0.2685 0.2556 0.2658 0.2634 -0.2158 0.2542 0.2535 -0.2278 0.2976 0.2182 0.1877 0.2604 0.2533 0.3132 0.2680 0.2680 0.3149 0.2609 0.3052 0.2847 0.2629 0.2831 0.2819 0.2351 0.2864 0.3205 0.1895 0.2301 0.2916 0.3593 0.3689 0.2559 -0.2393 0.3714 0.2881 -0.2896 0.2375 0.2399 0.4446 0.2849 0.2678 0.3524 0.2477 0.2498 0.2567 0.3379 -0.3278 0.2387 -0.1910 0.2875 0.2911 -0.2972 0.3073 0.2747 -0.2218 0.2165 0.2644 0.2787 0.1759 -0.2345 0.3437 0.2707 -0.2069 0.2678 -0.2954 0.3610 0.3782 0.3219 0.3342 0.2479 0.2965 0.3199 0.2059 0.2449 0.2715 0.3270 0.2158 0.3354 0.2886 0.3676 0.3415 0.2153 0.2179 0.3777 0.2693 -0.2286 0.2644 0.2573 -0.3188 -0.2887 0.2591 -0.3272 0.3100 0.3005 -0.2516 -0.2303 0.2701 0.2532 0.2634 -0.2176 0.3082 0.1940 0.3184 0.1813 0.3412 0.2970 0.3139 0.2769 0.2634 0.3085 0.2960 0.2915 0.2094 0.2487 0.2383 0.2349 0.3264 0.1935 0.2198 -0.2093 -0.2444 0.3647 0.3697 0.3116 0.2221 -0.2151 0.3168 0.2710 0.3148 0.1936 0.2851 0.3171 -0.2382 0.2565 -0.3055 0.2455 0.3054" HIT_INDICES="264 386 420 570 650 822 882 990 1009 1164 1210 1262 1319 1329 1393 1465 1659 1669 1751 2111 2176 2236 2442 2479 2507 2806 2818 2824 2876 2912 3058 3107 3139 3181 3244 3416 3453 3478 3551 3720 3761 3771 3821 3917 3995 4018 4056 4139 4168 4264 4308 4341 4501 4522 4537 4647 4683 4802 4831 4866 5034 5085 5132 5182 5259 5264 5384 5447 5519 5539 5668 5738 5743 5812 5835 5853 5870 5875 6000 6276 6473 6592 6679 6688 6802 6951 7000 7094 7102 7185 7190 7243 7589 7738 7836 7885 7977 8006 8016 8026 8051 8135 8174 8226 8386 8467 8528 8616 8632 8650 8658 8679 8697 8700 8825 8951 9022 9040 9164 9179 9214 9239 9255 9331 9349 9380" ES_PROFILE="0.0014 0.0136 0.0338 0.0382 0.0486 0.0467 0.0562 0.0593 0.0718 0.0682 0.0760 0.0828 0.0885 0.0992 0.1037 0.1068 0.0957 0.1042 0.1046 0.0734 0.0736 0.0740 0.0581 0.0601 0.0629 0.0356 0.0391 0.0432 0.0422 0.0429 0.0312 0.0299 0.0303 0.0296 0.0264 0.0111 0.0103 0.0107 0.0057 -0.0099 -0.0118 -0.0104 -0.0135 -0.0216 -0.0280 -0.0285 -0.0307 -0.0379 -0.0394 -0.0482 -0.0516 -0.0539 -0.0701 -0.0714 -0.0721 -0.0832 -0.0864 -0.0988 -0.1015 -0.1050 -0.1229 -0.1281 -0.1327 -0.1376 -0.1453 -0.1452 -0.1572 -0.1629 -0.1695 -0.1704 -0.1828 -0.1888 -0.1877 -0.1934 -0.1941 -0.1942 -0.1942 -0.1929 -0.2042 -0.2311 -0.2491 -0.2585 -0.2642 -0.2615 -0.2698 -0.2814 -0.2822 -0.2874 -0.2834 -0.2872 -0.2826 -0.2829 -0.3135 -0.3224 -0.3255 -0.3230 -0.3247 -0.3195 -0.3123 -0.3050 -0.2991 -0.2991 -0.2940 -0.2900 -0.2963 -0.2936 -0.2881 -0.2848 -0.2736 -0.2624 -0.2501 -0.2389 -0.2273 -0.2141 -0.2121 -0.2083 -0.1973 -0.1802 -0.1716 -0.1507 -0.1303 -0.1078 -0.0833 -0.0606 -0.0295 0.0064" RANK_AT_ES="7835.0000" RANK_SCORE_AT_ES="-0.0606"/>
  <DTG RANKED_LIST="state2.rnk" TEMPLATE="na_as_pre_ranked" GENESET="gene_sets.gmt#HALLMARK_TGF_BETA_SIGNALING" ES="-0.3701" NES="-1.2441" NP="0.1146" FDR="0.1321" FWER="0.7260" RND_ES="0.4658 0.3306 0.2417 0.2221 0.3259 -0.2750 -0.2441 0.3420 0.2774 0.3697 0.4323 0.3669 0.2668 0.1958 0.3140 -0.3777 0.3091 0.2053 -0.3892 -0.3242 0.3164 0.3370 0.3328 0.3429 0.5522 0.2321 -0.2775 0.3310 0.4584 0.3411 -0.3691 0.3640 0.3319 0.3516 0.3432 0.2318 0.2390 -0.2589 0.2070 0.3763 -0.2788 0.3447 0.2886 -0.4082 0.2793 0.4731 -0.2831 0.3929 0.2058 0.3363 0.2477 -0.4052 0.3943 -0.3961 0.3023 -0.2363 0.3078 0.3015 0.4274 0.3482 0.4211 -0.2548 0.3009 -0.3731 0.3876 0.2911 0.3630 -0.3251 -0.2674 -0.2537 0.2068 0.4945 -0.2857 0.5080 -0.2543 -0.4741 0.3712 0.3474 0.2912 0.2907 -0.2123 -0.2942 0.3069 -0.3076 0.2575 0.4586 -0.2926 0.1989 0.3047 0.2894 0.5428 -0.3536 -0.2955 -0.3427 0.2181 0.2633 0.3855 -0.2747 0.3396 0.2894 -0.4760 -0.3382 0.3453 -0.2340 0.3907 0.3725 0.2936 -0.3307 0.2731 0.3392 0.3418 0.2737 0.3955 -0.3888 0.4377 0.3450 -0.3318 0.2682 -0.2737 -0.2659 0.2544 0.3862 -0.2323 0.2951 0.2105 0.4569 0.2161 0.4463 0.4425 0.4462 0.3589 0.3203 0.2259 -0.2555 -0.3491 0.4840 0.3358 0.2753 0.4519 -0.3825 -0.2820 0.2248 0.3478 0.3514 0.3309 0.3319 0.2730 0.4297 -0.2301 0.2447 0.4239 0.3352 -0.2457 0.2950 0.3691 0.3573 0.2437 -0.2436 0.2946 -0.2247 0.4013 0.4000 0.3084 0.2686 -0.3179 0.2067 -0.2868 0.3432 -0.3259 -0.3369 0.2512 0.3312 0.3343 0.2866 0.4482 0.4499 0.3439 0.3937 0.2890 -0.3485 0.3972 0.3594 0.2980 0.3865 0.4239 0.4494 0.4060 -0.2808 0.2456 -0.2386 0.2119 0.2029 0.3232 0.2574 0.2784 -0.3520 0.4489 0.2481 -0.2826 -0.2498 0.3068 0.3611 -0.1678 0.3811 0.2953 -0.2003 0.3167 0.3529 0.1862 0.2725 0.2978 0.3232 -0.2818 0.2764 0.4968 0.2882 0.2350 0.4338 -0.2278 0.2358 0.3550 0.2415 0.2292 0.3193 0.3739 0.3586 -0.2431 0.2955 0.2525 0.3552 0.2685 -0.3706 0.2808 0.3252 0.3417 0.2684 -0.4742 0.4142 0.4540 0.2855 -0.3146 0.4553 0.3952 0.3670 -0.2400 0.3177 -0.2028 0.3308 -0.1905 -0.3110 -0.3719 0.2680 0.3178 0.3597 -0.3003 0.3285 0.4901 -0.3111 -0.2027 0.3274 0.4656 -0.2499 0.3865 -0.2718 0.4024 0.4080 0.4156 0.3681 0.2312 0.3155 0.5727 0.3769 0.3412 0.3872 0.2248 0.3686 0.3316 0.3420 -0.3715 -0.2922 0.3930 0.4032 0.3659 0.4203 0.3357 0.4382 0.3572 0.3320 0.5007 0.2947 -0.2845 -0.2726 -0.3013 -0.3879 -0.3261 -0.2522 0.4274 0.5164 -0.4127 0.2843 -0.3066 0.3346 -0.2750 -0.2837 -0.2378 0.3511 0.4017 0.2898 0.3354 -0.3152 -0.3127 0.2249 0.2953 0.3758 -0.3021 0.5376 0.2268 0.4135 0.3498 -0.2405 0.4510 0.2377 0.3600 0.4522 0.3569 0.3424 -0.2665 0.3597 -0.2523 -0.2966 0.2560 0.3565 -0.3572 0.2636 0.2866 -0.3378 0.3264 0.3965 0.3147 -0.2737 -0.2818 0.2982 0.5259 0.3737 0.2571 -0.2553 0.4479 0.3972 0.4114 -0.3480 0.3403 0.2816 0.2161 -0.3625 0.3255 0.4485 0.3513 0.2460 0.2696 0.3012 0.2268 0.3385 0.2151 -0.3215 0.3011 0.3165 0.3735 -0.1618 -0.2083 0.2642 0.3984 0.3589 0.3076 0.5293 0.3810 -0.2541 0.2959 -0.3368 -0.2294 -0.2699 0.1705 0.3377 0.4312 -0.2388 0.3644 0.3927 -0.2546 0.3090 0.3090 -0.2884 -0.2405 0.2917 -0.3449 -0.2450 0.3465 0.4439 0.4054 0.3018 -0.2044 0.4511 -0.3016 -0.3528 0.4004 0.5432 -0.2828 -0.3071 0.3523 0.3311 0.1990 0.4219 0.2806 0.3082 0.3040 -0.3523 0.3696 0.3190 0.3200 0.3383 0.3114 -0.2949 0.3046 0.4643 0.3559 0.2710 0.2811 0.4269 0.4292 -0.3304 0.5906 -0.3216 0.1934 0.3612 0.2942 0.3695 0.2786 -0.2694 0.2249 0.2589 0.3160 0.2909 -0.2769 0.4541 -0.2359 0.5164 -0.2992 0.2831 0.2648 -0.3214 0.3022 0.3393 -0.2453 0.2787 0.2937 -0.3186 0.2803 -0.3232 -0.2796 0.2580 -0.2698 0.3126 0.3201 -0.2347 -0.3903 0.3520 0.4930 0.3691 0.2578 -0.3550 -0.2266 -0.3074 0.2583 0.3147 0.2575 -0.3645 0.4711 -0.2338 0.2543 0.4527 0.3290 0.2646 0.4135 -0.3436 0.3139 0.3930 0.4138 -0.3228 0.3275 0.3076 0.3241 0.2940 -0.2237 0.4048 0.3140 -0.3662 -0.4616 0.2972 0.3647 -0.2369 0.3416 0.4449 -0.3031 0.2997 0.3210 -0.3446 0.3732 0.3020 0.3616 0.3274 0.3835 -0.2801 -0.2929 0.3743 0.3460 0.4013 0.3315 0.3874 0.3349 0.3436 0.3171 0.4025 0.3874 0.3982 0.2999 0.2893 0.4361 -0.2412 0.2551 -0.2710 -0.2637 0.4294 0.4639 -0.2611 0.3696 -0.3021 0.3366 -0.3004 0.1988 -0.2896 -0.4166 -0.2739 0.5100 0.3098 -0.4870 -0.2429 0.3268 -0.2885 0.2815 0.4580 0.2820 -0.3030 0.2836 0.4466 -0.2918 0.3751 -0.2297 -0.3296 0.3748 0.3503 -0.3111 -0.1709 -0.3597 0.3152 0.2331 0.3271 0.3142 0.4625 0.2722 0.3133 -0.3545 -0.2422 0.5130 -0.2524 0.2654 0.3908 0.3856 0.2344 0.2132 0.5020 -0.3633 0.2957 0.4921 0.2047 0.2241 0.3144 0.2633 0.3838 0.3662 -0.2473 -0.3288 0.2472 -0.4071 -0.3012 0.2646 0.2292 -0.2626 0.2705 0.3004 -0.2529 0.2656 0.3315 -0.3221 0.3233 0.5032 0.2847 -0.2099 0.3255 -0.3348 0.3320 -0.2196 0.3004 0.3095 -0.2292 -0.3036 0.2864 -0.2401 0.3254 0.3417 0.4029 -0.3394 -0.3201 -0.2994 -0.3769 -0.3422 0.2175 -0.3278 -0.3047 0.4001 0.4773 0.2946 -0.2906 0.3457 0.4352 0.4298 0.5119 0.3033 0.3867 -0.3537 0.2434 0.2960 -0.3410 0.2801 0.3459 0.2858 -0.2753 -0.2936 -0.2474 0.4240 0.1794 0.3640 0.2531 0.4803 0.4111 0.4006 0.2428 -0.3333 -0.2569 -0.2682 0.4787 0.3179 0.2860 -0.4121 -0.3257 0.2868 0.2955 0.4452 0.3296 0.2721 0.3025 0.2852 0.4753 -0.2189 -0.3212 0.2961 -0.2542 0.3220 -0.2871 0.2517 0.2745 0.3437 -0.2527 0.2712 0.3921 -0.3289 0.4889 -0.3810 -0.4317 0.2824 -0.3590 0.3844 0.2719 0.3748 -0.3184 -0.3770 0.2405 0.3423 -0.3692 0.3338 -0.2598 0.3433 0.3974 0.4320 -0.3762 0.2445 0.3368 0.2987 0.2868 -0.3286 0.3800 -0.2867 -0.1979 0.4082 0.4202 0.2335 0.3745 -0.3516 -0.2576 -0.2774 0.2291 0.2586 0.3386 0.3721 0.3356 0.2864 0.4210 -0.3587 0.2087 0.3169 0.4681 0.4452 0.3921 0.3567 0.4303 0.4076 0.4372 0.4892 0.3334 -0.2919 -0.1995 0.3849 0.4769 -0.3061 -0.3093 -0.2425 -0.3683 -0.3237 0.3096 0.3694 -0.2677 -0.2072 0.3446 0.3009 0.2655 0.3724 0.4402 0.3194 -0.3411 0.5557 0.3674 0.3252 0.4736 -0.3635 -0.3572 0.2908 -0.5224 0.4191 0.4093 -0.2606 0.4598 0.3726 0.2673 0.3466 0.4508 0.2015 -0.2994 0.3805 0.2445 0.2438 0.3464 0.4258 0.4126 0.3635 -0.3119 -0.2065 0.2934 0.4150 0.5320 0.2675 0.2132 0.3174 0.2951 0.2711 0.5557 -0.3788 -0.2673 -0.3378 -0.1851 0.2493 0.2985 0.4214 0.4682 0.3958 0.4241 0.1974 -0.2258 0.3840 -0.2513 -0.3229 0.2802 0.1964 -0.3556 0.2827 -0.3496 -0.3595 0.2999 0.5324 0.2967 0.2921 0.3715 0.3185 -0.3410 -0.2074 -0.1959 0.2770 0.3882 -0.3211 0.3829 -0.2337 -0.2044 0.2274 -0.3327 0.5218 0.3916 0.4125 -0.2769 -0.2721 -0.4104 0.3458 0.4845 -0.2220 -0.3798 0.3707 0.2451 0.3745 0.3958 -0.2433 -0.2772 -0.2179 -0.2886 0.4085 0.3185 0.3230 -0.2450 0.4167 0.3416 0.2809 0.3864 0.3374 0.1751 -0.2276 0.3799 0.4673 0.4813 0.3328 0.5478 -0.2968 0.4124 0.3464 0.3860 0.2827 0.1732 -0.2331 0.2587 0.5127 0.2426 0.3346 -0.3373 0.3999 0.4013 -0.3190 -0.3801 0.3555 -0.2175 0.2735 0.2454 -0.3774 -0.3302 -0.3073 0.2957 -0.2581 0.3517 0.3437 -0.2740 0.4491 0.2466 0.2663 -0.2447 0.4393 -0.2337 0.2578 0.3399 -0.2267 0.3398 0.3991 0.4093 -0.4452 0.2250 0.5494 -0.2398 0.3145 0.3001 0.3822 0.3304 0.3864 -0.3967 -0.2299 0.3398 0.5943 0.2367 0.4928 0.2586 -0.2149 -0.2399 0.3253 0.2234 -0.2745 0.4374 -0.2663 0.2792 0.3233 0.5338 -0.3012 -0.2701 0.3022 0.3856 -0.3515 -0.3296 0.4470 -0.2757 -0.2951 0.3475 -0.2530 0.4239 0.2987 0.4720 0.3354 0.3303 -0.2260 -0.3560 0.3671 -0.2732 0.2696 0.3234 0.4789 -0.2934 0.4618 0.4955 -0.2529 0.3809 0.3149 0.2563 0.4111 -0.3362 0.3166 0.4313 -0.3090 0.3542 0.3265 0.2944 -0.3103 -0.4318 0.2925 0.2418 0.3623 0.3330 -0.1794 0.2608 0.3068 0.3063 0.3313 -0.2949 0.3011 0.3360 -0.3264 0.2224 0.2919 0.2343 0.4848 0.2990 0.2338 0.3700 0.2578 0.3795 0.2579 0.4838 0.1813 -0.2439 0.3358 -0.3400 0.3261 0.3179" HIT_INDICES="442 559 820 1150 1538 1811 1865 1920 1977 2207 3029 3128 3923 4579 4710 5296 5308 5371 5390 5485 5647 5850 6281 6485 6544 6626 7004 7482 7519 7524 7580 8039 8373 8439 8497 8542 8752 8774 8781 8789 9111 9252 9313" ES_PROFILE="0.0157 0.0593 0.0762 0.0766 0.0632 0.0578 0.0750 0.0914 0.1068 0.1012 0.0247 0.0244 -0.0546 -0.1223 -0.1348 -0.1955 -0.1951 -0.1996 -0.1994 -0.2067 -0.2202 -0.2372 -0.2759 -0.2893 -0.2869 -0.2865 -0.3146 -0.3490 -0.3361 -0.3198 -0.3084 -0.3346 -0.3415 -0.3185 -0.2933 -0.2653 -0.2493 -0.2126 -0.1740 -0.1354 -0.1143 -0.0590 0.0135" RANK_AT_ES="8372.0000" RANK_SCORE_AT_ES="-0.0872"/>
  <DTG RANKED_LIST="state2.rnk" TEMPLATE="na_as_pre_ranked" GENESET="gene_sets.gmt#HALLMARK_INTERFERON_GAMMA_RESPONSE" ES="-0.3327" NES="-1.2424" NP="0.0847" FDR="0.1280" FWER="0.7310" RND_ES="-0.2534 0.2849 -0.3149 0.2374 0.2479 -0.1622 0.3768 0.1998 0.2569 0.2462 -0.2983 0.3085 0.4043 -0.3475 0.3557 0.2322 -0.2729 0.3586 -0.2930 0.3028 0.2957 0.3400 0.3258 0.2614 0.3161 0.2880 0.3112 -0.3277 0.2293 0.4149 0.3406 0.2961 0.3197 0.3974 0.3147 -0.2349 -0.2374 0.3203 0.2911 0.4542 0.2944 0.2554 -0.2927 0.3553 0.2711 0.2245 0.4489 0.2275 0.4849 -0.2093 0.2526 -0.2746 0.2919 -0.3476 0.3205 0.2500 -0.2610 0.3543 0.3289 0.2801 0.2064 0.4004 0.2793 0.2765 0.2457 0.3823 0.2886 0.2723 -0.3246 0.2515 0.2439 0.4315 -0.2916 -0.2888 0.2853 0.3209 0.2382 0.2560 0.3133 0.3753 0.3380 0.2897 0.3522 0.3572 -0.3142 0.4496 -0.2842 0.4389 0.3341 0.2512 -0.2450 -0.3338 -0.3564 0.3390 0.3115 0.2940 0.3494 0.2759 0.2904 0.4891 0.3213 -0.3137 0.3590 -0.2450 0.3751 0.3255 -0.2895 -0.3050 0.3346 0.3262 -0.2734 0.2487 0.2775 -0.2699 0.3540 -0.2959 -0.2201 -0.1924 -0.3503 0.3136 0.3577 -0.2714 0.3915 0.3083 0.3300 0.3135 -0.2777 0.1950 0.3873 -0.2250 0.2461 -0.2242 0.3302 0.2274 0.3032 0.3634 -0.2818 0.2904 0.3227 0.3224 -0.2246 0.3866 0.3045 -0.3216 0.2736 0.2189 0.2613 0.4521 0.3564 0.2909 -0.2431 -0.2255 0.2571 0.2200 0.3585 0.2787 0.3859 0.2361 -0.2749 0.2512 -0.2361 0.4446 0.4734 -0.4657 0.3761 0.3056 0.3042 0.3780 0.2489 0.3051 -0.3242 0.3552 0.2990 0.1951 0.3124 0.3800 0.2555 0.4553 0.2633 -0.3238 -0.2212 0.4187 -0.1974 0.2295 0.3213 0.2716 0.3094 -0.2075 -0.2380 -0.3132 -0.2430 0.3338 0.2558 0.2586 -0.2419 0.3758 0.2908 -0.2066 0.3312 0.2988 0.2118 0.3123 0.4037 -0.2579 0.2322 0.3993 0.2696 0.3017 0.3292 0.4010 0.2955 0.2865 -0.2037 -0.2161 0.2704 0.4374 -0.2100 0.2292 0.3726 -0.2883 0.2255 0.3565 0.3554 0.3892 0.3197 0.3231 0.1837 0.2249 -0.2259 0.2448 0.2628 0.3159 0.3620 0.4195 0.1961 0.2766 0.3148 0.3520 0.3652 -0.2383 0.3289 0.2446 0.3437 0.3029 -0.2610 -0.2088 -0.2971 0.2903 0.2541 0.4320 0.3076 0.3350 0.2343 -0.2948 -0.2477 -0.3204 0.2413 0.3170 0.2036 0.3582 0.2202 0.2538 0.2729 0.2550 0.2204 -0.2572 0.3977 -0.2318 0.3675 0.3189 0.3373 0.3047 0.3669 0.3131 -0.3455 -0.2761 0.2971 0.2701 0.2583 0.2952 0.4224 0.3275 0.3007 0.3035 0.2847 0.2093 0.3392 0.2348 0.3178 0.2337 -0.2381 0.3584 0.3827 -0.2608 -0.3351 0.2548 0.3286 -0.1965 0.2260 0.2649 -0.2295 0.2900 0.2537 0.4236 0.3108 0.2367 0.3886 0.2940 0.3004 -0.2438 0.2346 0.2628 0.3291 -0.2024 0.3399 0.3858 0.2557 0.2964 0.1895 0.2334 -0.2867 0.2564 0.3449 -0.2292 0.3824 0.4274 -0.3705 0.3396 -0.2744 0.2770 -0.2593 0.3341 0.2925 -0.3053 0.2663 0.2586 0.2991 -0.2597 0.2606 0.3300 -0.2959 0.3588 0.3656 0.3038 0.2835 0.2304 0.3386 0.2943 -0.2680 0.2670 -0.2106 0.2253 0.3250 0.2866 0.2310 -0.2858 0.1987 0.3678 0.3813 -0.2836 -0.1896 -0.3742 0.2759 0.3416 0.2717 0.3208 -0.3985 0.3818 0.2926 -0.2322 0.3943 -0.2589 0.2429 0.2662 -0.2301 -0.2933 -0.2385 0.1931 0.2405 0.2742 0.2399 0.2468 -0.2922 0.2616 0.2631 0.3166 0.2583 -0.3253 0.2828 0.2449 0.2452 -0.1997 -0.2661 0.3511 0.3450 0.2644 0.2767 0.3193 0.3497 0.2725 -0.2429 0.2736 0.3996 -0.2552 -0.2185 0.4525 0.2399 0.2581 0.3064 0.2380 0.2729 0.3101 -0.2413 0.2133 0.3884 0.3222 0.2580 0.2686 -0.2376 0.4464 0.3330 0.2683 0.3081 -0.2652 0.2776 0.3039 0.4285 0.2693 0.3011 0.3455 0.3560 0.3169 0.2628 -0.2296 0.3263 0.3447 -0.2682 0.2743 0.2442 0.3237 0.4047 0.2511 0.2433 -0.2565 0.3083 -0.2751 0.3971 0.4731 0.2638 -0.2436 0.2854 0.2266 0.3280 -0.3083 0.4186 0.3558 -0.2467 0.3549 0.2654 -0.2550 0.3241 0.2985 0.3442 0.2970 0.3408 -0.3052 0.2417 0.2815 0.2335 -0.2555 -0.2866 0.3487 0.2519 0.2463 -0.2191 0.3156 0.2605 0.3118 0.4118 -0.2455 0.3049 -0.2530 -0.2774 0.2685 0.3095 0.3054 0.3655 0.2815 -0.2214 0.3587 -0.2766 0.3029 0.3260 0.2793 0.3278 0.2550 -0.2213 0.3770 0.3764 0.2873 -0.2184 0.4244 0.2699 0.3156 0.2879 0.2679 0.2001 -0.2401 0.2840 0.4327 0.2345 0.3238 0.2456 0.2115 0.3241 0.2808 0.3179 0.3800 0.2728 0.2231 0.2290 -0.2301 0.2777 0.4441 0.2288 0.2250 -0.3039 -0.2403 0.3322 0.2672 0.2967 0.2050 0.2267 -0.3412 0.3280 0.2960 0.3804 0.2519 0.4082 0.3041 0.2456 0.2261 0.3316 -0.2928 0.3364 -0.2879 0.2143 -0.2733 0.2671 0.3251 0.3902 0.3364 0.4144 -0.4203 0.3486 0.4909 0.3586 0.2295 -0.4355 0.2648 0.3319 0.3091 -0.2217 -0.3037 -0.2159 0.3334 0.4377 0.3070 0.3011 -0.2918 0.3547 0.4426 0.3833 0.3153 -0.2606 0.3609 0.2958 -0.3440 0.3423 0.2721 -0.2424 0.3442 0.3110 0.2372 0.3767 0.2240 0.3936 0.2516 0.4351 0.3262 0.3243 0.3180 0.3481 0.3273 -0.2318 0.2654 0.2728 0.3160 0.3755 0.2711 0.3034 0.2450 0.3397 0.3545 0.3463 0.4589 0.2704 -0.2422 -0.2231 0.3927 0.3039 -0.2445 -0.3368 -0.3062 0.2998 -0.2793 0.3001 0.2191 0.3039 0.3632 0.2016 -0.4138 0.2104 0.2921 0.2864 0.2901 0.5133 0.2727 0.4458 -0.2238 -0.2795 0.2717 0.3364 0.2531 0.3436 0.4742 0.3912 0.3295 0.2446 0.3149 -0.2561 -0.2738 0.4076 -0.2599 0.3083 0.2340 0.2622 0.2993 0.3345 0.4671 0.2527 -0.2278 0.2829 0.2330 0.2612 0.3051 0.2148 0.2540 -0.2706 0.2976 0.3064 0.3121 0.3417 0.2670 0.2489 0.4106 0.2607 0.4025 -0.2218 0.2539 0.3171 0.2218 -0.2595 0.3198 -0.2697 0.2958 0.5086 0.2573 0.2544 0.2525 0.2302 0.2112 -0.2901 0.3043 0.2976 0.2881 -0.2929 0.2654 0.4254 0.2100 0.2213 0.4060 -0.2220 -0.2501 0.2160 0.2871 -0.2374 -0.2004 0.3034 -0.2616 0.3232 0.1844 -0.2491 0.3485 0.2432 0.2536 0.3194 -0.2594 0.2893 -0.2674 0.2607 0.3155 0.4688 -0.3428 0.2576 -0.2885 0.2391 0.2712 0.2002 0.2315 0.2738 0.3321 0.2419 -0.2211 0.2777 -0.2637 0.2986 -0.3319 0.2259 -0.2750 0.4231 0.2935 0.2397 0.2818 -0.3363 0.3157 0.3266 -0.3166 0.2809 0.2640 0.2063 0.2891 0.2669 0.2536 0.2494 -0.1841 0.3492 0.1979 0.3518 0.2950 -0.2592 0.2183 -0.2544 0.3227 -0.2435 0.3116 0.2746 -0.2928 0.2737 0.2721 -0.2859 0.3450 -0.2482 0.2297 -0.2391 0.2485 0.3155 0.3192 0.2996 0.3733 -0.3647 -0.2193 -0.2985 0.2811 0.3589 0.2408 -0.2389 -0.2388 -0.2775 0.2775 0.2444 0.2141 0.2829 -0.2051 -0.2690 0.3127 0.3090 -0.2614 0.3760 -0.2233 0.3065 -0.2498 0.4186 0.3085 0.2713 -0.2656 0.1908 0.2825 -0.2456 0.3682 0.2856 0.2109 0.3418 0.2381 0.3474 0.2330 0.2460 0.2312 0.2684 0.2271 0.3201 0.2766 0.2250 -0.2903 -0.2253 0.2461 -0.2382 0.3119 -0.2829 -0.3127 -0.2484 -0.2731 0.2405 0.3899 0.3566 0.2999 0.3610 0.3525 0.2497 0.3393 0.3555 -0.2367 0.2055 0.2207 0.2338 0.2768 0.2951 0.3288 0.3060 0.2992 0.2154 0.2428 0.2493 0.2701 -0.2969 0.3361 0.2725 0.2881 -0.2555 0.3438 0.2876 0.3882 0.3293 0.2744 0.4097 0.2966 0.3051 0.4285 -0.3126 0.4117 -0.2748 0.2061 -0.2418 0.1986 0.2459 0.2730 -0.3115 0.2196 0.3656 -0.2719 -0.2723 -0.2226 0.3097 0.3823 -0.2478 0.4136 0.3653 0.3872 0.2722 -0.2517 0.2786 0.4243 0.3338 0.3694 0.2476 0.2606 0.2616 0.2974 0.3457 -0.2579 -0.2926 0.2529 -0.3214 0.2520 0.1935 0.2783 0.3744 0.3811 -0.2505 0.2469 0.2713 -0.2739 0.3583 -0.2429 0.2668 -0.2519 0.3379 0.2139 0.2631 0.2409 0.2920 0.3429 0.2546 0.3783 -0.2203 0.3293 0.2344 0.2874 0.3247 0.2879 0.3445 0.3666 0.3395 0.2683 0.4103 -0.3361 0.2918 0.3017 -0.3136 0.2828 0.2497 0.2608 0.3579 0.2686 0.3517 0.2400 0.3784 0.3514 0.2727 0.2939 -0.2295 -0.2072 0.2490 0.2369 0.2473 0.3042 -0.3070 0.3073 -0.2425 0.2660 0.2205 0.4345 -0.2477 0.2820 0.3692 0.2211 0.3507 0.3935 -0.2977 -0.2383 0.3128 0.3199 0.2830 0.2286 -0.2299 -0.2469 0.4286 0.2350 0.2525 -0.2327 0.2347 0.4070 0.2692 0.3608 0.3418 0.4016 0.2703 -0.2506 0.2181 -0.2529 0.2665 0.2785 0.3650 0.4264 0.3864 0.3456 -0.2845 0.3535 0.4100 -0.3106 0.3627 -0.2997 0.2915 0.2526 0.3139 -0.2565 0.2812 0.2360 -0.2594 0.3034" HIT_INDICES="181 731 866 1014 1061 1125 1309 1470 1633 1853 1947 2028 2093 2182 2212 2336 2510 2561 2588 2647 2720 2901 2957 3086 3134 3170 3303 3366 3492 3556 3567 3818 3949 4036 4136 4140 4326 4399 4537 4573 5037 5074 5106 5231 5273 5326 5496 5498 5582 5609 5623 5716 5803 5862 6128 6199 6224 6249 6275 6322 6470 6632 6755 6834 6835 7106 7325 7331 7424 7505 7512 7563 7641 7963 7980 7982 8129 8156 8249 8356 8452 8644 8720 8754 8903 8966 8987 9049 9114 9131 9134 9301 9325 9383" ES_PROFILE="0.0309 -0.0028 0.0053 0.0099 0.0245 0.0366 0.0337 0.0317 0.0281 0.0167 0.0182 0.0205 0.0242 0.0247 0.0313 0.0272 0.0168 0.0193 0.0242 0.0254 0.0247 0.0117 0.0118 0.0035 0.0038 0.0053 -0.0041 -0.0062 -0.0155 -0.0183 -0.0156 -0.0391 -0.0502 -0.0569 -0.0652 -0.0632 -0.0813 -0.0875 -0.1010 -0.1037 -0.1532 -0.1568 -0.1598 -0.1725 -0.1761 -0.1808 -0.1974 -0.1961 -0.2033 -0.2043 -0.2039 -0.2118 -0.2187 -0.2225 -0.2476 -0.2517 -0.2508 -0.2498 -0.2488 -0.2500 -0.2615 -0.2739 -0.2817 -0.2846 -0.2790 -0.3012 -0.3168 -0.3095 -0.3112 -0.3110 -0.3030 -0.2994 -0.2983 -0.3214 -0.3117 -0.3005 -0.3035 -0.2935 -0.2897 -0.2863 -0.2806 -0.2828 -0.2715 -0.2550 -0.2475 -0.2294 -0.2064 -0.1859 -0.1638 -0.1359 -0.1063 -0.0847 -0.0445 0.0061" RANK_AT_ES="7962.0000" RANK_SCORE_AT_ES="-0.0657"/>
  <DTG RANKED_LIST="state2.rnk" TEMPLATE="na_as_pre_ranked" GENESET="gene_sets.gmt#HALLMARK_GLYCOLYSIS" ES="-0.2953" NES="-1.1901" NP="0.0794" FDR="0.1769" FWER="0.8460" RND_ES="0.2993 0.3215 0.3397 0.2818 0.3742 -0.2467 0.3536 0.2739 0.3258 0.3248 -0.2246 0.3181 0.2879 0.3219 0.3081 0.2220 -0.2037 0.3357 0.2120 0.3222 0.2611 0.2860 0.2670 -0.2414 0.2508 0.3487 0.2961 -0.2269 0.3975 0.2584 0.4145 0.2319 -0.2212 0.3627 0.2683 0.2357 0.2892 0.2552 0.3111 0.2574 -0.2282 -0.2551 0.2427 -0.2063 0.2940 0.2829 -0.2661 0.3642 0.2446 0.2783 -0.2112 0.2983 0.2662 0.2359 0.3499 0.3194 0.2230 0.2055 0.2404 0.2873 -0.2364 0.2755 0.2032 0.3488 0.3767 0.2683 0.2998 -0.2567 -0.2600 0.2674 0.2510 -0.2281 0.2867 -0.2390 0.2150 0.2320 0.1907 -0.2627 0.2874 -0.2377 -0.2460 0.2531 0.2774 -0.2210 0.2425 -0.2399 0.2469 0.3712 0.2548 0.3142 0.3317 0.2920 0.2911 0.2370 0.2102 0.2316 0.2740 0.3200 0.2507 0.2810 -0.2439 0.2021 0.2704 0.3190 0.3424 0.3358 0.3278 0.3419 0.2909 0.2608 0.2420 0.3622 0.3064 0.3746 0.2741 0.3002 -0.2360 0.2009 -0.2524 -0.2073 0.3669 0.2325 0.3021 -0.2490 -0.2018 -0.2770 0.3207 0.2351 0.3070 0.2225 0.2752 0.3017 0.2647 0.2784 0.2388 0.3565 0.3078 0.3533 0.3224 0.3820 -0.2100 0.2638 0.2796 -0.2223 0.2907 0.2787 0.3219 0.2970 0.3326 0.2693 -0.2805 0.2966 -0.2787 0.3534 0.3878 0.2731 -0.2449 0.3257 0.3740 0.2460 0.2819 0.2839 0.3234 0.3373 0.2065 0.2847 0.2540 0.1993 0.2916 0.2621 0.3034 0.1940 0.2509 0.2232 -0.2671 -0.2115 -0.2229 0.4235 -0.2808 0.3197 0.2843 -0.2967 0.2782 0.3057 0.2517 0.3900 0.2809 0.2898 0.3490 0.2748 0.2211 0.2520 0.3331 0.2186 0.3137 0.3372 0.2436 0.2606 0.2447 0.2321 -0.2621 0.3201 -0.2438 0.3166 0.3228 0.2819 0.3665 0.2539 0.3031 0.3223 0.2489 0.2389 0.2422 -0.2922 0.2866 -0.2367 0.3526 -0.2906 0.3351 0.2820 0.2518 -0.2470 0.2330 0.2310 0.3610 -0.2232 0.2365 0.2782 0.2786 0.3180 0.3093 0.2689 -0.2230 0.3087 0.3711 0.3824 0.2176 0.3120 0.2757 0.2494 -0.2342 0.2929 0.4051 0.2348 0.3490 -0.2004 -0.2400 0.2282 0.2594 0.2979 0.4058 0.3055 -0.2319 0.2454 0.3059 0.2414 0.2589 0.3397 0.3173 0.2945 0.3183 0.2712 0.2988 0.2761 0.2546 0.3018 0.3335 0.4331 0.3339 -0.2825 0.2570 0.3613 0.2652 0.2815 0.2092 -0.2755 0.2698 0.3292 -0.3239 0.3928 0.2751 0.2961 0.2877 0.2500 -0.1977 0.2960 0.2764 0.2848 -0.1980 0.3577 0.2449 0.2731 -0.2577 0.2489 0.2500 -0.1916 0.3045 0.2798 -0.3043 -0.2434 0.3002 0.3147 0.3012 0.2896 0.2645 -0.2571 0.2955 -0.2509 0.3026 0.3532 0.2259 0.3046 0.2947 -0.2211 0.2419 0.2717 -0.2008 -0.2143 0.3393 0.3159 0.2683 0.2181 0.2788 0.2341 -0.2375 0.3690 0.3471 -0.2221 0.3116 0.2835 0.2879 0.3187 0.3056 0.1933 0.3236 0.2759 0.2476 0.2892 0.2714 -0.2625 0.3094 0.2685 0.2930 0.3322 0.2249 0.2823 0.3441 0.3089 0.4056 -0.2307 0.3378 0.3883 0.3826 0.2827 0.2811 0.3582 0.2881 0.1992 0.2649 -0.2668 0.2933 0.2391 -0.2486 0.2683 0.2609 0.3281 0.2521 0.2183 -0.2333 0.2739 0.3028 0.2762 0.3272 0.2201 0.2750 0.3227 0.2458 0.2827 0.4026 0.3439 0.2897 0.3162 0.2792 -0.2104 0.2345 0.2712 0.2806 0.2391 0.3048 -0.2523 0.4053 0.2721 -0.2877 0.2495 0.3068 -0.2790 -0.2787 0.3771 0.2954 0.2255 0.3512 -0.2748 0.2016 0.2506 0.3181 0.2466 0.2980 0.2356 -0.2744 0.2896 0.2089 0.2932 0.3404 -0.2852 0.2136 -0.2510 -0.2012 0.2557 0.2668 0.2335 0.3639 0.3042 0.2455 0.3127 0.2855 0.2998 0.2291 0.2167 -0.2194 -0.2373 0.3848 0.2462 0.3272 -0.2481 0.3822 0.2796 -0.2751 0.2544 0.3014 -0.2775 -0.2907 0.3087 0.2428 0.2272 0.2473 0.3181 0.2384 0.2442 0.2662 0.2985 0.3145 -0.2114 0.3806 0.2764 0.2760 -0.2201 0.2792 0.3954 0.2310 0.2658 0.2756 0.3245 -0.2331 -0.3615 0.2674 0.3299 0.2434 -0.2497 0.2240 0.2063 0.3282 -0.2407 -0.2747 0.2913 -0.2125 0.3025 -0.2008 0.2655 0.2769 0.3338 -0.1944 0.2207 0.3102 0.2599 0.2386 0.2612 0.2817 0.2092 0.2141 0.2872 0.2871 0.2918 0.2120 -0.2325 0.3272 -0.2528 0.2549 0.3143 0.2622 0.2513 0.2784 0.3422 0.2280 0.2220 0.2654 0.2292 0.2932 0.3096 0.2266 0.2554 0.3046 0.2279 0.2035 0.3114 0.3160 0.2737 -0.3529 0.2347 0.3234 0.3860 0.2852 0.3283 -0.2393 0.3189 0.2549 0.2848 -0.2643 0.3158 0.3069 0.2495 0.2712 0.1860 0.2416 0.2600 0.2347 0.3224 0.2644 0.2695 0.3104 0.2793 0.3250 0.3188 -0.2664 0.3061 0.2320 0.2653 0.2934 0.3316 0.3041 0.2261 0.3602 0.2228 0.3324 0.2489 0.3171 -0.2153 0.3632 -0.2271 0.2204 0.3704 -0.2787 0.2801 0.3409 0.1862 0.3500 0.2628 0.2703 0.2083 0.2770 0.3308 0.2341 -0.2614 0.2786 0.2216 -0.2083 -0.2000 0.2810 0.3533 0.2431 -0.1922 0.2223 0.2721 0.2388 0.2731 -0.2577 0.2660 0.3483 0.2135 0.3300 0.2314 -0.1980 0.2567 -0.2465 0.2284 0.2653 0.2667 0.2295 0.2295 0.2470 0.3252 -0.2382 0.3274 0.2960 0.2676 0.3293 -0.1941 0.2695 0.2562 0.3336 0.3408 0.2780 0.3193 0.2397 0.2460 0.3239 0.3097 0.2930 0.2291 0.2726 0.3051 0.2636 0.2870 0.2612 0.2785 0.2522 0.2783 -0.2346 0.3238 0.2506 -0.2805 0.3016 0.2535 0.3116 -0.2828 0.2201 0.3111 0.1884 0.2435 0.2964 0.2321 0.1733 0.2153 0.2254 -0.2712 -0.2665 0.2232 0.3183 0.2053 -0.2212 0.2676 0.3824 0.3275 0.2896 0.2920 0.2381 0.2223 -0.2528 -0.2143 -0.2544 0.2055 -0.2427 0.2395 0.3302 -0.2336 0.2364 0.2404 0.3727 0.2381 0.3560 0.3191 0.2977 0.2663 0.3195 0.2121 0.2997 -0.3073 0.3506 0.2516 0.3122 0.2984 0.2523 -0.2525 0.3011 0.3177 0.3694 0.3138 0.3392 0.2294 0.3464 0.2909 0.2651 0.2251 -0.2540 -0.2445 0.3206 0.2399 0.2908 0.3138 0.3068 0.2910 0.3259 0.2598 0.2616 -0.2548 0.2078 0.3094 0.3753 0.2615 0.3540 -0.3145 0.3478 0.2863 0.2918 0.3054 0.3175 0.2821 -0.2459 0.3281 0.3257 0.3027 0.4396 0.2312 -0.2122 -0.3816 -0.3396 0.2383 0.2949 -0.3203 0.3165 0.3580 0.2547 0.2613 0.2695 0.2484 -0.2314 -0.2542 0.2291 -0.2349 -0.2295 0.2983 0.3215 0.3000 -0.2166 0.2716 0.3488 0.2125 0.2500 0.3043 0.2661 0.3123 -0.1938 0.3261 0.2053 0.2520 -0.2498 -0.2174 0.2995 0.2635 -0.2594 0.2902 0.2493 -0.2249 0.2759 0.3112 0.1949 0.2513 0.3222 0.2169 0.2792 0.2801 0.3992 0.1924 -0.2369 0.3504 0.3461 0.2259 0.2779 0.2844 0.3586 0.2820 0.3281 -0.2178 -0.2113 0.3401 0.3536 0.3979 0.3627 0.3215 0.3425 0.2964 -0.3711 0.3451 0.3599 0.2927 -0.2319 -0.2362 0.3536 0.2495 0.3701 0.1952 0.2683 0.3322 -0.2370 0.2587 0.3326 0.3771 0.2334 0.3118 0.3821 0.3481 0.3782 0.2137 0.2789 0.2931 0.2417 0.2859 0.2704 0.3148 0.4045 0.2426 0.2603 0.2719 0.3118 -0.3339 0.3403 0.2180 0.2216 0.2944 -0.2728 0.3666 -0.2518 0.2777 0.2420 0.2695 0.3207 0.3153 0.2186 0.2791 0.3047 0.3514 -0.2137 0.3547 0.3034 0.2856 -0.2437 -0.3062 0.3077 0.2268 0.3271 0.2511 0.2358 0.2247 -0.2198 -0.3074 0.2678 0.2696 0.2930 0.2706 0.2844 -0.2584 0.3229 0.2310 0.3291 0.2197 -0.2149 0.2796 0.1967 0.2669 0.2358 0.2392 -0.2468 0.2993 0.2436 0.3398 0.3236 -0.2861 0.2974 0.3046 0.2446 0.2764 0.3357 0.2940 -0.2837 0.3784 0.3634 0.2664 0.3297 0.3461 0.2144 0.3107 -0.1820 0.3462 -0.2333 0.2573 -0.2293 0.3363 0.2944 0.2613 0.3210 0.3773 0.2726 0.3269 0.3141 0.4210 -0.2655 0.2498 0.2410 0.2529 0.3042 -0.2009 -0.1842 0.1927 0.4320 0.2676 0.4135 0.2932 -0.3601 -0.2564 -0.2580 0.3811 0.3192 0.2477 0.2795 0.3715 0.3309 0.2466 0.2252 0.3378 0.2824 0.2581 0.2586 0.2205 0.3545 0.2761 -0.2584 0.3258 0.2644 0.2818 0.3302 0.3150 0.3186 0.2847 0.2894 0.3871 0.3803 0.2858 0.2282 0.2616 0.2797 0.3847 0.2991 0.2834 0.4204 -0.2476 0.2835 0.2519 0.3189 0.3317 0.3001 -0.2542 0.3243 0.3055 -0.2775 -0.2684 -0.2461 -0.2271 -0.2498 0.2494 0.3263 0.2709 0.3081 -0.2125 0.3496 0.3308 0.2795 0.2892 -0.2725 0.3347 0.2666 -0.2723 0.3007 0.2878 0.3125 0.3777 0.2824 0.2065 0.2519 0.3190 -0.2343 -0.2682 0.3506 0.2563 0.3183 0.2852 0.2401 0.3306 0.3017 0.2146 0.3084 0.3883" HIT_INDICES="18 33 156 164 189 196 233 238 301 309 358 375 487 506 615 633 717 726 851 954 1028 1079 1094 1117 1205 1237 1355 1436 1466 1696 1751 1779 1845 1847 1860 1912 1951 2325 2339 2504 2593 2729 2865 3006 3163 3170 3221 3341 3357 3509 3561 3567 3957 3981 4003 4056 4059 4083 4085 4088 4098 4116 4215 4406 4435 4532 4547 4622 4623 4714 4721 4827 4875 4880 5189 5266 5380 5473 5489 5563 5598 5604 5697 5721 5746 5758 5776 5911 6088 6208 6322 6618 6645 6671 6779 6786 7141 7194 7339 7589 7637 7729 7762 7783 7793 7815 7948 8064 8078 8094 8100 8186 8322 8398 8403 8446 8480 8563 8568 8592 8594 8601 8670 8692 8700 8704 8731 8761 8800 8811 8829 8942 9002 9050 9056 9148 9184 9208 9280 9326 9328 9378 9396 9406 9407 9424" ES_PROFILE="0.0384 0.0733 0.0815 0.1020 0.1194 0.1386 0.1529 0.1706 0.1801 0.1953 0.2052 0.2181 0.2190 0.2296 0.2292 0.2384 0.2399 0.2492 0.2452 0.2428 0.2431 0.2456 0.2520 0.2573 0.2552 0.2590 0.2531 0.2508 0.2538 0.2346 0.2340 0.2362 0.2341 0.2389 0.2426 0.2418 0.2424 0.2059 0.2082 0.1939 0.1875 0.1759 0.1639 0.1512 0.1366 0.1381 0.1347 0.1238 0.1240 0.1095 0.1055 0.1066 0.0659 0.0645 0.0633 0.0587 0.0595 0.0581 0.0589 0.0597 0.0597 0.0588 0.0491 0.0293 0.0269 0.0170 0.0160 0.0084 0.0087 -0.0007 -0.0010 -0.0122 -0.0171 -0.0175 -0.0504 -0.0583 -0.0700 -0.0793 -0.0803 -0.0875 -0.0905 -0.0903 -0.0994 -0.1011 -0.1028 -0.1031 -0.1041 -0.1174 -0.1351 -0.1465 -0.1571 -0.1869 -0.1878 -0.1885 -0.1978 -0.1962 -0.2315 -0.2342 -0.2465 -0.2696 -0.2708 -0.2766 -0.2760 -0.2740 -0.2708 -0.2689 -0.2785 -0.2861 -0.2825 -0.2792 -0.2747 -0.2785 -0.2872 -0.2890 -0.2833 -0.2813 -0.2783 -0.2801 -0.2735 -0.2688 -0.2617 -0.2551 -0.2548 -0.2494 -0.2424 -0.2349 -0.2297 -0.2246 -0.2202 -0.2126 -0.2056 -0.2078 -0.2037 -0.1978 -0.1872 -0.1846 -0.1754 -0.1644 -0.1564 -0.1437 -0.1263 -0.1096 -0.0861 -0.0594 -0.0316 0.0017" RANK_AT_ES="8397.0000" RANK_SCORE_AT_ES="-0.0888"/>
  <DTG RANKED_LIST="state2.rnk" TEMPLATE="na_as_pre_ranked" GENESET="gene_sets.gmt#HALLMARK_WNT_BETA_CATENIN_SIGNALING" ES="-0.3898" NES="-1.1549" NP="0.2335" FDR="0.2114" FWER="0.9110" RND_ES="0.4227 -0.3979 -0.2877 0.2470 -0.3302 0.2474 0.3360 0.4353 0.3583 -0.2870 0.2904 -0.4055 -0.3342 -0.2704 0.4654 0.2758 -0.2440 0.3883 -0.2735 -0.2808 -0.2841 0.2775 0.4871 -0.4264 -0.2801 0.3060 0.4635 0.4138 0.3482 -0.2734 -0.2636 0.2136 -0.2781 -0.5569 0.2229 -0.5140 0.3734 -0.4823 0.3500 -0.2485 0.2545 -0.2245 0.3497 -0.2013 0.2722 -0.2887 0.4278 0.2858 0.4409 -0.1968 -0.4118 0.2924 0.4247 -0.2310 0.5540 0.5291 0.2965 -0.2847 0.4281 0.4504 -0.2114 -0.3530 0.2552 -0.3156 -0.3296 -0.2453 -0.4860 0.2526 0.6640 -0.4305 0.4472 -0.3047 0.2996 0.3825 0.4568 0.4356 0.1886 -0.4181 0.2874 -0.3732 -0.2932 0.2100 0.5848 0.4595 0.3254 0.3882 -0.3811 0.2887 0.4551 -0.4931 0.3485 0.2835 0.4726 0.2731 0.2992 0.3656 -0.3134 0.3216 0.3149 0.2965 0.3280 -0.4043 0.3218 -0.3969 0.6638 0.4437 -0.3726 0.4121 -0.5047 0.4270 0.5050 0.1753 -0.3153 -0.3569 0.6142 -0.4441 -0.3364 0.3068 0.2073 0.5420 -0.3106 0.4749 -0.2480 0.2871 0.2946 -0.3279 0.3844 -0.4086 -0.2682 0.2380 0.2765 -0.3451 0.4031 -0.2402 -0.3292 0.5877 0.4801 -0.2651 -0.3735 0.3877 0.3085 0.2827 0.5219 -0.3030 0.3655 0.3052 -0.2928 -0.3468 -0.3527 0.5520 -0.4394 0.3559 -0.4672 -0.2656 -0.3225 0.2314 -0.4007 -0.3332 0.4658 0.2427 -0.3202 0.3014 -0.3563 0.3619 0.5119 -0.3920 0.3710 0.4685 0.3160 -0.2797 0.4084 -0.3830 0.4736 0.2937 -0.3567 -0.3939 0.3357 0.4514 0.4072 -0.4213 0.2493 0.4142 -0.3026 0.4110 0.3982 0.3188 -0.3419 0.2306 -0.2211 -0.3138 -0.5276 -0.2876 0.4086 0.2613 -0.2667 0.4577 0.2704 0.2195 -0.3553 0.5312 0.2784 0.4339 -0.2313 0.4222 0.3990 0.3577 -0.3083 0.4801 0.4972 0.4269 0.3345 0.2671 -0.3258 -0.3659 0.4135 0.5501 -0.3029 0.4665 0.5668 -0.2349 -0.4710 0.5640 0.2680 0.4569 0.3556 -0.2639 0.5753 -0.2626 0.4019 0.2971 0.4763 0.6155 0.2845 -0.1898 0.4050 0.3473 -0.3380 0.3867 0.3094 -0.2248 -0.4706 -0.3377 -0.4332 0.4129 0.4148 -0.3600 -0.2832 0.4147 -0.4181 -0.2819 -0.5001 0.3563 0.3702 0.3719 -0.2489 -0.3653 -0.2800 0.3044 0.2904 0.2295 0.2973 0.4300 0.4936 0.5605 0.3390 0.4029 -0.3155 0.2840 0.2670 -0.4127 0.2982 0.3917 0.3824 0.3600 0.3012 -0.2466 0.2850 0.2950 -0.2988 -0.3854 0.4181 0.3297 0.5122 -0.2817 -0.4334 -0.5425 -0.4764 0.1824 -0.3523 0.2620 -0.3520 0.2174 -0.4181 -0.3192 0.4202 0.3963 0.5543 0.4252 0.4533 -0.3878 0.4636 -0.3721 -0.3143 0.4389 0.4416 0.4399 -0.2036 -0.5137 0.3497 -0.2582 0.3812 0.3610 0.3379 0.3342 0.5026 0.4897 0.2989 0.5396 0.3751 0.3250 -0.2761 0.4831 0.2934 0.4979 0.2557 0.2978 0.6231 0.3392 -0.2811 -0.3096 -0.3182 0.4611 0.3140 0.3058 0.4424 0.3859 0.2904 -0.3768 -0.3477 -0.4502 0.3063 -0.4407 0.2476 -0.3470 0.3868 0.3080 0.3130 0.2829 0.2114 0.2306 0.5073 0.3508 -0.2952 -0.4145 0.2015 -0.3536 -0.2700 0.3549 0.2808 -0.3280 0.4567 0.3300 0.5422 0.3979 -0.2337 0.3868 0.2148 0.4494 -0.3477 -0.3464 0.3382 0.2800 -0.3102 0.3668 0.3814 -0.2416 -0.2592 0.2145 0.2275 0.3536 0.2626 -0.4999 0.2438 0.4290 0.4496 -0.4167 -0.3804 -0.3790 -0.4285 -0.2613 0.2990 0.4468 -0.2299 -0.3809 0.3643 0.2840 -0.2490 0.5761 0.3022 -0.3055 0.3200 0.3774 0.4220 -0.4209 0.3122 0.2525 0.2619 0.3118 0.3057 0.2387 -0.4250 0.3772 0.2748 0.3181 0.3139 0.2903 -0.4315 0.2477 -0.2740 -0.2945 -0.3550 -0.4240 0.3912 0.3043 0.3522 -0.2149 -0.2375 -0.3736 0.4471 -0.4053 0.2609 0.3251 0.5276 -0.3672 0.3888 0.5414 -0.4837 0.2988 -0.3510 0.3373 0.3251 0.3549 0.4522 -0.2346 -0.3154 0.4638 0.4003 0.3721 0.2147 0.2671 -0.2888 0.2366 0.2855 -0.3505 0.3359 0.3483 -0.3558 0.3681 0.4190 -0.3834 -0.3175 0.4233 0.2779 0.2763 0.5711 -0.3110 -0.3627 -0.4731 0.3183 -0.4128 0.4204 0.2544 -0.3102 -0.2321 -0.2843 0.3948 0.3858 -0.2903 0.2845 0.3192 0.2112 0.2802 0.3234 0.4188 0.2835 0.3249 -0.3754 0.2171 0.5673 0.4405 0.4397 0.3670 -0.3304 0.3368 -0.3194 0.2934 -0.3575 0.2979 0.2639 -0.3068 -0.3607 0.2667 0.3049 0.3812 0.2434 0.2569 0.2738 0.3081 -0.4667 -0.2530 -0.5308 -0.2611 0.4894 -0.3025 0.2214 0.3749 0.3441 0.2294 -0.4351 0.4041 0.5005 0.4406 0.3588 0.3971 0.3590 0.4212 0.2830 0.4188 0.4731 -0.2935 0.3372 0.3824 0.2822 0.5860 0.4369 -0.3826 -0.4401 0.3410 0.2852 0.2941 0.2850 0.6538 0.5689 -0.2584 0.4357 -0.3387 0.2648 0.2321 0.4380 -0.2837 -0.2425 0.4018 0.4754 0.3596 0.5173 0.3637 0.3128 -0.3308 -0.4407 0.4842 0.4092 0.3498 0.4960 -0.2723 0.2825 0.2227 -0.2937 0.3502 0.4295 -0.2838 0.3020 -0.3830 0.5490 0.4441 0.3664 0.4033 -0.3191 -0.4282 0.3829 0.3664 0.3951 -0.3810 0.4243 -0.3658 -0.2861 0.3953 0.4155 0.2446 0.2514 0.5022 0.4680 0.4098 0.3652 -0.3364 0.4234 -0.2493 -0.2816 0.4507 0.5627 0.5523 -0.2912 -0.3073 0.3585 -0.5847 -0.3082 0.2365 0.3543 -0.2252 -0.2413 0.5386 0.3992 0.3570 0.3965 0.3721 0.2905 0.2275 0.3872 -0.2587 0.2217 -0.3596 0.4445 0.4970 0.2574 0.3387 -0.5175 0.3005 0.3391 0.2821 0.5150 0.2976 -0.2400 -0.4380 0.4486 0.5310 0.5357 0.5314 0.5250 -0.4035 0.3608 0.4121 -0.3520 0.2870 -0.3668 0.3457 -0.4530 -0.2014 0.2772 0.2030 -0.2675 0.3493 0.5365 -0.3181 0.4050 0.3365 0.3778 -0.3187 0.3400 0.2956 0.2741 0.5561 0.5350 0.4991 -0.3353 0.4156 0.4129 -0.4015 -0.2970 0.2129 0.4173 -0.4434 -0.2502 0.3323 -0.3668 -0.2864 0.2263 0.2284 0.2413 0.3169 0.3470 0.2422 0.2205 -0.3540 0.3015 0.3029 0.4147 0.2728 -0.4719 -0.3625 0.2541 -0.3013 -0.3781 0.3493 -0.4243 0.4106 -0.3472 -0.2848 -0.2995 -0.3716 -0.4422 0.3873 0.3378 0.4537 -0.2997 -0.4595 0.2622 0.3981 -0.2729 0.4400 -0.4334 0.3297 -0.2498 -0.3422 -0.2863 0.3795 0.3318 -0.2846 0.3971 -0.3366 0.2991 0.3778 0.2409 0.2662 0.5542 -0.4113 -0.3240 0.2476 0.4096 0.2383 0.2980 -0.2776 0.2638 0.4336 0.3398 -0.3449 0.5343 -0.3297 0.5227 0.3582 0.4248 0.3843 0.3296 -0.3607 -0.2278 -0.3607 0.2182 0.3722 0.1863 0.4040 0.3011 0.2622 -0.3429 0.5248 0.3346 0.4429 0.2109 0.2611 0.4264 -0.4203 0.4099 -0.2404 0.2953 0.3997 -0.4924 0.3896 -0.1884 0.3324 0.5238 -0.2502 0.2694 -0.2635 0.3167 -0.4918 0.5511 0.3304 0.4564 0.4242 0.2956 -0.2852 0.2488 0.2983 0.4057 -0.2275 0.2858 0.4748 -0.1694 0.2129 0.3384 -0.3513 0.2253 0.2264 -0.3648 0.5170 -0.3982 0.2985 0.3604 0.5244 0.4021 0.4348 0.3440 0.2947 0.3782 0.4776 0.3319 0.4843 -0.4663 -0.3607 0.4645 0.3202 0.4590 0.2534 -0.2914 -0.2775 0.2611 0.3205 0.4176 0.3317 -0.3282 0.3561 0.2158 0.3893 -0.5263 -0.3451 -0.3739 0.3300 0.5553 0.2771 0.1838 -0.3222 0.3107 -0.3145 0.2747 -0.3824 0.5068 0.4402 0.2895 0.3495 0.2274 0.3793 0.3310 -0.3118 -0.3003 0.3687 0.2136 0.3232 0.2759 0.2811 -0.2770 -0.2885 0.4310 0.2618 -0.3437 0.3918 0.3155 0.4312 0.3368 0.5941 -0.4362 -0.3116 -0.2973 -0.3077 -0.4332 0.3946 0.5907 -0.3605 -0.1771 0.2799 -0.4377 0.5853 0.3884 -0.4086 -0.2743 0.4672 -0.2932 -0.3826 -0.4342 0.4180 0.4829 -0.3541 0.3503 -0.3233 0.2587 -0.2569 0.5337 0.2641 0.2893 0.3627 0.3682 0.3513 0.2795 0.2383 0.3424 -0.3537 0.2257 0.3049 -0.3510 -0.4687 0.2579 0.3385 0.4532 0.3636 0.3227 0.3757 0.4596 -0.2349 0.5164 0.5931 0.2179 0.3571 -0.5539 -0.2635 -0.1954 -0.2329 -0.4029 0.4444 0.3174 0.4262 0.3180 -0.4174 -0.3661 -0.2701 0.4269 0.2628 0.4399 0.1787 -0.2164 0.2106 0.2506 0.2619 0.2422 0.4040 0.3831 -0.3522 -0.2370 -0.2723 0.5399 -0.3248 0.4308 0.2280 0.2629 -0.2126 -0.2785 0.3674 -0.3444 0.4151 0.3948 0.2459 0.3855 -0.2625 0.3965 0.2602 0.3897 -0.3309 -0.3276 0.3996 -0.2197 -0.2496 -0.3832 0.2873 0.2558 0.3968 0.3476 0.3708 0.2573 0.3328 0.3159 -0.5415 -0.3853 0.4539 0.3864 -0.3226 0.4687 -0.2895 0.4327 0.2150 -0.4076 -0.3456 -0.3014 0.2988 0.2468 0.4808 -0.2863 0.4006 -0.2582 -0.3581 -0.4871 0.2895 -0.2333 -0.3542 -0.2753 -0.2705 0.3560 -0.2886 0.3759 0.4780 0.4747 -0.2994 -0.3616 0.2110 -0.2735 0.5117" HIT_INDICES="227 479 1362 2498 2845 3495 3541 3842 4227 4302 4400 4974 5503 5506 5844 7258 7423 7558 7580 8039 8339 8349 8555 8756 8763 8993 9377" ES_PROFILE="0.1085 0.1744 0.1281 0.0316 0.0139 -0.0430 -0.0361 -0.0588 -0.0938 -0.0965 -0.1024 -0.1632 -0.2149 -0.2108 -0.2397 -0.3677 -0.3610 -0.3491 -0.3248 -0.3388 -0.3278 -0.2857 -0.2569 -0.2192 -0.1606 -0.1105 0.0067" RANK_AT_ES="7257.0000" RANK_SCORE_AT_ES="-0.0437"/>
  <DTG RANKED_LIST="state2.rnk" TEMPLATE="na_as_pre_ranked" GENESET="gene_sets.gmt#HALLMARK_KRAS_SIGNALING_DN" ES="-0.3720" NES="-1.1361" NP="0.2507" FDR="0.2270" FWER="0.9360" RND_ES="0.2670 0.3879 0.3311 0.2461 0.4871 -0.5143 0.2377 0.4717 -0.3805 0.2539 0.3099 0.3267 0.4194 0.2401 0.3970 -0.3130 0.3838 0.2516 0.4684 0.3844 0.5299 0.3698 0.4746 -0.2669 -0.2373 -0.3486 0.3805 -0.3273 0.2483 0.2580 0.3764 0.3744 -0.4610 0.3665 0.4051 0.3904 -0.2214 0.3376 0.2548 0.3162 0.5043 0.4088 -0.2675 0.2487 0.2980 0.4092 -0.3218 -0.2970 -0.2287 0.3611 -0.2926 0.1754 0.3955 0.2891 0.4562 0.3939 0.2694 -0.4187 -0.2797 0.2943 -0.3126 -0.2231 0.3804 -0.2882 0.2682 -0.5897 -0.3548 -0.2625 -0.4475 -0.3475 -0.2366 -0.3461 0.5430 0.5778 -0.3103 0.2847 -0.3922 0.4265 0.3778 0.4011 -0.3746 0.3932 -0.2291 0.4608 0.3513 -0.2321 0.3521 -0.2939 -0.2789 0.3420 0.2837 0.3018 0.5020 0.2842 0.4222 0.2275 0.4536 0.3392 0.3526 0.4424 0.3692 0.3187 0.3361 -0.2910 0.2793 0.3163 0.2702 0.4722 0.4981 0.4040 -0.1882 -0.2540 0.4339 -0.2477 0.5075 0.4871 -0.4670 -0.3437 0.1911 0.4431 0.4983 -0.3051 0.3832 0.3385 0.5082 0.2884 0.4260 0.3685 0.1893 -0.2464 0.2524 0.3179 -0.2900 -0.3356 0.5168 0.2744 -0.4822 0.4424 -0.2412 0.2572 0.2118 -0.3576 -0.4757 0.3898 0.3395 0.3337 0.5871 -0.3645 0.4265 0.6397 0.3141 0.1632 0.5040 0.5574 -0.3205 0.3962 0.3050 -0.2827 0.4052 0.2921 0.2998 -0.2360 0.4893 0.4743 0.3756 0.2753 0.2942 0.4837 0.4985 0.3291 0.2819 0.4681 -0.3568 0.3263 0.2760 -0.3784 -0.3606 0.5863 0.3465 0.3837 0.3637 0.3642 -0.3223 0.3559 0.3775 -0.2404 -0.4002 -0.2246 -0.3428 -0.2782 0.2853 0.4353 0.5051 0.4238 0.3925 0.5070 -0.3576 0.4512 0.4855 0.5338 0.3775 0.5735 0.2680 0.3418 -0.3086 0.5702 0.3205 -0.2298 0.4040 0.2581 0.4488 -0.2985 0.3395 0.3292 0.3107 0.2964 0.4553 -0.2608 0.4671 0.5143 -0.3607 -0.2768 -0.3985 -0.2589 -0.4525 -0.2226 -0.3260 -0.2385 0.2444 0.3039 0.3600 0.3307 0.3043 0.3227 -0.3747 0.3311 -0.2524 0.5604 0.2994 -0.3696 -0.3967 0.2990 -0.2525 0.4645 0.4886 0.2923 0.3929 -0.2586 0.4869 0.4429 0.2111 0.4730 -0.4126 -0.2602 0.2936 0.4382 0.3841 -0.2766 -0.3158 -0.3183 -0.3972 -0.2961 -0.3018 -0.3636 -0.2937 0.4765 0.4173 0.3943 0.2177 -0.3685 0.3342 0.3981 -0.2813 0.3186 0.3006 -0.3265 0.2947 0.2619 0.4908 -0.2483 -0.4469 0.3601 0.4603 0.3412 0.2139 0.3443 0.3467 0.3994 -0.5100 -0.2317 0.5041 0.3799 -0.4167 -0.2441 0.4355 0.3733 0.2353 0.3483 0.3277 0.3497 0.4452 0.2635 0.3252 0.2539 0.4323 0.3030 0.3674 -0.3856 0.3854 0.3263 0.4286 -0.2707 0.5406 -0.3981 0.5017 0.2350 -0.2399 -0.2689 0.3685 -0.2698 0.3030 0.3586 0.2915 0.4228 0.3278 0.3459 0.3682 0.2312 -0.3026 0.2738 0.4527 0.4180 -0.2452 0.3566 0.4153 -0.4667 0.3795 0.3773 0.4518 -0.3476 0.1979 0.2577 0.3078 0.2770 -0.3998 0.4082 0.2843 0.2268 0.2728 0.5201 0.4169 -0.2778 0.4806 -0.2358 -0.2847 0.4177 0.2354 0.3316 0.3141 0.4356 -0.2498 0.3159 -0.3094 0.3011 0.4353 0.3288 0.3752 0.3732 0.4270 -0.3522 0.3024 -0.2778 -0.2284 0.3932 0.2362 0.2687 -0.2860 0.3955 0.5704 -0.2520 -0.3438 -0.4585 0.3566 0.2693 -0.4325 0.2515 0.2389 0.2631 0.3324 -0.2407 0.2683 0.3453 0.5018 0.2779 0.3579 -0.2608 0.3992 -0.3246 -0.3718 0.3700 0.6626 0.2872 -0.4497 -0.3065 0.6170 -0.3743 -0.2991 0.3098 0.2563 -0.3789 0.4180 -0.2908 0.4617 -0.2999 0.4157 -0.2816 0.3842 -0.3940 0.3296 0.4126 -0.4625 0.4664 -0.3642 0.2652 0.4523 0.3256 -0.3135 -0.4217 0.3900 0.4703 0.2366 0.5223 0.2884 0.2768 0.3433 -0.2760 0.3961 -0.2503 0.4563 -0.2556 0.2555 -0.2419 -0.2891 0.2806 -0.3935 0.3964 0.3640 0.3532 0.3818 -0.4158 0.4824 0.2777 0.2900 0.4982 -0.3989 -0.2791 0.3880 0.2301 0.2747 0.5376 0.4290 0.4601 -0.2741 0.3071 -0.1961 -0.2875 0.2053 -0.2542 -0.3281 0.3266 -0.4133 0.3322 -0.2402 0.4001 0.4388 -0.3656 -0.2434 0.3751 0.3584 -0.2453 0.3036 -0.3218 0.2063 -0.2301 -0.2671 0.3647 0.2844 -0.3018 0.4181 0.2642 0.3176 -0.3178 0.3079 -0.2605 0.4681 0.2917 0.4401 0.4217 0.3107 -0.2913 0.2397 -0.2876 -0.2577 0.2769 0.3164 0.3471 0.3730 0.5041 -0.4427 0.2969 -0.3521 -0.3425 -0.2407 -0.4734 -0.2684 0.3446 0.4828 0.4747 0.2725 -0.5027 0.3336 0.4807 0.5060 -0.4799 -0.3972 0.4182 0.4048 0.5093 0.3073 -0.2980 0.3022 0.3712 0.4146 -0.4065 -0.5463 0.3126 -0.2988 0.3574 -0.2912 -0.2664 -0.5072 0.3473 0.3410 0.2476 0.3264 0.4606 -0.2977 0.2492 -0.2162 -0.3118 -0.3088 0.2810 0.2276 -0.5166 0.3098 -0.4147 0.4162 0.3762 0.3630 0.3491 0.2700 -0.3410 -0.3872 -0.3276 0.4720 0.4519 -0.2608 0.2399 -0.3729 -0.3315 0.4073 0.4453 -0.4009 0.3752 -0.3082 -0.3082 -0.3027 -0.3998 0.2802 -0.4082 0.4171 0.5751 0.3179 -0.2614 -0.4195 0.4006 0.3090 0.2785 0.4492 0.4560 0.2516 0.4751 0.2982 0.3656 -0.3326 0.2909 -0.2692 0.2564 0.3258 -0.2575 0.2588 -0.3253 0.3057 0.3948 0.5121 0.3285 0.1864 0.3314 0.4300 -0.2635 0.3971 0.2974 0.3197 0.3212 0.3896 0.3175 -0.2710 -0.2981 0.2563 -0.3664 0.3351 0.3824 0.2721 -0.2657 -0.2549 0.3438 0.2373 -0.3142 0.3491 0.3456 -0.3693 0.3738 0.3872 -0.4027 0.3736 -0.4783 -0.2752 0.4500 -0.3535 -0.3497 0.2871 0.3967 0.4569 -0.3620 -0.2838 0.3655 0.2085 0.4020 0.2354 0.4862 -0.3396 0.2597 0.2381 -0.3477 0.2722 0.2384 0.5355 0.4027 -0.1818 -0.4653 0.2079 -0.3339 -0.3898 0.3839 0.2756 0.3815 -0.5019 0.4951 0.3716 0.4515 0.2982 0.3211 -0.3583 -0.3979 -0.2692 0.3150 -0.2414 0.3563 -0.3535 -0.3429 -0.2810 -0.5008 0.3154 -0.3648 -0.2958 0.4875 0.3069 0.4200 0.2621 0.2988 -0.2834 0.4021 0.3432 0.2864 0.3640 0.2507 0.4322 0.3992 -0.3792 -0.3263 0.2814 -0.5371 0.5244 -0.3327 -0.4265 0.4996 0.2597 0.4249 -0.3446 -0.3509 -0.2251 0.2408 0.2438 0.5679 0.3118 0.2600 0.2978 -0.2946 -0.2286 0.3011 0.5382 0.3872 0.6375 -0.2824 -0.2618 0.4834 -0.4376 0.5072 0.2027 -0.3679 0.2484 0.1984 0.3724 0.3195 0.3498 0.3882 0.3257 0.2572 -0.3547 -0.3728 0.4289 -0.2606 0.4258 0.4910 0.2633 -0.3166 0.3883 0.3648 -0.3853 0.3539 0.2709 -0.3530 0.3332 0.2838 -0.2645 -0.3387 -0.3203 -0.2591 0.3146 -0.3482 -0.3449 0.4305 0.2127 0.4004 0.3582 -0.4139 0.3648 0.3196 -0.3002 -0.4614 -0.3298 0.4086 0.3224 -0.3252 0.3726 -0.3475 -0.3562 -0.3040 0.2256 -0.3097 0.4551 0.3819 0.2848 0.4461 -0.4406 0.4847 -0.3211 0.2880 -0.1909 -0.3425 0.2638 0.3248 -0.3567 0.4737 -0.2205 0.4305 -0.2293 -0.3062 0.2822 -0.2712 0.2201 -0.3182 0.2523 -0.4561 0.4737 0.4232 0.3298 -0.2227 0.3738 0.3670 0.2312 -0.3730 0.4111 0.2915 0.2810 0.3695 -0.3690 0.2781 0.2249 0.3081 0.4580 0.2550 0.3761 0.2802 0.3379 -0.3455 -0.2757 -0.3532 -0.4161 0.2843 -0.3256 -0.3466 -0.3196 -0.2950 -0.2954 0.4468 0.2772 0.3059 0.3050 0.3094 -0.2067 0.2743 0.3662 0.2310 -0.4534 -0.3556 -0.2239 0.2977 0.2825 0.2693 0.4335 -0.3135 -0.2454 0.5223 0.3238 0.3603 0.4354 -0.2619 -0.3028 -0.4718 0.2816 0.3748 0.3311 -0.2999 -0.2459 0.4020 0.4828 -0.4369 0.4206 0.4234 0.3989 0.2439 -0.4175 0.3910 0.4320 0.3444 0.2429 0.2627 0.5001 0.3247 -0.3261 0.3846 -0.2930 0.3264 0.3404 0.2673 -0.3150 -0.3582 0.2793 -0.2217 0.3884 -0.3285 0.3078 -0.2137 0.3854 -0.3857 0.4770 -0.4001 -0.2469 0.2704 -0.2412 0.5244 0.3278 -0.2503 0.2576 0.4327 0.4107 0.5071 0.2922 0.3647 0.2722 0.2797 0.3999 0.3390 0.2485 0.4325 0.4433 0.2719 -0.3508 0.1461 -0.2956 0.3648 0.4928 0.3257 0.4926 -0.3839 -0.2432 0.3300 -0.3606 -0.2995 0.3941 0.3419 -0.2834 -0.3155 -0.4968 0.3100 0.2038 -0.3395 -0.4807 0.3799 0.2668 0.3199 0.2312 0.3798 0.4673 -0.3770 -0.3865 -0.2748 0.4268 0.3362 0.3423 0.4378 -0.2530 0.5905 0.3290 -0.2701 0.3498 0.3800 0.4517 -0.4044 0.3222 0.4410 0.3577 -0.3084 -0.2799 0.5925 0.3300 0.3230 -0.5147 0.3384 0.5227 -0.2861 0.2797 0.4595 0.4710 0.4252 0.4558 0.5675 0.2191 0.4187 0.2378 -0.2671 0.3046 0.6089 0.4226 0.2840 -0.3753 -0.2219 -0.3127 0.3559 0.4522 -0.3120 0.3035 0.2867 0.3337 -0.4056 0.4558 0.4465 -0.2790 0.3451" HIT_INDICES="185 825 1412 2461 2540 2681 2839 2846 2995 3286 4201 4239 4459 4859 4903 5027 5423 5485 6083 6384 6644 6806 6983 7086 7430 7443 8670 8715 8921 9020 9239 9240" ES_PROFILE="0.1234 0.1218 0.1044 0.0170 0.0314 0.0372 0.0391 0.0570 0.0578 0.0407 -0.0505 -0.0489 -0.0684 -0.1100 -0.1140 -0.1269 -0.1654 -0.1678 -0.2224 -0.2431 -0.2568 -0.2584 -0.2594 -0.2513 -0.2642 -0.2417 -0.3187 -0.2685 -0.2229 -0.1587 -0.0805 0.0213" RANK_AT_ES="8669.0000" RANK_SCORE_AT_ES="-0.1086"/>
  <DTG RANKED_LIST="state2.rnk" TEMPLATE="na_as_pre_ranked" GENESET="gene_sets.gmt#HALLMARK_NOTCH_SIGNALING" ES="-0.3548" NES="-0.9977" NP="0.4451" FDR="0.4899" FWER="0.9990" RND_ES="-0.3882 0.4308 0.2977 -0.4027 0.3348 -0.3286 -0.3314 0.2728 -0.3451 0.3696 0.3675 0.3407 -0.2635 0.6239 -0.3877 -0.3657 0.3892 0.4726 0.3795 0.3456 0.3498 -0.3117 0.4222 0.4703 0.2591 -0.2776 0.4940 -0.3808 0.3930 0.4675 0.2646 0.2321 -0.4364 -0.5026 -0.6106 -0.4533 -0.3396 0.4000 0.3263 0.4932 0.4267 0.4600 0.3455 0.3823 0.4088 0.3406 0.4150 0.4862 0.2967 -0.3732 0.3755 0.4340 0.5001 -0.3845 0.5615 0.3666 0.3850 -0.4274 0.3498 0.4156 0.4437 -0.4928 -0.4220 0.3954 0.5117 0.2210 0.4516 0.3904 0.3806 -0.4062 0.3816 -0.4250 0.3055 -0.3347 0.3499 -0.3292 0.4968 0.2491 -0.3305 0.2064 -0.3249 0.5429 0.2946 -0.3984 0.3083 0.4750 0.3742 -0.2386 -0.2972 0.3283 -0.3818 -0.4059 0.2898 -0.1941 0.4080 0.5836 -0.2549 0.4746 -0.3513 0.3086 0.1574 -0.3139 -0.4252 0.3984 -0.3655 0.2630 0.3795 0.2496 0.3247 -0.3410 0.3237 0.2687 0.3305 -0.2070 0.4430 0.5736 -0.2819 -0.4964 0.3973 -0.2431 0.2247 0.3884 -0.3021 0.3949 -0.2943 0.2219 0.2596 -0.2849 -0.3212 0.3506 -0.2582 0.3942 0.4323 0.3367 0.4234 0.3034 -0.3392 0.2327 0.5075 0.2853 -0.3066 0.5599 0.2125 0.4927 -0.3957 -0.3811 0.3776 -0.4680 -0.2530 -0.2712 0.3073 0.4450 -0.3284 0.3472 0.2425 0.4612 -0.2630 0.5221 -0.5394 0.3451 0.4385 -0.2460 -0.3440 -0.2840 0.3578 0.5238 0.5473 0.3115 0.4352 0.5129 0.5357 0.3993 0.3291 0.3368 0.3217 0.4943 0.3618 -0.4520 0.5798 -0.2370 0.2380 0.3927 0.4629 -0.3200 0.5933 -0.6159 0.4112 -0.3408 0.2318 -0.2086 0.3890 -0.3044 -0.2652 0.3041 -0.5215 0.2571 0.2405 -0.3261 -0.3918 0.4733 0.3353 -0.4261 -0.4135 0.3619 -0.2970 0.5885 0.4486 0.3110 -0.2450 0.3023 -0.2852 0.3899 0.3349 0.3271 -0.4694 0.2570 -0.2497 0.5267 0.4890 0.4128 -0.3089 0.4017 0.4913 0.4403 0.3819 0.4628 0.4043 -0.3757 0.5289 -0.2378 -0.2113 0.2917 -0.4820 0.2747 0.2342 0.2787 0.2644 0.2286 0.5212 0.3138 -0.3807 -0.3362 0.2816 -0.3965 0.3578 0.2832 0.4277 0.3660 0.2515 0.4514 0.2737 0.2953 -0.3805 0.2557 0.5889 -0.4124 0.2528 0.5237 0.5115 -0.3291 -0.2978 0.4122 0.2891 0.5147 -0.4483 0.4030 -0.2075 -0.2729 -0.5041 -0.2653 0.4982 0.2054 0.3713 0.5491 0.3024 0.3673 0.5503 -0.3448 0.4952 -0.3642 -0.3657 -0.2506 -0.4118 0.4827 0.4775 0.3160 0.5143 -0.2826 0.3218 -0.3434 0.3618 0.3147 0.5531 -0.2967 -0.3779 0.4966 -0.2361 0.3825 0.2845 0.5803 -0.3400 -0.3205 -0.3229 0.3775 -0.3358 0.2945 0.3198 0.2390 -0.3353 0.3368 -0.2070 0.3685 0.4422 -0.3622 0.4466 0.5010 -0.3943 0.3887 -0.3827 -0.2135 0.3022 0.4165 0.3639 0.3187 -0.3239 0.2982 -0.6543 0.3609 -0.2724 -0.2464 0.4618 0.3308 0.5102 -0.2964 0.5517 0.3022 -0.2883 0.2881 0.2050 0.3118 -0.4113 0.5003 0.4090 0.4947 0.3183 -0.2748 0.4065 0.3117 -0.3151 0.3279 -0.2185 0.4542 0.2048 0.4746 0.4533 0.5779 0.4309 -0.4862 -0.3597 0.2382 0.4069 -0.2316 0.4844 0.5216 -0.4103 -0.5644 -0.3056 -0.3287 -0.5089 0.3672 0.2462 -0.5327 0.5091 -0.3044 0.3918 -0.4970 -0.3659 0.4468 -0.2713 0.5117 0.4294 0.3966 -0.2839 -0.4267 -0.2405 0.3157 -0.2193 -0.2925 0.5764 0.3165 0.3131 0.5241 0.5632 -0.3521 -0.2941 -0.3930 -0.4072 0.5097 -0.3501 0.4672 0.3624 -0.4691 0.2660 -0.2347 -0.5441 0.2343 -0.2628 0.4347 -0.2867 0.2945 0.2817 0.3237 -0.2792 0.4418 0.3264 0.4170 0.4207 0.3584 0.2020 -0.3308 0.4807 0.3656 -0.4321 0.2814 -0.3743 0.5527 -0.3827 0.3035 0.4073 -0.3353 -0.3305 0.3324 0.3066 0.1965 -0.4770 0.5260 0.2900 0.6294 0.5567 0.4445 -0.2802 0.2440 -0.3094 0.4736 -0.4249 -0.3347 -0.2286 0.4722 0.2404 -0.2633 0.2247 0.5294 -0.4088 0.4591 -0.4788 -0.1534 0.4335 0.4911 0.2742 0.2750 0.4421 0.4292 0.3306 -0.2253 -0.3838 -0.4201 0.2896 0.2351 -0.3859 -0.2737 0.5410 0.3730 0.4170 -0.3584 0.3063 0.4494 -0.5397 -0.2933 -0.3667 0.2923 -0.6010 0.3463 0.3632 0.3360 0.5265 0.2860 -0.3180 0.5688 -0.3551 0.5453 -0.2570 0.5505 0.4064 0.4202 -0.3106 -0.3286 0.5289 0.3995 0.2790 0.3057 -0.2995 -0.2994 -0.4662 0.4574 0.4878 -0.4004 0.6393 0.4060 0.3267 -0.4597 0.5853 0.4262 0.3985 0.2281 0.2401 0.5338 -0.2589 0.3556 0.4168 0.3806 0.3152 0.3647 -0.3776 0.4315 0.2658 0.3244 -0.3276 0.3368 0.3161 0.5403 0.5327 0.2095 0.5945 0.5338 0.3612 0.4779 0.2603 0.4611 -0.4445 0.4710 -0.4329 -0.5374 0.3747 -0.4059 -0.4207 -0.2642 -0.2293 -0.3227 -0.4876 -0.3737 0.4011 0.2488 0.4161 -0.2670 -0.2992 0.1646 0.2670 0.2649 -0.2842 0.4917 -0.5826 0.3308 0.3564 0.3928 0.5289 0.4273 -0.3504 0.3833 0.3876 0.3656 -0.5088 -0.4226 -0.3631 0.3544 -0.3325 0.3870 0.4727 0.3363 0.4602 0.4234 -0.1966 0.3241 0.3469 -0.1447 0.3977 0.3070 0.3485 -0.5131 0.3761 -0.3169 -0.2108 -0.3885 0.3334 -0.5441 -0.2495 -0.3053 0.3462 -0.3693 -0.3753 -0.4807 0.3397 0.3330 -0.3296 0.2831 0.3244 0.4427 -0.3409 0.3666 0.3817 0.5358 0.3416 -0.4232 -0.4898 0.1548 -0.4084 -0.5418 0.2081 0.2991 0.2893 0.4384 0.2433 0.3712 0.3606 0.4159 0.4388 -0.4536 0.3273 0.2997 -0.4122 -0.2779 0.3568 0.5349 0.5422 0.4946 0.2643 -0.3451 0.3547 0.2584 0.2829 -0.3802 0.4697 0.4016 0.3856 0.5922 0.2706 0.4849 -0.4185 -0.2841 0.2764 -0.3228 0.3225 -0.3491 -0.5338 0.4139 0.4502 -0.4622 -0.2877 0.5358 -0.4803 -0.4445 0.1538 0.2569 0.4572 0.2228 -0.2692 0.3735 0.3694 0.5472 -0.3666 0.4189 0.2675 0.5288 0.5552 -0.4595 -0.2936 0.2942 0.4130 -0.2174 -0.5212 0.3490 -0.2109 0.5552 -0.3077 0.3168 0.2433 0.3545 0.3571 -0.3277 -0.4815 -0.5368 0.4006 0.5684 -0.2591 0.3974 0.3196 0.3985 -0.2514 0.6311 -0.3757 0.2783 0.3621 0.5049 0.4097 0.2201 -0.3663 0.4108 0.5009 -0.4716 -0.3526 0.3236 0.3260 0.3647 0.3940 0.2700 -0.4276 0.3794 -0.3637 0.5458 0.4983 0.4366 -0.3227 0.4186 0.2456 0.4176 -0.3270 0.4796 0.5002 -0.5316 0.5281 -0.5742 0.4218 0.5910 0.4200 0.2093 -0.3196 0.3164 -0.2883 0.4322 0.2602 0.4555 0.6105 -0.4341 -0.4009 -0.2879 -0.4653 0.3033 0.3905 0.5203 0.3210 0.5476 0.4116 0.4362 -0.3081 0.6258 0.3146 0.3455 -0.2220 -0.3900 0.3646 0.2798 0.4671 -0.1756 -0.3243 0.5814 -0.2082 -0.3590 0.5208 -0.3382 -0.3970 0.2982 0.3064 -0.3023 0.4595 -0.3977 0.3468 -0.3227 0.3648 0.5104 -0.2992 0.4281 0.5067 0.4330 0.4000 0.2588 0.4166 0.4300 0.2454 -0.3701 0.4369 0.2871 -0.3827 0.3384 -0.4413 -0.3498 0.2433 -0.2963 -0.3952 0.5485 0.4477 -0.3968 -0.3829 0.2663 -0.2810 0.5482 0.4518 0.2609 0.2701 0.3940 0.4600 0.4050 0.2694 0.3180 -0.3022 0.3690 0.2734 -0.5856 -0.2883 0.3695 -0.3254 0.2919 0.4309 0.3258 -0.4363 -0.2763 -0.4205 -0.2681 -0.2332 0.3316 0.2327 0.2684 0.3752 0.5886 0.5938 0.3445 0.2117 -0.3286 0.3367 0.4855 -0.2873 0.4636 0.3081 -0.2722 0.2871 0.2924 0.2159 -0.2528 -0.2044 0.3562 0.5740 -0.3200 -0.2769 0.2441 0.3898 -0.3651 0.5304 0.3612 0.3680 -0.4369 -0.4554 0.2184 0.2123 0.4646 0.3179 -0.4966 0.2808 -0.3237 0.6197 -0.5001 0.4580 0.4135 -0.3379 -0.2738 0.4691 0.4324 0.3110 0.2514 0.2920 -0.3594 0.5615 0.3533 0.5455 -0.5706 0.4560 -0.3080 -0.3271 0.3472 0.4475 0.3686 0.3916 0.3017 0.2465 0.3594 0.4812 -0.4922 0.3457 0.2184 0.3638 -0.5068 -0.2302 0.2213 -0.3668 0.3644 0.3312 -0.2434 0.3476 -0.3371 0.5498 0.5111 0.3433 0.2884 0.4661 0.3097 0.2706 0.3937 0.5144 -0.4507 -0.2761 -0.4212 -0.4081 0.2412 0.4077 -0.2954 0.4221 0.2587 0.3693 0.4597 0.1871 0.2585 0.3260 0.5782 0.4246 0.3950 0.4319 0.3442 -0.3424 0.3513 -0.4913 -0.2824 0.4999 0.3494 -0.4402 0.2582 0.4243 0.3745 0.6133 0.3160 -0.4004 0.3892 -0.3490 0.2466 0.3053 -0.4210 0.4082 0.3168 0.3437 -0.3207 0.3665 0.4522 -0.2971 0.3442 0.3820 0.4424 0.3879 -0.2602 -0.4873 -0.3211 -0.4798 -0.2853 0.2567 0.3863 0.3497 0.4609 0.2281 0.4719 0.3851 0.3430 -0.3021 0.2792 -0.2934 0.3784 0.3911 0.2916 0.3104 0.3156 0.3054 -0.3222 0.3306 -0.2825 -0.3188 0.3493 0.2450 0.2485 -0.3094 0.3431 0.3415 0.3884 0.3877 0.3331 0.3493 0.2758" HIT_INDICES="164 494 840 1171 1558 2498 3504 4974 5199 5358 5844 6191 7090 7196 7443 7558 8358 8763 8990 8993 9028 9037 9072" ES_PROFILE="0.1286 0.1814 0.2093 0.2255 0.2249 0.1482 0.0530 -0.1029 -0.1251 -0.1390 -0.1839 -0.2111 -0.2878 -0.2788 -0.2815 -0.2686 -0.3119 -0.2981 -0.2511 -0.1801 -0.1095 -0.0351 0.0391" RANK_AT_ES="8762.0000" RANK_SCORE_AT_ES="-0.1174"/>
  <DTG RANKED_LIST="state2.rnk" TEMPLATE="na_as_pre_ranked" GENESET="gene_sets.gmt#HALLMARK_XENOBIOTIC_METABOLISM" ES="-0.2495" NES="-0.9758" NP="0.5223" FDR="0.5218" FWER="1.0000" RND_ES="-0.2455 0.2945 0.3037 0.3546 0.3683 0.2944 -0.3387 0.3598 -0.2420 0.1916 0.2297 0.3150 0.3343 0.3327 0.2408 0.3033 0.3119 0.3547 0.2376 -0.2561 0.2224 -0.3197 -0.2346 -0.2516 0.3476 -0.3100 0.3086 0.2293 -0.2614 0.2271 0.3685 0.3532 0.3365 0.2265 -0.2385 -0.3204 -0.2830 0.3234 0.2506 -0.2798 0.2715 0.1987 -0.3068 0.2722 0.4414 0.2930 0.4368 -0.1831 0.3257 0.1812 0.2320 0.3143 0.2944 0.2776 -0.2921 0.2193 0.2285 0.2990 0.4478 0.3288 0.3023 0.3724 -0.2501 0.4281 0.3277 0.1890 0.3634 -0.2227 0.2320 -0.2569 0.2816 -0.2907 0.3442 0.3447 -0.2337 0.2089 0.3140 0.2317 0.2197 0.4094 0.2395 -0.2991 -0.3161 0.2596 0.2744 -0.3499 -0.2423 0.2654 0.2992 0.2255 0.2980 0.2613 0.3393 0.3192 -0.2688 0.4716 0.2546 0.3571 0.3710 0.2386 -0.2614 -0.2353 -0.3054 0.3316 0.2487 -0.2482 -0.2908 0.2837 -0.1779 0.3815 0.2112 -0.2681 -0.2754 -0.2169 -0.2767 0.1853 0.2877 0.3037 -0.2537 0.3377 0.3164 0.3537 -0.2443 0.3863 0.3464 0.3164 -0.2933 0.2411 0.2615 0.3799 -0.2411 0.2499 0.3096 0.4394 0.3192 0.2783 -0.2321 0.2881 -0.2639 0.2182 0.2382 0.2165 0.1896 0.3404 0.3460 -0.2742 0.3822 -0.2454 0.2807 -0.2068 -0.2218 0.3670 0.3676 0.2344 0.1945 -0.2677 0.3481 0.3241 0.3068 -0.2091 -0.2345 -0.2476 -0.2611 0.3380 0.2562 -0.2535 -0.2773 0.4057 0.2747 0.2169 0.3010 0.2678 -0.2087 -0.2506 -0.2046 0.2856 0.2678 -0.2629 0.2932 0.4487 0.3706 0.2149 0.2340 -0.2315 0.2512 0.3766 0.2733 0.3384 -0.2766 0.4131 -0.2442 -0.3262 0.2454 0.2734 0.2875 0.4228 0.2432 0.2041 0.4341 0.2594 -0.2259 -0.2750 0.2473 0.4692 0.3051 0.3620 -0.2942 0.2980 0.3070 -0.2679 0.3529 0.3887 0.3772 0.2993 -0.2894 -0.2487 -0.3257 0.3706 -0.2405 0.2756 -0.2453 -0.2279 0.3052 -0.2418 0.2836 0.2285 0.4127 0.2912 -0.3118 0.2251 0.2480 0.2330 0.2626 0.4373 0.3608 0.2639 0.2841 0.2699 -0.1874 0.2399 0.3890 0.3060 0.2186 -0.2899 0.3383 0.3509 0.2428 0.3378 0.1988 0.2671 0.1961 -0.2481 0.2718 -0.2696 0.3799 0.4766 -0.2125 -0.3198 0.2557 -0.2336 0.2892 0.3695 0.3326 -0.2531 0.3336 0.3494 -0.2305 0.5103 0.3321 0.2695 0.2477 0.2850 0.3255 -0.2410 0.2843 0.3115 0.4344 0.3708 -0.2204 0.3203 0.2442 0.2672 0.2687 0.2618 -0.2611 0.3125 0.2343 0.2456 0.2622 0.2047 0.3018 0.2554 0.2898 0.2754 0.2928 0.3042 0.3441 0.3488 0.2433 0.2590 0.2125 0.3053 0.1932 0.2321 -0.2428 -0.2735 0.2580 -0.3106 0.4242 0.2220 0.2964 0.2269 0.2732 0.2107 0.3833 0.4036 -0.2769 0.2538 0.2201 0.3261 0.3191 0.2609 -0.2510 -0.2626 -0.2036 0.4371 -0.2550 0.2951 0.2333 0.2331 0.2208 0.2686 0.3676 0.4599 0.3232 0.2929 -0.2434 -0.2500 0.2809 -0.2425 -0.2233 -0.2723 0.2837 0.2809 -0.2721 0.3461 0.2631 0.4010 0.2856 0.4489 0.2861 0.3761 -0.2450 0.3474 -0.2323 -0.2593 -0.2321 0.3986 0.2475 0.2033 0.2807 0.2410 -0.2495 -0.2650 -0.2233 0.2105 0.3132 -0.2298 0.3127 0.2588 0.2613 0.3754 -0.2268 0.2908 0.3332 0.3073 0.3030 0.3713 0.2392 0.2769 -0.2836 -0.2287 0.3241 -0.2432 0.3243 -0.2375 0.3835 0.3052 0.2261 0.3609 -0.2479 0.2402 0.3013 0.3267 0.3045 0.3086 0.2631 -0.2322 0.3503 -0.2195 0.2377 0.2451 0.2671 0.2438 0.3878 -0.2095 -0.2742 0.1926 0.4091 0.2472 0.3051 -0.2082 0.3851 -0.2679 -0.1831 0.3172 0.3179 0.3347 0.2691 0.3231 -0.2969 0.4370 0.4016 -0.2904 0.2716 0.2280 0.1975 0.4337 0.2694 0.2312 0.2035 -0.2433 0.2789 -0.3064 0.3613 0.3511 0.3337 0.2481 0.2503 0.2252 0.2606 0.2597 0.3435 0.3367 -0.2683 -0.3170 0.3182 0.4166 0.3625 -0.2991 0.3523 0.2907 -0.2380 0.2453 0.2748 0.2801 0.3137 0.2754 0.2881 -0.3328 0.2408 -0.2554 0.2706 0.3056 0.2290 -0.2632 0.2195 -0.2580 0.2855 0.2507 0.3574 0.2579 0.2625 0.3618 0.3972 -0.2336 0.3563 0.3636 -0.1796 -0.2493 0.3677 0.3127 0.4606 0.3180 -0.2053 0.2673 -0.2610 0.2651 0.3444 0.3173 0.4286 0.4247 0.2944 0.2337 -0.2378 -0.2492 0.3140 0.2859 0.2759 0.2344 0.1986 0.3249 -0.3213 0.4108 -0.2173 0.1972 -0.3656 0.2670 -0.2660 0.3505 0.2993 0.3181 0.2827 0.2830 0.2524 0.3648 -0.2883 0.3178 0.3599 0.3120 -0.2390 -0.2454 -0.3167 0.3048 -0.2323 0.2207 0.4345 -0.2358 -0.2750 0.3801 0.3271 0.3559 -0.2549 0.3855 -0.2738 0.3394 0.2881 -0.2749 0.2791 0.2187 -0.2221 0.3867 -0.2436 0.2380 0.2722 0.3820 0.2865 0.2289 0.3055 0.2769 -0.2967 0.3173 -0.2201 0.2500 0.2796 0.1872 0.2912 0.2286 0.3409 0.1878 0.3288 0.3533 0.2730 0.2502 0.3280 0.2576 0.2723 0.2368 -0.2749 0.2966 0.2199 0.3133 0.2411 0.3331 0.3903 0.3346 0.3727 0.4686 0.3354 0.3121 0.4454 0.3188 -0.2222 -0.2733 0.4174 0.2170 0.3016 0.2930 0.2774 -0.3026 0.3372 0.3445 0.2805 0.2668 0.4311 0.3047 0.4715 0.3026 -0.2539 -0.2780 0.2487 0.2159 0.2483 -0.2395 -0.2483 0.2370 0.3336 0.3595 0.3731 -0.2008 0.3223 0.2206 -0.1794 0.2612 0.2565 -0.2391 0.2526 -0.2116 0.2761 0.2990 0.2385 -0.2091 0.2919 0.2560 0.4460 0.2999 0.2572 0.3254 0.3976 0.3876 0.4833 -0.2753 0.2629 0.2840 0.3378 0.3817 0.3125 0.3774 -0.3017 0.3045 -0.2431 -0.2395 0.2785 0.2226 0.2568 0.2761 -0.2934 0.3024 0.4352 0.2954 0.2705 0.2977 0.2874 0.2466 0.2801 0.1934 0.3490 0.2380 -0.2981 0.2417 0.3274 0.1750 0.2772 0.2460 0.2578 0.2969 0.2339 0.3018 0.2451 0.2221 0.2506 0.3637 -0.2627 -0.2155 0.4577 -0.2764 0.3127 0.3870 -0.2569 0.2661 0.3005 0.3071 0.3753 -0.2539 0.2537 0.2512 -0.2361 -0.2234 -0.2403 0.3642 0.3594 0.2233 0.3167 0.3137 0.3525 0.2041 0.2938 0.2356 0.3188 0.3196 0.3410 0.3428 0.3247 0.2160 0.2740 0.2966 0.2686 0.3026 0.3623 0.3369 0.2627 -0.2641 -0.1950 0.2402 0.3438 0.3203 0.2899 -0.2011 0.2585 -0.1969 0.2950 0.2725 0.2956 0.3586 0.3653 0.2539 0.3749 0.2850 0.3763 0.2483 0.3284 0.4262 0.2619 0.2474 0.3987 0.2633 0.1953 0.3314 0.3228 0.2969 -0.2485 0.3456 0.3712 0.3617 0.3778 -0.2220 -0.1997 0.3121 0.2749 0.2166 0.2607 -0.2956 0.2910 0.2542 0.3077 0.3049 0.2925 -0.2960 0.3014 0.2778 0.1855 0.4426 0.2690 0.4134 0.3049 -0.2738 0.3480 0.3813 0.3016 0.2939 0.2768 -0.2301 0.2870 0.2973 -0.2079 0.3336 0.2706 -0.3035 0.2594 0.2355 0.2161 0.3659 0.2618 0.2611 0.2530 -0.2175 0.3642 0.3511 0.3599 0.2184 0.2810 0.3109 0.2763 0.3460 0.2775 0.3331 0.4105 0.2280 0.2532 0.2960 0.4108 0.3022 0.2183 0.1912 0.4103 0.2712 0.3245 -0.2006 0.2967 0.2443 -0.2643 0.3900 -0.1969 0.3624 0.2577 0.2184 0.2428 0.2011 0.3103 -0.2934 0.3589 0.3150 0.2038 0.2572 0.3840 0.2830 0.3159 0.2419 0.3798 0.2547 0.2936 -0.2371 0.2361 -0.2099 -0.2785 0.3037 0.3352 0.1921 0.3185 0.2926 -0.2546 0.3201 0.2529 -0.2933 0.3082 0.2860 -0.2772 -0.3278 0.2813 -0.3268 0.4194 0.3278 0.3870 0.3494 0.4084 0.2845 -0.3239 0.4435 0.3208 0.2556 0.2651 -0.2205 0.2440 -0.2639 0.2021 -0.2428 0.3194 0.2859 -0.3063 0.4281 0.2122 -0.2430 0.2908 0.2349 0.2572 0.3578 0.3303 0.2836 0.2719 0.2276 -0.2829 0.2428 0.2480 0.2369 -0.2227 -0.2218 0.2461 0.3049 -0.1984 0.3026 0.3537 0.3747 -0.2352 0.2447 0.3701 0.3125 0.2986 -0.2811 0.4301 0.4023 -0.2330 0.3007 -0.2522 0.2101 0.3418 0.3650 0.3564 0.2816 0.3029 0.2371 0.3424 0.2659 0.3509 0.4101 0.3570 0.2990 0.3966 -0.2587 0.2268 0.1930 0.2609 -0.1830 0.2151 0.3235 0.2358 0.3758 0.2908 0.3089 0.3705 -0.2643 -0.2247 -0.2587 -0.1528 0.2094 0.3213 0.4133 -0.3250 0.2931 0.3665 0.3690 0.3343 0.3593 0.2557 0.2607 0.2168 0.2395 0.3634 0.3808 0.3770 -0.2845 -0.3588 0.2667 0.3307 -0.3029 0.2776 0.3518 -0.3323 0.2399 -0.2735 0.2561 0.2566 0.2675 -0.2002 -0.3370 -0.2600 0.3798 0.2492 0.4411 -0.2804 0.2162 0.4575 0.2210 0.3923 0.3395 0.3387 0.3878 0.4013 -0.2547 -0.2314 0.2791 0.3568 0.4402 -0.2693 0.2132 0.2551 0.2216 -0.1890 0.1913 0.3464 0.3676 -0.2716 0.2458 0.2733 0.4068 0.2536 0.2913 -0.2160 -0.2430 0.3518 0.2310" HIT_INDICES="128 233 331 339 359 433 573 731 884 959 1205 1305 1449 1477 1503 1509 1544 1692 1739 1740 1744 1951 2111 2165 2522 2766 2897 2958 3320 3357 3434 3448 3533 3627 3847 3990 4011 4023 4043 4056 4164 4343 4484 4513 4664 4915 4918 5011 5264 5484 5504 5584 5744 5837 6010 6040 6082 6145 6208 6212 6249 6362 6547 6679 6820 7000 7020 7061 7094 7095 7293 7301 7345 7630 7653 7663 7839 8159 8167 8170 8191 8243 8253 8504 8525 8687 8745 8781 8802 8811 8837 8877 8921 8946 8958 8962 9033 9039 9084 9264" ES_PROFILE="0.0330 0.0582 0.0787 0.1088 0.1366 0.1556 0.1640 0.1675 0.1692 0.1784 0.1666 0.1695 0.1667 0.1760 0.1853 0.1967 0.2048 0.1998 0.2053 0.2157 0.2258 0.2130 0.2044 0.2069 0.1753 0.1548 0.1460 0.1444 0.1095 0.1094 0.1047 0.1068 0.1011 0.0941 0.0732 0.0602 0.0601 0.0611 0.0611 0.0618 0.0522 0.0345 0.0205 0.0185 0.0031 -0.0236 -0.0237 -0.0335 -0.0599 -0.0822 -0.0830 -0.0901 -0.1054 -0.1134 -0.1295 -0.1302 -0.1321 -0.1361 -0.1399 -0.1375 -0.1384 -0.1473 -0.1633 -0.1733 -0.1839 -0.1980 -0.1948 -0.1938 -0.1918 -0.1864 -0.2013 -0.1959 -0.1941 -0.2170 -0.2117 -0.2051 -0.2154 -0.2391 -0.2294 -0.2191 -0.2105 -0.2050 -0.1948 -0.2082 -0.1967 -0.1987 -0.1886 -0.1757 -0.1608 -0.1445 -0.1295 -0.1152 -0.1007 -0.0837 -0.0651 -0.0455 -0.0315 -0.0103 0.0076 0.0188" RANK_AT_ES="8158.0000" RANK_SCORE_AT_ES="-0.0749"/>
  <DTG RANKED_LIST="state2.rnk" TEMPLATE="na_as_pre_ranked" GENESET="gene_sets.gmt#HALLMARK_BILE_ACID_METABOLISM" ES="-0.2787" NES="-0.9672" NP="0.5033" FDR="0.5246" FWER="1.0000" RND_ES="0.2828 0.2344 -0.3916 -0.2320 0.2846 0.2735 -0.2794 0.3397 0.3149 0.3614 -0.2692 0.3507 0.4250 -0.2913 0.2324 0.4096 0.2597 -0.2646 -0.2994 0.3616 -0.3196 0.4776 -0.2179 -0.1929 -0.2295 0.3745 0.3702 -0.3406 -0.3408 0.3037 0.4006 -0.2680 0.2710 -0.3186 0.3225 -0.2948 0.2894 -0.2572 0.3047 0.4123 -0.2065 0.4825 0.2468 -0.3380 0.3421 0.3024 0.3558 0.4727 0.3229 -0.2813 -0.3179 0.3527 0.3640 0.3924 0.4415 -0.3139 -0.2615 0.2257 0.3673 0.5825 0.3361 0.3336 -0.3143 0.2477 -0.2927 0.2825 0.2945 -0.2773 0.2193 -0.2883 0.3498 0.3611 0.2698 -0.2647 -0.2611 0.3504 0.3713 0.2519 0.2974 0.3122 0.3338 0.2428 0.3151 0.2693 -0.1875 0.2808 -0.2342 0.2225 -0.3633 -0.2396 0.3340 0.3459 0.2297 -0.2721 0.3804 -0.2926 0.4427 -0.2337 0.4799 -0.2732 0.3224 0.2200 0.4870 0.3238 -0.2364 0.3639 0.2723 0.3301 -0.4167 0.4015 -0.2440 -0.3295 0.1678 0.3097 0.2584 -0.2539 0.2200 -0.2143 0.4141 0.4954 0.3138 0.4297 0.4190 0.4532 -0.2619 0.3950 -0.3299 0.2864 -0.4510 -0.2626 0.4360 0.3451 -0.2421 -0.4729 0.3287 0.2695 0.2681 0.3817 0.3990 0.4232 -0.3282 0.4202 0.3762 -0.2876 0.4261 0.3290 0.3958 -0.2880 0.3426 0.3589 0.2562 0.3543 0.3233 0.4228 0.3982 -0.4624 0.3098 0.2567 0.3780 0.2911 -0.3765 0.3006 0.3820 -0.2834 0.3039 0.2609 0.3073 0.3771 0.2527 0.3303 -0.2966 0.3675 0.2490 -0.3786 0.3549 0.2607 0.2765 -0.1957 0.4450 0.3233 -0.2547 -0.2720 -0.2657 0.2681 -0.3050 -0.3913 0.3747 0.2094 0.4521 0.3570 0.4146 -0.3159 0.3919 0.3291 0.3791 0.3252 0.3038 0.3278 0.4188 -0.2555 -0.2268 0.3401 0.2678 -0.3126 0.3453 -0.2618 0.3927 -0.2291 0.3148 0.2787 -0.3019 0.3734 0.3335 0.3263 0.2588 0.3896 -0.3254 -0.2425 0.4253 0.3981 0.3655 -0.2528 0.3817 -0.2104 0.2525 0.4335 0.3873 -0.2120 -0.2486 0.3705 -0.2829 0.2663 0.2650 0.2426 0.2469 0.4246 0.2703 -0.2002 0.3253 0.3148 -0.2511 0.3432 -0.2523 0.3923 0.3785 0.3490 0.3214 0.3392 0.2699 0.3773 0.2834 0.4976 0.3936 0.2438 0.2725 -0.4368 0.3682 -0.2149 -0.2720 0.3813 0.4393 -0.3042 0.3994 0.4048 0.2871 0.2875 0.4401 0.3073 -0.3142 0.3690 0.2610 0.3832 -0.2630 0.2813 0.2857 -0.2634 0.2853 0.3291 0.3162 0.2984 0.5011 0.3064 0.4714 0.3538 0.2917 0.4847 -0.2433 0.1865 0.2889 -0.2961 0.3149 -0.2912 0.4639 0.3338 0.2584 0.2913 -0.4043 -0.2429 0.3797 0.3307 0.2496 0.3619 -0.2580 -0.2902 0.4457 0.3795 0.3484 0.4067 0.2429 0.3096 -0.2777 0.3373 0.2948 0.4842 -0.2729 -0.2346 -0.2375 0.2739 0.2401 0.5183 -0.2077 0.3861 0.3403 0.2822 0.3712 0.3137 0.2405 0.2527 -0.2722 -0.2957 0.4191 0.3547 0.3511 -0.1973 -0.2667 0.3732 0.2766 0.4201 0.2509 0.2364 0.2074 -0.2200 -0.2591 0.2854 0.3620 0.2594 -0.2673 -0.3554 0.2830 0.2374 0.3923 0.2818 0.4360 -0.2719 0.4374 0.3241 0.4279 -0.3769 -0.2461 0.2527 0.4012 0.2928 0.3392 0.3034 0.3814 0.3655 -0.2770 0.3148 -0.3311 -0.4418 0.3916 -0.2361 0.3380 -0.2761 0.3131 0.3784 0.1936 -0.2563 -0.2247 0.3713 0.2608 0.4301 0.2616 -0.2228 0.4522 0.3614 -0.2441 0.3127 -0.2329 -0.2333 0.3919 0.4410 -0.3129 0.4242 0.2665 0.2497 0.3471 0.3191 -0.2989 0.2761 0.3370 -0.4523 0.3569 0.1865 0.3099 -0.3233 -0.3379 0.2721 0.3402 0.3474 0.4420 0.4224 0.3850 0.3942 -0.2941 0.2272 0.2764 -0.3835 0.2324 -0.2814 0.4618 0.4201 -0.3524 -0.3413 0.3799 0.4511 0.2530 0.4317 0.3383 0.3062 0.3622 0.3285 0.2193 -0.2513 -0.3191 0.2487 -0.3640 0.2616 0.3653 0.3784 -0.1560 0.3186 0.3590 -0.3353 -0.2385 -0.2957 0.4914 -0.2884 -0.2475 0.2211 0.3885 0.4098 0.4421 0.4096 0.2753 0.2634 0.3775 0.4173 0.3148 -0.2399 0.2279 0.2805 0.2985 0.3562 0.4561 -0.2625 -0.2144 0.4005 0.2837 0.3233 0.4076 0.3471 0.2164 -0.2520 -0.2872 0.4811 0.2699 -0.2264 -0.2337 0.3853 0.3155 0.2805 0.5317 0.2908 0.3039 0.3666 0.3383 -0.2945 0.2631 0.2759 0.4546 0.3159 -0.2353 -0.2774 0.3539 -0.2688 0.4675 0.1972 -0.2306 0.4150 0.4201 0.2935 0.3256 -0.2480 0.3262 0.3660 0.3890 0.3808 0.2484 -0.2670 0.3483 0.2414 0.2880 0.2749 -0.2538 0.3326 -0.1642 -0.4574 -0.3102 0.2707 0.4827 0.3458 0.2164 -0.1911 -0.2846 -0.2636 -0.2505 -0.2421 -0.2636 0.3446 0.3083 0.2487 -0.4280 0.3234 0.3806 -0.2950 -0.1500 -0.3493 0.3846 0.2830 -0.2669 0.3255 0.2917 0.4183 0.3369 0.3823 0.3241 0.2589 -0.3393 0.4092 -0.2872 0.3325 0.3333 0.4202 0.2620 0.2899 -0.3086 0.3693 0.2475 0.2531 0.2557 -0.3362 0.2300 0.3732 0.3208 -0.2391 0.4138 0.3009 -0.2566 0.2226 0.3199 0.2648 0.4841 0.2620 0.2578 -0.3395 0.3525 0.2623 0.3586 -0.4172 0.3658 0.3149 0.2773 0.4443 -0.2988 -0.2726 -0.2012 0.2216 0.3258 0.4002 0.3586 -0.2546 -0.3225 -0.3359 0.2983 -0.2569 0.3534 0.3465 0.2838 0.4487 0.4780 0.2290 0.2518 0.2576 0.3163 0.2242 0.4374 0.3889 0.3899 0.3540 0.2080 0.2553 -0.2678 0.2556 0.3932 0.2501 -0.3315 0.2941 -0.3343 0.5211 -0.2551 0.2730 0.4593 0.3073 0.3107 0.3737 -0.3129 0.2706 0.4022 0.4992 -0.2971 -0.3181 0.4563 0.3862 -0.4051 0.3458 -0.2946 -0.3197 0.2650 0.3584 -0.3270 0.2998 0.2666 0.2310 0.2676 0.3164 0.4243 0.4111 0.2186 -0.2650 0.2919 -0.4053 0.3064 0.3192 0.2908 0.4942 0.4295 0.3326 -0.3058 0.3629 -0.3579 0.3244 0.3389 0.2758 -0.2826 -0.3200 0.2967 0.3748 0.3329 0.4943 0.3529 0.3282 -0.1719 -0.2764 -0.2390 -0.2615 0.3039 0.2928 0.3683 -0.3868 0.2537 0.3808 0.2754 -0.3223 0.3831 0.2547 0.4125 0.4931 0.2702 0.3364 0.3626 -0.4185 0.2335 0.2872 0.3038 0.3609 -0.3290 0.3490 0.3115 0.2789 -0.2392 0.2106 -0.2890 -0.4412 0.3068 -0.3457 0.2058 0.2556 -0.2776 0.3486 0.3991 -0.3395 0.4390 0.3401 0.4274 0.2785 0.4422 0.2915 0.3312 0.3890 0.3941 0.5041 0.2418 0.4874 0.2319 -0.3746 0.4827 -0.2642 0.3763 0.3089 0.3506 0.4265 0.4606 0.3007 0.2857 0.3369 -0.1991 0.5240 0.4712 0.2632 0.4334 -0.2209 -0.2359 0.3270 0.3210 -0.3348 -0.3768 0.4112 0.3471 0.2562 -0.2290 0.4856 0.2995 0.3277 0.2801 -0.2824 0.3638 0.3623 0.2808 -0.2550 0.3962 0.3177 0.3238 0.2668 -0.3278 0.2706 0.4498 -0.3147 0.2898 -0.2302 -0.2269 -0.2655 -0.3386 0.2171 -0.2862 0.3318 -0.2492 0.3828 0.3653 0.1744 0.3715 -0.3478 -0.3066 -0.3044 0.4123 0.3094 -0.3379 0.3260 0.3378 -0.2572 -0.4007 0.2452 0.1980 0.3675 0.5447 -0.2810 0.4407 0.3679 0.3499 0.2866 0.3690 -0.2988 -0.3139 -0.1796 0.2653 0.2775 0.1555 0.4042 0.3417 0.4949 0.5092 0.3635 -0.2872 0.3954 0.3006 0.2671 -0.3334 0.3142 0.3157 -0.3194 0.3884 0.3649 0.4378 0.2429 0.2253 0.2528 0.2189 0.3240 0.3241 -0.3275 0.3824 0.3429 0.3364 0.3372 -0.2184 0.3180 -0.3112 -0.2684 0.2949 -0.2008 0.3691 -0.2619 -0.3314 0.2267 0.3601 -0.2989 0.4411 0.3814 0.3187 0.2064 0.3467 -0.3920 0.2576 0.3714 -0.2883 0.3584 0.2881 0.3648 0.3506 -0.2945 0.3208 0.4122 -0.2520 0.3959 0.2704 -0.3268 -0.2942 -0.3020 -0.3105 -0.2545 0.2263 0.3377 0.4172 0.3657 0.4278 0.3215 0.2662 -0.2815 0.2930 -0.2527 -0.2564 -0.3278 0.2834 0.2543 0.2747 0.4303 0.2677 -0.3898 0.3110 -0.2702 -0.3287 0.2380 0.2849 0.2585 0.3213 0.2546 0.2627 -0.2475 -0.2595 0.4199 -0.2410 0.3887 -0.2768 0.3386 0.3196 0.2510 0.3730 0.2460 -0.2570 -0.2850 -0.2725 0.3069 -0.2236 0.4808 -0.2696 0.3078 0.3106 0.2932 -0.2903 0.2315 0.2256 0.4422 -0.2267 0.3847 0.2931 0.4211 -0.2657 -0.4123 0.2914 -0.3490 0.2663 -0.1943 0.3336 0.3154 0.1646 0.3838 0.2877 0.3425 0.4392 -0.2317 -0.2035 -0.2186 0.2600 -0.3252 -0.2454 -0.2867 -0.3503 0.2045 0.3178 -0.2821 -0.2986 0.3303 0.2807 0.3054 -0.3219 0.3963 0.3765 0.3129 0.2810 0.2881 0.2830 0.3299 0.3805 -0.3370 -0.2663 0.3484 -0.2775 0.2952 -0.3082 0.3921 -0.3462 0.3364 0.3782 0.2306 0.2942 0.2611 0.2949 0.2696 0.3156 0.3437 0.4571 -0.2700 0.3582 0.2960 0.3057 0.2855 0.3654 -0.3090 -0.3184 0.4001 -0.1989 0.2892 0.4969 0.3055 0.3054 0.5014 0.3437 0.2921 -0.2600 -0.5014" HIT_INDICES="218 430 878 1028 1470 1642 1951 2829 2930 3285 3501 3533 3683 3941 4479 4591 4592 4866 4975 5091 5182 5382 5392 5646 5658 5857 6145 6159 6186 6188 6208 6396 7009 7094 7095 7171 7205 7275 7276 7456 7486 7559 7726 7853 7969 8123 8149 8253 8276 8455 8492 8635 8996 9059" ES_PROFILE="0.0719 0.1171 0.1149 0.1401 0.1239 0.1336 0.1241 0.0440 0.0457 0.0178 0.0032 0.0081 -0.0006 -0.0222 -0.0768 -0.0865 -0.0845 -0.1130 -0.1245 -0.1362 -0.1448 -0.1637 -0.1623 -0.1855 -0.1828 -0.1990 -0.2229 -0.2176 -0.2135 -0.2067 -0.2018 -0.2135 -0.2658 -0.2612 -0.2475 -0.2412 -0.2299 -0.2219 -0.2064 -0.2084 -0.1940 -0.1835 -0.1812 -0.1732 -0.1623 -0.1533 -0.1299 -0.1129 -0.0868 -0.0733 -0.0439 -0.0221 -0.0085 0.0406" RANK_AT_ES="7008.0000" RANK_SCORE_AT_ES="-0.0367"/>
  <DTG RANKED_LIST="state2.rnk" TEMPLATE="na_as_pre_ranked" GENESET="gene_sets.gmt#HALLMARK_ADIPOGENESIS" ES="0.2176" NES="0.7642" NP="0.9211" FDR="0.8848" FWER="1.0000" RND_ES="0.3058 0.2708 0.2842 0.2521 -0.2463 0.2684 -0.2134 0.3042 0.3877 0.3576 0.2252 -0.2384 0.2699 0.2786 0.2681 0.2183 0.3335 0.3294 0.3105 0.2437 0.3911 0.2629 0.3257 0.2544 0.3604 0.2181 0.3218 0.3546 0.2626 0.3865 0.2324 -0.2540 0.3220 0.3382 0.3245 0.2214 0.2011 -0.2463 0.3063 0.2875 0.2603 0.2730 0.2689 0.3726 0.3121 0.2062 0.3567 0.2873 0.2713 0.2854 0.3361 0.2022 -0.2098 0.3011 -0.2189 -0.3090 0.3766 0.4004 0.2938 0.3245 0.3756 0.3691 0.3014 0.2380 0.1956 0.2879 0.3601 0.2827 -0.1768 -0.2506 -0.2867 0.3097 -0.2573 -0.2933 0.3537 -0.2787 0.3773 0.2341 0.4060 0.2545 -0.2618 -0.2751 -0.2079 0.2879 -0.2782 0.2379 0.2120 0.3084 -0.2433 0.2664 0.2414 -0.2244 0.2237 0.2621 -0.2374 0.3143 0.3706 -0.2430 0.3888 0.3010 0.3462 0.2435 -0.3050 0.2776 -0.2557 0.3269 0.2906 0.3234 0.3348 0.3398 -0.2100 0.2736 0.3235 0.3270 0.3597 -0.2228 0.3347 0.3495 0.2271 0.2194 0.2883 0.2492 0.2874 0.2539 0.3295 -0.2718 0.3275 0.2371 0.2573 0.3555 0.3159 0.2345 0.2938 -0.2879 0.2900 0.2607 0.2459 0.1961 0.1912 0.2351 0.3352 0.2915 0.2642 0.3166 0.2378 0.3305 0.2960 0.2332 -0.2855 0.3505 -0.3153 0.3813 -0.1804 0.3466 -0.2385 0.2168 0.3590 -0.2739 0.2860 0.2893 0.3346 0.2698 0.2829 0.3163 0.2129 -0.2688 0.3536 0.3640 0.2566 0.3713 0.3111 0.3520 -0.1698 0.2307 0.3404 0.3639 0.1873 0.2207 -0.2199 0.3058 0.3129 0.2760 0.3153 0.2689 -0.2811 -0.2850 -0.2422 0.3041 0.2830 -0.2523 0.3181 0.3089 0.2517 -0.2663 0.3139 0.2319 0.2960 0.3332 0.2677 0.3541 0.2424 -0.2947 -0.2492 0.2841 -0.2948 -0.2621 0.1965 0.2185 -0.2951 -0.2618 0.3462 0.3585 0.3010 0.2701 -0.1953 0.2713 0.2727 0.3553 0.2154 0.2496 -0.2111 0.3787 0.3048 0.3010 0.3143 0.2923 0.3739 0.2045 0.2475 -0.3133 0.2805 0.2763 0.2763 0.3371 0.3255 -0.3092 0.2923 0.2694 0.2566 0.3387 0.2483 0.3409 0.2806 -0.2660 0.2643 0.3583 0.2671 -0.2516 0.2984 0.3272 -0.2168 0.3061 0.2866 0.3798 0.2556 -0.2507 0.2572 0.2583 0.3547 0.2581 0.2956 0.3163 -0.2357 0.2565 0.2641 0.2775 0.2921 0.2527 0.3000 -0.2674 0.2354 0.2414 0.3661 0.3336 0.3058 0.3357 0.3034 0.3428 0.2703 -0.2205 0.3660 0.2744 0.2781 -0.2319 0.2417 0.3453 0.2939 0.2619 0.2636 0.2633 0.3018 0.2240 0.2361 0.3416 0.3490 0.3843 0.2226 0.3134 -0.3169 0.2363 0.2285 0.2112 0.2497 0.3837 -0.2879 -0.2185 0.2368 0.1966 0.2979 0.3090 0.3536 -0.2535 -0.2562 -0.2205 0.2531 0.2707 -0.2471 0.3558 -0.2108 0.3113 0.2966 0.2459 -0.2356 0.2459 0.2626 -0.3340 -0.2236 0.2521 0.3793 0.2022 -0.2740 0.2936 0.3326 0.3087 -0.2414 -0.2827 -0.3256 0.3138 0.3060 0.2514 0.2982 0.2097 0.2254 0.2483 -0.2545 0.2560 0.3107 0.2777 0.3139 -0.2805 0.2350 0.3131 0.4164 -0.2469 0.2181 0.2400 0.4104 0.2704 0.2736 0.2144 0.2371 0.2856 0.2784 0.2360 0.3438 0.2673 -0.3351 0.3015 0.2906 0.3029 0.3094 0.2657 0.2202 0.2941 0.2489 0.1981 -0.2555 0.3571 0.2713 0.3482 0.4007 0.2469 0.2774 0.2176 0.3722 0.3994 0.2837 0.2533 0.3273 -0.3018 0.2599 0.3560 0.3971 0.3370 0.2701 0.2909 0.3328 0.3001 0.2257 0.2479 0.2256 0.3366 -0.2209 -0.2233 0.2088 0.3370 0.2638 0.3062 0.2075 -0.2475 0.3099 0.2330 0.2710 0.3018 0.3431 0.2371 0.3643 0.2853 0.2202 0.2292 -0.2136 0.3026 0.2975 0.2821 0.2503 0.2532 0.3219 0.2591 0.2797 -0.2727 0.2577 0.3133 -0.3001 0.3368 0.2086 0.2522 0.2944 0.2637 0.2890 0.2395 0.3136 0.3057 0.2495 0.1802 0.2696 0.2535 0.2803 0.2798 0.2315 -0.2503 0.3777 0.3678 -0.2486 0.2065 0.2642 -0.2286 0.3310 0.3331 0.2117 0.2376 -0.2017 0.3222 0.2925 0.2393 0.2644 0.2793 0.3225 0.2238 -0.2038 0.2602 -0.2784 0.2728 0.2454 0.2867 0.2292 0.2281 -0.2031 0.2527 0.2698 0.2715 0.1728 0.2676 -0.2188 0.2102 0.2521 0.2884 0.3002 0.2452 0.2273 0.2889 0.3648 0.3416 0.2429 -0.2353 0.2375 -0.2242 0.2755 0.2066 -0.3039 0.2276 0.2064 0.2691 0.3134 0.3190 -0.2854 0.2921 0.1887 0.3753 0.2702 0.2721 0.2193 0.2526 0.2233 0.3159 0.2359 0.2817 0.3070 0.2647 0.2582 0.2963 0.2286 0.3255 0.2049 0.3395 -0.1872 -0.2004 -0.2218 -0.2611 0.3131 0.3597 0.3040 -0.2351 0.2932 0.2212 0.2214 0.3300 0.2911 0.2756 0.3702 0.4185 0.2838 0.2640 0.2136 0.3737 0.2685 0.3406 0.2853 0.3557 0.2054 0.2367 0.2622 -0.2361 -0.2197 0.2550 -0.2443 0.3375 0.3844 -0.2518 0.3236 0.2118 0.2208 -0.2184 0.2416 0.2466 0.2866 0.3270 0.3275 0.3841 0.2464 0.1918 0.3111 -0.2014 -0.2271 0.2559 0.2813 0.2685 0.3418 -0.2290 0.3450 0.2378 0.2421 0.2488 -0.2841 0.1836 0.2815 -0.2523 0.3250 0.2744 -0.2696 0.3354 -0.2556 0.3192 0.2514 0.2906 0.2301 0.3425 0.2279 0.2022 0.2839 0.2065 -0.2175 0.2652 0.3529 -0.2815 -0.2106 -0.2633 0.2776 0.1999 0.2100 0.2751 0.2711 0.3055 0.2593 0.2132 0.2440 0.3393 -0.2066 0.2110 0.1765 0.2900 -0.1947 0.2217 0.2534 0.2976 0.2895 0.2324 0.2337 0.3086 0.3567 0.3273 0.3443 0.3255 0.3565 0.3057 0.2891 0.2420 0.2453 0.2633 0.2724 0.3393 0.1802 0.2879 0.3592 0.2435 0.2380 0.2941 -0.2491 0.1913 0.2247 0.2712 0.2212 0.2720 0.3011 0.2497 -0.2787 0.2421 0.2803 0.2308 0.2955 0.2305 0.2637 0.2759 0.2709 0.3312 0.2993 0.2828 -0.2497 0.2865 0.2281 0.2645 0.3353 0.2830 0.2431 0.3387 0.2158 0.2672 -0.2178 0.2408 -0.2188 0.2278 0.2684 0.4424 0.1985 0.3182 0.3547 0.2114 0.2461 0.2895 -0.2088 0.2381 0.3172 0.3222 -0.2017 0.3084 0.2531 0.4153 0.2353 -0.2598 0.3524 -0.2046 -0.1597 0.2622 0.2957 -0.2462 0.2862 0.2740 -0.3113 0.2889 0.2461 0.3394 0.2531 -0.2400 -0.2255 0.3691 0.4109 0.3717 0.2817 -0.2393 0.3083 0.3217 0.2795 -0.2772 0.2594 0.2730 0.2084 0.3491 0.2630 0.2915 -0.2485 -0.2570 0.3062 0.2304 0.2225 0.2791 0.2378 0.3167 0.3352 0.3043 0.2302 0.3032 0.2974 0.1767 0.2417 0.3192 0.3471 0.1854 0.3717 0.2454 0.2291 0.2073 -0.2140 0.3653 -0.2151 0.3172 -0.2450 -0.2211 -0.2328 0.2510 0.2260 0.2726 0.2922 0.2328 0.2472 0.2545 -0.2429 0.2175 0.2741 0.2723 0.2462 0.2578 0.3605 0.4126 -0.2179 -0.2375 0.1969 0.2516 0.2453 0.3056 -0.2164 0.3504 -0.3041 0.2529 0.3635 0.2186 0.2586 0.3115 -0.2408 0.2362 0.3008 -0.2582 -0.2347 0.2326 0.2846 0.3716 -0.2257 0.2949 0.2455 0.2522 0.2316 0.2519 0.2757 0.2827 0.3151 0.3072 0.3311 -0.2908 -0.2598 0.2658 0.2977 0.2112 0.2633 0.2867 0.2739 -0.2217 0.2937 0.3561 0.3376 0.3246 0.2681 0.3215 0.2400 0.2907 0.2102 0.3089 0.2518 0.2296 0.2203 0.3848 0.3765 0.2499 0.3013 0.3620 0.2601 -0.2381 0.3144 0.2884 -0.1967 0.3184 -0.1976 0.2477 0.2643 -0.1849 0.3066 0.2321 0.2663 0.2461 0.2495 0.2631 -0.2470 0.3586 -0.3200 0.2056 0.3184 0.1994 0.3302 0.2832 0.2552 0.2881 0.2840 0.2262 -0.2097 0.3338 0.2585 -0.2203 0.3822 0.2523 0.3074 0.2032 -0.2549 0.3651 0.3110 0.2930 0.2675 0.2426 0.3304 -0.2257 -0.2954 0.3154 0.2428 -0.2542 0.2279 0.3379 0.2156 0.2349 0.2940 0.3129 0.2714 0.2717 0.3388 0.2571 0.2119 0.2873 0.2755 -0.1994 -0.1808 0.2385 0.3886 0.2535 0.2539 -0.2277 0.2048 0.3243 0.2996 0.2267 0.3046 -0.2562 0.2812 0.2053 0.3572 0.2425 0.2617 0.2799 0.2962 0.2847 0.2673 0.3187 0.2679 -0.2131 0.2321 -0.1954 0.3168 0.3512 0.2996 0.2745 0.3980 -0.2189 -0.2855 0.2936 -0.2397 0.3632 -0.2076 0.3081 -0.2704 -0.2658 0.3507 0.2715 0.3432 0.3172 0.2257 0.2248 0.3366 -0.2320 0.2823 -0.2806 0.2806 0.3945 0.3442 0.2918 0.3231 0.3332 0.3552 -0.3169 0.2419 0.2874 -0.2331 0.3346 0.3571 -0.2244 0.3453 0.2969 0.2692 0.2599 0.2879 0.2475 0.3031 0.2324 0.2348 0.3230 -0.2455 -0.2932 0.2524 0.2881 0.2848 0.2930 0.2963 0.3378 0.2450 0.2622 0.2666 -0.2728 0.2494 0.2516 0.3723 0.2381 0.2400 0.3363 0.2945 0.2633 0.2442 0.2754 0.3941 0.2560 0.3040 0.2187 -0.2916 0.2593 0.2901 0.2775 0.3097 0.1983" HIT_INDICES="123 414 425 501 520 557 615 715 778 804 877 941 948 954 970 988 1028 1030 1053 1076 1210 1288 1322 1329 1334 1429 1490 1544 1596 1647 1661 1664 1714 1791 1831 1847 1924 1968 1972 2009 2050 2057 2101 2185 2199 2256 2262 2293 2297 2314 2355 2471 2489 2510 2662 2668 2696 2856 2865 2923 2958 2988 3116 3482 3549 3569 3847 3856 3857 3936 4011 4068 4164 4188 4210 4387 4435 4479 4684 4725 4837 5054 5183 5214 5234 5266 5267 5268 5319 5399 5463 5584 5624 5678 5785 5837 5857 5862 5964 6010 6180 6208 6213 6309 6501 6704 6752 6767 6821 6924 7016 7094 7121 7185 7282 7320 7353 7375 7378 7383 7568 7570 7753 7882 7891 7945 8030 8087 8099 8134 8169 8196 8283 8389 8407 8414 8525 8562 8565 8610 8635 8745 8862 8926 8968 9009 9011 9033 9070 9071 9094 9177 9284 9352 9360 9409" ES_PROFILE="0.0167 0.0028 0.0187 0.0265 0.0402 0.0513 0.0593 0.0616 0.0674 0.0768 0.0804 0.0846 0.0948 0.1051 0.1142 0.1230 0.1291 0.1393 0.1470 0.1545 0.1493 0.1497 0.1546 0.1624 0.1704 0.1682 0.1694 0.1711 0.1728 0.1744 0.1799 0.1866 0.1880 0.1862 0.1882 0.1928 0.1905 0.1917 0.1971 0.1989 0.2001 0.2049 0.2056 0.2018 0.2054 0.2042 0.2085 0.2100 0.2144 0.2174 0.2176 0.2095 0.2119 0.2139 0.2014 0.2046 0.2053 0.1915 0.1939 0.1909 0.1903 0.1902 0.1793 0.1421 0.1370 0.1369 0.1087 0.1094 0.1110 0.1040 0.0974 0.0926 0.0835 0.0821 0.0809 0.0627 0.0584 0.0544 0.0329 0.0289 0.0171 -0.0061 -0.0196 -0.0225 -0.0242 -0.0272 -0.0268 -0.0264 -0.0314 -0.0393 -0.0454 -0.0575 -0.0608 -0.0655 -0.0758 -0.0800 -0.0809 -0.0801 -0.0895 -0.0929 -0.1094 -0.1105 -0.1092 -0.1175 -0.1359 -0.1550 -0.1574 -0.1562 -0.1591 -0.1671 -0.1736 -0.1785 -0.1778 -0.1810 -0.1874 -0.1874 -0.1868 -0.1850 -0.1811 -0.1774 -0.1926 -0.1881 -0.2026 -0.2109 -0.2063 -0.2063 -0.2094 -0.2092 -0.2041 -0.2013 -0.1984 -0.1944 -0.1965 -0.2001 -0.1940 -0.1868 -0.1900 -0.1851 -0.1764 -0.1720 -0.1653 -0.1669 -0.1678 -0.1625 -0.1543 -0.1454 -0.1324 -0.1210 -0.1108 -0.0966 -0.0845 -0.0772 -0.0688 -0.0519 -0.0274 0.0033" RANK_AT_ES="2355.0000" RANK_SCORE_AT_ES="0.0519"/>
  <DTG RANKED_LIST="state2.rnk" TEMPLATE="na_as_pre_ranked" GENESET="gene_sets.gmt#HALLMARK_ALLOGRAFT_REJECTION" ES="0.3100" NES="0.9749" NP="0.4892" FDR="0.5419" FWER="1.0000" RND_ES="0.2340 0.3520 0.3095 0.3992 0.3752 -0.3409 -0.3081 0.1988 0.2888 0.2091 0.3199 -0.2366 0.3069 0.2373 0.2771 -0.2539 0.4289 -0.2909 0.2981 0.2985 0.4264 0.2045 0.2879 0.2929 0.3909 -0.2876 -0.3332 0.2395 0.4042 0.2648 -0.2325 0.2930 -0.2617 -0.2339 0.3446 -0.2440 0.4371 -0.3354 -0.2542 0.3996 0.3202 0.3239 0.3386 0.3087 -0.3525 0.2596 -0.2692 0.3834 0.2318 -0.2532 0.2579 0.3057 0.3610 0.1924 0.3424 0.4247 -0.2412 -0.2291 0.3815 0.2281 0.3042 0.1873 0.4183 0.3409 -0.3452 0.2842 -0.4398 0.3411 0.2531 0.3964 -0.1862 -0.3666 0.4777 0.3196 0.3424 0.2164 -0.2137 -0.2641 0.3542 0.2735 0.3268 0.2992 0.4631 0.2664 0.2063 0.2411 0.4042 0.2557 -0.2508 -0.2951 -0.2861 0.3096 0.3438 0.2617 0.3162 -0.3048 0.2105 0.3332 0.3326 -0.1915 -0.3189 0.2001 0.3875 -0.2863 0.3432 -0.2071 0.2940 0.2267 -0.3185 -0.3026 -0.2501 0.2804 -0.3659 0.3222 0.3111 0.2567 0.2338 0.4996 0.3352 0.2852 -0.2999 0.2541 0.4161 0.4175 0.3284 -0.3720 0.3830 0.2559 0.4632 -0.2711 -0.3357 -0.3580 0.3518 0.2562 0.2629 -0.2912 0.3025 0.2500 -0.2740 -0.2417 0.3164 0.3048 0.3640 0.3796 0.4077 -0.2730 -0.3310 0.3209 0.1989 0.2666 0.3041 0.3886 0.3682 0.3036 0.4127 0.3550 0.5346 0.2435 0.2512 0.4097 -0.3123 0.4236 -0.2400 0.3381 -0.2675 0.2998 -0.1827 0.2953 0.2890 0.3048 0.5482 -0.2818 0.2597 -0.3349 0.3408 0.4292 0.2644 -0.3080 0.1988 -0.3633 -0.2668 0.3953 0.2934 -0.2786 -0.3038 0.3058 0.2759 -0.2763 0.2245 -0.2415 0.2730 -0.2776 0.2473 0.3631 -0.2473 0.2803 0.2848 0.4045 0.2897 -0.3460 0.3208 -0.3103 0.4344 0.3012 -0.3685 0.3118 0.3453 0.2021 -0.2279 0.3085 0.4818 -0.2018 -0.3223 -0.3044 0.3625 -0.3681 0.3797 0.2778 0.3732 0.2060 0.2614 -0.3208 -0.3353 0.2496 0.3522 -0.3592 0.3401 0.2740 0.1921 0.3157 -0.2755 -0.2684 0.2563 0.2083 0.2901 0.2965 -0.3110 0.2041 -0.2990 0.2868 0.4493 0.2647 -0.2300 0.1496 -0.2563 0.2274 0.4179 -0.2115 -0.2429 0.2264 0.3761 -0.2734 0.3448 0.2568 0.3501 0.3613 0.4023 -0.2601 -0.3008 -0.2493 -0.2607 0.2698 0.2794 -0.2171 0.3927 -0.2543 0.3356 0.3020 0.4146 -0.2160 -0.3721 0.4815 -0.2427 0.3367 0.4731 0.3320 0.3423 0.2508 0.2762 0.2236 -0.2903 0.2658 -0.3663 0.2156 0.3429 0.4637 0.3341 0.3977 0.2160 -0.4274 -0.2705 0.1773 0.2394 0.2711 0.2095 0.2395 0.2772 0.3600 0.3559 -0.2968 0.3376 0.3769 0.3889 -0.2460 0.3416 -0.2293 0.2821 0.3326 0.2744 -0.2472 0.2314 0.2650 0.3192 -0.2496 0.2778 0.5824 0.3891 -0.3486 0.4002 0.3278 -0.3676 0.2879 0.2862 0.2567 0.3309 0.4071 -0.2796 0.4515 0.2912 0.2435 -0.2822 0.3155 -0.2738 0.2671 0.2586 0.4090 -0.3007 -0.3014 0.3869 0.4119 0.4024 0.4720 0.4361 0.2845 0.4183 0.3392 -0.2897 0.3936 0.2855 0.4574 -0.3386 0.3162 0.3032 0.3779 0.2984 0.3043 0.4939 0.2965 0.2268 0.3007 -0.2770 0.2069 0.2908 0.2510 0.2837 0.2961 0.2182 0.2902 0.2168 0.3490 0.3165 0.2974 0.2024 0.4713 -0.2231 -0.2444 0.3802 -0.3524 0.4891 0.4188 0.2379 0.3104 0.3493 0.2665 -0.3149 0.3113 0.2926 0.2848 0.4014 0.2066 0.3141 0.1912 -0.2939 0.3194 0.3280 0.4672 0.2543 -0.2258 -0.2992 0.2081 -0.2009 0.1995 0.4047 0.3355 -0.2621 0.2207 0.4281 0.3356 -0.2714 0.2541 0.2568 0.2717 0.3579 -0.2285 -0.3089 0.2435 -0.2842 0.2408 -0.3495 -0.3352 0.3547 0.4280 -0.3139 0.2722 -0.2390 -0.2170 -0.3518 0.2287 -0.2558 -0.3631 0.2362 -0.2564 0.2798 0.2630 0.2263 -0.2673 0.3517 0.2453 0.3356 0.5019 -0.3353 0.2794 -0.2420 0.3663 0.3074 -0.3562 -0.3118 0.2704 0.3785 0.3038 0.4034 0.3550 0.2934 0.3615 0.3381 0.2383 -0.2803 0.3003 -0.1785 -0.2623 -0.3083 -0.3084 0.3226 0.2307 -0.2248 -0.3661 -0.2062 -0.3128 -0.2873 -0.2780 0.3388 -0.3118 0.2866 -0.3238 -0.2100 -0.3126 0.2286 0.3467 -0.3091 0.2615 0.2629 0.2848 -0.4035 0.2553 0.3106 0.3084 -0.2557 -0.2287 0.1784 0.3536 -0.2293 0.2958 -0.3649 -0.2495 -0.2759 0.4420 0.2466 0.1956 -0.2804 0.3617 0.2665 0.2656 -0.2680 0.3665 -0.2169 -0.2816 -0.2512 -0.3359 0.3438 0.3026 0.3052 0.2844 0.3018 0.4431 -0.2781 -0.2942 -0.3650 0.2203 0.3130 0.3587 0.2961 -0.3311 -0.2468 0.3286 0.3564 -0.2618 0.3714 0.5313 -0.2376 0.3556 0.3290 0.3694 -0.2930 0.3140 0.2813 0.2418 0.3331 0.2331 -0.2071 -0.3587 0.2899 -0.2391 -0.2789 -0.2920 -0.3759 -0.3012 -0.2336 0.2597 -0.2625 -0.2219 0.3833 0.2401 -0.2995 -0.2240 0.3184 -0.2559 -0.2267 -0.2727 0.4499 0.3963 0.3767 -0.2626 0.2686 -0.2494 0.3129 0.3469 0.2903 0.2777 -0.3299 -0.3471 -0.3854 -0.3247 -0.2203 0.2347 0.3831 0.4642 0.4462 -0.2552 0.3313 -0.3467 -0.2462 0.3162 0.2838 0.2460 0.2602 0.3392 0.2651 0.3746 0.2566 0.2407 -0.1876 0.1936 0.4300 0.2669 0.3303 0.3306 0.4496 -0.2302 0.4002 0.2010 0.2882 -0.2601 -0.2593 0.2209 0.3372 0.2658 -0.2727 0.2758 0.3236 -0.3408 -0.1768 0.5058 0.3019 0.2426 0.3027 0.3070 0.3898 0.2802 0.3410 0.2422 0.2622 0.2667 0.3294 0.4189 0.3071 0.3547 0.2487 0.2437 -0.2579 0.2782 0.3505 0.2948 -0.2504 -0.2109 0.1911 0.3673 0.3355 0.3799 0.3927 0.3127 -0.2655 0.3471 0.3167 -0.3011 0.1854 -0.2331 -0.3154 0.4060 0.2427 -0.2461 0.3030 -0.2181 0.3454 0.2262 0.3757 -0.2818 -0.2497 -0.3222 0.2660 0.3809 0.4139 0.3617 0.4500 0.3324 0.2619 -0.2823 0.3237 0.2950 -0.2751 0.3511 0.2897 0.4076 0.2643 0.4048 -0.3066 -0.2684 0.2331 0.4034 0.4534 0.2725 0.2862 0.3059 0.2967 0.3348 0.2683 0.3580 0.2446 0.3500 0.2705 0.2769 0.3415 0.3238 -0.3375 0.3550 0.3343 0.2863 0.3248 0.4071 0.4097 0.4378 0.4103 -0.2407 0.4064 0.2306 -0.3122 0.3879 0.4149 -0.3533 -0.2306 0.3093 0.2104 -0.2512 0.2356 0.4829 -0.3463 -0.3504 0.3643 0.2478 0.3656 0.3134 -0.1984 0.2856 -0.2778 -0.1808 0.2602 0.3467 -0.1934 -0.2954 0.2888 0.4080 0.3385 0.2941 0.2990 0.2678 0.2958 0.2162 0.2197 0.3487 0.3534 0.2355 0.2794 0.2707 0.2430 0.2759 0.4921 0.4160 -0.2990 0.2526 0.5253 0.3925 -0.2252 0.4460 0.2472 -0.2911 0.2272 0.3512 0.4575 0.3770 -0.3625 0.3711 0.2145 -0.2149 0.3740 0.3058 0.3851 0.3113 0.3544 0.2667 -0.2874 0.3599 0.2842 -0.2897 0.2320 0.4747 -0.3347 0.3353 0.2828 0.2669 0.3959 -0.2764 0.2898 0.3666 0.3280 -0.3178 -0.2532 0.3554 0.3835 -0.2523 -0.2696 0.3286 -0.3306 -0.2972 -0.2471 -0.2523 -0.3247 0.2796 0.3688 0.2895 -0.2267 -0.3088 0.2808 0.2694 0.3073 -0.2221 0.3322 -0.2713 0.2546 -0.2476 0.3057 0.2944 0.4565 0.4310 0.3657 0.4062 0.3009 0.2728 0.2991 0.2406 -0.2779 -0.2518 0.3230 -0.2408 -0.2459 -0.2920 0.3307 0.2305 0.2990 -0.3406 0.3462 0.2482 0.3023 -0.2942 0.2712 0.3643 0.4431 -0.2483 0.4452 -0.2429 0.2898 0.3597 -0.2725 0.3719 0.2564 0.2383 -0.2434 0.2551 0.2373 -0.3568 -0.3517 0.2938 0.3242 0.3187 0.3385 -0.3183 -0.2539 0.2144 0.2870 0.2873 0.4431 0.3428 0.4215 0.3016 -0.2501 0.2544 0.2953 -0.2768 0.2830 -0.2220 0.4219 0.3506 0.2166 0.2551 0.3775 0.3731 0.2988 0.3195 0.2827 -0.3455 0.3109 -0.2759 0.3626 -0.2873 0.3844 0.2669 0.2759 -0.2131 0.3121 -0.3125 0.3529 0.2893 0.3069 0.3087 0.4663 0.3544 -0.2664 0.2904 0.2073 0.3582 0.2782 0.3323 0.2606 0.2651 0.4174 0.3425 0.2331 0.2561 0.4086 0.4496 0.3394 -0.3355 0.2166 0.3701 0.3484 -0.2147 0.3498 -0.2428 -0.2510 0.2335 0.3958 0.2962 0.2538 -0.3118 0.2869 0.2848 -0.2400 0.2673 0.3177 0.2932 0.3343 0.3278 0.3458 0.2524 0.2411 -0.2441 -0.2459 0.2623 0.3260 0.1861 -0.2659 -0.2516 0.2195 0.3129 0.3897 0.3058 0.2865 -0.2828 0.2883 0.2386 0.3720 -0.2991 0.3276 0.2097 0.3069 0.4277 0.2575 -0.2299 0.3381 0.3641 0.2256 0.3546 0.2539 0.2481 0.3809 0.2689 -0.2172 0.2648 -0.3913 0.2532 0.4262 0.2914 -0.3477 -0.2649 0.3644 -0.2395 0.3560 -0.2993 0.2653 0.3206 0.4381 0.4025 0.3437 0.2363 0.3298 0.2697 0.2401 0.2953 0.3430 -0.3249 0.5156 -0.2952 -0.3272 -0.2747 -0.2670 0.2560 0.3087 -0.2600 -0.3170 0.3341 0.2467 0.3165" HIT_INDICES="92 214 227 325 351 719 746 801 906 971 1007 1074 1093 1164 1166 1493 1503 1538 1947 2081 2182 2268 2304 2336 2985 2998 3000 3281 3667 3754 4493 5074 5288 5296 5437 6270 6755 6766 6904 7075 7576 7795 7809 7945 7963 8040 8094 8139 8459 8497 8560 8754 8824 8833 8921 8966 9026 9265 9383 9387" ES_PROFILE="0.0532 0.0857 0.1279 0.1547 0.1878 0.1732 0.1943 0.2113 0.2214 0.2347 0.2508 0.2624 0.2790 0.2892 0.3067 0.2864 0.2997 0.3100 0.2776 0.2736 0.2725 0.2725 0.2776 0.2830 0.2196 0.2239 0.2294 0.2042 0.1666 0.1607 0.0832 0.0216 -0.0004 -0.0003 -0.0140 -0.0992 -0.1457 -0.1417 -0.1506 -0.1624 -0.2070 -0.2204 -0.2119 -0.2156 -0.2065 -0.2033 -0.1972 -0.1897 -0.2083 -0.1965 -0.1865 -0.1877 -0.1742 -0.1541 -0.1406 -0.1215 -0.1025 -0.0916 -0.0494 0.0056" RANK_AT_ES="1538.0000" RANK_SCORE_AT_ES="0.0847"/>
  <DTG RANKED_LIST="state2.rnk" TEMPLATE="na_as_pre_ranked" GENESET="gene_sets.gmt#HALLMARK_ESTROGEN_RESPONSE_LATE" ES="0.2994" NES="1.0111" NP="0.4475" FDR="0.4997" FWER="1.0000" RND_ES="0.3086 -0.2456 0.2632 0.2117 -0.2275 0.2496 -0.2046 0.2198 0.2901 0.3200 0.3271 -0.2812 0.3690 0.3434 0.2578 0.2850 0.2382 0.2529 0.2284 0.2829 0.2945 0.2954 0.2544 0.2665 0.2723 0.2573 0.4181 -0.2091 0.3001 0.2552 -0.3541 -0.2723 0.2619 0.2987 0.2469 0.3128 0.3023 -0.2212 0.2363 0.2643 0.2387 0.4145 -0.2497 0.2059 0.4139 0.3334 0.2857 0.2243 0.3591 -0.2055 0.2391 -0.2540 0.2668 0.2686 0.3734 0.2181 0.2324 0.2337 -0.2235 0.2837 0.3101 0.2181 0.2112 0.3073 0.3693 0.3408 -0.1928 0.2515 0.2572 0.2567 0.2423 0.3170 0.3138 -0.2830 0.2988 0.2486 0.2989 0.2725 -0.2274 -0.3127 0.2808 -0.2432 0.3404 0.3618 0.1781 -0.2862 0.3795 0.3119 0.2292 -0.2255 0.2906 0.2630 -0.2904 0.2452 0.3532 -0.2876 0.4909 -0.2346 0.3654 0.3055 -0.2803 0.2657 0.3586 0.2333 0.2424 0.2470 0.3122 0.3191 0.3397 0.3265 0.2567 0.3663 -0.2602 -0.2192 0.3369 -0.2843 0.2511 0.3411 0.3593 0.3811 -0.2538 0.2971 0.3618 -0.3401 0.2263 0.3294 -0.2458 0.2442 0.2992 0.3144 0.3627 0.3220 0.2875 0.3077 -0.2328 0.3189 0.4469 0.3721 0.2668 0.3874 -0.2269 -0.2351 0.2824 0.3790 0.2945 -0.1906 0.2519 -0.3080 0.2183 -0.2463 0.2661 -0.2255 0.2011 -0.2145 0.3129 0.3010 0.2420 -0.2343 0.2345 -0.1842 -0.2474 0.2596 -0.3746 0.2447 -0.2906 -0.2480 -0.2235 0.2389 0.2324 0.3539 0.2506 0.3404 0.3245 0.3661 0.2272 -0.2170 0.2353 0.3234 -0.3043 0.2934 0.3712 -0.2388 0.2967 0.3745 0.2888 0.3257 0.3357 -0.2168 0.2827 0.3536 -0.2372 -0.2734 0.2798 -0.2761 0.3489 0.2418 0.2132 0.4331 0.3105 0.3139 0.2142 0.2977 0.3815 0.2344 0.2447 0.2233 -0.2217 0.3275 0.3053 0.3034 -0.2773 0.2331 0.1667 0.3274 0.2491 0.2798 -0.2722 -0.1988 0.3302 0.2302 0.2307 -0.2984 -0.3457 0.2137 0.2476 0.2633 0.2056 0.1980 0.3215 0.4020 -0.2616 -0.2060 0.2783 -0.2356 0.2219 0.3176 0.3191 0.3333 -0.2539 0.2767 0.2134 0.2752 0.3090 0.2569 0.3156 0.2395 0.2588 0.3315 0.3743 0.3267 -0.3052 0.2955 0.2592 0.2445 0.2597 -0.3685 -0.1994 0.2451 0.3366 0.3506 -0.2107 -0.2520 0.3256 0.2938 -0.2756 -0.2648 0.2977 0.2478 0.2196 0.3966 -0.2564 0.2998 -0.2266 -0.2616 0.2760 0.2598 -0.2942 0.3420 -0.2165 0.2803 0.3084 0.2861 0.3176 0.4015 0.3646 0.2561 0.3097 0.3023 0.3074 0.3370 0.3085 0.2480 0.3111 0.3209 0.2403 0.2099 -0.2995 0.3239 0.2363 0.2557 0.3998 0.3082 0.2557 0.2697 0.2412 0.2825 0.3070 0.3369 0.2893 0.2853 0.3373 -0.2425 0.2397 -0.2170 0.2173 0.3176 0.2877 0.2064 0.2647 0.2791 0.2943 0.2507 -0.2363 -0.2349 0.1950 0.2755 0.3040 0.3398 0.3318 0.3410 0.3009 0.3991 0.3550 0.3500 0.2316 0.2365 0.2555 0.3205 0.2887 -0.2350 0.2887 0.2859 -0.2670 -0.2298 0.3182 0.2722 0.3426 0.2954 -0.2469 0.2281 0.2241 -0.2848 0.2872 -0.3649 0.2203 0.2228 0.2550 0.2049 -0.2326 0.3459 0.3031 0.2494 0.3846 -0.2493 0.2632 0.3371 -0.2399 0.2084 -0.2516 0.2640 -0.2583 -0.1904 0.2866 0.2307 -0.2095 0.3228 0.3901 -0.2132 0.2972 0.3423 -0.2864 0.3893 0.3330 0.2622 0.3295 -0.2583 0.2487 0.2493 -0.2105 0.2403 0.2478 -0.2027 0.3668 -0.2103 -0.2755 0.2371 0.2360 0.2989 0.3022 0.2575 0.2347 0.2238 -0.3083 0.2433 0.3843 0.2763 0.3337 -0.2666 -0.2636 0.2375 0.2382 0.2680 -0.3031 0.3920 -0.2928 0.3026 0.3324 -0.2319 -0.2214 -0.3051 0.1923 0.4045 0.3335 0.2892 0.2721 0.3268 0.3624 -0.2234 -0.2510 0.2324 0.3447 -0.2021 -0.2717 0.2788 -0.3326 0.3443 0.2585 0.2915 -0.2215 0.2051 -0.2535 0.3763 -0.2193 0.3064 -0.2515 0.3002 0.2568 -0.3323 0.3159 0.2939 0.4313 -0.2428 -0.2694 0.3593 0.3935 0.3196 -0.2611 -0.2865 0.4652 0.3600 0.2754 -0.1981 0.2569 0.2642 0.2692 0.2137 -0.2717 -0.3071 -0.1934 -0.2485 -0.2099 0.2571 -0.2393 0.3469 -0.2818 -0.2876 0.3626 0.3464 0.2917 -0.2404 -0.2311 0.2873 0.2432 0.2876 -0.2417 0.2600 0.2512 0.3013 0.2723 -0.2129 0.2056 -0.2780 0.4124 -0.2356 0.2354 0.3097 0.2571 0.2898 0.4625 0.3313 0.2974 0.3597 0.3688 0.3388 0.3203 0.3342 0.3279 -0.2528 0.3602 0.3156 0.2685 -0.2290 0.2768 0.2483 0.3922 -0.2546 0.3359 0.2839 0.3810 0.2534 -0.2679 0.2594 -0.2964 0.2831 0.2303 0.3135 0.3581 0.2345 0.2606 0.2222 0.2641 0.2632 0.2690 0.2547 0.2835 0.1930 0.2549 0.3958 0.2094 0.2471 0.2667 0.2397 0.3125 0.2723 0.3227 0.3673 0.3350 0.2625 0.2796 0.3506 0.3262 0.4665 0.3767 0.2345 0.3684 0.2028 0.2961 0.3236 -0.3503 0.2057 0.3826 -0.2379 0.3086 0.2623 0.3086 0.3388 0.2934 0.2405 0.2671 0.3142 -0.2137 0.2953 0.3142 0.2427 -0.2503 0.2579 0.3208 0.3032 0.2448 0.3059 0.3398 0.3484 0.3736 0.2574 0.3518 0.2677 0.3863 0.3156 0.2875 -0.2473 0.3398 0.4002 0.2383 0.2621 -0.2144 0.2522 0.1983 0.2290 0.2895 0.3460 0.3888 0.2756 0.2618 0.4193 0.3924 0.2702 -0.2574 0.3957 0.3792 0.2280 0.2688 0.2889 -0.2895 -0.1887 0.3132 -0.2250 0.2123 -0.2770 -0.3457 0.3658 -0.2914 0.3045 0.2948 0.3043 0.3918 0.2968 0.3744 0.2893 -0.2351 0.2732 0.2849 0.2980 0.2900 0.3037 0.3330 -0.3049 0.2751 0.3477 -0.2350 0.3547 0.3167 0.3100 0.2702 0.3298 0.3293 0.2896 0.2514 -0.2140 0.3191 0.2382 0.2791 0.2900 -0.2494 0.3582 0.2404 0.3049 0.2529 0.3367 -0.3628 0.2768 0.2752 0.3895 0.2269 0.2630 0.3415 0.2298 0.3085 -0.2213 0.2865 0.2916 0.3017 -0.2971 0.2446 0.2976 -0.1931 0.3212 0.4339 0.3413 0.2706 0.3000 0.2610 0.3047 0.2914 0.2958 0.3672 -0.2390 0.2764 0.3286 0.2383 -0.2799 0.3441 0.2456 0.2262 -0.2467 -0.2992 0.3299 0.2134 0.1950 0.2722 0.3541 0.3112 0.3305 0.2544 0.3031 0.3020 0.2935 0.3131 0.2501 0.3533 0.2590 -0.2722 0.2774 0.4766 0.2656 -0.2204 0.2463 0.2560 0.3059 0.2425 -0.2429 -0.2879 0.3548 -0.2218 0.3501 0.2144 0.2836 0.3121 0.2149 -0.3164 0.2619 -0.2249 0.2736 0.3359 0.3019 -0.2848 0.3060 -0.2465 0.2128 0.2530 0.3179 -0.2990 -0.3429 0.4148 0.2897 0.3485 0.2277 0.2813 0.2203 0.2287 0.3774 -0.2398 0.2491 0.2292 0.2028 0.2078 -0.2544 0.2245 -0.2629 0.2784 0.3099 0.3273 0.3052 0.3232 0.3175 0.2617 0.2828 0.2789 -0.3070 0.2885 0.3336 0.4554 0.3114 0.2716 0.2512 0.2798 0.3513 0.3608 0.2550 0.3293 0.2681 0.3448 0.4097 0.3210 0.2815 0.3678 0.2494 -0.3160 0.2506 0.2503 0.3726 -0.2820 -0.2024 -0.2327 -0.2656 -0.2524 0.2239 -0.2444 0.3498 0.2455 0.2907 0.2511 0.2936 0.2194 0.3533 0.2522 0.3318 0.3140 0.2620 0.2896 0.2310 0.2128 0.3230 0.2439 -0.2352 0.3374 0.4514 0.2533 0.3589 0.3921 0.2603 0.3492 0.3555 -0.2335 -0.2315 0.3812 0.2337 -0.2218 -0.2336 0.4129 -0.3937 -0.2227 -0.2329 0.2999 0.2903 0.3661 0.2929 0.3121 0.3182 0.3122 -0.2673 0.3649 0.2107 0.2543 0.3252 -0.2343 0.2234 0.3301 0.2556 -0.2493 0.1895 -0.3559 0.2782 0.3505 0.3587 0.3014 0.2744 0.3581 0.4047 0.2117 0.3173 0.2022 0.3174 0.4074 0.4035 0.2473 0.2910 0.3251 -0.2636 0.3565 0.3614 0.3703 0.2812 0.2189 0.2908 0.2771 -0.2611 -0.2546 0.2210 0.3080 0.3375 0.2937 0.2465 0.2809 -0.3113 0.2568 0.2022 -0.2533 0.3324 0.2869 0.3584 0.2627 0.2652 0.2976 0.2252 0.3288 0.2378 0.3959 0.2634 0.3301 -0.2462 0.3529 0.4134 0.2383 0.3147 0.2383 0.4940 0.2083 -0.2906 0.2327 0.3259 0.2995 0.3368 0.2027 0.3071 0.2837 0.3258 0.2321 -0.2343 0.2193 0.2263 0.2697 0.2706 -0.2528 0.3366 0.2449 0.2765 0.2766 -0.2671 0.2672 0.3266 0.3110 -0.2593 0.2661 0.2182 0.4252 -0.2793 0.3745 0.3284 -0.2677 0.3806 0.2242 0.4131 0.2793 0.2942 0.2831 0.4199 -0.2853 0.3062 0.3319 0.2709 0.2905 0.3703 0.2225 -0.3112 -0.2152 0.2871 0.2407 -0.2652 0.3949 -0.2696 0.2323 -0.2240 0.2979 -0.2378 -0.2308 0.3344 -0.1964 -0.2603 -0.2313 -0.3045 0.3662 0.4199 0.2397 0.2455 0.4124 0.2113 -0.2460 0.2422 0.2987 0.3702 0.4277 0.2371 0.3271 0.2975 0.2627 0.3605 0.3028 0.3676 0.2901 -0.2149 0.2502 0.3099 0.2481 -0.2910 0.3328 0.2059 0.1918 -0.2935 0.2920 0.2649" HIT_INDICES="15 37 106 141 173 193 218 326 400 564 573 580 647 796 826 840 986 1079 1094 1115 1127 1180 1263 1334 1441 1477 1579 1602 1784 1841 1863 1977 2111 2120 2318 2401 2416 2499 2515 2599 2634 2684 2712 2717 2897 2930 3056 3215 3567 3627 3823 4116 4388 4628 4712 4725 5116 5397 5611 5770 5958 6125 6242 6469 6545 6752 6759 6774 6783 6931 6948 7000 7020 7172 7222 7253 7275 7280 7294 7312 7568 7763 7828 8005 8012 8039 8048 8067 8169 8251 8416 8534 8713 8715 8729 8730 8781 8816 8829 8836 8851 8970 8975 9005 9009 9020 9057 9090 9130 9250 9314 9324 9407" ES_PROFILE="0.0505 0.0925 0.1178 0.1425 0.1650 0.1879 0.2091 0.2173 0.2269 0.2243 0.2381 0.2520 0.2586 0.2548 0.2636 0.2739 0.2689 0.2689 0.2772 0.2847 0.2932 0.2969 0.2969 0.2978 0.2943 0.2982 0.2946 0.2994 0.2864 0.2865 0.2904 0.2840 0.2751 0.2795 0.2630 0.2586 0.2616 0.2569 0.2595 0.2545 0.2546 0.2530 0.2538 0.2569 0.2409 0.2406 0.2301 0.2157 0.1800 0.1756 0.1563 0.1262 0.0980 0.0728 0.0642 0.0633 0.0216 -0.0078 -0.0297 -0.0456 -0.0642 -0.0804 -0.0910 -0.1131 -0.1188 -0.1382 -0.1362 -0.1350 -0.1331 -0.1458 -0.1445 -0.1467 -0.1455 -0.1581 -0.1596 -0.1590 -0.1574 -0.1540 -0.1515 -0.1494 -0.1721 -0.1878 -0.1894 -0.2024 -0.1971 -0.1939 -0.1887 -0.1845 -0.1887 -0.1904 -0.2001 -0.2040 -0.2133 -0.2036 -0.1951 -0.1851 -0.1800 -0.1727 -0.1629 -0.1524 -0.1426 -0.1426 -0.1304 -0.1204 -0.1076 -0.0954 -0.0853 -0.0744 -0.0635 -0.0576 -0.0431 -0.0224 0.0035" RANK_AT_ES="1602.0000" RANK_SCORE_AT_ES="0.0816"/>
  <DTG RANKED_LIST="state2.rnk" TEMPLATE="na_as_pre_ranked" GENESET="gene_sets.gmt#HALLMARK_UV_RESPONSE_UP" ES="0.3051" NES="1.0279" NP="0.4107" FDR="0.4966" FWER="1.0000" RND_ES="0.2607 0.3509 -0.2485 0.2998 -0.2869 0.3170 0.2969 -0.2573 0.2402 0.2006 0.3147 0.3016 0.2510 0.2443 0.2555 0.3263 -0.1995 -0.2453 -0.2355 0.2248 0.2190 -0.2394 0.2849 0.2766 0.3018 -0.2663 0.3999 0.2608 0.3453 -0.2891 0.3468 -0.2805 0.3494 -0.2072 0.2508 0.2106 0.3339 0.2972 0.2709 0.3883 0.3621 0.2797 -0.1951 0.2421 0.2053 0.3150 0.2499 0.3218 0.2438 0.2557 0.3245 -0.2487 -0.3692 0.2356 0.2228 -0.2503 0.3004 -0.2727 0.3872 0.1994 0.2800 0.2908 0.3258 0.3330 0.2980 0.2869 0.2303 0.2233 0.2287 0.2432 0.3438 0.2472 0.2060 0.2307 0.2280 0.2946 0.3985 0.2489 0.2654 0.2716 0.3393 -0.2749 0.3558 0.4204 0.2585 0.3209 0.2545 0.2871 0.3135 -0.2163 0.2884 0.2264 0.3192 0.3712 -0.2466 0.2301 0.2926 0.3594 0.3348 0.2155 0.2511 0.2864 0.3148 0.3209 0.3072 0.3126 0.2159 0.2631 0.2659 0.2530 0.2503 0.2471 0.4252 0.2775 0.2050 -0.2349 0.4142 0.3162 0.3403 0.2734 0.2044 0.2927 0.2821 0.2064 0.2884 0.2548 0.2466 0.3304 0.4427 -0.2284 0.2239 0.2804 0.3932 0.2371 0.3556 0.2304 0.3027 0.3272 0.2628 0.3205 -0.4208 0.3887 0.2768 -0.1958 0.2939 -0.1979 0.3045 0.3642 0.3325 -0.2912 -0.2791 -0.3229 0.3745 0.3675 0.3138 -0.2596 -0.3680 0.3920 -0.2474 0.2647 0.2698 -0.2050 0.3230 0.2010 0.3545 0.2715 0.5123 0.2414 -0.2801 0.2786 0.3318 -0.2219 0.3869 0.3529 0.2267 0.4069 0.3036 0.3243 0.2483 -0.2416 0.3621 0.3338 0.2652 0.2977 0.2750 0.2450 -0.2215 0.3350 -0.3291 -0.2109 0.2275 0.2542 0.2646 0.3484 0.2649 0.2398 -0.2586 0.2995 0.3572 0.2667 0.2347 0.3460 -0.2108 0.3051 0.2247 0.1826 0.3964 -0.2893 0.4031 0.3747 0.3444 0.2508 0.3565 0.3425 0.2535 0.1987 0.2651 0.2696 0.3083 0.2903 0.3096 0.2318 0.3681 -0.1938 0.3435 0.2673 0.2401 0.3068 0.2996 -0.2748 0.3349 0.3062 0.3899 0.3796 -0.2549 0.2590 0.3247 0.3287 0.3566 0.2231 -0.1947 -0.2661 0.3675 0.3011 0.2819 0.2526 0.3671 0.2145 0.2623 0.2859 0.2296 0.3028 0.2498 0.2915 0.2252 -0.2706 -0.3374 0.2596 0.3076 0.2803 0.3779 -0.2695 0.4532 -0.2825 0.3268 -0.2567 -0.2510 -0.2431 -0.2411 -0.2974 -0.2091 -0.2730 0.2942 0.2682 0.2856 -0.2583 0.2549 0.2314 0.2787 -0.2279 0.2767 0.3708 0.2532 -0.2461 0.3033 0.3160 -0.2321 -0.2899 0.3639 0.3282 0.2809 -0.3001 0.2565 0.2651 0.2836 0.2689 0.3596 0.3837 -0.2579 0.2480 0.3548 -0.2226 0.2777 0.3407 -0.2412 0.2285 0.3342 0.2881 0.2234 -0.3031 0.2674 0.4199 0.2267 0.3748 0.3129 -0.2393 0.3777 -0.2140 0.2628 0.3890 0.2303 0.2154 0.2680 0.2333 0.2671 0.2419 -0.2185 -0.2792 0.2248 0.2912 0.2696 0.3099 0.2528 0.2803 -0.2361 -0.2417 -0.2254 -0.3263 -0.2137 0.2244 0.2575 -0.2804 0.3136 -0.2468 -0.1958 0.3773 0.2746 -0.2789 -0.2137 0.3295 0.2883 -0.1982 0.3234 0.2856 -0.2492 0.3166 -0.2883 0.2397 0.3555 0.2910 -0.2540 0.3682 0.2364 0.3356 -0.2547 0.3078 0.3123 0.3120 0.3272 0.2895 0.3807 0.3064 0.2491 -0.3110 0.3742 0.2774 0.3002 -0.2327 0.2236 0.3045 0.2687 0.3829 0.2984 -0.1942 0.2877 0.3157 -0.2188 0.2833 -0.2842 -0.2771 0.1909 0.4202 -0.2319 0.2975 0.3341 0.3889 0.2918 0.4152 0.3603 0.2838 0.2295 0.3564 0.3061 -0.1941 0.3018 0.3713 0.4302 -0.2649 -0.3071 -0.2463 0.4513 -0.2323 0.2673 0.2548 0.2242 0.2919 0.4118 0.3302 0.3648 -0.2008 0.3278 0.3819 -0.2113 0.3672 0.2263 0.3068 0.3686 0.3487 0.3163 0.3277 0.2531 0.4174 0.2385 0.2288 0.3140 0.2093 -0.2699 0.3013 -0.2952 -0.3179 0.2527 0.2180 0.3154 0.2970 0.2755 0.2875 0.2650 0.3096 -0.2637 0.2842 0.2474 -0.2712 -0.3886 0.2462 -0.2527 0.2692 0.2761 0.3396 0.2491 0.2196 -0.2757 0.3501 0.3119 0.2466 0.3485 -0.2064 0.3166 0.3147 0.4164 0.3596 0.3212 0.3019 0.2247 0.2230 0.2408 0.2885 0.2213 -0.2448 0.2669 0.2564 -0.2851 -0.2156 0.3753 0.2954 -0.2823 0.2951 0.3450 0.2667 0.2904 0.2947 0.2570 -0.2913 0.3648 0.3422 0.2855 -0.2287 0.2427 0.2417 0.3156 -0.3031 0.3623 0.2564 0.2903 -0.2602 -0.3155 -0.2876 -0.2400 0.3028 -0.2183 0.3387 0.2464 -0.2412 0.3316 -0.2128 -0.2283 0.2702 0.2626 -0.2283 0.3692 0.3754 0.3084 -0.2725 0.3140 0.3132 0.3323 -0.2447 0.3560 0.2977 0.3765 0.3933 0.3489 -0.2804 0.3767 -0.2591 0.2461 0.2929 0.3245 0.3016 -0.2159 -0.2065 0.2615 0.3277 0.2779 0.2510 0.3234 0.2671 -0.2065 0.2228 0.3811 -0.1801 0.2776 0.3394 -0.2405 0.2888 -0.2148 -0.2667 -0.2630 -0.2885 0.2140 0.2170 0.1933 0.2198 -0.1828 0.3576 -0.3040 0.1973 0.3831 -0.2478 0.4693 0.4135 0.2694 0.2165 0.3033 -0.3274 0.3271 0.3735 0.2972 0.2688 0.3168 0.2756 -0.2236 0.2846 0.2725 0.3484 0.2204 0.3235 0.2717 0.4016 -0.2898 -0.3408 0.2273 0.2582 0.2442 0.3079 0.3919 0.4157 -0.2211 -0.2593 0.3354 0.2680 0.2764 -0.2115 -0.1904 -0.2646 0.2515 0.2681 0.2880 0.3970 0.2852 0.2451 -0.2523 0.2934 -0.2637 0.2575 0.2579 0.2599 -0.3134 0.2413 0.4839 -0.2099 0.2846 -0.2246 -0.2355 0.2966 0.3034 -0.2298 0.3016 0.2419 -0.2593 0.2025 0.3174 0.2686 0.2476 0.2335 0.2419 0.2408 -0.2539 0.2483 0.2648 0.3282 0.3354 0.3040 -0.2650 0.3042 0.4008 -0.2357 0.2951 0.3453 0.2322 0.3062 -0.2450 0.2285 0.3034 0.2078 0.3086 0.2575 0.3444 -0.3369 -0.1856 -0.2381 0.2881 0.2888 0.1888 0.2256 0.2717 0.3089 -0.3047 0.1984 0.3007 0.3831 0.2844 -0.3057 0.2825 0.4233 0.1894 0.2775 0.2411 0.3633 0.2431 0.3331 0.3367 0.2723 0.2807 -0.2844 0.3628 0.2993 -0.2904 0.3231 0.2238 0.3300 0.2548 0.2304 0.3028 0.2562 0.3794 0.2422 0.3388 0.2618 0.3893 -0.2799 -0.2557 0.3114 0.3433 0.3283 0.3623 0.3471 0.2407 -0.3715 -0.2212 0.3751 0.2510 -0.2162 0.2580 0.3556 0.3236 0.2567 0.3063 0.2329 0.2674 0.2211 -0.2534 0.2059 0.3358 0.2407 0.4152 -0.2673 0.3787 0.2454 0.2910 0.3037 -0.2153 0.2092 0.3082 0.3291 0.2731 0.3083 0.2117 0.3019 0.2725 0.2589 -0.2232 -0.2124 0.2393 0.2868 -0.1997 -0.2218 0.3051 0.2942 0.3376 -0.2933 0.3624 0.3977 -0.2532 -0.2328 0.2758 -0.2359 -0.2732 0.3664 0.4387 0.3780 -0.2109 0.2718 0.2269 -0.2349 -0.2018 0.2537 0.3047 -0.2620 0.3979 0.2841 -0.2239 0.3305 0.3278 0.2208 0.3061 0.3593 0.1865 -0.3092 -0.2176 -0.2312 0.2584 0.2142 -0.2334 0.3040 -0.2111 0.3015 -0.2320 0.2442 0.3998 0.2939 -0.2117 0.2642 0.2525 0.2913 0.2033 0.3470 0.2378 0.2020 0.2008 0.3278 0.3059 0.2754 0.2029 0.2420 0.3156 0.3644 0.2902 0.1961 -0.2280 -0.2035 0.2948 0.2121 0.2544 0.1605 0.3186 0.2246 0.2779 -0.2107 0.2032 0.3637 0.2395 0.2367 0.2923 -0.1657 0.3525 0.2453 0.2381 0.3145 -0.2743 0.3558 0.2589 0.3777 -0.2134 0.2427 -0.2716 0.2172 0.2891 -0.2148 0.2725 -0.3173 0.2342 0.2380 0.3243 -0.3147 0.2729 -0.2125 0.2373 0.3139 -0.3191 -0.2492 -0.2740 0.3021 0.2198 0.3940 0.3370 0.3749 -0.2292 -0.2958 -0.2574 0.2315 -0.1902 0.1550 0.3845 0.4275 0.3263 0.2597 -0.2847 0.2407 0.3123 -0.4027 0.2747 0.3323 -0.3062 0.3990 0.3701 0.2237 -0.2689 -0.2931 0.2576 -0.3361 -0.3042 0.3957 -0.2162 0.3100 -0.2057 -0.2193 0.2928 -0.2610 0.3057 0.2695 0.2932 -0.2339 0.3320 -0.2557 0.2785 0.2606 0.3150 0.2504 -0.3063 0.3835 0.3855 0.2078 0.3338 0.3254 -0.2345 0.3035 0.3580 0.3485 -0.2058 0.3372 0.2429 -0.2693 0.2876 0.3408 0.2227 -0.2667 0.2745 0.4128 0.2366 -0.1766 0.2584 -0.2443 -0.2571 0.3034 -0.2812 0.2421 0.2910 0.2854 0.2987 -0.2456 -0.2092 0.2689 0.3545 -0.2397 0.3115 0.2932 0.3622 0.3711 -0.2452 0.3092 0.3665 0.3576 0.3352 0.2104 0.2316 -0.2212 -0.2468 0.2978 -0.2273 0.2017 0.2881 0.3634 -0.2302 -0.2603 0.3570 0.3283 0.3952 0.2672 0.3751 0.2882 -0.2419 0.2750 0.2755 0.2786 0.3291 0.2845 -0.2594 0.3157 0.3317 0.3179 0.2339 0.4188 0.3832 0.3128 0.3222 0.2239 0.4369 0.3223 0.2323 0.2963 -0.3292 -0.3261 0.3656 -0.2030 0.3440 -0.2692 0.2690 0.2960 0.2255 0.2153 0.2725 -0.2113 -0.2448 0.3916 0.3002 0.2599 0.2978 0.2584 -0.2587 0.3169" HIT_INDICES="107 126 173 275 329 332 382 385 401 454 513 580 583 699 787 794 860 886 888 1079 1164 1176 1227 1263 1337 1369 1397 1461 1486 1508 1664 1841 1850 1959 2028 2111 2149 2162 2174 2430 2455 2461 2551 2554 2594 2690 2766 2932 3006 3251 3301 3366 3430 3452 3468 3490 3505 3581 3651 3923 4202 4435 4513 4725 4828 4847 5224 5429 5510 5539 5554 5748 5787 5835 6122 6129 6142 6199 6440 6479 6544 6547 6737 6934 7040 7121 7206 7222 7269 7524 7563 7750 7869 7889 7963 8016 8101 8156 8369 8415 8650 8790 8889 8986 9084 9090 9174 9239 9240 9264 9331 9433 9434" ES_PROFILE="0.0236 0.0538 0.0768 0.0888 0.1043 0.1251 0.1396 0.1591 0.1764 0.1888 0.1994 0.2080 0.2235 0.2254 0.2293 0.2417 0.2472 0.2568 0.2689 0.2592 0.2603 0.2691 0.2735 0.2793 0.2805 0.2860 0.2919 0.2935 0.2992 0.3051 0.2959 0.2837 0.2895 0.2842 0.2829 0.2798 0.2815 0.2858 0.2901 0.2675 0.2695 0.2736 0.2684 0.2726 0.2726 0.2664 0.2621 0.2478 0.2432 0.2197 0.2171 0.2127 0.2083 0.2084 0.2091 0.2092 0.2099 0.2040 0.1986 0.1711 0.1425 0.1184 0.1108 0.0885 0.0778 0.0761 0.0361 0.0149 0.0072 0.0050 0.0044 -0.0152 -0.0180 -0.0218 -0.0506 -0.0495 -0.0490 -0.0531 -0.0766 -0.0783 -0.0827 -0.0804 -0.0978 -0.1155 -0.1232 -0.1281 -0.1331 -0.1307 -0.1314 -0.1538 -0.1530 -0.1674 -0.1742 -0.1703 -0.1719 -0.1711 -0.1733 -0.1720 -0.1865 -0.1829 -0.1978 -0.2013 -0.1991 -0.1956 -0.1906 -0.1756 -0.1673 -0.1546 -0.1349 -0.1167 -0.0999 -0.0562 0.0006" RANK_AT_ES="1508.0000" RANK_SCORE_AT_ES="0.0859"/>
  <DTG RANKED_LIST="state2.rnk" TEMPLATE="na_as_pre_ranked" GENESET="gene_sets.gmt#HALLMARK_REACTIVE_OXYGEN_SPECIES_PATHWAY" ES="0.3823" NES="1.0901" NP="0.3354" FDR="0.3994" FWER="1.0000" RND_ES="0.5147 0.3161 0.2190 0.1432 0.2629 0.2725 0.2540 -0.2345 0.3811 0.3599 0.3304 0.2250 0.3387 0.3063 0.2327 -0.2502 0.3097 0.3342 -0.2476 0.1649 0.2926 0.3486 -0.2044 -0.2733 -0.2876 0.2620 -0.2149 0.5627 0.2865 0.5087 0.3219 -0.3397 0.4186 0.2678 0.3118 0.4338 0.4192 0.2720 0.3781 0.4012 0.2791 0.2707 0.3659 0.4154 0.2139 0.3592 0.2423 0.2989 0.3975 0.3200 -0.2360 -0.3176 -0.3090 0.3008 0.3963 0.2188 -0.2770 0.3283 -0.2818 0.2240 0.3484 0.4775 0.2792 0.2855 0.3865 0.4172 -0.2232 -0.2676 0.4825 0.3687 0.3556 0.3495 -0.3125 -0.2148 -0.3448 0.3553 0.5266 -0.3812 0.2303 -0.2649 -0.2772 0.4458 0.4011 0.2794 0.5909 0.2925 0.3374 0.4257 -0.2706 -0.2775 0.3765 -0.2826 -0.3747 0.2487 0.3112 0.3231 0.4611 0.3548 -0.3127 0.3660 -0.2515 -0.3210 -0.2430 -0.2844 0.3528 0.3373 0.4304 0.3643 -0.2429 0.3568 -0.2752 0.6076 0.5047 -0.3591 0.2974 -0.4501 0.2760 0.3399 0.4186 0.2844 0.3326 -0.5139 -0.2950 0.3599 0.2889 0.4368 -0.3184 0.3124 -0.3060 0.1954 0.6413 0.3020 0.3778 0.3020 0.3595 0.2966 -0.3497 -0.4574 -0.2939 0.2880 0.2276 0.2378 0.3610 -0.2800 -0.2608 -0.3369 0.2412 -0.1907 -0.2630 0.3532 0.3076 -0.2571 0.4537 -0.2316 0.2974 0.3242 0.3069 -0.3167 0.3857 -0.4590 0.4007 -0.2565 0.3873 -0.2213 -0.2837 -0.3287 0.2973 0.3484 -0.2036 0.2072 0.4199 -0.4016 0.2279 -0.2679 0.3312 -0.3689 0.4297 0.2491 0.4659 -0.2534 0.2976 0.3793 0.4197 -0.5019 0.2354 -0.4241 0.3411 -0.2089 -0.3028 0.5637 0.4911 -0.3881 0.2083 0.3409 0.3317 -0.2646 0.3518 0.3608 0.1940 -0.5517 0.2716 0.3790 0.4851 0.3979 0.3193 -0.2478 -0.3052 0.3625 0.2629 -0.3115 0.3288 0.4292 0.2657 0.3457 0.3090 -0.3496 0.3184 0.2951 -0.3855 0.4317 0.3172 0.5362 -0.3390 0.3883 -0.3852 -0.1981 0.3554 0.3473 0.3120 0.2511 -0.3553 0.3984 0.3481 0.4436 -0.3359 0.2550 -0.4603 0.3244 0.3323 0.3021 0.3952 0.2726 -0.3727 0.4762 0.4032 0.2617 0.3894 0.4445 -0.3617 0.4889 0.3688 0.3129 -0.2589 0.2802 0.4094 0.2611 0.4859 0.4378 0.2928 0.2228 0.3601 -0.2968 0.5458 0.2582 0.2955 0.2552 -0.2351 0.3302 -0.3984 0.2348 -0.3420 -0.3030 0.3104 0.3856 -0.4021 -0.4286 -0.2650 -0.4005 0.3284 0.3297 0.2243 0.3233 0.3737 0.3107 0.3039 -0.3236 0.2811 -0.3536 0.4111 0.3466 -0.3934 -0.2784 -0.3196 0.4170 -0.2308 0.2949 0.3021 0.3560 0.4898 0.3827 0.4620 0.2634 0.3789 0.3219 0.1956 -0.3820 -0.2555 0.3884 0.3079 -0.3922 -0.3312 0.2996 0.3716 0.2453 0.4763 -0.2456 -0.2875 0.3789 0.3272 0.3379 0.2448 -0.3454 0.4273 0.2591 0.3027 0.2792 -0.2582 -0.4435 0.4240 0.2606 -0.2093 0.4292 -0.2403 0.4184 0.2381 0.3601 0.5453 -0.2404 0.2708 0.3850 -0.2899 0.3973 0.3190 0.3597 0.3542 0.3382 -0.2679 0.3160 0.3072 -0.3524 -0.1920 -0.2474 0.3875 0.4386 0.3704 -0.2820 -0.2835 0.2435 0.2030 -0.2219 0.4553 0.2705 -0.2780 0.3293 -0.2645 0.3560 0.4171 0.4065 0.2877 -0.5086 -0.3055 0.3858 0.3487 -0.2959 -0.3191 0.5271 -0.2120 0.2660 0.4639 0.3498 0.3478 -0.2739 0.2422 -0.3065 -0.5726 -0.2221 0.2758 0.4145 0.3770 0.1633 0.2767 0.3151 0.3125 -0.5175 0.2591 0.3942 0.5165 0.1909 0.3882 -0.2270 0.4149 -0.3805 0.4753 0.3045 0.2884 0.5553 -0.3452 -0.3663 -0.2556 -0.2413 0.1874 0.2903 0.3604 0.4992 0.3801 0.3292 0.3250 0.3422 0.2638 -0.3146 0.3823 0.2661 -0.3266 -0.3981 -0.3842 0.3197 0.2745 0.3129 -0.2343 -0.1995 0.2875 -0.2938 -0.2770 -0.3256 0.2888 0.3372 0.3442 0.3230 -0.3714 0.3250 -0.3772 0.3771 0.4193 0.3412 0.4364 0.2733 0.2686 0.3568 -0.5395 0.4077 -0.2264 -0.2681 0.4063 -0.2549 0.2784 -0.3132 0.3951 -0.3761 0.2361 0.3826 -0.2265 -0.2391 0.3399 0.2900 0.3214 0.3354 0.2610 0.3035 0.2810 -0.3317 -0.1741 0.4504 -0.2433 0.3024 0.3141 0.2909 0.4311 0.3224 -0.3191 0.3369 0.2757 0.2808 0.3693 0.3615 0.5478 -0.2899 -0.1943 -0.2390 0.3223 -0.3059 -0.3031 0.3088 0.4565 0.5104 0.3556 0.4259 -0.3520 0.4295 -0.3568 0.4486 0.3036 0.3947 0.2919 0.4067 -0.4912 0.4006 -0.3079 0.3055 -0.2541 0.3389 0.3688 0.5070 -0.3740 -0.3059 -0.3151 -0.2717 0.4389 0.4833 0.3400 0.3470 0.3516 0.2840 0.3574 -0.2327 0.2819 -0.4661 0.2179 0.3977 0.4622 -0.1985 -0.2733 0.3362 0.3221 -0.3359 0.4103 -0.3111 0.3719 0.5452 0.2868 -0.2812 0.4010 -0.3311 0.2877 0.6159 -0.3463 -0.3751 -0.2786 0.5145 -0.3317 0.3182 -0.4646 0.2280 0.5460 0.4184 -0.3126 0.2829 0.3204 0.3096 0.4201 -0.3872 0.3123 -0.1956 0.3582 0.5384 -0.3667 -0.3765 0.4168 0.3826 0.4364 0.2803 0.5003 -0.4381 0.2673 -0.2360 -0.3764 0.3475 -0.3038 -0.2710 0.4001 0.2630 0.4265 0.3329 -0.3437 0.3016 0.2912 -0.3143 -0.3262 -0.2688 -0.3966 -0.3648 0.4684 0.2805 0.3557 -0.3125 0.4670 0.3368 0.3734 0.2062 -0.3246 -0.2636 0.2690 0.3568 0.2545 0.3333 0.2964 0.4071 0.2252 0.1674 -0.2482 -0.4445 0.3225 0.3616 0.2798 0.3179 0.4171 -0.3395 -0.2496 0.3601 -0.2174 0.4086 0.2587 -0.2921 -0.2136 0.4151 0.3951 -0.2825 0.3985 -0.3230 -0.1593 -0.2483 -0.2697 -0.2798 -0.2761 -0.4174 0.2623 0.4215 -0.2461 0.4000 0.1941 -0.2962 0.2358 0.3817 -0.3560 0.3209 -0.3253 0.3024 0.2989 0.2452 0.4393 0.3074 0.2299 -0.3101 0.4350 0.3266 0.2846 0.3061 0.2914 0.3908 0.3652 0.4075 0.4031 0.3108 0.3373 0.2961 0.2404 0.3579 0.3607 -0.3675 0.2953 0.3195 0.4356 0.2156 -0.2230 0.3899 0.4293 -0.2352 0.3619 0.3372 0.2010 0.3136 0.2820 0.5107 0.4984 0.3858 0.3307 -0.2644 -0.2359 -0.3505 0.3553 0.4626 0.3253 0.4277 0.5916 0.2518 0.3666 0.5136 -0.3046 0.3163 -0.2791 0.2619 0.3243 0.3512 0.5095 0.2827 0.2935 -0.2377 0.4270 0.3732 0.4641 0.3455 0.3145 -0.1964 -0.2533 0.4602 0.3165 0.3483 -0.3084 -0.2390 0.2774 -0.1688 0.3690 0.4021 -0.1648 -0.3737 -0.3321 0.2935 0.2529 0.2919 -0.3339 -0.2077 0.4079 -0.2775 0.4019 0.3183 -0.2256 -0.2257 -0.2892 -0.2453 -0.4723 -0.4158 -0.4007 -0.3663 -0.3007 0.2587 0.4435 0.3840 0.5227 0.3745 -0.2214 0.3677 0.3046 -0.3092 -0.2809 0.2838 -0.5536 -0.3006 0.5689 0.2543 0.3403 0.2508 -0.3679 0.2679 0.2892 -0.1913 0.3781 0.3623 0.4118 -0.2985 0.3046 0.3871 0.3905 0.2934 0.5018 0.5428 -0.2719 0.4156 -0.2738 0.3407 0.4168 -0.3400 -0.2917 0.3697 -0.3825 0.2405 -0.2833 0.2480 0.4248 0.3235 -0.2387 0.4791 0.2259 0.4462 0.4107 -0.2801 -0.2545 0.3665 0.3523 0.2641 0.3927 0.4337 0.4705 -0.3120 -0.2297 0.4154 0.2691 -0.2546 0.2038 0.5414 -0.3645 0.3098 -0.4306 0.3631 0.3134 0.4499 0.4381 -0.3469 -0.4259 -0.3481 0.4246 -0.2874 0.4565 0.2454 0.3896 -0.3842 0.3890 0.3263 -0.3224 0.2949 -0.2056 -0.2810 -0.3168 -0.3612 0.2776 -0.2341 -0.2530 0.5567 0.1826 -0.1987 0.2342 -0.2871 0.2822 -0.2382 0.2896 0.3281 0.5064 0.2683 -0.2950 0.3831 -0.2917 0.4321 0.4060 0.2709 0.3009 -0.2675 -0.3825 -0.1963 0.3556 0.3869 -0.3298 0.2801 -0.3120 0.4692 -0.3944 0.3396 0.3788 0.3407 -0.2568 -0.2664 0.4073 0.4395 0.2377 -0.2585 0.3854 0.5063 0.3979 0.2465 0.2891 -0.3975 -0.3110 -0.3666 0.2967 -0.3207 0.3523 0.2737 -0.3471 0.3607 -0.2409 0.3083 0.3165 -0.2294 -0.3425 0.2840 0.3370 0.2945 -0.3431 -0.2537 0.2956 0.3593 -0.3950 -0.2561 0.3007 -0.3930 0.5130 0.3014 -0.2828 0.5204 0.2380 0.4933 -0.2998 0.3184 0.3758 0.4046 0.3995 -0.2416 -0.2312 0.4799 -0.3772 0.2931 -0.3477 -0.3538 0.1930 0.3134 0.1959 0.3827 -0.3043 -0.3769 0.2829 0.5196 -0.2221 -0.2723 0.4372 -0.2714 -0.4156 -0.3217 0.3669 0.4842 0.3609 0.3355 -0.4121 0.2492 -0.2726 -0.2924 -0.4514 -0.3987 0.3470 0.3930 -0.2901 0.3916 0.2420 0.3021 0.3164 -0.4158 0.4776 0.4152 -0.2859 0.2134 -0.2686 0.3770 -0.3135 0.3848 -0.4283 0.2117 0.2934 -0.3362 0.4986 0.3551 -0.1951 0.3503 -0.2453 0.3627 -0.2501 0.2111 0.3378 -0.5986 0.3321 0.4390 -0.3197 0.3153 0.3174 0.2685 -0.2858 -0.2288 -0.2760 0.2202 0.3879 0.3324 -0.2662 0.4477 -0.2412 0.3428 0.4271 0.4167 -0.2797 -0.2840 0.4049 0.4481 0.3372 0.4852 0.3710 0.3834" HIT_INDICES="338 425 452 499 990 1027 1028 1246 1313 1499 1739 1763 3104 3170 3221 3366 3438 3490 3639 3923 4056 4178 4866 5228 5598 6107 6234 6294 6419 6652 6740 7094 7693 8100 8837 9068 9135 9151" ES_PROFILE="0.0440 0.1047 0.1705 0.2310 0.2224 0.2609 0.3032 0.3168 0.3448 0.3564 0.3580 0.3823 0.2511 0.2551 0.2603 0.2546 0.2561 0.2593 0.2513 0.2273 0.2185 0.2102 0.1377 0.1006 0.0650 0.0175 0.0115 0.0130 0.0085 -0.0060 -0.0043 -0.0279 -0.0712 -0.0887 -0.1211 -0.0876 -0.0318 0.0307" RANK_AT_ES="1763.0000" RANK_SCORE_AT_ES="0.0740"/>
  <DTG RANKED_LIST="state2.rnk" TEMPLATE="na_as_pre_ranked" GENESET="gene_sets.gmt#HALLMARK_PEROXISOME" ES="0.3945" NES="1.2280" NP="0.1435" FDR="0.1949" FWER="0.9970" RND_ES="0.2725 0.2572 0.2799 -0.2470 -0.2352 0.3848 -0.2464 0.2503 -0.2336 0.3923 0.3001 -0.2642 -0.3465 0.3207 -0.3110 0.3302 0.2601 0.3819 -0.2596 -0.2126 -0.3547 0.1883 0.3341 -0.2514 0.3339 0.2483 -0.2916 -0.2685 0.2863 0.3545 -0.3028 0.2803 0.3554 0.3172 0.2526 -0.2214 -0.2490 0.2783 -0.2868 0.3175 -0.2788 0.3369 0.3656 -0.2802 0.3700 0.4742 0.3438 -0.2332 -0.1790 0.2594 0.2975 0.2691 -0.3131 -0.2198 0.2052 -0.2365 -0.3656 0.3217 0.3304 0.4049 0.2862 0.3839 0.2779 0.3462 0.3612 0.4990 0.2623 0.2059 0.2963 0.2977 -0.2098 -0.2577 -0.2855 0.3340 0.4280 0.2629 0.2721 0.4734 0.2752 0.2601 0.2965 0.3302 0.2534 0.2112 0.3084 0.4064 -0.2062 0.2969 0.3562 0.4278 0.3409 -0.2571 0.2541 0.1970 0.3332 -0.3352 -0.2784 0.2867 -0.3662 0.3660 0.2908 0.2791 0.3382 -0.2100 -0.2620 -0.2837 0.2406 -0.1924 -0.2800 -0.2589 0.3421 0.3208 0.2857 -0.2478 0.3913 -0.2551 0.3359 0.3332 0.3766 -0.2721 0.3336 0.3573 0.4431 0.2386 0.2886 0.2860 0.3709 -0.2585 -0.2433 0.3413 0.2748 0.2642 0.2827 0.3222 0.3339 0.3009 -0.3908 0.3126 0.3543 0.3538 0.3636 0.2645 -0.2170 0.2125 0.2549 0.4070 0.3100 -0.2513 -0.4689 0.4258 0.2106 0.3936 -0.2147 0.2596 -0.3107 0.3453 0.3036 0.2866 0.3183 0.2901 -0.2656 0.5010 0.3296 -0.2688 0.2782 0.2686 -0.2340 0.2743 0.3415 0.1901 0.2908 0.2480 0.3695 -0.2397 -0.2749 0.2657 0.3673 0.3352 0.2144 0.3231 -0.2681 0.3692 -0.3022 0.2795 0.3472 -0.2343 0.2515 -0.3827 0.3063 0.4886 -0.2291 0.3266 0.2690 0.3462 -0.2410 -0.2060 -0.1744 0.2881 0.3292 0.3235 0.2693 0.3306 -0.2025 0.3832 0.3545 0.1924 0.2003 0.2621 -0.3489 -0.2468 0.3376 0.4052 0.4279 0.4425 -0.4313 -0.2953 0.2383 0.4002 -0.2382 0.2837 -0.2783 0.2701 -0.2206 0.2226 0.3211 0.3256 0.3704 0.3087 0.2945 -0.2449 0.3450 0.2386 -0.3081 -0.2338 -0.2582 0.3868 0.2407 0.4023 -0.2963 0.4281 0.4180 0.2760 -0.2990 0.4125 -0.2297 -0.3232 0.3978 0.3747 -0.2356 0.2683 0.3110 0.3022 0.3586 0.3594 0.3370 0.3069 -0.2854 0.2377 0.2553 0.1929 0.3427 0.3898 -0.4160 0.3227 0.4595 0.3485 0.2476 0.3165 0.2420 -0.2764 0.3916 0.4327 0.3027 0.2684 0.3078 0.2486 0.3445 -0.2126 -0.3498 -0.2699 -0.2844 0.2677 0.3140 0.3272 0.2812 0.3635 -0.2992 0.2747 0.2403 0.2667 -0.2323 0.2289 0.2588 0.2529 0.3465 0.3849 0.3280 0.3087 -0.2231 -0.2854 -0.1937 0.3890 0.4169 0.2760 0.2544 -0.2257 -0.2621 0.2805 -0.1994 0.2558 -0.2813 -0.3369 -0.2615 0.2178 0.2992 0.3854 0.2121 0.2355 0.3111 -0.3524 -0.1950 -0.2426 0.2774 0.3361 0.2445 0.3784 0.2563 -0.1992 -0.1924 0.3343 0.3209 -0.3533 0.3352 0.2209 -0.3087 -0.3910 0.2358 -0.2326 0.3992 0.3063 -0.2371 0.3324 0.3201 -0.1996 0.2930 0.3915 0.3746 0.3093 -0.3302 -0.2281 0.3175 0.2285 0.3118 0.2901 -0.3019 0.2560 0.3736 -0.2873 0.3888 0.3464 0.2859 -0.2797 -0.2414 0.3106 -0.2802 -0.3690 -0.3178 0.3100 -0.3502 0.2209 0.4616 0.2908 0.2391 0.3822 -0.2832 0.3171 0.2849 0.3002 0.2627 -0.2666 0.5030 0.3519 -0.2180 0.4315 0.3632 0.2390 0.2571 -0.2898 -0.3127 0.3028 0.2927 0.3758 -0.3173 0.3600 -0.2591 0.2595 0.3641 0.3962 0.3527 -0.3004 -0.2452 0.4395 -0.2143 0.3175 0.3399 0.4281 0.4204 0.4084 -0.2371 0.2753 -0.2244 0.2645 -0.3848 0.4204 0.4458 0.4004 -0.2455 0.4580 0.4445 -0.2911 -0.2730 0.3585 0.2508 0.2575 0.4113 0.2978 0.3547 -0.2681 0.3269 0.3358 0.3285 0.3098 0.3457 0.2669 0.3154 0.2702 -0.2320 0.2046 0.2575 0.2396 0.3635 0.2383 0.2292 0.4210 -0.2004 0.4249 0.2802 0.2905 0.3370 0.2360 0.2814 -0.3044 0.2676 0.3278 0.2370 -0.2623 0.5994 0.3572 0.3431 -0.3446 0.2561 -0.2147 -0.2884 0.3579 -0.3562 -0.2717 0.3314 -0.2814 0.2660 0.3820 0.2436 -0.3575 0.3987 0.2974 0.3763 0.3516 -0.2856 0.2366 -0.3128 0.2551 -0.2762 0.3821 0.4767 0.3520 0.2640 -0.2430 0.3276 0.3327 0.3592 -0.3335 0.2577 0.3501 -0.2873 0.2982 -0.3738 0.2759 -0.2847 -0.3950 0.3308 0.4766 0.2198 0.2938 0.2484 -0.3217 0.2618 0.2069 0.2904 -0.2680 0.2687 0.2941 0.3539 0.4353 -0.3058 0.3833 0.2311 0.2699 0.2788 -0.3540 0.3282 0.3063 0.3755 -0.2294 0.4344 0.2707 0.3716 0.2420 0.3087 0.2480 0.2160 0.4173 0.4908 -0.2438 -0.2736 0.3496 0.3485 -0.2138 0.3686 0.2952 0.2530 -0.2400 0.3185 0.2736 0.2883 -0.1832 -0.2670 -0.2347 0.4738 0.2490 0.3767 -0.2648 0.3711 -0.2470 -0.2038 0.3693 0.3443 -0.2976 -0.2369 0.2431 0.4144 0.4249 0.3625 0.3693 0.2917 0.3567 0.3098 -0.2631 0.3106 0.3679 0.3059 0.3278 0.2484 -0.2820 0.2759 0.2784 -0.2051 0.4005 -0.2926 0.2192 0.3513 -0.2374 -0.2200 0.2231 -0.3586 -0.2332 -0.2472 0.2791 -0.2548 0.3351 0.2343 0.3580 0.4130 0.3486 0.3197 0.2421 0.4653 0.3435 -0.2181 0.2407 -0.2525 0.2605 0.2730 0.2648 0.2568 0.2363 0.2267 -0.3012 0.3989 0.2624 0.2998 -0.2454 0.3939 0.2819 0.2709 0.3048 0.3270 0.2298 0.2385 0.3304 -0.2748 -0.2504 0.3010 0.3299 0.2916 0.3482 -0.2470 0.3149 0.3034 0.3166 -0.2961 -0.3800 0.4843 -0.3259 0.3767 -0.3326 0.3158 -0.2735 -0.1694 0.4960 0.4675 0.2745 0.5208 0.2957 0.3785 -0.2326 0.3872 -0.2488 0.3688 0.3053 0.2722 0.2618 -0.3336 0.4484 -0.3237 0.2211 0.4067 0.3514 0.2891 0.3817 0.3010 -0.2964 -0.2555 0.3207 -0.2373 0.2945 0.2539 0.2834 0.3526 0.3279 0.3321 0.3088 0.3344 -0.3032 0.3300 0.3305 0.2588 0.3053 0.3866 0.3319 0.2823 0.3780 0.2565 0.4097 0.3875 -0.2386 0.2722 0.3004 0.3769 0.2251 0.3166 0.2906 0.2336 0.2634 0.3098 0.2534 -0.2854 0.2908 0.2301 0.4065 0.3114 0.4119 0.4666 -0.3064 0.3125 0.3394 -0.2961 0.2935 0.4253 -0.3086 0.2839 -0.2763 0.3448 0.4348 0.3081 0.3338 0.2293 -0.2828 0.2896 0.3216 -0.2449 0.2440 -0.2316 0.2328 -0.2516 0.2745 0.2292 0.4132 0.4633 -0.2965 0.3200 0.3553 0.2810 0.2806 -0.2888 0.3507 0.3459 -0.2481 0.3267 0.4573 0.3349 0.2877 0.2992 0.3170 -0.2557 0.4682 0.3107 0.3522 0.2882 0.2615 -0.2069 -0.2393 -0.1845 0.2674 0.2896 -0.2316 0.3229 0.3739 0.3571 0.2152 0.2449 0.2126 0.2801 -0.2353 0.3291 0.4094 0.2813 -0.2764 0.2406 0.3785 0.3295 0.3079 -0.3900 0.2112 0.1670 0.3629 0.3305 -0.1933 0.4270 0.3483 -0.3232 -0.3302 0.2868 0.2300 0.3193 0.3303 -0.2260 0.2455 -0.3177 -0.2267 -0.3343 0.3252 0.5001 0.3877 0.4500 0.3190 0.3085 0.3895 -0.3118 -0.3110 0.2996 -0.2650 0.4059 0.2559 0.3622 -0.3402 0.3910 0.2928 0.3307 -0.2611 0.1927 -0.2710 -0.2580 -0.1979 0.2839 0.2992 0.2298 -0.3039 -0.4129 0.3534 0.3408 0.3544 0.3504 0.3042 0.3443 0.2319 0.2530 0.2875 0.2842 0.3089 0.3582 0.2525 0.2824 -0.2572 0.4101 0.3652 -0.2431 0.3452 0.4131 -0.2981 -0.2759 0.3036 0.3013 0.2840 -0.3338 0.2668 -0.2686 -0.2568 -0.3067 0.4159 0.2490 -0.2201 -0.2866 0.3614 0.2484 0.2541 0.3713 0.5217 -0.1648 0.3119 0.3158 0.2764 -0.2484 0.2672 -0.2466 -0.2609 0.3209 0.2964 0.2344 0.4176 -0.2292 0.3990 0.3690 0.3257 0.3623 0.2117 0.3753 0.3106 -0.2218 0.4331 -0.2875 -0.2747 0.4249 0.3283 -0.2761 0.3304 0.2548 -0.3732 0.4218 0.3700 -0.2907 0.2159 0.2875 0.3305 0.3043 0.3736 0.3144 0.2884 0.3394 0.2583 0.4447 0.2572 0.3469 -0.3011 0.2979 0.3891 0.4259 0.3034 -0.2701 -0.2077 0.2152 0.4594 0.4703 -0.2701 0.2432 0.3368 0.2646 0.5696 0.3190 0.2611 0.1693 -0.2658 0.3201 0.4022 0.3967 0.2498 -0.2735 0.3715 -0.3297 -0.2544 0.2737 0.3837 0.3393 -0.2950 -0.2457 0.3747 0.2125 0.2122 -0.3376 0.4162 -0.3541 0.3971 0.3987 -0.3012 -0.3332 -0.2421 -0.2854 0.3040 -0.2565 0.3565 0.3150 0.3721 0.3899 0.3076 0.1961 -0.2913 0.2454 -0.2468 0.3050 0.2488 0.2461 -0.2991 -0.2833 0.3481 0.2516 0.5114 0.4006 0.3446 -0.2462 0.4512 0.2504 0.3586 0.3726 -0.3431 -0.2191 0.2456 0.3449 0.2566 0.2899 0.3226 0.2709 0.2379 0.2253 0.3202 0.3691 0.4305 -0.3673 0.2774 0.3211 0.2649 0.2987 0.2651 0.2190 0.3409 -0.2460 0.3435 0.4490 0.4888 0.3414 0.2994 0.2393 0.2634" HIT_INDICES="15 218 221 266 599 750 878 1028 1065 1223 1297 1422 1470 1516 1589 1642 1748 1763 1818 1897 1951 2116 2552 2829 2856 3366 3452 3659 3827 3877 3941 4011 4355 4493 4714 4735 4953 4954 5091 5245 5658 5857 6129 6186 6188 6208 6273 6396 6528 7009 7020 7094 7171 7456 7486 7542 7559 7561 7960 8123 8452 8455 8525 8914 8996 9108 9242" ES_PROFILE="0.1163 0.1486 0.2020 0.2456 0.2426 0.2550 0.2672 0.2745 0.2932 0.2968 0.3084 0.3132 0.3256 0.3378 0.3463 0.3566 0.3602 0.3733 0.3818 0.3870 0.3945 0.3890 0.3517 0.3298 0.3345 0.2854 0.2813 0.2635 0.2493 0.2476 0.2441 0.2398 0.2051 0.1919 0.1692 0.1678 0.1447 0.1448 0.1306 0.1150 0.0733 0.0549 0.0297 0.0277 0.0314 0.0334 0.0307 0.0224 0.0135 -0.0305 -0.0242 -0.0243 -0.0242 -0.0448 -0.0380 -0.0337 -0.0251 -0.0149 -0.0444 -0.0474 -0.0640 -0.0458 -0.0337 -0.0480 -0.0273 -0.0060 0.0211" RANK_AT_ES="1951.0000" RANK_SCORE_AT_ES="0.0665"/>
  <DTG RANKED_LIST="state2.rnk" TEMPLATE="na_as_pre_ranked" GENESET="gene_sets.gmt#HALLMARK_FATTY_ACID_METABOLISM" ES="0.3682" NES="1.2383" NP="0.1322" FDR="0.1977" FWER="0.9940" RND_ES="-0.2621 0.3831 0.2368 0.2373 0.2745 -0.2717 0.2835 0.2901 -0.2392 0.3522 0.1885 0.2545 0.3378 -0.3073 0.2484 0.2045 0.3496 0.2615 -0.2031 0.4445 0.2649 -0.2270 0.2525 0.3163 0.3384 0.2534 -0.2832 0.2880 -0.3119 0.2963 0.2691 0.3465 -0.2918 -0.2506 -0.1962 -0.2410 0.4670 0.3015 0.3175 -0.2874 0.2886 0.2903 0.3850 0.3492 0.3010 0.3102 0.3093 -0.2255 -0.2544 0.3773 0.2532 0.2154 0.3859 0.2922 -0.2333 0.2666 -0.2685 0.2421 -0.2519 0.3005 0.2316 -0.3079 0.3300 0.3391 0.3373 0.2478 0.3192 0.3080 0.2648 0.2431 0.2247 0.2784 0.2294 -0.2887 0.3396 -0.2194 0.1835 0.2696 0.3937 -0.2889 0.2782 0.2911 0.3199 0.2221 -0.2247 0.2043 0.1961 0.2840 -0.2078 0.3990 0.2949 0.2578 0.3384 0.2104 0.2922 0.2233 0.2833 0.3036 0.3651 0.2530 0.3287 0.3867 -0.1953 -0.2054 0.2371 0.2504 -0.2259 -0.2919 0.3747 0.2941 -0.3097 0.2971 0.2921 0.3102 0.3063 0.2276 0.2851 0.2574 -0.2625 -0.2479 0.2929 0.2800 0.3082 -0.2522 -0.2691 0.2167 0.2721 0.3211 0.1625 0.3368 -0.2514 0.2490 0.2732 -0.2113 -0.2647 0.2328 0.2338 0.3730 -0.2481 0.2422 0.2093 0.2443 0.2933 0.3581 0.2971 0.2743 0.2692 0.3132 0.4300 0.2731 -0.2883 0.3538 0.2424 0.2762 -0.2160 0.3664 0.3155 0.2322 0.3320 0.3963 0.2259 -0.2581 0.2564 0.2741 0.3480 0.2582 0.1867 0.3428 -0.2896 0.3233 0.2506 0.2998 0.3680 0.2736 0.2228 -0.2331 0.2992 0.3052 -0.3141 -0.2936 0.2202 0.4005 0.4279 0.3601 0.2388 0.3103 0.2421 0.2857 0.2925 0.2446 -0.2247 0.2161 0.3747 0.2708 0.3472 0.2172 0.3416 0.3745 -0.2213 0.2550 0.3643 0.2983 -0.2242 0.3174 -0.2487 0.3441 0.1938 0.3022 0.2258 0.3715 0.2413 0.3147 0.4067 0.3720 0.1667 0.3033 0.2387 0.2803 0.2983 0.2661 0.2689 0.2314 -0.2346 0.2937 0.3345 0.2939 -0.2728 -0.2454 0.3159 0.3853 0.2706 0.1730 -0.2810 0.2757 -0.2676 0.3701 -0.2129 0.3399 0.2262 0.3507 0.2469 0.2868 0.2968 -0.2527 0.3661 0.3851 -0.2494 -0.2697 0.2327 -0.2326 0.4455 0.2545 -0.2075 0.2065 0.3551 0.2595 0.3350 0.3773 0.2904 -0.2534 0.3634 0.2961 0.4672 0.2721 -0.2527 0.3322 -0.2867 -0.2700 0.2380 0.3153 0.4076 0.4688 0.2752 0.2635 0.3974 0.1888 -0.2519 0.2118 0.2848 0.4056 0.2314 0.2661 0.2508 0.2302 0.2853 0.3558 0.2808 0.3254 -0.2005 -0.1882 0.3460 0.3985 0.2386 0.3276 0.3019 -0.3362 0.3490 0.2500 0.2346 -0.2906 0.3743 0.2530 0.3015 0.2862 -0.2320 -0.2828 0.2878 -0.2223 -0.2351 0.2548 0.3476 0.3067 0.3368 0.2748 0.2163 0.3286 0.3750 0.3457 0.3294 -0.1676 0.2624 0.2490 0.2277 0.2365 0.4236 -0.2403 -0.2631 0.2837 0.2998 -0.2277 -0.3756 0.2924 0.2449 0.2389 0.2679 0.2089 0.2970 0.4224 0.3525 0.3007 0.4023 0.3065 0.3448 0.2535 0.1841 -0.2120 0.3198 0.2284 0.2427 0.3382 0.2225 0.3059 0.2869 0.2084 0.2198 0.2658 0.3149 0.3547 0.3415 0.2295 0.3545 -0.2928 0.2409 0.3705 0.3773 0.3910 0.2705 -0.2241 -0.2309 -0.3544 0.2210 0.2535 0.2296 0.2548 0.2855 0.3069 0.2311 0.3510 0.2903 0.4335 -0.2120 0.2392 0.2722 0.3020 0.3182 0.3216 0.4069 0.2200 -0.2097 0.3999 -0.2432 0.2814 -0.2015 0.2542 -0.2324 -0.2752 0.2962 0.3647 0.3788 0.3323 0.2570 0.2541 0.2251 0.2256 0.3206 0.2790 0.2657 0.2480 0.3690 0.3513 0.3303 0.2943 -0.2674 0.2059 0.2614 0.2451 -0.2668 0.3157 0.2645 -0.2163 0.2408 -0.2504 0.2296 0.3034 0.2720 0.3776 0.2754 0.2269 0.2350 0.2754 0.3159 0.2610 0.3172 0.4071 -0.2832 0.2127 0.3344 -0.2728 0.2976 0.2948 0.2788 0.2294 0.2460 0.2568 0.2723 0.2658 -0.2540 0.2819 0.3549 0.2890 0.3165 0.3501 0.3269 0.3058 0.3116 0.3879 0.2058 0.3918 0.4011 -0.2936 -0.2128 0.2556 -0.2260 0.2850 0.2346 0.2515 0.2388 0.2971 0.2601 0.2524 0.3735 0.2601 0.2713 0.3291 -0.2345 -0.2107 0.2378 0.2772 0.2637 0.2461 0.4405 0.2261 -0.2362 0.3146 -0.2159 0.3251 0.2441 0.2299 -0.2839 0.3477 0.4237 -0.2862 0.3930 0.3420 0.3113 0.3167 0.3902 0.2911 0.3112 -0.2780 0.2978 0.2403 0.3028 0.3268 0.3620 0.4411 0.2753 0.3173 0.3385 0.3940 0.3107 -0.2643 0.2958 0.2339 0.2211 0.3263 0.2459 -0.2695 0.2259 0.3699 0.2393 0.2980 0.3009 0.2913 -0.2528 0.2840 0.3329 0.2225 0.4084 0.2951 0.3110 0.2848 -0.2193 0.2883 0.2455 0.2199 0.3452 0.3055 0.2833 0.3505 0.2685 0.2379 0.3283 0.4295 0.2616 0.2640 0.3478 0.2799 0.2726 0.3698 0.3403 0.2730 0.2015 0.3485 0.3689 -0.2397 -0.2533 0.3392 0.4631 0.2376 -0.2438 0.4762 0.3255 0.2721 0.2908 0.2807 0.2444 0.2665 0.2754 0.2513 0.2072 0.2659 -0.2304 -0.2219 0.2410 0.3009 0.2206 -0.2695 -0.2507 0.3329 -0.2262 0.2932 0.3417 0.2426 0.2180 0.2837 -0.2995 -0.2406 0.3886 0.2668 0.2017 0.2464 -0.2707 0.2746 0.2632 0.4057 0.2777 0.3524 0.4070 -0.3161 0.3339 0.3351 0.2550 0.2842 -0.2254 0.2693 0.2113 0.2624 0.2215 0.2437 0.1949 -0.2442 0.4150 -0.2626 0.2908 0.2706 0.2560 0.2572 -0.2470 0.2755 -0.2279 0.2446 -0.2355 0.2806 0.3618 0.4112 -0.2039 0.2543 -0.2644 -0.2813 0.4370 0.3179 0.3550 -0.2087 -0.2512 0.3895 0.3342 0.4408 0.4142 0.3279 0.2603 0.3664 0.2639 0.2973 0.2807 -0.1994 0.3561 -0.2998 0.2748 0.4020 -0.2055 0.2761 0.2907 0.3957 0.2534 0.2931 0.3337 0.3336 0.3111 0.3538 0.2357 0.3164 0.3168 0.2498 0.4450 -0.2071 0.2872 -0.3211 0.2985 -0.2544 0.2087 0.3541 0.3524 0.3614 0.3174 -0.3067 0.2530 0.2764 0.3565 0.2424 0.2360 0.2080 0.2466 0.3003 0.2763 0.2731 0.3035 0.3383 0.2859 0.2642 0.3929 -0.2420 0.3564 0.2820 0.3261 0.3757 0.2576 0.3809 0.2612 -0.2276 0.2487 0.2801 0.3661 0.2664 -0.2278 0.2383 0.3018 0.3235 0.3839 0.2786 0.3335 0.2257 -0.2457 0.3089 0.3642 0.2813 0.2981 0.2783 0.3753 0.2528 0.2989 0.3183 0.3163 -0.2494 0.2456 0.1926 0.3255 -0.3167 0.2743 0.2184 0.3031 0.2393 0.2678 0.3943 0.2970 0.2399 0.2719 -0.2571 0.2553 0.4107 0.3224 -0.3111 0.2084 0.2996 0.2621 0.2565 0.3897 0.2701 -0.2619 0.3492 0.2772 -0.3067 -0.2425 0.2883 0.2729 -0.2439 0.2709 0.2864 0.3573 0.2843 0.3384 0.2293 -0.1844 0.2938 0.2727 0.2868 -0.1944 0.2492 0.3169 0.2882 0.3094 0.3688 0.3732 -0.2351 0.3292 0.2199 0.3515 0.2541 -0.2840 0.2833 0.4394 -0.2235 0.3698 0.3319 0.2917 0.2569 0.3455 0.4440 0.2649 0.2864 0.2836 -0.2281 0.2784 0.2796 0.3407 -0.2261 0.3204 0.2734 -0.2680 -0.2809 0.2789 0.3529 0.2443 0.3778 -0.2415 0.2504 0.3425 0.2214 -0.2602 0.4141 0.3335 0.3240 0.2601 0.2300 0.2528 0.2789 -0.2656 -0.2796 0.2384 0.3706 0.2409 0.3239 0.3068 0.3229 -0.3077 0.2544 0.2367 0.3929 0.3379 0.3362 0.2677 0.3308 0.4179 0.2702 0.3582 0.3711 0.3966 0.3530 0.2628 0.2374 0.2473 0.3629 0.3034 0.2387 0.3319 -0.2210 0.2330 0.2490 0.3639 0.3003 0.3639 -0.2296 0.3643 0.2893 -0.3256 0.3944 0.3053 -0.3335 -0.2328 0.2322 -0.2113 0.2695 0.3405 -0.2626 0.3337 -0.2598 0.3084 0.2710 -0.2069 0.3414 0.2582 0.3015 0.2778 0.2852 0.3025 -0.2192 0.2335 0.3578 0.2435 0.2270 0.3694 -0.2075 0.3481 0.2992 0.3877 -0.2228 0.2678 -0.2174 0.2587 0.3108 -0.2047 0.2099 0.2616 0.2597 0.2850 0.2865 0.2989 0.3790 0.2280 0.3410 -0.2799 0.3118 0.2793 0.3036 0.2160 0.3665 0.1952 -0.2848 0.2405 0.2833 0.2341 0.2506 0.2861 -0.3501 -0.2205 -0.2196 0.2090 0.3595 -0.2279 -0.1948 0.2967 0.3262 0.3511 0.3318 -0.2490 0.3224 0.2201 -0.3267 0.2693 0.2242 0.3145 0.2135 0.2044 0.2355 0.3839 -0.3541 0.3316 0.2815 0.2043 0.2989 0.2907 0.3120 0.2566 0.3869 0.3825 0.2206 0.2514 0.2995 0.2215 -0.2265 0.2493 -0.3392 0.3914 0.2795 0.2943 -0.2318 0.2461 0.3164 0.2802 0.3559 0.3072 0.2346 0.3447 0.2543 0.3339 0.2553 0.2597 0.3025 0.3237 0.2358 0.3216 0.3081 -0.2204 0.2270 0.2217 0.2176 0.3098 0.2907 0.2513 0.2627 0.2448 0.2452 0.2529 0.3556 -0.2395 0.2829 0.4267 0.2273 0.3469 -0.3588 0.3740 0.3255 0.3487 -0.2524 0.2524 -0.3133 0.2774 0.3710 0.3103 -0.2205" HIT_INDICES="180 221 359 506 600 607 615 616 715 778 821 846 878 910 1076 1143 1155 1322 1399 1422 1465 1610 1635 1657 1730 1732 1744 1825 1845 1913 1924 1951 1999 2101 2111 2137 2239 2293 2371 2425 2476 2504 2608 2644 2696 2829 2856 2865 2897 2901 2916 2957 3006 3045 3105 3219 3549 3622 3639 3660 3893 3995 4011 4023 4096 4210 4272 4406 4435 4735 4810 4860 4897 5217 5263 5266 5658 5835 5853 5870 5964 6010 6119 6129 6208 6396 6528 6547 6695 6820 7020 7056 7171 7456 7537 7628 7630 7763 7960 8030 8307 8367 8525 8680 9108 9127 9212 9303" ES_PROFILE="0.0217 0.0552 0.0705 0.0799 0.0928 0.1148 0.1365 0.1589 0.1691 0.1822 0.1967 0.2127 0.2275 0.2419 0.2399 0.2480 0.2619 0.2576 0.2623 0.2727 0.2805 0.2764 0.2851 0.2938 0.2967 0.3072 0.3164 0.3178 0.3256 0.3279 0.3362 0.3427 0.3467 0.3444 0.3519 0.3576 0.3545 0.3564 0.3553 0.3566 0.3580 0.3618 0.3569 0.3592 0.3595 0.3507 0.3532 0.3575 0.3593 0.3640 0.3676 0.3681 0.3677 0.3682 0.3663 0.3583 0.3262 0.3215 0.3228 0.3236 0.3012 0.2925 0.2930 0.2940 0.2882 0.2778 0.2727 0.2597 0.2579 0.2263 0.2188 0.2137 0.2100 0.1764 0.1721 0.1725 0.1322 0.1152 0.1154 0.1156 0.1079 0.1054 0.0964 0.0981 0.0925 0.0758 0.0653 0.0670 0.0554 0.0466 0.0304 0.0320 0.0255 0.0019 0.0005 -0.0016 0.0059 -0.0001 -0.0120 -0.0098 -0.0278 -0.0220 -0.0251 -0.0263 -0.0487 -0.0266 -0.0081 0.0147" RANK_AT_ES="3045.0000" RANK_SCORE_AT_ES="0.0328"/>
  <DTG RANKED_LIST="state2.rnk" TEMPLATE="na_as_pre_ranked" GENESET="gene_sets.gmt#HALLMARK_PI3K_AKT_MTOR_SIGNALING" ES="0.3796" NES="1.2444" NP="0.1384" FDR="0.2069" FWER="0.9910" RND_ES="0.2844 0.4766 0.2709 -0.2839 -0.2536 -0.2738 0.2412 0.2786 0.3304 -0.2711 0.2633 0.3554 0.2994 0.3124 0.2676 -0.3106 0.2501 -0.2800 0.2907 -0.2772 -0.2437 -0.2728 0.2295 -0.2598 -0.2671 0.2898 0.3782 0.3370 0.2753 0.3172 -0.2952 0.3491 -0.2240 0.4092 0.2444 0.3048 0.2299 0.2818 0.3097 0.2518 -0.2591 0.3953 0.3144 0.3584 0.3605 0.2477 0.4197 0.3273 0.2189 -0.2395 0.2798 0.3713 -0.1921 -0.3442 0.2789 0.3317 0.2237 0.3066 -0.2387 0.3987 -0.2344 -0.2647 0.2841 0.3510 0.2864 0.2490 0.2704 -0.2318 0.3123 0.3118 0.3105 0.2646 0.2443 0.3353 0.3388 0.3180 0.3072 0.3973 0.2548 0.2285 -0.2238 0.3377 -0.3056 0.3522 0.2672 0.2364 0.2672 0.2041 0.2848 0.2689 0.4585 0.2972 0.4172 0.2421 -0.3405 0.4228 -0.2671 -0.2490 0.3360 -0.2385 0.3848 0.3396 -0.1812 0.2868 -0.2426 0.3279 0.3078 0.3441 -0.2822 0.4073 0.3747 0.2825 0.2320 -0.3316 -0.2421 -0.2807 -0.3142 0.2958 0.2533 -0.2609 -0.3312 0.3452 -0.2240 0.4310 0.3715 0.3712 -0.2307 0.2172 0.2129 0.2391 -0.2219 0.2597 0.3388 0.3822 0.2446 -0.2704 -0.2842 0.3124 0.4083 0.2765 -0.3163 0.3182 0.2716 -0.2576 0.2955 -0.1943 0.3938 0.2698 0.3854 0.3637 -0.2804 0.3233 0.2217 0.3000 0.1653 0.2306 0.2679 -0.2221 -0.3550 0.2725 -0.2915 -0.3474 -0.2752 0.2711 -0.1895 0.2793 -0.2081 0.3031 0.3070 0.3407 0.3787 0.3883 0.2970 0.3991 0.4527 0.2270 0.2697 0.2221 0.4010 0.2480 0.3203 0.2259 0.2445 -0.2011 -0.2047 0.3065 0.3138 -0.1824 0.2316 0.2976 0.2805 -0.2321 0.3439 -0.2633 0.2835 -0.2386 0.2902 0.3058 0.3604 0.2017 0.2903 0.3118 -0.2262 0.3727 0.3888 0.3102 0.3271 0.3847 0.3941 0.3872 -0.3344 0.3200 -0.3703 0.2927 0.3432 0.3334 -0.3080 0.3228 0.3692 0.2120 0.2733 0.2547 0.3623 0.2196 0.3202 0.3297 0.2925 0.2136 0.2982 0.3290 -0.2167 -0.2676 0.3635 -0.2925 -0.2538 0.2878 0.2627 0.2450 -0.2444 -0.4138 0.2720 0.3903 0.3179 0.2649 0.4053 0.3402 0.3230 0.3157 0.4308 0.2492 0.3305 0.2996 0.3870 0.4116 0.3938 0.2806 0.2604 -0.2401 0.2218 0.3643 0.2289 -0.2484 0.2519 0.2342 0.3113 0.3132 -0.3436 -0.2529 0.2411 -0.2033 0.2903 0.2314 -0.2376 0.3591 0.2334 0.4799 0.3027 0.3706 0.2865 0.2435 -0.3743 0.3145 0.3227 -0.2216 0.2711 -0.2486 0.2987 -0.2982 -0.2543 0.2958 0.4338 0.2076 0.4058 0.2581 -0.3506 0.2566 0.2683 0.3599 0.3065 0.3018 -0.2839 -0.2590 0.3772 0.4085 0.2893 -0.3626 0.3339 -0.2947 0.3545 -0.2443 0.3618 0.3187 -0.3213 -0.3139 0.3139 0.3972 0.3274 -0.3030 0.1843 0.3714 0.3100 0.2534 -0.2751 0.3608 0.3013 0.2761 0.3106 0.3082 0.3106 -0.2098 0.3152 0.3460 -0.4133 0.2916 0.2417 -0.2885 0.2388 0.2467 0.2052 0.3237 0.2664 0.2565 0.2793 0.2442 0.2687 0.2656 -0.2467 0.2284 -0.2439 0.4070 0.2824 -0.2693 0.3351 0.2581 0.2479 -0.2475 0.2805 0.2721 0.2569 -0.2690 -0.3523 0.2165 0.3952 0.3322 0.3363 0.3807 0.2647 0.2397 0.1969 0.3604 0.3060 0.2548 0.2753 0.2943 0.2578 0.2547 0.3300 -0.2738 -0.3173 0.2277 -0.2142 -0.1977 -0.2078 0.3409 -0.2485 -0.2024 0.2160 0.2954 0.3447 0.2736 -0.2919 -0.2566 0.2513 0.3627 -0.2646 0.3193 0.3181 -0.3069 0.2186 0.3366 0.2542 -0.2627 0.2522 0.2487 0.3390 0.2804 0.3172 -0.2585 0.3548 0.2248 0.2955 0.2823 0.2687 0.2287 -0.2940 -0.2567 0.3085 0.2696 -0.2914 0.2669 0.3778 0.3988 0.4300 0.2638 0.3569 -0.2863 -0.2437 -0.2279 -0.2342 0.2119 -0.2910 -0.2746 -0.2713 0.2911 0.2248 0.3891 0.2860 0.4331 0.2215 0.3286 0.3241 0.1783 0.3770 0.2773 0.2673 -0.1916 0.4597 0.3927 -0.2370 0.3381 0.3835 0.2729 0.2557 0.2686 0.3016 0.2616 0.3137 -0.3732 0.2176 -0.1777 0.3138 0.2919 0.1964 0.2823 -0.2496 0.1952 0.2635 -0.2882 -0.2487 -0.2692 0.2549 -0.2510 -0.3040 0.2632 0.2802 0.3922 0.2458 0.2596 0.3207 0.2693 0.3312 0.4199 0.3403 0.3273 -0.2757 0.3085 0.4248 0.2028 0.3244 0.2505 0.4375 -0.2742 -0.2350 0.3854 -0.2882 0.3239 0.2884 0.3452 -0.2058 0.3541 0.3534 0.2971 0.2793 0.2629 -0.2877 0.3271 0.3908 0.2789 0.2171 0.2961 0.2357 0.2502 0.3947 0.3366 0.4170 0.3170 0.2656 -0.2461 0.3036 -0.2395 0.3072 -0.2916 -0.2840 -0.2449 0.4377 -0.1944 0.4072 0.2460 0.3613 0.2034 0.3373 0.2886 -0.2601 -0.2341 0.3318 0.2405 0.2780 -0.2478 -0.2931 0.3082 0.3731 -0.2143 0.4352 0.3148 0.3425 -0.2913 -0.2397 0.3754 -0.3008 0.2539 0.2379 0.2211 0.2882 0.2472 0.2825 0.3383 0.2899 0.2376 0.4315 0.3164 0.3892 0.2122 0.3491 0.2709 0.2416 -0.2981 0.2995 0.1747 0.3225 0.2222 0.2379 -0.2824 0.3335 0.3016 -0.2480 0.3121 0.2149 0.2680 0.2557 0.3226 0.2766 0.2896 0.2280 -0.3127 0.3515 0.3537 0.4277 0.3011 0.2736 -0.1984 -0.2399 -0.2510 0.2865 -0.2653 0.3708 0.2519 0.3468 0.2234 -0.2405 0.3061 0.2904 0.3614 0.3976 0.4333 -0.2949 0.2653 0.3349 0.3317 0.2620 0.2226 0.4187 -0.2469 -0.2698 0.3567 0.2795 0.2919 0.3700 -0.2570 0.2487 -0.2353 0.3272 0.3136 0.2397 0.1977 0.2289 0.2955 0.3601 0.3127 0.2625 0.3161 -0.3265 0.3263 -0.3038 0.4017 0.2301 0.3610 0.2291 0.2645 0.3120 0.3380 0.2386 -0.2495 0.2945 0.2814 0.3051 -0.2570 -0.2854 0.3424 0.2845 0.3420 0.2615 0.2383 -0.2485 -0.1778 0.2381 0.2453 0.3243 0.4172 0.2604 -0.2714 -0.3773 0.3126 0.2896 0.2790 0.2633 0.2298 0.2261 -0.2519 0.2933 0.3231 -0.2976 0.4346 0.3750 0.2775 0.3180 0.2927 -0.2979 0.2286 0.3028 0.3191 0.2475 -0.2899 -0.2224 0.2724 0.2502 -0.3186 -0.2846 0.2408 0.2804 0.2950 0.3710 -0.2106 0.3245 0.3282 0.4295 -0.3286 -0.2223 0.3379 -0.3459 0.3950 -0.2413 0.3238 -0.2718 -0.2569 0.3189 0.4121 0.2968 0.1940 0.2057 0.2058 0.2175 0.2479 0.2559 -0.3791 0.2659 0.2728 0.2755 0.2588 0.3533 0.3387 0.3213 0.2437 0.3244 0.4050 0.3278 0.3090 0.2370 -0.2278 0.4107 0.2880 0.2373 -0.2428 0.2673 0.2926 -0.2762 0.1965 0.2981 -0.2273 0.3858 -0.1990 0.3968 0.2864 0.2491 0.3167 -0.2876 0.2233 0.3184 0.2180 0.2920 -0.2654 -0.2605 0.2757 -0.2667 0.3623 -0.2938 -0.2275 0.2442 0.3466 -0.2026 0.3276 -0.2991 0.2756 0.2284 0.2555 -0.2836 0.2572 0.3229 0.1866 0.2485 0.3490 0.3267 -0.2228 0.2935 0.2889 0.3548 0.2272 0.2528 0.3533 0.1897 0.4347 0.2666 -0.2948 0.2619 0.2468 -0.1999 0.2150 0.2309 -0.1928 0.3221 0.2618 0.2441 -0.2267 -0.2190 0.4449 0.3273 -0.2734 0.3213 0.2808 -0.2143 0.2458 -0.3106 -0.2576 0.3103 0.3145 0.3558 -0.2080 -0.3158 0.3025 0.2469 -0.3615 0.3948 -0.2608 0.2342 0.3550 0.2017 0.4193 -0.3340 0.4061 0.2195 0.2615 0.4285 0.3424 0.2737 0.3352 0.4012 0.3499 0.3226 0.2587 -0.1962 0.2149 -0.2146 -0.2825 0.3173 -0.3013 0.4751 -0.3610 0.2898 0.2700 0.3067 -0.2624 0.2507 -0.2671 0.2062 -0.2042 0.2287 0.3146 0.3049 0.2871 0.3891 0.4489 0.3253 0.4066 0.2729 -0.2532 0.3036 0.3762 -0.2527 0.3408 -0.2858 0.2643 -0.2000 0.2881 0.3253 0.4476 0.4105 0.2904 0.3742 0.2133 -0.2635 0.2457 -0.2560 0.3779 0.3154 0.2371 -0.2565 -0.2938 0.3370 0.3635 0.2550 0.3968 0.2614 0.2598 -0.2047 -0.1932 0.2414 0.2877 -0.2354 0.3746 0.3982 0.2880 0.2987 -0.2185 0.3408 0.2994 0.3193 -0.2135 0.2952 0.3302 0.2403 0.4840 0.4460 0.2487 0.1997 -0.2408 0.3010 -0.2248 -0.2527 0.3528 0.3662 0.2365 0.3813 -0.2707 0.2502 0.3231 0.2121 0.3163 0.4346 0.4285 0.3197 0.2580 0.2938 0.3208 0.4535 0.3343 0.3220 0.2514 0.3457 0.3121 0.3272 0.2942 0.3085 -0.2500 -0.2727 0.3451 0.4477 -0.2329 -0.2431 0.2444 0.2259 0.3292 -0.2445 0.4224 -0.2126 0.4283 0.2988 0.3227 -0.2386 0.2720 0.2525 0.3163 -0.2636 0.4385 0.2150 -0.3223 0.3007 -0.3927 0.2988 -0.2721 -0.2377 0.4044 0.3473 0.3361 0.3833 0.2261 -0.3001 -0.3843 -0.2445 0.4025 0.3131 0.2678 0.2659 0.3076 0.2855 0.2861 0.3747 0.2277 0.2323 0.3488 -0.2665 -0.2723 0.2108 -0.2353 0.2418 0.2591 0.3509 0.3152 0.3073 0.2292 0.2094 -0.3637 0.2287 0.3175 0.4667 0.3149 0.3048 0.2432 0.2148 0.2431 0.3962 -0.3578" HIT_INDICES="18 59 131 166 268 296 325 352 369 382 546 559 786 820 1038 1068 1093 1528 1665 1748 1940 2022 2139 2310 2595 2677 2836 2948 3044 3153 3192 3199 3447 3478 3488 3548 3746 3754 3818 3991 4019 4140 4327 4448 4701 4807 5022 5176 5216 5296 5793 5805 5899 5956 6052 6187 6250 6253 6331 6404 6433 6504 6762 6948 7371 7576 7880 8094 8202 8259 8571 8790 8840 8925 8962 9004 9041 9134 9301 9310 9328 9334 9349" ES_PROFILE="0.0702 0.1218 0.1558 0.1897 0.2094 0.2358 0.2609 0.2851 0.3099 0.3347 0.3388 0.3589 0.3522 0.3657 0.3571 0.3682 0.3796 0.3439 0.3392 0.3397 0.3277 0.3270 0.3221 0.3106 0.2858 0.2825 0.2703 0.2628 0.2568 0.2491 0.2488 0.2518 0.2286 0.2284 0.2305 0.2270 0.2084 0.2101 0.2057 0.1893 0.1883 0.1771 0.1585 0.1467 0.1203 0.1094 0.0865 0.0706 0.0668 0.0590 0.0076 0.0081 -0.0000 -0.0040 -0.0120 -0.0239 -0.0279 -0.0255 -0.0310 -0.0357 -0.0357 -0.0400 -0.0636 -0.0790 -0.1183 -0.1335 -0.1581 -0.1720 -0.1738 -0.1697 -0.1903 -0.1985 -0.1878 -0.1796 -0.1655 -0.1512 -0.1355 -0.1236 -0.1126 -0.0838 -0.0543 -0.0227 0.0097" RANK_AT_ES="1093.0000" RANK_SCORE_AT_ES="0.1120"/>
  <DTG RANKED_LIST="state2.rnk" TEMPLATE="na_as_pre_ranked" GENESET="gene_sets.gmt#HALLMARK_MTORC1_SIGNALING" ES="0.3535" NES="1.2630" NP="0.0718" FDR="0.2000" FWER="0.9820" RND_ES="0.2330 0.2428 0.3128 0.3328 0.2239 0.2869 -0.2220 -0.2200 -0.1795 -0.2073 0.2618 0.2677 0.2919 0.2842 0.3300 0.2448 0.3090 0.2351 0.3133 0.2155 0.3358 0.2957 0.3582 0.2501 0.2655 0.2661 0.2741 0.2314 0.2352 0.3181 0.3005 0.2567 -0.2405 0.2237 0.3237 0.3601 0.2706 0.2239 0.2506 0.2884 0.3106 0.2939 0.3693 0.3620 -0.2436 -0.2265 0.2564 0.2257 -0.2389 0.3483 0.3034 0.2250 -0.2219 0.2262 0.1970 0.2786 0.2739 0.2479 0.3924 0.3191 0.2488 -0.2484 -0.2493 0.2633 0.3528 0.3217 0.2575 0.2381 0.2532 0.2766 0.3464 -0.2244 0.2565 0.2562 0.3565 0.1815 -0.2197 0.2344 0.2555 0.2834 0.2629 0.3111 0.3018 0.2739 0.2632 0.2184 0.2602 0.2305 0.2283 0.2690 -0.2615 0.2691 0.3052 0.3040 0.3003 -0.2810 0.4755 0.3363 0.2083 0.2428 0.3588 0.2492 0.2908 0.2793 0.2910 0.2767 -0.2710 0.2552 0.2367 0.2752 0.3353 0.2456 0.2940 0.2441 0.2538 0.3017 0.1858 -0.2590 0.3188 0.2305 0.3002 0.2631 0.3068 0.2198 0.3380 -0.2096 0.2702 0.2416 0.3256 0.2956 0.3218 0.2161 0.2704 0.2173 0.3504 0.2568 0.3015 0.2684 0.3085 0.3082 0.3467 0.3074 -0.2098 -0.1888 0.3290 0.2770 0.2529 0.3067 0.2354 0.2165 -0.2466 0.2359 0.2709 -0.3578 0.2498 0.3812 -0.2755 0.2570 0.3232 0.2511 -0.2178 0.3184 0.2358 0.3634 0.3095 0.2140 0.2537 0.3129 0.2775 0.2270 0.2663 0.2517 0.3005 -0.2226 0.2441 0.2514 0.2626 0.3703 0.2655 0.2653 0.2383 0.2692 0.2626 0.2603 0.2401 0.2566 0.2370 0.3185 0.2332 0.2581 0.2715 0.2901 0.2838 0.2007 0.2601 0.2288 0.2692 0.3022 0.2992 0.2667 -0.2337 0.2974 0.2783 0.3307 0.2285 0.2241 0.2675 0.2326 0.2103 0.3493 0.2202 0.3039 0.3057 0.2426 0.3526 0.3173 0.2872 0.2194 0.2432 0.2822 -0.2514 0.3115 0.2566 0.2804 0.2920 0.2592 0.2306 0.2658 0.2759 0.2169 0.3359 0.3306 0.2922 0.3012 -0.2613 0.2361 0.3282 0.3041 0.3245 0.2472 0.2748 -0.2077 0.2064 0.2481 0.3392 0.2360 0.2116 0.2887 0.2562 -0.2102 0.3403 -0.2210 0.2875 -0.2554 -0.2548 0.2352 0.2850 0.3441 0.2995 0.2521 0.1944 0.2289 0.2129 0.2830 0.3235 0.2840 0.2674 -0.2589 0.2868 0.3516 0.2537 -0.2282 0.3571 0.2087 -0.2019 0.3713 0.2981 -0.2518 0.2150 0.2809 0.2220 0.4122 -0.2390 0.3091 -0.2493 0.2864 0.2278 0.3812 0.1908 0.2918 0.3484 0.2405 0.3401 -0.2084 -0.2500 -0.2478 0.2337 0.2409 0.2017 0.2940 0.2818 0.3018 0.2484 0.2930 0.2295 -0.2194 -0.2655 0.2992 0.2649 0.3338 0.3099 0.2722 0.1898 -0.2635 0.2890 0.2222 0.3795 0.2624 0.3247 0.2305 0.2953 0.2384 0.2162 0.2852 0.2340 0.2736 0.2655 0.3133 0.3259 -0.3190 0.2693 -0.2178 0.2348 -0.2447 0.2636 0.2781 0.2529 0.2639 0.2394 0.2565 -0.2209 0.2393 0.3235 0.3855 0.2785 0.2818 0.2771 0.2244 0.3576 0.2458 0.2117 -0.2125 0.2550 0.2265 0.2702 0.2602 -0.2538 0.2571 0.2329 0.3846 0.2305 -0.2062 0.2370 0.2745 -0.2721 0.3026 0.2395 0.2860 0.3347 0.2059 0.2107 0.2621 0.2483 0.2916 0.3565 0.2736 0.2846 0.3715 0.2380 0.2822 0.2719 0.2731 0.2219 0.3036 0.2618 0.2917 0.2327 0.2446 -0.1550 0.2442 0.2841 0.2555 0.2925 0.3028 -0.2568 0.3448 0.2693 0.2903 0.3223 0.3181 -0.2840 0.3006 -0.2626 0.2479 0.3106 0.3204 0.2619 0.2429 0.2713 0.2850 0.2782 0.2673 0.2680 0.2702 0.3352 -0.2609 0.3069 -0.3144 0.3289 0.2412 0.3296 0.2639 0.2973 0.3283 0.3919 0.2874 0.2698 0.2084 0.3613 0.2016 0.2087 0.2166 0.3024 -0.2902 0.2693 -0.2202 0.2514 0.3191 0.2073 -0.2578 0.2665 0.3342 -0.2341 0.2609 0.2603 0.2518 0.3775 0.2874 0.2390 0.4146 0.2382 0.3080 0.2440 0.3316 0.2283 0.2333 0.2990 0.3301 0.2550 -0.2292 0.3266 0.2452 0.3149 0.2794 0.2368 -0.1919 0.3263 0.2523 0.3127 -0.2459 0.3255 0.2543 0.3309 -0.2239 0.2881 -0.1945 0.3519 0.2281 0.2936 0.2404 0.2264 0.3406 -0.1949 0.3456 0.3477 0.2845 0.2193 0.2240 0.3455 0.2874 -0.2450 0.2676 0.3261 -0.2311 0.3852 0.2288 -0.2024 0.2776 0.2105 0.3551 0.3615 0.2513 0.1980 -0.2352 0.3446 0.3449 0.2530 0.2469 0.2726 0.2738 0.3312 0.2119 -0.2046 -0.2306 0.2794 0.2510 -0.2193 0.2289 0.2278 0.3653 0.2713 -0.2131 0.1890 0.2639 0.2354 -0.2683 0.2377 0.2845 -0.2935 0.3575 0.2674 0.1936 0.2234 0.2495 0.3050 0.2807 0.2231 0.3601 0.2269 -0.2349 0.2748 0.2478 0.2443 -0.2311 0.2629 0.2878 0.2622 0.2429 0.2218 0.3017 0.2221 0.3043 0.3557 0.2294 -0.2721 0.2996 -0.2144 0.2470 0.2900 0.3227 0.3385 0.3406 0.2562 0.2206 -0.2028 0.2967 0.2411 -0.2441 0.3354 0.3280 -0.3105 0.2978 0.3465 0.3320 0.2108 0.2365 0.2113 0.3083 -0.2588 0.2910 0.2697 0.2328 0.2611 0.2585 -0.2631 0.3444 0.3139 0.3173 0.3262 -0.2226 0.3329 0.3270 0.2950 0.2388 0.2632 -0.2805 0.2898 0.2728 0.2459 0.3043 -0.2586 -0.2302 -0.3055 0.3053 0.2590 -0.2202 0.2388 0.2718 0.3009 0.2246 0.2341 0.2191 0.3830 0.2527 -0.2158 0.2283 -0.2217 0.2769 0.2869 -0.2328 0.2906 0.2996 0.2391 0.2300 0.2194 0.2219 0.2510 0.3110 0.3481 -0.2876 0.2508 0.2374 0.2368 0.3076 -0.1914 0.2495 0.3188 -0.2056 0.2636 0.2017 0.2608 0.3100 0.2332 0.2860 0.2584 -0.2440 0.2497 0.3215 0.2525 0.2289 0.3078 0.2249 0.2237 0.3919 0.2921 0.2439 0.2500 0.2163 0.2871 0.2858 0.3096 0.3041 0.3089 0.3220 0.2258 0.3256 -0.2376 0.2965 0.2824 0.2380 0.2827 0.2561 0.2922 0.2414 0.3167 0.2690 0.3536 0.2692 0.3399 0.2006 0.3168 0.2702 0.3058 0.2564 0.2980 0.3061 0.3215 0.2963 0.3130 0.2950 0.2783 0.2082 0.3107 0.2545 0.2119 0.2837 -0.2340 0.3694 0.2458 -0.2764 -0.2786 0.2932 0.2558 -0.1942 -0.2184 0.2464 0.3711 0.2211 0.3199 0.3944 0.2542 0.2517 0.2444 0.3010 -0.2006 0.3148 0.2990 0.2436 0.4396 -0.2205 0.2233 0.2846 -0.3186 0.2503 0.3007 0.2612 0.2285 0.3615 0.3041 0.2766 0.2216 0.3382 0.3193 0.2714 0.2010 0.2813 -0.2743 0.2556 0.4374 0.2655 0.2613 0.3062 0.2129 0.2493 0.3160 0.3112 0.2830 0.2833 -0.2129 0.2773 0.3705 0.1631 -0.2551 0.2803 0.2570 0.2640 0.2620 0.2812 0.3282 0.3329 -0.2924 0.3100 0.2245 0.2735 -0.2238 -0.2234 0.3858 0.3310 0.2278 0.2160 0.2865 0.2540 0.3525 0.3356 0.3129 0.2800 0.2530 0.3262 0.3118 0.2020 0.2646 0.2882 0.2825 0.2587 -0.2998 0.3908 -0.1772 0.2396 0.3403 -0.2526 0.3294 0.2483 0.3766 0.2657 0.2791 0.2725 -0.2841 0.2702 0.2883 0.3536 0.3463 0.2903 -0.2290 -0.2351 0.2561 -0.2499 0.2421 -0.2381 0.3010 0.3724 -0.2301 0.2222 0.2902 0.1857 0.3008 0.2226 0.2206 -0.2461 0.2868 0.2908 0.2982 -0.2429 0.2600 0.2475 0.3177 0.2312 0.2304 0.3767 0.2416 0.2902 -0.1872 0.2202 0.3140 0.2694 0.2945 0.2259 0.2616 0.3223 -0.2144 -0.2363 0.2323 0.2538 0.3455 0.2649 0.2936 -0.3138 -0.2293 -0.2055 -0.2362 -0.2537 0.2498 0.3295 0.2844 0.2675 0.3846 -0.3115 -0.2867 0.2934 0.2651 0.2784 0.3115 0.3408 0.3741 0.2773 0.2514 0.3188 0.2907 0.3849 0.3585 0.2398 0.2631 0.2260 0.2777 0.2582 -0.2532 -0.2091 0.2835 0.2984 -0.2707 0.3403 0.2629 0.3051 0.3066 -0.2418 0.2820 0.3774 0.2126 -0.2457 0.2990 -0.2341 0.3158 0.2748 0.2874 -0.2553 -0.2487 -0.2585 -0.2473 0.2883 0.1902 -0.2112 0.2753 0.3018 0.2401 0.2920 0.2663 0.2288 0.2919 0.3823 0.2834 -0.2215 0.2506 0.2821 -0.2407 0.2581 0.2334 0.2663 0.2459 0.2455 0.3752 0.2263 0.3040 0.4129 0.3007 0.2952 0.2747 0.3367 0.2352 0.2547 0.2179 0.2305 0.2723 0.3214 0.2584 -0.2896 0.2056 -0.2597 0.2364 0.2682 0.2399 -0.1959 0.3358 0.2262 0.3161 0.1986 0.2330 0.2352 0.3271 -0.2736 0.3440 0.2453 0.2253 -0.2770 0.2263 -0.2626 0.2925 0.2850 -0.2856 0.3157 0.2650 0.3114 0.2483 0.3803 0.2402 0.2931 0.2905 0.2626 0.2352 -0.2326 0.3031 0.3103 0.4227 0.2478 0.2607 0.2665 0.3129 0.4350 0.3051 0.3182 0.2480 -0.2820 0.2531 0.2848 -0.2517 0.3193 0.2386 0.2857 0.2083 0.3521 0.3402 0.2720 0.2568 0.3964 0.2681 0.3141 0.3075 -0.4300 0.2903 -0.2306 -0.2528 -0.2999" HIT_INDICES="11 22 79 109 176 183 189 211 228 262 271 301 314 331 335 364 375 398 420 428 454 506 538 560 561 573 578 687 717 726 767 794 797 820 858 866 878 895 903 933 935 988 996 1014 1052 1147 1168 1237 1245 1262 1302 1351 1393 1411 1449 1503 1528 1532 1583 1609 1627 1706 1717 1739 1749 1763 1793 1850 1874 2227 2314 2330 2401 2489 2840 2889 2961 3044 3056 3472 3478 3488 3519 3549 3561 3809 3823 3885 3936 3941 3950 3957 4056 4164 4213 4272 4370 4388 4435 4573 4607 4650 4828 4843 5079 5278 5380 5435 5539 5558 5584 5598 5636 5815 6195 6208 6253 6324 6331 6419 6433 6457 6762 6821 6931 7004 7020 7132 7171 7280 7320 7467 7566 7726 7869 7880 7900 8067 8086 8100 8167 8183 8186 8398 8403 8419 8492 8575 8601 8650 8765 8790 8804 8840 8892 8946 8982 9009 9040 9054 9070 9108 9117 9175 9194 9209 9239 9301 9310 9324 9328 9330 9334 9349 9374 9378 9406 9413 9438" ES_PROFILE="0.0296 0.0550 0.0680 0.0824 0.0893 0.1026 0.1158 0.1267 0.1375 0.1456 0.1564 0.1643 0.1739 0.1828 0.1930 0.2002 0.2091 0.2163 0.2234 0.2319 0.2382 0.2413 0.2463 0.2521 0.2603 0.2671 0.2746 0.2702 0.2741 0.2802 0.2827 0.2865 0.2929 0.2970 0.2993 0.3048 0.3098 0.3142 0.3196 0.3224 0.3283 0.3284 0.3334 0.3372 0.3387 0.3338 0.3367 0.3342 0.3383 0.3414 0.3419 0.3412 0.3412 0.3437 0.3440 0.3424 0.3439 0.3476 0.3461 0.3473 0.3493 0.3446 0.3471 0.3484 0.3510 0.3532 0.3535 0.3508 0.3517 0.3163 0.3096 0.3105 0.3054 0.2983 0.2623 0.2588 0.2528 0.2456 0.2459 0.2023 0.2029 0.2031 0.2010 0.1989 0.1988 0.1730 0.1725 0.1668 0.1622 0.1625 0.1624 0.1626 0.1527 0.1417 0.1371 0.1314 0.1213 0.1199 0.1154 0.1009 0.0976 0.0933 0.0743 0.0728 0.0475 0.0264 0.0158 0.0103 -0.0004 -0.0019 -0.0041 -0.0051 -0.0086 -0.0271 -0.0671 -0.0675 -0.0712 -0.0777 -0.0773 -0.0856 -0.0858 -0.0871 -0.1185 -0.1232 -0.1333 -0.1393 -0.1392 -0.1493 -0.1514 -0.1609 -0.1630 -0.1764 -0.1845 -0.1989 -0.2113 -0.2094 -0.2085 -0.2230 -0.2216 -0.2196 -0.2231 -0.2211 -0.2177 -0.2362 -0.2324 -0.2297 -0.2329 -0.2369 -0.2347 -0.2348 -0.2414 -0.2383 -0.2338 -0.2315 -0.2306 -0.2296 -0.2264 -0.2221 -0.2179 -0.2117 -0.2056 -0.2016 -0.1944 -0.1918 -0.1848 -0.1770 -0.1703 -0.1659 -0.1554 -0.1450 -0.1333 -0.1214 -0.1095 -0.0980 -0.0858 -0.0711 -0.0552 -0.0352 0.0002" RANK_AT_ES="1793.0000" RANK_SCORE_AT_ES="0.0727"/>
  <DTG RANKED_LIST="state2.rnk" TEMPLATE="na_as_pre_ranked" GENESET="gene_sets.gmt#HALLMARK_UNFOLDED_PROTEIN_RESPONSE" ES="0.3905" NES="1.3001" NP="0.0829" FDR="0.1685" FWER="0.9610" RND_ES="0.3739 0.3117 0.2254 0.3662 -0.2872 0.2636 0.4101 0.3341 0.3787 0.2206 0.2830 0.2445 -0.2239 0.4298 0.3015 0.2452 0.2803 0.4043 0.2277 -0.3014 0.2640 -0.2211 0.2954 -0.2702 0.4096 -0.2564 0.2880 -0.3306 0.3650 0.2983 0.3066 0.2151 0.3855 -0.2817 0.3363 0.3305 0.3331 -0.2679 0.2884 0.3090 0.3100 0.2602 0.3627 0.2723 0.2540 0.2966 0.2742 0.2305 0.3116 -0.2881 -0.2411 0.3471 0.4166 0.3723 0.4800 0.3426 0.2871 0.3138 0.2361 -0.2174 0.3193 0.3416 0.3563 0.3599 0.2220 0.3096 0.2897 0.3145 0.3486 -0.2114 0.4030 0.3169 0.3062 -0.2399 0.2830 0.3058 0.2399 0.3356 0.2422 0.2471 0.2490 0.2818 0.2628 0.2786 0.2160 -0.2395 0.2707 -0.2721 0.3274 0.2783 0.2569 -0.2399 -0.2272 0.2968 -0.1952 0.2864 0.3747 0.2229 -0.2040 0.4310 0.3569 -0.3472 0.3057 0.3749 0.2762 -0.2297 0.2900 0.3487 0.2362 0.3190 -0.2352 0.2999 0.2111 0.2658 0.2574 -0.2646 0.2507 -0.2745 -0.3041 -0.2573 -0.2635 0.2057 0.3529 0.3365 0.1805 -0.2818 -0.2273 0.2529 0.3222 0.2655 0.2760 0.3062 -0.1905 0.3869 0.2778 0.3866 0.2587 -0.2204 0.2524 0.2644 0.2071 -0.3220 0.2881 -0.2629 0.3952 -0.2240 0.2356 0.2377 -0.2991 0.3302 0.3149 0.3898 0.3932 0.2105 0.3127 0.3566 -0.2672 -0.2932 0.3182 0.2385 0.3001 -0.2481 0.3119 0.1480 0.3794 0.2760 0.4137 0.2105 0.3677 0.3017 0.3331 0.3172 0.2573 -0.2421 0.2896 -0.2387 0.1929 0.4195 0.2863 0.2379 0.3052 -0.3157 0.3551 0.3514 0.2694 0.3553 0.3002 -0.2673 0.3908 -0.2540 0.4083 0.2995 -0.2941 0.2556 0.2199 0.2356 -0.2535 0.3203 0.2951 0.1990 0.2779 0.3326 0.3022 0.3319 0.3221 0.3836 0.2131 0.2874 0.2554 0.3300 -0.2594 0.2840 -0.2752 -0.2334 0.3243 -0.2266 -0.2561 0.2124 0.2675 0.4197 0.3442 0.3394 -0.1967 0.2037 0.3145 0.3697 -0.2269 -0.2446 0.3686 0.3672 0.2432 0.3121 0.2872 0.2188 0.3282 0.2890 0.2395 0.3507 0.2600 0.3038 -0.2211 0.3049 0.2759 0.3120 -0.2624 0.2464 0.2155 0.3517 0.2792 -0.2622 0.2502 -0.3152 0.2821 0.3659 0.2788 0.2391 0.4140 0.4365 0.3033 0.3885 0.2185 0.2393 0.4123 0.3529 0.2819 0.2715 0.2874 0.2851 -0.2924 -0.2535 0.2416 0.2607 -0.3373 0.2680 0.2631 0.4020 0.2717 -0.4064 0.2671 0.2189 0.3047 0.4022 0.2213 0.2727 -0.2301 0.2516 0.2198 0.3314 0.2513 0.2916 -0.2416 0.3911 0.1931 -0.1668 0.3016 0.3126 -0.2557 -0.3612 0.2405 0.3274 0.3601 0.3846 0.2663 0.2345 0.3184 -0.2433 -0.2301 -0.2657 0.3783 -0.2485 0.2801 0.2899 0.3077 -0.2508 0.2102 0.3295 0.2811 -0.2781 0.3996 -0.2603 0.3629 0.2462 0.2792 0.2648 0.4124 0.2340 0.2947 0.2658 0.2643 0.2278 0.3582 0.2874 0.2857 0.3822 0.2547 0.3469 0.3601 0.3390 -0.3168 0.2102 0.2461 -0.2379 -0.3011 0.1990 0.4271 0.2608 0.2419 0.4830 0.3756 -0.2966 0.3069 -0.3071 0.2061 0.2978 0.2751 0.3533 0.2066 -0.2735 0.2505 -0.2099 0.2586 0.3260 0.3070 -0.2574 0.2607 0.2599 0.2792 0.3345 -0.2583 0.2026 0.2942 0.2481 0.3640 -0.3003 0.3388 0.2771 0.2937 0.2892 0.3172 0.2999 0.3013 -0.1717 -0.2284 0.2510 -0.2437 0.2428 -0.2406 0.3563 -0.2967 0.3153 -0.2394 0.3888 0.3545 -0.1793 -0.2702 0.3511 0.2484 0.2179 -0.2358 0.3119 0.2843 0.2679 0.4414 0.2766 0.3175 0.3164 0.2602 -0.2249 0.3975 0.2478 0.4622 -0.2899 0.2651 0.3389 0.2590 0.2807 0.2616 0.2615 0.2558 -0.2840 0.3423 0.4359 0.3662 0.2554 0.3500 0.3208 0.2792 0.2118 0.3656 0.3374 0.2104 -0.1954 0.2348 -0.2358 0.2205 0.2681 0.3165 0.3072 0.2828 -0.2714 0.3202 -0.3224 0.3229 0.2697 0.3231 0.3833 -0.3240 -0.2880 0.3080 -0.2719 0.2691 0.2208 0.2994 0.3602 0.2233 0.2361 0.4005 0.2716 -0.2510 0.3235 0.2395 0.3316 0.2412 0.2318 0.3478 0.2371 -0.2358 0.3618 0.4182 0.3102 0.3020 0.3857 0.3271 0.3349 0.3011 0.3362 -0.2088 0.2233 -0.2101 0.2718 0.4135 0.3645 -0.2059 0.3532 -0.2403 0.2535 0.2712 0.3722 0.2819 0.2534 0.3146 -0.2786 0.3481 0.2080 0.2148 0.3255 0.1998 0.2610 0.3542 0.3120 0.3482 0.3569 0.2759 -0.2077 -0.2434 0.4126 0.3699 0.3104 0.2982 -0.2664 0.3503 0.3064 0.2365 0.2676 0.4306 0.2572 0.4058 -0.2383 0.2978 0.3318 0.2055 0.2836 0.2236 0.2828 0.2849 0.3151 -0.2609 0.3226 0.4333 0.4359 0.2070 0.2610 0.3316 -0.2387 -0.2796 0.3435 0.3693 0.2469 0.1749 0.3311 0.2344 0.3714 0.2687 0.3364 0.3056 0.3077 0.2830 0.2473 0.2826 -0.2704 -0.2892 0.3761 -0.2667 -0.2676 0.2439 0.2923 -0.2730 0.2619 0.2393 0.2587 0.3922 -0.2267 0.2547 0.2031 0.3606 0.2737 0.2324 -0.2001 0.3269 0.2621 0.2092 0.3673 0.3179 0.3597 0.3350 0.2537 0.2650 0.2497 0.3451 0.2442 0.2691 0.3680 -0.1708 0.3202 0.2562 0.3032 0.2667 0.2085 0.2286 -0.2440 -0.2765 0.3599 0.3451 0.2773 0.2842 -0.2301 0.3535 -0.3222 0.2511 -0.2399 0.2834 0.3752 0.2262 0.2198 0.2882 -0.2636 -0.2635 0.2631 0.2783 0.2366 -0.2272 -0.2606 0.2971 0.4208 -0.2669 -0.3148 0.3559 0.2218 0.4050 0.2559 -0.3061 0.2878 0.2163 -0.2055 0.2955 0.2138 0.3580 -0.2618 -0.2018 -0.2337 0.3844 -0.2393 0.2803 0.2716 0.2238 0.2490 0.3244 0.2927 0.2917 0.3510 0.3686 -0.1818 0.3047 0.4479 -0.2648 -0.2101 0.2593 -0.2551 0.3082 0.1962 0.2663 0.3058 0.4304 -0.2615 0.2296 -0.2058 0.2266 -0.2571 0.3660 0.3441 0.3297 0.3599 0.2451 -0.2169 0.2818 0.3330 -0.2404 0.2647 -0.2541 0.2326 -0.2318 0.3248 0.3362 0.3248 0.2864 0.2943 0.2894 -0.2584 0.2831 0.3316 0.3840 0.3433 0.2571 -0.2121 0.3419 0.3494 0.3715 0.2648 0.3730 0.4452 0.3474 -0.2029 0.3997 0.2653 0.2412 0.3697 -0.3113 0.4344 0.2662 -0.1967 0.2481 0.3011 -0.2191 0.3601 0.3440 0.3487 0.2489 0.3214 0.3584 0.2835 0.3278 0.2981 0.2123 0.2647 0.2848 -0.1984 0.3590 0.3170 -0.2364 -0.2895 -0.2023 -0.3147 0.2175 0.3277 0.3655 0.2577 0.3487 0.2617 0.2841 0.3615 -0.2097 0.3355 0.3689 0.2801 0.4434 0.3988 -0.2512 0.4373 0.3715 0.3394 0.2730 0.2993 0.2314 0.2578 0.2753 0.3376 0.2380 0.2291 0.3139 -0.2391 -0.3564 -0.2370 0.2504 0.3100 0.3533 0.2616 0.2915 0.3638 0.3957 -0.2791 0.2897 0.2479 0.4380 -0.2183 0.2514 0.2245 0.3353 0.2656 0.2552 0.2667 0.3109 0.2243 0.2208 -0.2959 0.3532 0.2663 0.2533 -0.2170 0.2766 -0.3340 0.2064 0.2094 -0.2780 0.3294 0.3077 0.2437 -0.3010 -0.2722 -0.2634 0.2739 0.2932 0.2574 0.2083 0.3314 0.2708 0.2893 0.2442 0.2675 0.2254 0.2601 -0.2341 0.2914 0.3545 0.2555 0.2835 0.2826 -0.2907 0.2922 0.4292 0.2480 0.3181 0.2596 0.2368 0.3586 0.3535 -0.2121 0.2677 0.2153 0.2576 0.2745 0.2750 -0.2632 0.2954 0.2597 0.2932 0.2852 0.2312 0.2704 0.1937 0.3039 -0.2003 0.2830 0.3751 0.3143 0.2830 0.4255 0.4563 0.4133 0.2640 0.3002 -0.3203 0.2344 0.2657 -0.2318 -0.2121 0.2255 0.2464 -0.3187 0.2380 0.3018 0.2376 0.3455 -0.2352 0.2595 0.2368 -0.3217 0.2488 -0.2144 -0.2215 -0.2822 0.3211 -0.2303 0.2407 -0.2594 0.3169 0.3760 0.2502 0.3019 0.2972 0.3352 0.2438 0.4071 0.3357 -0.2900 0.3986 0.3056 0.2706 0.3263 0.3204 -0.2426 0.2918 0.2763 0.2372 0.3063 0.2000 0.2638 0.2540 0.2712 -0.2458 0.3749 0.2723 0.2146 0.3521 -0.2348 -0.2260 -0.2623 0.2388 -0.2878 -0.2555 -0.3108 -0.2908 0.3492 -0.2245 -0.2350 -0.2188 0.2659 0.2808 0.2739 0.3315 0.3762 0.2775 -0.2874 -0.2737 0.2623 0.3312 -0.2623 0.2888 0.2642 0.3656 -0.3330 0.3084 -0.2587 0.4257 0.2927 0.2197 -0.2294 -0.3023 0.3093 -0.2395 0.2544 0.2375 0.2196 0.3101 0.4080 0.3258 0.3064 0.3301 0.3503 -0.1649 -0.2391 0.3087 0.2655 0.3012 0.3809 0.2624 0.2371 0.3281 -0.2883 -0.3030 0.4369 0.2244 0.2237 -0.2437 0.2352 -0.2638 0.5147 0.3585 0.2736 -0.2702 0.3529 0.2221 -0.2074 0.2203 0.4924 0.3072 0.2420 0.2916 -0.2257 0.2824 0.3273 -0.2545 0.2786 0.3618 0.2382 0.2847 0.2566 0.3171 0.2034 0.3461 0.2647 0.1524 0.4345 0.4313 0.2753 0.2498 -0.2571 0.3083 0.3010 -0.2937 0.2392 0.2455 0.3266 0.3314 0.2925 0.2135 0.2767 -0.2156 0.4847 0.3016 0.2661" HIT_INDICES="23 73 198 232 274 298 351 396 474 539 561 592 604 635 740 765 834 860 991 993 996 1014 1038 1051 1088 1104 1376 1583 1648 1717 1736 2060 2108 2181 2221 2531 2581 2615 2641 3155 3559 3602 3783 3825 4026 4188 4325 4450 4721 5175 5380 5533 5539 5541 5947 5987 6198 6216 6511 6539 6630 6659 6737 6931 7123 7252 7253 7280 7339 7376 7388 7469 7566 7766 7882 7991 8067 8104 8385 8396 8428 8505 8575 8601 8614 8671 8717 8723 8765 8793 8832 9067 9150 9165 9310 9334 9406" ES_PROFILE="0.0547 0.0918 0.1077 0.1311 0.1517 0.1733 0.1900 0.2061 0.2168 0.2280 0.2433 0.2571 0.2727 0.2858 0.2897 0.3018 0.3084 0.3193 0.3178 0.3301 0.3423 0.3527 0.3622 0.3728 0.3806 0.3905 0.3711 0.3575 0.3589 0.3595 0.3653 0.3372 0.3385 0.3367 0.3384 0.3101 0.3095 0.3106 0.3123 0.2606 0.2198 0.2176 0.2003 0.1978 0.1779 0.1620 0.1485 0.1360 0.1075 0.0593 0.0382 0.0228 0.0232 0.0240 -0.0177 -0.0202 -0.0406 -0.0404 -0.0692 -0.0694 -0.0762 -0.0762 -0.0814 -0.0984 -0.1148 -0.1240 -0.1195 -0.1177 -0.1192 -0.1182 -0.1145 -0.1180 -0.1229 -0.1381 -0.1440 -0.1486 -0.1495 -0.1460 -0.1668 -0.1588 -0.1527 -0.1509 -0.1479 -0.1399 -0.1304 -0.1252 -0.1184 -0.1072 -0.0994 -0.0897 -0.0807 -0.0892 -0.0797 -0.0626 -0.0536 -0.0296 0.0036" RANK_AT_ES="1104.0000" RANK_SCORE_AT_ES="0.1113"/>
  <DTG RANKED_LIST="state2.rnk" TEMPLATE="na_as_pre_ranked" GENESET="gene_sets.gmt#HALLMARK_MITOTIC_SPINDLE" ES="0.5333" NES="1.9045" NP="0.0000" FDR="0.0000" FWER="0.0000" RND_ES="0.2623 -0.1998 0.1919 -0.2227 0.2756 0.3540 0.2409 0.2340 0.2482 0.3124 0.2426 0.3185 0.2063 0.2804 0.2989 0.2500 0.3006 -0.1976 0.4204 -0.2184 0.2413 -0.2588 0.3127 0.2807 -0.2245 0.3686 0.3266 0.2578 0.2389 0.2844 0.2031 0.2354 0.2655 0.2680 0.3666 0.2723 0.2945 -0.2795 -0.2099 0.2170 0.2312 0.2542 0.2808 0.2856 0.3205 0.2131 0.3262 0.2909 0.3102 0.2025 0.2502 0.2761 0.3282 -0.2152 -0.2617 0.2650 0.3094 0.2551 0.2879 0.2972 0.4089 0.2352 -0.2579 0.2295 -0.2071 -0.2080 -0.2312 0.2579 0.2945 -0.2267 0.2640 0.2930 -0.2543 -0.2447 0.2283 0.2277 0.3467 0.2346 0.2629 -0.2402 0.2693 0.3728 0.2360 0.3175 -0.2159 0.2734 0.2211 0.1999 0.2541 -0.2351 0.2013 0.3290 0.2240 0.2439 0.3080 0.3115 0.2434 0.2890 -0.1897 0.3316 0.2897 0.3266 0.2999 0.3200 0.2826 0.3533 0.2974 -0.2844 0.2736 0.2567 -0.1946 0.2609 0.2827 0.3193 -0.2650 0.3262 0.2827 0.2924 0.3321 0.1958 0.2228 0.2372 0.2853 0.2422 0.2571 0.3815 0.3254 0.2178 0.2479 0.3082 0.2570 0.3112 0.2628 0.2277 0.3281 0.2779 0.2783 0.2760 0.2673 -0.1880 0.2453 0.2448 0.2736 0.3187 0.2734 -0.2196 0.3103 0.3253 0.2214 0.3595 0.2772 0.3149 0.2421 0.2514 0.2610 0.2556 0.2476 0.2314 0.3273 0.2242 0.2293 0.2138 0.2700 0.2128 -0.2735 0.3054 0.3264 0.1911 0.2205 -0.2865 0.2853 0.2985 0.2412 0.2189 0.2531 0.2704 0.1942 0.2664 0.2470 -0.2069 0.2742 0.3410 0.2173 0.2941 0.3083 0.2063 0.3293 0.2676 0.3477 0.2848 0.3055 0.3044 -0.2469 0.3540 0.2984 0.2792 0.3209 0.3474 -0.2350 0.2454 0.3710 0.3623 0.3219 0.3230 -0.2650 0.2272 0.2242 -0.2352 0.3402 0.2377 0.2486 0.3402 0.2532 0.2806 0.2187 0.2363 0.2752 0.2994 0.4366 -0.2191 -0.2375 0.3332 -0.2236 -0.2243 0.3745 0.2319 0.2778 0.2842 0.2659 0.3342 0.2498 0.2389 0.4108 0.2725 0.2891 -0.2220 -0.2364 0.2918 -0.2606 0.3024 -0.2292 -0.2107 0.3034 0.2150 0.2990 0.2396 0.2940 -0.2341 0.3054 0.2451 0.2600 0.3031 -0.2630 0.2315 0.2946 0.2744 0.3229 0.2323 0.2579 0.2203 0.2589 0.2739 -0.2110 0.3396 0.2396 0.2735 0.4385 0.2928 0.3038 0.3398 0.2883 0.2747 0.2841 0.2493 0.3110 0.3618 0.3940 0.3215 0.2271 0.3030 0.2142 0.2355 0.2850 0.2360 0.3088 0.2358 0.2190 0.2757 0.2434 0.2744 -0.2861 0.3458 0.2217 -0.2347 0.2344 0.2493 0.2209 0.2251 0.2939 0.2332 0.2768 -0.2999 0.2879 -0.2253 0.4191 -0.2361 0.3063 0.3131 0.2938 0.3495 0.2628 0.3465 0.3191 0.2896 0.2502 0.2992 0.2360 0.2270 0.3474 0.2025 0.2536 0.2883 -0.2406 0.2542 -0.1859 -0.2085 0.2686 0.3344 -0.2093 0.3096 0.3183 0.2836 -0.1995 0.2399 -0.2234 0.2084 0.2448 -0.2115 0.2066 0.2875 0.3286 -0.2785 0.1936 0.2389 -0.2194 0.3483 0.2969 0.1984 0.3116 0.3203 0.2948 0.3544 0.2468 0.3051 -0.2115 0.2373 0.2443 0.2399 -0.2144 -0.2264 0.2827 0.2571 0.2547 0.2843 0.3132 0.3769 0.2523 0.3488 0.1946 0.2042 0.2771 0.2717 0.2993 -0.2246 -0.2664 0.2469 0.2725 0.3651 -0.1873 0.2050 -0.2374 0.2259 0.2753 0.3584 0.2368 0.2382 0.2376 0.2397 0.2269 0.2537 0.2791 0.2862 0.2538 0.3090 0.2961 0.2965 -0.1788 0.3377 -0.2581 0.2169 0.2215 0.2881 0.2426 -0.2384 0.3519 0.2695 0.3129 0.2268 0.2967 0.2657 0.2332 0.2818 0.2546 0.3332 0.2662 0.2072 0.3754 0.2780 0.2750 0.3640 -0.3124 0.2564 0.3618 -0.2326 0.2632 0.3327 -0.2197 0.2266 -0.2568 -0.2301 0.2639 0.3327 0.3887 0.3479 0.2381 0.4092 0.2762 0.2999 0.2558 0.2496 0.2814 0.2532 0.2712 0.2513 0.2691 0.2391 0.2392 0.2664 0.2683 0.2348 -0.2250 0.2407 0.2887 -0.2395 0.2108 -0.2494 0.2849 0.3667 0.2902 0.2220 0.2373 -0.3006 -0.1928 0.2808 -0.2497 0.2442 0.2731 -0.2468 0.2376 0.2778 0.2392 0.2009 0.2243 0.2161 -0.2543 -0.2694 0.3098 0.3255 0.2107 0.2956 0.2783 0.2821 0.2699 -0.2369 -0.2287 0.3556 0.2502 0.3534 0.2222 -0.2347 0.3439 0.2025 0.2545 0.3427 -0.3163 0.2738 -0.2339 0.3442 0.2420 0.3468 0.2539 -0.2353 0.2266 0.2625 0.2788 -0.1813 0.3345 0.1752 0.2130 0.4002 0.2182 0.4056 -0.2112 0.2407 0.3466 0.3321 0.3209 0.2531 0.2436 0.2951 0.2470 0.3263 0.3006 -0.2169 0.2215 0.2440 0.2754 0.2741 0.2509 0.3290 0.2062 0.2708 0.3243 -0.2227 -0.2575 -0.2536 0.2958 0.3451 0.2818 0.2305 0.3288 0.3004 0.2405 0.2245 0.2323 0.2074 0.2806 0.2746 -0.2460 -0.3451 0.2295 0.4226 0.2877 0.2212 0.3399 0.2329 0.2848 0.2610 0.2363 0.2420 0.3254 0.3153 0.2883 -0.2433 0.2513 0.1904 0.2092 -0.2179 -0.2254 0.2912 0.3114 0.3228 0.3850 0.3144 0.2763 0.2284 0.2877 0.2035 0.2712 0.2060 0.2738 0.2743 0.2639 0.2883 0.2328 0.2661 0.2650 0.3021 0.3192 -0.2788 0.3028 0.2503 0.2661 0.2710 0.3178 0.3606 0.2847 0.3954 0.3117 0.3052 0.3445 0.2298 -0.2150 -0.2229 0.2447 0.3346 -0.2345 0.2603 0.1878 0.3051 0.2802 0.2272 0.3204 0.1974 0.2872 -0.2668 -0.2346 0.2183 0.2552 0.3510 -0.2235 0.3294 0.3407 0.2860 -0.2376 -0.2005 0.2562 0.2631 0.3554 0.3768 0.2882 -0.2077 0.2885 0.2907 0.3787 0.3392 0.2859 -0.2541 0.2539 -0.2391 0.3196 -0.1998 0.3266 -0.2324 0.3177 0.3519 0.3987 -0.2499 0.1970 0.1977 0.2313 0.1994 0.3121 0.1966 0.2757 0.2627 0.2810 0.2647 -0.1952 -0.2306 0.2203 0.3252 0.3310 0.2527 0.2686 -0.2355 0.2552 0.2615 -0.2456 0.2767 0.2264 -0.2042 0.3507 0.2834 0.2321 0.2243 0.2973 -0.1851 0.2043 -0.2954 -0.2036 0.3408 0.2431 -0.2042 0.2382 0.2512 -0.2193 -0.2560 -0.2483 0.2687 0.2573 0.2506 -0.2861 0.2897 0.3215 0.2605 0.3172 0.2429 0.3426 0.1999 -0.2457 0.2775 0.2027 0.2319 0.2349 0.3133 0.2122 0.2486 0.2544 0.3025 0.2385 -0.2324 0.3268 0.4145 0.3117 0.2889 0.2548 0.2690 0.2809 0.2399 0.2933 0.3607 -0.2208 0.3500 0.2070 0.2593 -0.2343 0.2957 0.2222 0.2091 0.3586 0.3279 0.2966 0.2000 0.2918 0.2172 0.2568 -0.2473 0.2692 0.3328 0.3036 0.3294 0.2629 0.2769 0.2261 0.2140 0.2217 0.1978 0.2284 0.3017 -0.3072 -0.2471 0.3081 0.2996 0.2791 0.3398 0.2973 0.2183 0.2433 0.3353 0.2477 0.3072 0.3475 0.2807 -0.2169 0.3291 0.2762 0.3012 -0.2268 0.2191 0.3808 0.2862 0.2030 0.2560 0.2724 0.2660 -0.2277 0.3038 0.3102 0.3277 -0.2301 0.3295 0.2643 0.2691 0.2524 0.2151 -0.2349 0.2556 0.2317 -0.2071 0.2357 0.3049 0.3287 0.2149 -0.3293 -0.2430 0.2675 -0.2098 0.3731 -0.2293 0.3150 -0.2620 0.2546 0.3058 0.3669 0.3189 0.2531 0.2997 0.3113 0.2040 0.2793 0.2891 0.2923 0.2681 0.2776 -0.2661 -0.2564 0.2659 -0.2209 0.2611 -0.2430 0.2674 0.2985 -0.2400 0.3486 0.3414 0.3111 -0.2387 0.3140 -0.1917 0.3197 0.3008 0.2311 0.1968 0.3627 0.3263 0.2682 0.3436 0.3234 0.3288 0.2747 0.3573 0.2383 0.2365 0.2520 -0.2568 -0.2155 0.2664 -0.2361 -0.2153 0.2938 0.2819 -0.2723 0.3130 -0.2109 0.3113 0.3028 0.3237 -0.2634 0.2429 0.2484 0.2412 0.2512 0.2891 0.3541 0.2188 0.2303 -0.2483 0.3345 0.3058 0.2789 0.2473 0.2311 0.2910 0.3513 0.2423 0.2883 0.2847 0.3485 -0.2179 0.2690 0.2774 0.2585 0.2242 0.2445 0.3243 0.2800 -0.2341 0.3525 0.2495 0.2665 0.2129 0.3440 0.2625 0.2660 0.3253 0.2126 0.2365 0.3810 0.2745 0.3243 -0.2427 0.2226 0.3372 0.2251 0.3470 -0.2257 0.2045 0.3287 0.2734 0.2411 0.2375 0.3116 0.3006 0.3794 0.2935 0.2748 0.3052 0.2494 0.2171 0.2548 0.3031 0.2510 -0.2155 0.2738 0.3088 0.2564 -0.2189 -0.1855 -0.2134 0.2931 0.3088 0.2754 0.2215 0.2339 0.2656 0.3426 0.2042 0.3653 0.2443 0.2082 -0.2839 0.2855 -0.1933 0.2923 0.3665 0.3106 0.3380 0.2811 -0.2861 0.3177 0.2537 0.2453 0.2755 0.2687 0.2702 0.3395 0.2692 0.2809 0.2265 0.2956 0.3625 0.2868 0.2435 -0.2063 0.2899 0.3611 0.3071 -0.2343 0.3226 -0.2065 0.2813 0.2372 0.2193 0.3548 0.3344 0.3349 0.3033 0.2513 0.2956 0.3161 0.2270 0.2570 0.2392 0.3456 0.3514 -0.2118 0.2572 0.3559 -0.2587 0.2528 0.2120 0.2792 0.2906 0.2605 0.3022 0.3585 0.3060 0.3439 0.2797" HIT_INDICES="15 18 29 34 42 47 61 67 69 84 86 105 111 115 117 129 154 171 190 197 208 249 252 263 333 335 364 371 375 423 427 511 514 531 546 569 596 604 630 655 659 805 811 831 844 861 890 912 1192 1200 1207 1228 1253 1319 1441 1597 1611 1625 1711 1729 1773 1833 1880 2125 2253 2283 2286 2298 2300 2313 2359 2440 2492 2615 2741 2773 2818 2838 2850 2919 2952 3034 3039 3079 3120 3132 3234 3241 3328 3539 3623 3656 3707 3838 3984 4018 4035 4126 4350 4429 4604 4715 4839 4895 5135 5326 5335 5383 5510 5595 5615 5691 5711 5777 5782 5869 5935 5952 5984 6043 6092 6113 6190 6421 6489 6503 6551 6628 6639 6711 6745 6766 6831 6923 6948 6960 7063 7098 7156 7160 7168 7174 7216 7361 7395 7422 7535 7576 7579 7591 7653 7663 7746 7942 7967 7992 8072 8108 8114 8122 8124 8189 8352 8358 8414 8416 8431 8476 8542 8661 8778 8824 8857 8872 8907 8923 8978 8995 9111 9231 9238 9405 9422" ES_PROFILE="0.0265 0.0534 0.0774 0.1014 0.1237 0.1460 0.1655 0.1847 0.2043 0.2213 0.2397 0.2552 0.2716 0.2880 0.3044 0.3190 0.3308 0.3431 0.3547 0.3673 0.3794 0.3870 0.3986 0.4091 0.4122 0.4225 0.4295 0.4388 0.4484 0.4525 0.4613 0.4607 0.4689 0.4755 0.4821 0.4877 0.4926 0.4995 0.5043 0.5090 0.5160 0.5068 0.5128 0.5171 0.5220 0.5265 0.5296 0.5333 0.5081 0.5122 0.5165 0.5192 0.5214 0.5189 0.5101 0.4972 0.4996 0.5020 0.4964 0.4982 0.4970 0.4940 0.4922 0.4687 0.4576 0.4570 0.4594 0.4607 0.4632 0.4644 0.4619 0.4556 0.4524 0.4413 0.4297 0.4282 0.4253 0.4250 0.4256 0.4199 0.4181 0.4110 0.4121 0.4094 0.4065 0.4068 0.3973 0.3980 0.3900 0.3684 0.3604 0.3580 0.3535 0.3403 0.3254 0.3226 0.3216 0.3125 0.2888 0.2808 0.2623 0.2506 0.2374 0.2315 0.2058 0.1855 0.1849 0.1801 0.1669 0.1583 0.1568 0.1492 0.1477 0.1413 0.1414 0.1328 0.1265 0.1255 0.1230 0.1175 0.1132 0.1119 0.1046 0.0809 0.0748 0.0746 0.0708 0.0639 0.0641 0.0579 0.0557 0.0550 0.0496 0.0414 0.0405 0.0410 0.0317 0.0299 0.0257 0.0273 0.0285 0.0299 0.0274 0.0141 0.0127 0.0122 0.0025 0.0006 0.0029 0.0042 0.0002 0.0018 -0.0043 -0.0223 -0.0218 -0.0212 -0.0265 -0.0269 -0.0240 -0.0214 -0.0180 -0.0213 -0.0348 -0.0313 -0.0330 -0.0289 -0.0261 -0.0264 -0.0287 -0.0364 -0.0433 -0.0423 -0.0396 -0.0348 -0.0321 -0.0272 -0.0262 -0.0209 -0.0254 -0.0286 -0.0196 -0.0192 0.0019" RANK_AT_ES="912.0000" RANK_SCORE_AT_ES="0.1265"/>
  <DTG RANKED_LIST="state2.rnk" TEMPLATE="na_as_pre_ranked" GENESET="gene_sets.gmt#HALLMARK_SPERMATOGENESIS" ES="0.6444" NES="1.9936" NP="0.0000" FDR="0.0000" FWER="0.0000" RND_ES="-0.3037 -0.3611 0.2765 -0.2838 -0.2510 0.2284 0.3090 -0.4519 0.2996 -0.3488 0.2867 0.2370 0.2634 -0.2666 0.3719 0.2928 0.3711 0.3519 0.2145 -0.2606 0.2710 0.3781 0.3856 0.2420 0.2391 -0.3540 0.4792 0.2049 -0.2094 -0.2990 -0.2462 0.2924 0.4103 0.2588 0.3457 0.4384 -0.2614 0.2837 -0.3816 0.3012 -0.2966 0.2174 0.4151 -0.2665 -0.3508 0.4908 0.3948 -0.2687 0.3380 0.2897 -0.3035 -0.3278 -0.3219 -0.2191 0.4004 0.3393 -0.4010 0.4156 -0.1979 0.3473 0.3655 0.3809 0.2557 0.4185 0.2784 0.3267 0.3325 0.3594 -0.3182 0.4382 -0.2972 0.3136 0.3815 -0.3001 0.4497 0.3887 0.3175 0.3599 0.2809 0.2472 0.3689 0.2598 0.2394 -0.3539 0.3223 0.2856 0.3367 -0.5008 0.3966 -0.2624 0.3891 0.2732 -0.3368 0.4717 0.3773 -0.3734 0.2814 0.2700 0.2102 -0.2323 0.4457 0.3171 0.4245 -0.1905 0.2739 -0.2550 -0.2444 0.2561 -0.2773 -0.1440 0.3912 0.3809 0.3704 0.3132 0.4242 0.3650 0.3297 0.1783 0.1878 0.2413 0.2934 0.2962 0.2116 0.4908 0.3226 0.3907 0.2468 0.3304 0.2716 -0.2883 -0.2127 0.2934 -0.1817 0.2817 0.3118 -0.2349 0.4825 0.1644 0.4374 0.3593 -0.2803 0.3396 0.3297 -0.3066 0.2017 0.2779 0.3387 0.3337 0.3226 -0.4118 0.3504 -0.2324 0.2693 0.3277 0.3696 0.3049 0.3108 0.3524 -0.2348 0.3465 0.3109 -0.2755 0.2740 0.2911 0.2851 0.3827 0.2462 0.3453 -0.3511 0.2891 -0.2335 -0.2649 -0.2921 0.3412 -0.3271 -0.3004 -0.2922 0.3022 0.2064 0.2275 0.2202 0.3637 -0.2481 0.3989 0.2903 0.2201 -0.2676 -0.3260 0.4639 0.2519 0.3302 0.2643 0.3960 0.3417 0.2887 0.3630 0.2675 0.3034 0.4233 -0.3878 0.2817 -0.2561 0.3818 0.2908 -0.3391 0.3040 0.4792 0.3900 0.4549 -0.2713 0.3412 -0.2980 0.2658 0.3533 0.3790 0.5200 0.1694 0.2205 0.4141 -0.2270 -0.3225 0.3718 -0.2639 0.3014 0.3291 0.2904 0.3159 0.2897 0.2763 -0.2477 -0.2310 0.3181 0.2812 -0.2806 -0.1863 -0.3765 0.2557 -0.2435 0.2803 0.3680 -0.2588 0.4623 0.4484 0.2700 0.2433 -0.2411 0.3497 0.2253 0.3043 0.2673 0.2564 0.3150 0.3112 0.3393 -0.2664 0.2842 -0.2587 0.4280 0.2317 -0.4074 -0.2652 -0.4689 -0.3040 -0.2644 0.2988 -0.2803 -0.2641 0.4082 0.2593 0.2839 0.3639 0.4343 0.3097 -0.2446 0.2859 0.3089 0.3800 0.3390 0.4422 0.3725 0.4644 -0.2921 -0.3207 -0.2782 -0.2688 0.3324 0.2182 0.2406 0.4379 0.3601 -0.3774 0.2887 -0.1838 0.4358 0.2446 -0.3035 0.3604 0.2399 -0.2606 0.4720 0.3347 0.3892 0.2817 0.3812 -0.3181 0.2648 0.2581 -0.2025 0.4586 0.2897 0.2457 0.3210 0.4087 0.3149 0.2320 -0.3613 -0.2548 -0.3144 0.2930 0.3305 -0.2572 0.3713 0.2646 0.2802 -0.2708 -0.3516 -0.1843 0.3192 0.3312 0.4382 0.3468 -0.3432 -0.2304 0.3501 0.4595 -0.4541 0.3855 0.2798 -0.3043 0.3287 0.2516 0.3278 0.2546 0.2761 0.2326 0.2917 0.2861 0.3488 -0.2519 0.2677 -0.3123 0.3267 -0.3897 0.4268 0.2623 0.2565 0.2344 0.3201 0.3899 0.2924 0.3157 0.4011 0.3160 -0.2924 0.4498 0.3780 0.2681 0.3207 0.2286 -0.3268 0.3153 -0.4283 -0.1948 0.2299 0.2773 0.2283 0.2573 0.3686 0.2465 0.3939 0.3477 -0.2562 0.2404 0.3837 0.3053 -0.3737 0.2178 0.2561 0.2437 0.3411 -0.2615 0.4121 -0.2609 -0.2544 0.2531 0.4352 -0.4124 0.2643 -0.2810 0.3203 0.3291 0.3138 0.3847 0.2624 0.2888 -0.2060 0.3474 -0.2175 0.5120 -0.2965 -0.2770 -0.2279 -0.2250 0.2646 0.3282 0.2287 -0.2533 -0.2173 -0.2859 0.3172 0.2954 0.2609 0.2588 0.2902 0.4467 0.3369 0.3357 0.3396 -0.2178 0.5069 -0.2716 0.2675 0.3852 0.2349 0.3271 0.2154 0.3264 -0.3430 0.3493 -0.2390 0.2716 -0.2986 -0.2224 -0.3225 0.4540 -0.2878 -0.2372 0.3909 -0.2815 0.4230 0.3936 0.1939 0.3320 -0.3982 0.2823 -0.2507 0.4054 0.3454 -0.3228 0.4764 0.2505 0.2567 0.3282 -0.2778 0.3958 0.2657 0.3798 -0.2449 -0.2413 0.3776 0.2341 0.3659 0.2618 0.3254 0.2125 0.2252 0.3702 0.2855 0.2912 0.2767 0.3188 -0.2983 0.3118 0.4043 0.4276 0.3490 -0.2284 0.3086 -0.2581 -0.2769 -0.2960 -0.3450 0.2787 0.5304 -0.2169 0.3308 0.2875 0.3980 -0.2141 0.2963 0.3536 0.2341 0.3783 -0.2617 0.2895 0.2447 -0.2223 0.3195 -0.2679 0.3743 0.2700 0.3484 0.3310 -0.2876 0.2658 -0.2766 0.2903 0.1976 0.2876 0.3219 0.3483 0.2113 0.2904 0.5097 0.3837 -0.2907 0.2818 0.3089 -0.2455 -0.2578 -0.4067 0.3213 -0.3043 0.2607 -0.3433 0.2707 0.2677 0.2935 0.2682 0.2665 0.3454 0.3621 -0.3965 0.4990 -0.3137 0.2226 0.2363 -0.2553 -0.3485 0.3400 -0.3947 0.2978 0.2675 0.2986 -0.2342 0.2962 0.4028 0.3149 -0.2574 0.3151 0.3619 0.2374 -0.2581 0.3094 0.2849 0.2574 0.3039 0.2778 -0.2959 0.3077 -0.3008 0.3501 0.3908 0.3882 0.2416 0.3877 0.2762 -0.2961 0.3280 0.3141 0.2548 0.4140 0.3739 -0.2782 0.3700 0.2858 -0.2134 0.2824 0.4181 0.2281 0.3250 0.3454 0.2934 0.4414 0.2938 0.2642 -0.3142 -0.2659 0.4000 0.2066 0.4892 0.3099 0.2392 0.2739 -0.2972 0.3151 0.2977 -0.3113 0.3817 -0.2283 0.4179 0.2719 0.2897 0.2854 0.4326 -0.2868 -0.2002 -0.2092 0.3160 0.3587 0.3755 0.3635 0.4110 0.2717 0.3426 0.3270 -0.2452 0.2830 0.2121 0.3090 0.3821 0.2680 0.4019 0.2869 -0.2178 0.2070 0.4066 0.3170 0.2828 0.2468 -0.2679 -0.3843 0.1930 0.4550 0.2861 0.3893 0.3845 0.2616 0.2738 0.3306 -0.2534 0.3451 -0.2791 -0.2790 -0.2823 -0.3918 0.3191 0.4998 0.3179 -0.2549 -0.2344 0.3334 -0.3075 0.2278 0.3398 0.2689 0.3077 0.3131 0.3578 -0.2113 0.4036 0.2305 0.2178 -0.3311 -0.3600 -0.2569 0.2268 0.3111 0.3275 0.2062 0.2811 0.2971 0.2346 -0.3424 -0.1552 0.5008 -0.2935 -0.2589 -0.2695 0.3094 0.4328 -0.2375 -0.2226 0.4085 0.3115 0.3551 0.4926 0.2766 0.1770 0.3097 0.3359 0.3197 -0.3025 0.3132 -0.3390 0.3524 0.2939 -0.2495 -0.2584 0.4177 -0.3587 0.4257 -0.2890 -0.3064 -0.2468 -0.4393 -0.2283 -0.2978 0.4842 -0.2520 0.2483 0.3321 0.2347 0.3105 0.2411 0.3594 0.3570 0.2679 0.3716 -0.3227 0.3973 0.3726 -0.2694 -0.3582 0.2797 -0.2281 0.3013 0.3025 0.2695 0.5444 -0.2080 0.4090 -0.3186 0.2841 0.3322 0.3387 -0.3171 0.2824 0.3116 0.2673 0.2299 0.4537 0.3411 0.3257 0.3237 0.3157 -0.2935 0.2816 0.2813 0.4624 0.3629 0.2887 -0.3616 0.2960 0.2920 0.4322 0.3527 0.4346 0.3156 -0.2812 0.3242 0.4295 0.3550 -0.2268 0.4433 0.3596 -0.3371 0.3466 0.2689 -0.3371 -0.2615 0.3022 0.3936 0.3171 0.4087 0.2621 -0.3454 -0.3701 -0.2665 -0.2332 0.3092 0.2972 0.3495 0.3834 0.3249 0.2001 0.2539 0.2479 0.2855 0.2249 0.3133 -0.2154 0.3127 0.4471 0.3927 0.2944 0.3532 0.3200 -0.2403 0.2305 0.4554 -0.2364 0.2707 -0.2209 -0.3549 0.2483 -0.4222 0.2926 0.4389 0.1660 -0.3408 -0.2833 0.3715 -0.2651 0.2313 0.3333 0.3804 0.2988 0.4395 0.3420 0.2627 0.3989 -0.3818 -0.2751 0.2852 0.2368 0.2582 0.3241 0.2819 0.4162 0.2886 0.4301 0.3645 -0.2541 0.2293 0.3120 -0.1966 -0.3417 0.2500 0.3092 0.4218 0.3413 -0.2151 -0.3471 0.2379 0.3777 0.3913 0.3016 -0.2863 0.2696 0.2970 0.3232 0.3440 0.3673 0.2478 0.3592 0.3672 0.3082 0.4259 0.3925 0.2098 0.2094 0.3557 -0.2378 -0.2448 0.4327 0.2758 0.3235 0.2651 0.2647 0.1661 0.2484 0.3821 0.3826 0.4745 0.3314 0.2299 0.3973 0.2932 0.2103 0.3819 -0.2850 0.2630 0.4294 -0.2617 0.3333 -0.2565 0.2730 -0.2793 -0.3162 0.2715 0.4196 -0.2770 0.3361 -0.2302 0.3590 -0.2841 0.3261 0.2357 -0.2430 -0.2382 0.2401 0.3201 0.3762 -0.2407 0.3222 -0.3636 0.3463 0.2521 0.4403 0.2861 0.3530 -0.2320 -0.4079 -0.2722 0.3295 -0.2242 0.3179 -0.2558 0.3099 -0.2372 0.2767 0.2668 -0.2328 0.2207 0.2921 0.2693 0.3204 0.1850 0.3408 0.2390 -0.2463 0.3924 0.2706 0.2921 -0.2592 -0.2534 0.2887 0.4630 -0.1928 0.4631 0.2529 0.2552 -0.2920 -0.2346 -0.2973 -0.2266 -0.2850 -0.3494 0.3319 0.2646 0.1961 0.4288 -0.2024 0.4040 -0.3829 -0.2776 0.3795 0.3207 0.2980 0.3193 0.3143 0.2631 -0.3590 0.2752 -0.2458 0.4152 0.3357 0.4854 0.3682 -0.4397 -0.2201 0.3020 0.2434 0.3001 -0.3500 0.3449 -0.2582 0.3341 0.3646 0.2597 0.2823 0.2919 0.3202 -0.2219 -0.2945 0.4217 0.3249 -0.2475 0.3619" HIT_INDICES="18 41 70 97 126 190 252 323 335 336 375 428 528 653 668 805 831 886 954 2249 2459 2510 2541 2639 2754 2804 2892 3423 3483 3546 3826 4032 4275 4419 4431 4749 4807 4833 4881 4954 5396 5644 5666 5744 5797 5846 6125 6351 6872 7296 7452 8050 8328 8782 8839 8854 8979 9321" ES_PROFILE="0.0871 0.1608 0.2221 0.2773 0.3267 0.3642 0.3965 0.4237 0.4568 0.4910 0.5193 0.5437 0.5603 0.5712 0.5935 0.6002 0.6183 0.6325 0.6444 0.5150 0.5003 0.5023 0.5062 0.5026 0.4966 0.4974 0.4938 0.4412 0.4387 0.4356 0.4087 0.3892 0.3650 0.3511 0.3512 0.3180 0.3123 0.3100 0.3052 0.2976 0.2516 0.2269 0.2264 0.2201 0.2166 0.2136 0.1868 0.1663 0.1161 0.0779 0.0689 0.0159 -0.0006 -0.0304 -0.0168 0.0017 0.0109 0.0127" RANK_AT_ES="954.0000" RANK_SCORE_AT_ES="0.1231"/>
  <DTG RANKED_LIST="state2.rnk" TEMPLATE="na_as_pre_ranked" GENESET="gene_sets.gmt#HALLMARK_MYC_TARGETS_V2" ES="0.6710" NES="2.0182" NP="0.0000" FDR="0.0000" FWER="0.0000" RND_ES="-0.3885 0.3167 -0.2388 0.3494 0.5197 0.3915 0.4057 -0.2186 -0.2461 0.3128 0.4298 0.2812 -0.2765 -0.2793 0.2915 0.4072 0.4521 0.4824 0.2463 0.2682 -0.3170 0.4087 0.2504 0.2648 0.2785 0.3180 -0.2051 0.4134 -0.3431 -0.3568 -0.2125 0.4119 0.2806 0.4174 -0.3672 0.2725 -0.3251 -0.2592 0.3367 0.3024 0.3589 -0.2984 -0.2654 0.5905 0.2972 0.3381 -0.3759 0.2368 -0.3383 0.5130 -0.2312 -0.3133 0.3029 0.2875 0.4179 0.4553 -0.3482 -0.4199 0.4213 0.2702 0.3729 0.3959 0.3937 0.2405 0.3657 0.3143 -0.2749 0.3920 0.4507 0.2975 -0.3315 0.3544 -0.2044 0.2730 0.2858 0.3363 -0.2243 0.4174 0.4978 0.4176 0.2776 0.2500 0.2642 0.4322 0.3189 0.2968 0.3350 0.2992 0.3589 0.4960 -0.2352 0.1834 0.2836 0.2830 0.3298 0.4306 -0.2575 0.2793 0.2695 0.2555 -0.3013 -0.2650 0.3242 0.2780 0.2063 0.4089 0.3195 0.2714 0.3752 -0.2013 0.3059 -0.3548 -0.2218 0.4885 -0.2357 0.4091 -0.2595 0.2243 0.4009 0.3477 -0.3541 0.2946 0.3727 0.2958 -0.2114 -0.2925 0.4083 0.2877 -0.3341 0.3542 -0.3372 0.2583 -0.3620 0.3894 0.3486 0.5235 -0.3464 0.3277 0.4052 -0.2261 0.5039 0.2516 0.2762 0.2868 -0.3569 0.3429 0.3216 0.3594 0.4035 -0.2444 0.2280 0.3615 0.2511 0.3030 0.4028 0.2799 0.3405 0.4445 -0.2828 0.4349 -0.2888 0.2655 -0.3217 0.3232 0.1853 0.3297 0.3656 0.3814 -0.2290 0.2710 -0.2741 0.3367 0.4060 0.2846 0.3398 0.2752 0.4088 -0.4151 0.2377 -0.3757 0.3056 0.2709 0.4476 -0.3176 -0.3409 0.5308 0.2636 0.4116 -0.1856 0.2089 -0.2649 -0.3435 0.2141 0.2175 -0.2727 0.4069 0.2933 0.2008 -0.3329 0.3321 -0.2117 -0.1844 0.3788 -0.2830 0.2285 0.3357 0.3186 -0.2294 0.4155 0.3384 0.2697 -0.2944 -0.2395 0.2924 -0.2906 0.3713 0.3341 0.3102 -0.2701 -0.4498 0.3920 0.3189 0.4528 0.3860 -0.3071 0.4813 0.4354 0.4135 0.3966 0.2083 0.2297 0.2781 0.3665 0.3014 -0.2457 -0.2874 0.2741 0.2348 -0.3259 -0.2395 -0.2469 0.3398 0.3670 0.4783 -0.3063 0.3658 0.3515 0.2750 -0.2685 0.2602 0.2927 0.2618 0.2573 0.2292 0.2788 -0.2433 0.2148 -0.3232 -0.3837 0.2834 0.2703 0.2422 -0.3981 0.3461 0.2721 0.2589 0.2500 -0.2996 0.2602 0.4991 0.3636 -0.2538 -0.3066 -0.2481 0.2399 0.2835 0.2889 0.2479 0.3204 0.3891 0.4571 0.3997 -0.2795 0.3320 -0.2804 -0.3057 0.4572 0.2601 -0.4482 0.4101 0.3763 0.3993 0.3716 0.3798 0.4030 0.3470 0.2494 -0.2587 0.3679 0.4251 0.3099 0.2050 0.4110 0.1833 0.2332 -0.2842 0.2906 0.3585 -0.2741 -0.3637 -0.3526 0.3848 0.3241 0.2610 0.3662 0.4136 0.4253 0.2582 0.2746 0.3413 -0.3209 -0.3351 0.5073 0.3071 -0.4495 -0.1984 0.2699 0.2514 0.2988 -0.2579 -0.2171 -0.3700 0.1841 0.3411 0.4285 -0.3595 -0.2615 -0.3356 -0.2508 0.2499 -0.2101 -0.2503 -0.2946 -0.3959 0.2297 0.2574 0.2898 -0.2415 -0.3056 -0.2876 0.2510 0.3501 0.2575 0.2417 0.2589 -0.2717 0.2816 -0.2339 -0.2925 0.2960 0.3307 0.3041 0.4467 0.3851 -0.2485 0.3865 -0.3012 0.2655 0.2709 0.2604 0.3391 -0.3289 0.3985 0.2353 -0.2333 0.2440 0.3583 0.2214 0.3630 -0.2633 -0.1992 -0.2830 0.3312 0.2543 0.2775 -0.4613 0.3290 0.3809 0.3605 0.3854 -0.2453 0.3280 -0.3222 -0.3640 0.2760 -0.2325 0.2764 0.2678 0.4032 0.2457 0.2144 0.1835 0.4663 0.2943 0.2890 0.2672 0.3113 0.3577 0.2318 0.4448 0.2783 -0.2575 0.2457 -0.2720 0.3071 0.3164 0.3736 0.2461 0.4182 0.3422 -0.2327 0.4541 0.2403 0.3505 -0.2078 0.4122 0.3733 0.2368 0.2983 -0.2431 0.3335 -0.2088 -0.2669 0.2782 -0.3059 0.3065 0.2317 0.2903 0.2205 0.3032 0.4587 -0.2333 -0.3634 0.2406 0.2299 -0.4246 0.2809 0.3109 0.4586 -0.4134 0.2523 0.2699 -0.2413 0.3167 0.3579 0.3483 0.5899 0.3509 0.2246 0.2919 0.2279 0.3940 -0.2130 0.2798 -0.2785 0.3728 -0.2192 0.2757 0.2711 0.2875 0.3488 0.2588 0.3372 -0.3585 0.2880 0.3997 -0.3195 0.3466 0.3277 0.3542 -0.3586 0.2611 0.3963 -0.3440 -0.3142 0.2806 0.4672 0.2174 -0.2862 0.2584 0.2958 0.3868 0.4189 0.3126 0.2306 0.3495 -0.2729 0.2153 0.3777 0.2514 0.3715 0.4329 0.3719 0.2071 -0.2482 0.4209 0.4110 -0.2320 0.2358 0.4933 0.3109 -0.3962 0.4980 -0.2346 0.2764 0.2516 -0.2942 0.4103 0.3377 0.4424 -0.2645 0.4209 -0.3295 0.3591 0.2741 0.5099 -0.2620 0.2378 0.3595 0.3151 -0.3657 0.2623 0.3454 -0.3424 0.4567 0.3219 0.2486 -0.1890 0.3675 0.3278 0.3266 0.2398 0.3955 0.2848 0.2954 0.2762 0.3156 0.1959 0.4056 -0.2417 0.2680 -0.2754 0.1798 -0.3330 -0.2964 -0.2520 0.3156 -0.3107 0.3049 0.2191 0.3642 -0.2740 -0.2554 0.2816 -0.2956 0.3925 0.3347 0.3576 0.4908 0.4200 0.4739 0.2259 -0.3195 0.2624 0.2827 -0.2713 0.3016 0.4685 0.2949 0.4212 0.1907 0.2155 0.3704 0.3677 0.3453 0.2631 0.3817 -0.2502 -0.2254 -0.2627 0.4360 0.3655 0.2649 0.2991 0.2727 0.2792 0.2231 0.3236 0.4483 0.3483 0.3380 0.3458 0.3047 -0.2894 0.2884 -0.2988 0.4827 0.2311 0.3910 0.2454 -0.2660 0.2499 -0.3052 0.2443 -0.3173 0.2819 -0.2902 -0.2905 0.2300 0.3149 -0.2505 -0.2380 0.3567 -0.2696 -0.2628 -0.2881 0.4128 0.4156 0.4656 -0.3722 0.2091 0.3751 0.2397 -0.2196 0.4003 -0.3095 0.4246 -0.2630 0.4207 -0.2355 0.2355 0.3976 0.4177 -0.2374 -0.1852 0.3628 0.2417 0.2406 -0.2879 0.4235 0.4028 -0.2599 0.2581 0.2466 0.4412 0.2471 0.3007 0.4554 -0.4454 -0.2600 0.2515 0.3676 -0.2067 0.3603 0.5003 0.3055 -0.2862 0.3862 -0.3314 -0.3948 0.3365 0.2638 0.2941 0.2697 -0.3080 0.3815 -0.1849 0.2947 0.1944 0.3744 0.3731 -0.3197 -0.3411 0.2944 0.4887 0.4096 0.2785 -0.2663 0.2902 -0.2354 0.3128 -0.4489 -0.2620 0.3262 0.2964 0.3083 0.3710 0.4554 0.2911 0.4474 -0.4177 0.3937 0.2855 0.4443 0.2638 -0.4347 0.4767 0.3412 -0.4092 -0.3808 -0.1849 0.2034 0.3264 0.3558 -0.2440 0.4414 -0.2257 -0.2285 0.2635 0.4364 0.5748 0.2829 -0.2496 -0.2527 0.1932 0.3893 0.3555 -0.2524 -0.2797 0.2408 -0.2722 -0.1989 0.2997 0.2802 0.2973 -0.3093 -0.2169 -0.3094 -0.1669 0.3013 -0.2013 -0.2459 0.3093 0.2417 0.2204 0.2797 0.2624 -0.1942 -0.3033 0.3225 0.4484 0.3505 -0.3117 0.2882 -0.1939 0.4116 0.3924 0.3778 -0.3005 0.3111 0.2760 0.3832 0.2356 0.2801 -0.2664 0.2945 0.2882 0.2328 0.3814 0.3588 0.4221 0.3810 -0.3790 0.4672 0.4056 0.3189 0.2224 0.2178 0.3514 0.3374 -0.2489 0.3143 0.3609 -0.3456 0.3109 0.3778 0.3263 0.5540 -0.4336 0.3645 0.3676 -0.2869 0.2932 -0.2553 -0.3122 0.3194 0.3207 0.3322 0.3724 0.3120 0.3146 0.4581 -0.2734 0.2858 -0.2467 0.2764 -0.2899 -0.3422 -0.2789 0.3667 0.2819 -0.3046 0.2193 0.2953 0.2347 0.4019 0.2815 0.3680 0.3105 0.2635 0.3482 -0.2599 0.4185 -0.2469 -0.2563 0.3530 -0.2467 -0.2783 0.2886 -0.2046 0.3418 0.2979 -0.3093 -0.3590 -0.4822 0.3613 -0.2839 0.2928 0.3099 0.3268 0.3194 0.2065 0.3029 -0.4181 -0.2676 0.2394 -0.3295 0.2668 0.3354 -0.3297 0.3607 0.2878 0.2441 0.3508 0.3548 0.2355 -0.2286 0.2085 0.3794 -0.2823 -0.2662 -0.3122 0.3987 0.5281 0.4491 -0.2343 -0.2381 -0.4296 0.4912 -0.2991 0.3271 0.4035 0.4057 0.4115 0.3861 -0.3068 0.5442 0.3662 -0.2343 -0.3409 0.4013 0.3001 -0.2499 0.4032 0.3020 0.3008 -0.2970 0.3402 0.3172 0.3591 0.4858 0.3762 0.3911 -0.2059 -0.1890 0.4101 -0.2685 0.3932 0.3218 -0.3114 0.3528 0.3767 -0.3296 0.2113 0.2501 0.4623 -0.2862 -0.1924 0.4369 0.2959 0.2988 0.3006 0.3542 -0.2563 0.5008 0.3250 -0.2635 0.2319 0.3855 -0.2642 0.3433 0.3354 0.3088 0.3602 -0.2449 0.2817 0.3630 -0.3293 0.2674 0.3213 0.2923 0.4018 0.2674 0.3260 0.2905 0.3834 0.3164 0.3548 0.4353 0.2695 0.3467 0.3050 0.3349 0.2909 0.3377 0.3240 0.2719 -0.2250 0.3731 0.5390 0.5101 0.2611 -0.3400 0.3575 -0.3651 0.2903 0.2258 0.4687 -0.2287 0.4715 0.3058 0.4314 0.2681 0.2324 0.3263 0.3676 0.2527 -0.2327 0.2565 0.3146 0.3359 0.3002 0.1725 0.3175 0.2976 -0.2865 0.2247 0.5165 -0.2602 0.4349 -0.2791 0.2142 0.3582 -0.2542 0.3107 0.3557 -0.3155 0.4001 0.4188 0.3393 -0.2907 -0.4146 0.4076 -0.2598 0.2958 0.2998 0.4331 0.3779 0.2604 0.4345" HIT_INDICES="79 83 131 137 152 172 176 211 331 351 364 396 398 802 864 986 1084 1104 1160 1217 1376 1574 1583 1806 1858 2087 2208 2383 2398 2407 2556 2698 2757 2768 2793 2797 2874 2947 3020 3056 3804 3842 3961 4015 4703 4769 5129 5319 5662 5826 6342" ES_PROFILE="0.0616 0.1305 0.1840 0.2414 0.2939 0.3439 0.3953 0.4402 0.4666 0.5026 0.5388 0.5709 0.6060 0.5872 0.6038 0.6122 0.6216 0.6391 0.6520 0.6642 0.6638 0.6574 0.6710 0.6600 0.6669 0.6534 0.6506 0.6411 0.6485 0.6566 0.6489 0.6412 0.6420 0.6480 0.6523 0.6588 0.6572 0.6557 0.6539 0.6559 0.5797 0.5789 0.5692 0.5662 0.4937 0.4874 0.4495 0.4303 0.3958 0.3808 0.3299" RANK_AT_ES="1583.0000" RANK_SCORE_AT_ES="0.0823"/>
  <DTG RANKED_LIST="state2.rnk" TEMPLATE="na_as_pre_ranked" GENESET="gene_sets.gmt#HALLMARK_OXIDATIVE_PHOSPHORYLATION" ES="0.5929" NES="2.1086" NP="0.0000" FDR="0.0000" FWER="0.0000" RND_ES="0.3624 0.2750 0.2746 0.2610 0.3164 0.2239 0.3094 0.2596 0.3428 0.2597 0.3051 0.2778 0.2929 0.3541 0.2823 0.2350 0.3133 -0.2174 0.2737 -0.2088 0.2556 0.3643 -0.2633 0.3426 0.2221 0.3411 0.2738 0.2636 0.2654 0.2664 0.2646 0.2132 0.2337 0.2449 0.2359 0.2561 0.2794 0.2806 0.3313 0.2785 -0.2200 0.1920 0.2582 0.3727 0.1966 -0.2053 0.2529 0.2969 0.2152 0.2738 0.2683 -0.2356 0.2425 -0.2555 0.2297 0.2294 0.3182 0.2765 0.2947 0.3733 -0.2032 -0.2424 0.2582 0.2289 0.2971 0.2107 0.2430 0.2944 0.2246 -0.2324 0.3069 0.2659 0.2662 -0.2197 0.3053 0.3108 0.2274 0.1845 0.2891 0.2282 -0.2758 0.2507 0.2449 -0.1955 0.2885 0.2495 -0.1998 0.2995 0.2377 0.3003 0.2734 -0.2259 0.2886 0.2642 0.2957 0.3303 0.2234 0.2858 0.2571 0.2420 0.3252 -0.2063 0.2832 -0.1939 0.2588 0.2895 0.3073 0.3005 0.3105 0.3014 0.2808 0.2673 0.2524 0.2332 0.2803 0.2870 -0.2429 0.2139 0.2928 0.2106 0.2631 0.2079 0.3200 0.3153 0.3333 0.3411 0.2585 0.3478 0.2482 0.2465 0.2148 0.3234 -0.2483 0.3693 0.2517 0.3069 0.2598 0.2904 0.2048 0.3386 0.2275 -0.2006 0.2458 0.2825 0.2405 -0.1916 0.2818 0.2293 0.2452 0.3157 -0.1908 0.2041 0.2748 0.3428 0.3252 0.2441 0.3120 0.2321 0.2399 -0.2279 0.3167 0.3095 0.3656 -0.2103 0.2822 0.2138 0.2526 0.2870 0.2954 0.2996 0.2993 0.3099 0.2951 0.3868 -0.2505 0.3136 0.2663 0.2946 0.2244 0.3081 0.2057 0.2391 0.1790 0.3010 0.2511 0.2696 0.2469 0.3346 0.3079 0.2537 0.3190 0.3469 0.2483 0.3225 0.3000 0.2925 -0.2536 0.2089 0.3102 0.2442 0.2636 0.3569 -0.2508 0.2419 -0.1974 0.2197 0.2403 0.2431 0.2960 0.1994 0.3469 0.3281 0.2852 0.3156 -0.2678 0.2786 0.2515 0.2417 -0.2105 0.2239 0.2382 0.3523 0.2123 0.3956 0.2646 0.3200 0.2850 -0.2875 0.2827 0.2910 0.2706 0.2827 0.2755 0.2615 0.3113 0.3007 0.2491 0.2079 0.2490 0.4049 0.2308 0.3119 0.2342 0.3523 0.2625 0.3506 0.2923 0.3454 -0.2278 0.2835 0.3268 0.2472 0.2554 0.3492 0.2901 0.3412 0.2460 -0.2209 -0.2508 0.2778 0.2905 -0.2371 0.2856 0.2636 0.3403 -0.2074 0.2878 0.2687 0.2330 0.2387 0.3835 0.2902 0.3504 0.2709 0.2516 0.3701 0.2108 0.2898 0.2988 0.3248 0.2680 0.2510 0.3437 0.2461 0.3552 0.2988 0.2550 0.3001 0.2251 0.3028 0.2182 0.2807 0.3230 -0.2061 0.2605 0.2374 -0.2180 0.2942 -0.2251 0.2960 -0.2876 0.2700 0.3068 0.2954 0.3373 -0.2394 0.3194 -0.2268 0.2797 0.3106 0.2038 -0.2531 0.2553 0.2090 0.2911 0.2307 0.3243 -0.2307 0.3366 -0.2971 0.2623 -0.2473 0.2465 0.3213 0.2132 0.3045 0.2849 -0.2287 0.2536 0.2756 -0.2273 0.1979 0.2665 0.2369 0.3245 0.3158 0.3439 0.2552 0.2521 0.2739 0.3246 0.2303 0.3384 0.2449 0.2740 0.2150 0.2604 0.3145 0.2179 0.2764 0.2562 -0.2631 0.2463 0.2650 -0.2897 0.2975 0.3375 0.3590 0.3087 0.3438 0.2360 0.2635 0.3735 0.2717 0.2424 0.2843 0.2649 -0.2314 0.2388 -0.2511 0.2577 0.2657 0.2937 -0.2972 0.2977 0.2325 0.3061 0.2224 0.3358 0.3225 0.3133 0.3123 0.2976 0.2868 0.2615 0.3572 -0.1933 0.2496 0.2333 0.3180 0.2597 0.3446 0.2394 -0.2430 0.3388 0.2692 0.2967 -0.2073 0.2172 0.2408 0.2277 -0.2896 -0.2563 -0.2414 -0.2772 0.2316 0.2507 -0.2493 0.2541 0.2075 0.2529 0.2582 0.2420 0.2698 -0.2492 -0.2053 -0.2391 0.3411 0.2874 -0.2363 0.3315 -0.2281 0.2676 0.2229 0.2313 0.3053 0.3750 -0.2368 0.2619 0.2655 0.3634 0.3382 0.2340 0.2185 0.2901 0.2652 0.2369 -0.2156 0.3097 0.4051 -0.1888 0.2889 0.2873 0.2760 -0.2614 0.3091 0.2781 0.2159 0.2779 -0.2463 0.3061 0.3497 0.2626 0.3660 0.2514 -0.3109 0.2699 0.2974 -0.2115 0.2304 0.2256 0.3403 -0.2093 0.2598 0.3599 0.3185 0.2561 0.2701 -0.2165 0.3117 -0.2376 0.2661 -0.2639 0.3226 0.4057 0.2615 0.3204 0.2586 0.2212 0.1978 -0.2056 0.2953 -0.2206 0.2419 -0.2501 0.2906 -0.2244 0.2531 0.3140 0.3665 0.2458 0.2425 0.3075 0.2904 0.3156 0.2264 -0.2396 0.2617 -0.2784 -0.2845 -0.2264 0.3143 0.2410 0.3047 -0.1988 0.2871 0.2003 0.3313 0.2065 0.3103 0.2748 0.2024 -0.2206 0.3163 -0.2449 0.2061 0.2765 0.3041 0.2620 0.2421 0.3447 0.2571 -0.2274 0.2957 0.2599 0.2969 0.2921 0.3266 0.2929 0.3180 0.3984 0.3083 0.3090 0.2869 0.3111 0.2442 0.2712 0.2155 0.3123 0.2934 0.3515 -0.2162 -0.2559 0.2811 0.2169 0.3334 -0.2451 0.2818 0.2762 0.3072 0.2350 0.2783 0.2190 0.2697 0.2440 0.2435 0.2938 0.3110 0.2906 -0.2135 0.2343 0.2458 0.3294 -0.2161 0.2732 0.2558 0.3001 -0.2168 0.2236 0.2971 0.3509 0.3410 0.2543 0.2839 0.3635 0.2044 0.2912 -0.2385 0.3157 0.2709 0.2487 -0.2268 0.2295 0.2657 0.2860 0.2982 0.2779 0.3201 0.2831 0.2401 0.2991 0.2767 0.3102 0.2402 -0.1902 0.2274 0.2652 0.3093 0.2938 0.2704 0.3026 -0.2216 0.3266 -0.2121 0.3354 0.2990 0.2337 0.2812 0.3761 0.2245 0.3026 0.2284 0.2692 0.2616 -0.2208 0.2790 0.2563 0.2604 0.2480 0.2148 0.2807 0.2023 0.2646 0.2947 0.2626 0.2844 0.3083 0.2274 0.3167 -0.2448 0.2384 0.3160 0.2670 0.2325 0.2146 0.2208 -0.2049 0.2273 0.3048 0.2850 0.2814 0.2836 0.2703 0.2921 0.2884 0.2789 0.3302 0.2949 0.2202 0.2466 0.2639 0.2737 0.2902 -0.2552 0.2897 0.3152 0.2868 0.3369 0.2396 0.2612 0.3497 0.2471 -0.2787 0.2221 0.3404 0.2880 0.3767 0.2575 0.2635 0.3834 0.2905 0.2902 0.2169 0.2236 0.3263 -0.2186 0.2331 0.3508 0.2355 0.3583 0.3684 0.2524 0.2694 0.3096 -0.2591 0.3326 0.3114 0.2564 0.2738 -0.2291 0.3159 0.2707 0.3174 0.2912 0.2654 0.3393 0.2656 0.3270 0.2659 0.3246 0.3193 -0.2781 0.3050 -0.2031 0.2481 0.3224 0.2887 0.2656 -0.2517 0.2711 0.2929 0.2660 0.2592 0.2060 0.3027 0.2977 0.1955 0.3915 -0.1982 0.2668 0.3225 -0.2618 0.3005 0.2783 0.2842 0.3622 0.3566 0.2548 0.3271 -0.2069 0.3043 0.3125 0.3370 0.3430 0.2136 0.2671 0.3009 0.2919 -0.3017 0.3060 0.2963 0.2848 -0.1970 -0.2359 -0.2825 0.3246 0.1886 0.2674 -0.2548 0.2444 0.2419 0.2729 0.3373 0.2810 0.2058 -0.2462 0.2313 0.2901 0.2853 -0.2309 0.3073 0.3008 0.2807 0.2399 0.3587 0.2500 0.3065 -0.2297 0.2260 0.3048 0.2604 0.3169 0.2569 0.3352 0.2371 0.2382 -0.2120 0.2500 0.3382 0.2602 0.2434 0.3496 -0.3030 0.2745 0.3206 -0.2323 0.3133 0.3658 0.3020 -0.2156 0.2596 0.2994 0.3207 0.3070 0.2490 0.2059 0.2149 0.2655 -0.2310 0.2542 0.2752 0.2241 0.2402 0.3130 0.2028 0.3246 0.3805 0.2868 0.2877 0.3309 0.3662 0.2626 0.2318 0.3227 0.2555 0.3105 0.3591 0.3203 0.3260 0.2340 0.2410 0.1765 0.2679 0.3146 0.2924 -0.2537 0.3499 0.3753 0.2116 0.2877 0.3265 0.3626 0.3126 0.2926 -0.2243 -0.2394 0.2513 0.3570 0.2782 0.2893 -0.2760 0.3312 0.2479 0.2175 0.3224 0.3332 0.2545 0.3430 0.2420 0.2123 0.2611 0.3578 -0.2175 0.2883 -0.2346 0.2772 -0.2090 0.2415 0.2508 0.3142 0.2479 0.4666 0.2492 -0.1909 -0.2417 0.2832 0.2878 0.3436 0.2055 0.2849 0.3244 0.2956 0.2873 0.3321 0.3213 0.2385 0.2330 0.3577 -0.2722 0.2948 0.2418 0.2526 0.3646 -0.2226 0.2351 0.3032 0.2695 0.2547 0.2604 -0.2131 0.2294 0.2367 0.2394 0.2427 0.2289 0.2669 0.3012 0.2944 0.3183 0.2418 0.2672 0.2509 0.3017 0.2582 0.2360 0.2797 0.2892 0.2855 0.2720 0.3503 0.2522 0.2514 0.2498 0.2829 -0.2219 0.2648 -0.2163 0.3213 0.2929 0.2241 0.3501 0.2361 0.3021 -0.2176 0.3099 -0.2068 0.2902 0.3503 -0.2429 0.2383 0.2322 0.3223 0.3007 0.3057 0.2020 -0.2101 0.3607 -0.2854 0.2717 0.2873 0.2221 0.2938 0.3312 0.2739 0.2781 0.2060 0.2410 0.2923 0.2393 0.2500 0.2837 0.2610 0.2933 0.2974 0.3042 0.2421 -0.3149 0.2984 0.2611 0.3313 0.3013 0.2745 0.2754 0.3231 0.3129 0.2451 0.3326 0.2170 0.2893 0.2141 0.2808 -0.2207 0.2792 -0.3624 -0.2363 -0.2393 0.3125 0.3428 0.2649 0.2586 0.2775 0.3176 0.2573 0.2527 0.3264 0.1821 0.3368 0.2566 0.2562 0.2388 0.2605 0.2836 0.2643 0.3815 0.2712 0.2763 0.2485 0.3595 0.2910 0.2569" HIT_INDICES="168 207 218 233 253 307 308 338 343 411 414 425 445 501 506 520 528 535 574 585 607 615 619 639 669 683 713 715 730 732 749 760 788 803 804 832 838 863 877 893 921 931 935 941 953 955 970 988 994 996 1027 1053 1076 1083 1103 1132 1143 1155 1163 1181 1187 1210 1211 1224 1244 1269 1288 1308 1322 1334 1340 1359 1407 1429 1433 1444 1456 1461 1596 1635 1664 1697 1702 1714 1765 1824 1825 1831 1836 1844 1845 1867 1879 1902 1924 1978 1999 2005 2050 2068 2105 2155 2185 2201 2236 2262 2284 2330 2355 2462 2479 2515 2557 2558 2635 2662 2696 2710 2766 2774 2782 2865 2912 2916 2965 3072 3116 3134 3177 3189 3198 3219 3229 3393 3438 3452 3584 3622 3676 3694 4004 4011 4064 4065 4108 4210 4221 4345 4385 4392 4429 4479 4488 4506 4528 4538 4650 4810 4841 4860 4878 4897 4949 4978 5093 5136 5266 5473 5517 5519 5542 5554 5650 5759 6010 6129 6208 6342 6705 6820 7083 7383 7628 8025 8124 8199 8815 9033 9089 9160 9173" ES_PROFILE="0.0006 0.0140 0.0300 0.0448 0.0585 0.0672 0.0815 0.0923 0.1056 0.1108 0.1229 0.1340 0.1440 0.1494 0.1602 0.1699 0.1803 0.1906 0.1970 0.2063 0.2142 0.2236 0.2333 0.2411 0.2477 0.2558 0.2620 0.2712 0.2788 0.2879 0.2952 0.3031 0.3089 0.3160 0.3247 0.3302 0.3381 0.3437 0.3505 0.3570 0.3619 0.3688 0.3763 0.3836 0.3902 0.3978 0.4040 0.4097 0.4167 0.4242 0.4283 0.4328 0.4375 0.4439 0.4488 0.4527 0.4584 0.4640 0.4699 0.4747 0.4808 0.4849 0.4914 0.4966 0.5009 0.5046 0.5089 0.5129 0.5176 0.5224 0.5279 0.5318 0.5325 0.5360 0.5413 0.5459 0.5503 0.5554 0.5461 0.5470 0.5489 0.5503 0.5547 0.5583 0.5575 0.5557 0.5602 0.5641 0.5681 0.5718 0.5762 0.5783 0.5815 0.5834 0.5853 0.5837 0.5856 0.5891 0.5883 0.5903 0.5903 0.5887 0.5892 0.5912 0.5910 0.5917 0.5929 0.5913 0.5920 0.5836 0.5849 0.5841 0.5825 0.5854 0.5799 0.5798 0.5788 0.5800 0.5766 0.5783 0.5800 0.5735 0.5708 0.5727 0.5697 0.5602 0.5576 0.5577 0.5550 0.5557 0.5567 0.5564 0.5572 0.5412 0.5381 0.5382 0.5255 0.5228 0.5184 0.5178 0.4854 0.4857 0.4810 0.4819 0.4782 0.4681 0.4677 0.4550 0.4514 0.4513 0.4479 0.4431 0.4427 0.4413 0.4395 0.4389 0.4272 0.4102 0.4071 0.4052 0.4035 0.4016 0.3961 0.3931 0.3809 0.3765 0.3628 0.3410 0.3369 0.3374 0.3355 0.3349 0.3253 0.3144 0.2885 0.2769 0.2697 0.2567 0.2195 0.2092 0.1832 0.1539 0.1309 0.0924 0.0863 0.0832 0.0245 0.0107 0.0151 0.0187 0.0289" RANK_AT_ES="2284.0000" RANK_SCORE_AT_ES="0.0542"/>
  <DTG RANKED_LIST="state2.rnk" TEMPLATE="na_as_pre_ranked" GENESET="gene_sets.gmt#HALLMARK_DNA_REPAIR" ES="0.6161" NES="2.1314" NP="0.0000" FDR="0.0000" FWER="0.0000" RND_ES="0.2237 0.3191 0.3525 0.3558 0.2948 0.2911 0.3005 0.4022 0.2596 -0.2383 0.3251 0.2938 0.2757 -0.2840 -0.2799 -0.2048 0.2441 -0.2841 0.3361 0.4246 -0.3157 0.2533 0.2822 0.2673 0.2890 -0.2159 -0.2803 0.2141 0.2944 0.2750 0.2382 0.2534 0.3010 0.3429 0.3333 -0.2438 0.2751 -0.4137 0.2366 0.3426 -0.2009 0.3173 0.2457 0.4036 0.2312 0.2390 -0.2791 0.3995 0.2968 0.2487 0.2550 0.2449 0.2580 -0.2209 0.3138 0.2682 0.2807 0.3007 0.3437 0.2902 0.3622 0.2650 -0.3329 0.2936 0.3257 -0.2877 -0.2603 0.2507 0.2373 0.2900 0.2494 -0.1940 -0.2599 -0.2600 0.2370 -0.2560 0.2825 0.3167 0.2505 0.3429 0.2377 0.2303 0.3079 0.3492 0.3900 0.2790 0.2049 0.3075 0.2550 0.3241 -0.2089 0.2780 0.2623 0.2145 0.2856 -0.2335 -0.2637 0.3897 0.3037 0.3063 -0.2492 0.3297 0.2426 0.3728 0.2922 0.2984 0.2423 -0.2960 0.3417 -0.3006 0.2997 -0.3508 0.3356 0.3258 0.3024 0.3481 0.2791 0.3018 0.2177 0.2526 0.2718 0.2434 0.3661 0.2539 0.2537 0.2800 -0.2262 0.2961 -0.2482 0.2388 0.2439 -0.2671 0.2384 0.3001 -0.2619 0.4092 -0.2116 0.3633 -0.2626 -0.2139 0.3322 0.3730 0.2723 0.2397 0.2986 0.2340 0.2234 -0.2380 0.2995 0.2478 0.2140 0.3066 0.3531 0.2820 0.2738 0.2541 0.2556 0.2852 -0.3010 -0.2413 0.2676 0.2403 -0.2605 -0.2908 0.3710 0.2717 0.3348 0.2921 0.3361 -0.2339 -0.2407 0.2507 -0.2210 0.2256 0.3658 0.2959 -0.2564 0.2728 -0.2231 -0.2164 0.2763 -0.2344 0.2195 0.3398 0.2604 0.2848 0.2885 0.2570 0.3350 0.3456 -0.2384 -0.2640 0.2498 0.3569 0.3341 0.3212 -0.3173 0.3668 0.2754 0.3863 0.3167 0.3567 0.3176 -0.2437 0.3078 0.2671 0.2410 0.3131 0.3052 0.2708 0.3511 0.3197 0.2123 0.2149 0.2699 0.2476 0.2564 0.3077 0.2440 0.3141 0.2286 0.2806 0.3565 0.3070 0.3043 0.2530 0.2358 0.2707 -0.2331 -0.2338 -0.2827 0.3744 -0.2665 -0.2077 0.2790 0.2313 0.2579 -0.1944 -0.2213 0.2591 -0.2620 0.1999 -0.2938 0.2213 -0.2605 0.4028 0.3280 0.2761 -0.1992 0.2965 0.1586 0.2459 -0.3017 0.3911 0.3524 0.3722 -0.2964 0.2601 -0.2644 0.3149 0.2708 0.2562 0.1981 -0.2218 0.2618 0.2487 0.3329 0.2968 0.2435 0.2609 -0.2563 0.2700 0.2701 0.2264 0.2709 -0.2762 0.2446 -0.2425 0.3109 -0.2584 0.2765 0.2566 0.3802 0.2816 0.2928 0.3068 -0.2336 0.3670 -0.3112 0.2246 0.2348 0.3093 0.2458 0.2677 0.2773 0.3024 0.2422 0.3151 0.3261 0.2401 0.2589 0.2443 -0.2657 -0.2201 0.3554 0.2047 0.2290 0.2680 0.2654 0.2850 0.2491 0.4612 0.2512 0.2648 0.2978 0.3376 0.2015 -0.2687 0.3547 -0.2210 0.3347 0.2027 0.2679 -0.2173 -0.2648 0.2487 0.2181 -0.2442 0.2817 0.4065 0.2678 0.2565 0.2286 0.3057 0.3688 0.3087 0.3621 0.3303 0.3613 0.3998 -0.2139 0.2814 0.3717 0.3083 0.2737 0.3693 0.4103 0.3045 0.2585 -0.2224 0.1978 0.3304 0.2881 0.3014 -0.2565 0.2420 0.2369 0.2626 0.3331 0.3260 0.2910 0.3136 0.4809 0.2988 0.2881 0.2815 0.2066 0.3228 0.2880 0.2660 0.2945 0.3031 0.3226 0.2702 0.2929 0.3627 0.3545 0.3366 0.3311 0.1987 0.3130 0.3194 0.3368 0.2938 0.3139 -0.2166 0.2189 0.2901 -0.2301 0.3177 0.2899 0.3007 0.2755 0.3259 0.1905 0.3267 0.3291 -0.2266 -0.3348 0.2442 0.3095 -0.2588 0.3750 0.2991 0.2182 0.3334 0.2192 0.2774 0.3915 0.2800 0.2989 0.2454 0.4510 0.2122 0.2406 0.2453 0.2819 0.3037 0.3164 0.4198 0.2162 0.4060 0.2337 0.2895 0.2876 0.3455 -0.1981 0.1793 0.2588 0.3819 0.3165 -0.2343 0.3255 0.2867 -0.1965 0.2002 0.2488 0.2434 0.2713 -0.3081 0.3934 0.3015 0.2679 -0.1638 0.2985 0.2709 0.2913 0.2169 0.2779 0.2863 -0.2351 0.2474 -0.2299 0.2999 -0.2851 0.3312 0.2927 -0.2583 0.2185 0.2358 -0.3032 -0.2703 0.2999 0.2760 0.1803 0.3179 -0.2366 0.2638 0.2507 0.2398 -0.2503 0.2569 0.3209 -0.2359 0.3221 0.3604 0.2754 0.2910 -0.2957 0.2951 0.2280 0.2365 -0.2273 0.2788 0.3796 -0.3578 0.3450 0.2833 0.2798 -0.2812 0.2698 0.3151 0.2348 0.2737 0.3308 0.2569 0.2604 -0.2183 -0.2038 0.2090 0.2345 0.3873 0.3336 -0.2747 0.2956 0.2234 0.3629 0.2542 0.3350 0.4244 0.3162 0.2357 0.2415 0.3328 -0.2740 -0.2077 0.3172 -0.1962 0.2091 -0.2551 0.3467 0.2607 0.2274 0.3677 0.3181 -0.2986 0.3226 0.2510 0.2858 -0.2696 0.2160 0.3162 0.2525 0.2944 -0.2202 0.2524 0.3575 0.3130 0.2740 0.2080 0.2997 0.3821 -0.2529 0.3461 -0.2809 0.2754 0.2223 0.2688 0.4147 0.2704 -0.3229 0.2703 0.2508 0.2274 -0.2570 0.2557 0.3335 -0.2352 0.2710 -0.2013 -0.2549 -0.2171 -0.2029 0.3325 0.2992 -0.2729 0.3087 0.2817 0.2455 -0.2635 0.2999 -0.2114 -0.2223 0.2864 0.3124 0.2447 0.3467 -0.2228 -0.1773 -0.2384 0.3454 0.3302 0.2333 0.2507 0.2868 0.2184 0.2663 -0.2527 0.3708 -0.2567 0.3404 0.2970 0.2824 0.2941 0.3401 0.2566 -0.2358 0.2288 0.3605 0.2071 -0.2232 0.2514 -0.2365 0.2191 -0.2216 -0.2385 0.3133 0.1970 0.3233 -0.2238 0.2964 0.3638 0.2813 0.3075 0.4023 0.3298 0.2501 -0.2963 0.2440 0.3051 0.3688 0.2691 0.2681 0.3126 0.2869 0.2759 0.3060 -0.2273 0.2665 -0.2295 0.2546 0.2626 0.2336 0.2379 0.3045 0.2866 0.2841 0.3916 0.2782 0.3328 0.2142 -0.2655 0.3478 0.2345 0.3390 0.3774 0.3056 0.3525 0.1878 0.2628 0.3587 0.2861 0.3290 -0.1959 0.2514 0.4021 0.2143 0.2844 0.2554 0.3241 0.2597 0.2333 0.2268 -0.2657 0.2648 -0.1955 0.2613 -0.3816 0.2503 -0.2159 0.3884 -0.2630 0.2970 0.2109 0.2390 0.3615 0.2382 0.3522 0.2924 -0.2370 0.2187 0.3120 0.3098 0.2196 -0.2744 0.2307 0.3492 0.3107 0.3782 -0.2436 0.3401 0.3189 0.3499 0.2514 0.2323 0.1956 -0.2554 -0.2942 0.2370 0.2825 0.2275 0.2814 0.2003 0.2707 0.3250 0.2227 0.3502 -0.2852 0.2860 0.3514 -0.2257 0.3107 0.2259 0.3010 0.2798 0.2424 0.2657 0.2594 0.3507 0.2288 0.2095 0.3649 0.4546 0.3182 0.2023 0.2179 0.2614 -0.2890 0.2385 0.2626 0.3137 0.2760 0.3272 0.2388 0.2901 -0.2046 0.3075 0.2513 0.2636 0.2373 0.2376 0.3769 0.4124 0.3103 -0.2383 0.2898 -0.2663 -0.2255 0.2971 -0.2666 -0.3373 0.3555 0.3249 0.3012 0.3170 0.2800 0.2511 0.3417 0.2377 0.3014 0.2817 -0.2280 -0.2705 -0.2542 0.3431 -0.2419 0.2860 0.2607 -0.2353 0.3055 0.2153 0.3647 0.2792 0.3752 0.2885 0.2215 0.3217 -0.2764 0.3804 0.3330 0.3062 0.2448 0.2069 0.3397 0.3488 0.2400 -0.2771 0.2165 0.4199 0.2720 -0.2080 0.2731 0.2917 -0.2421 0.2288 -0.1733 0.2194 0.2417 0.2469 0.3201 0.2934 -0.2364 0.3828 -0.2316 0.3460 0.3144 0.2507 0.2509 0.2271 0.1703 0.2772 0.1792 0.3201 -0.2163 -0.2043 0.2757 0.3183 -0.2593 0.3345 0.2259 0.4150 0.2392 0.2603 0.3529 -0.2285 -0.2757 0.3675 0.2621 0.2422 0.2242 0.2223 0.2525 0.2192 0.2876 0.3019 0.1986 0.2446 0.2876 -0.2692 0.3267 0.2024 0.3074 0.3283 -0.2374 0.3008 0.2464 0.3595 0.2759 -0.3259 0.3015 0.3346 0.3655 0.2127 0.3712 -0.2530 0.2458 0.2742 0.2737 0.3867 0.3966 0.3373 0.2917 0.2681 0.2409 -0.2972 0.4154 0.2652 0.2241 0.3392 -0.3216 0.2935 0.3518 0.3991 0.2624 0.2385 -0.2154 0.2471 0.2702 -0.2463 0.3297 -0.2709 -0.1965 0.3117 -0.2434 0.2396 0.2142 0.2359 0.2360 -0.1820 0.2377 0.2389 0.2952 -0.2268 0.3303 -0.2703 0.2723 0.2188 0.3589 -0.2155 0.2924 0.2435 0.2766 0.2775 0.2543 0.2935 0.3064 -0.3501 0.2415 0.2625 0.2456 0.2203 0.2680 0.3049 0.3087 0.2474 0.3991 0.2991 -0.2490 -0.2314 0.4037 0.3138 0.2865 0.2491 -0.2653 0.2541 0.2219 -0.3121 -0.2897 -0.2307 0.1832 -0.2403 0.2545 0.2584 0.2565 0.2515 0.3678 0.2639 0.3135 0.2394 0.1997 0.2826 -0.2329 0.2873 0.1982 -0.2655 0.2468 0.3019 0.2652 -0.2514 0.2574 -0.2172 -0.2644 -0.2309 0.2466 0.2610 -0.2413 0.3768 0.2712 0.2786 0.2969 0.2828 0.3614 0.3368 0.2705 0.3333 0.4179 0.3450 0.3984 0.3281 -0.2395 0.3489 0.3444 0.2565 0.2699 0.2886 0.2629 0.2834 0.2247 0.2146 -0.2957 0.2091 0.2405 0.2846 0.3433 -0.2042 0.2595 0.3688 -0.1721 0.3731 0.2801 0.3434 0.3008 0.3407 0.2620 0.3753 0.2491 0.2362 0.2585 0.2807 -0.2372" HIT_INDICES="5 16 24 36 45 53 91 107 120 126 214 253 259 263 295 297 315 319 366 367 417 425 445 494 508 524 545 573 575 586 597 617 660 662 752 755 787 845 1015 1065 1137 1145 1148 1276 1335 1379 1452 1453 1628 1767 1775 1785 1888 1925 2007 2035 2048 2129 2156 2179 2307 2340 2421 2426 2454 2466 2491 2601 2728 2924 2955 3009 3040 3058 3142 3217 3233 3317 3473 3495 3537 3680 3717 3877 3970 4110 4128 4221 4259 4470 4514 4555 4706 4815 4823 4868 5107 5108 5130 5151 5262 5307 5498 5636 5911 5959 5997 6079 6083 6217 6507 6609 6652 6884 7017 7223 7274 7302 7337 7419 7420 7488 7713 8015 8026 8196 8245 8847 9017 9204 9261" ES_PROFILE="0.0537 0.0933 0.1303 0.1641 0.1966 0.2274 0.2495 0.2733 0.2957 0.3184 0.3278 0.3408 0.3571 0.3736 0.3863 0.4021 0.4158 0.4310 0.4406 0.4551 0.4633 0.4758 0.4868 0.4941 0.5050 0.5155 0.5252 0.5337 0.5451 0.5553 0.5654 0.5744 0.5805 0.5909 0.5912 0.6007 0.6070 0.6100 0.5999 0.6024 0.6023 0.6089 0.6161 0.6093 0.6096 0.6114 0.6098 0.6159 0.6027 0.5929 0.5972 0.6012 0.5950 0.5957 0.5914 0.5928 0.5959 0.5914 0.5926 0.5942 0.5842 0.5844 0.5792 0.5822 0.5827 0.5848 0.5855 0.5769 0.5661 0.5476 0.5468 0.5434 0.5424 0.5428 0.5360 0.5301 0.5304 0.5234 0.5084 0.5078 0.5050 0.4912 0.4887 0.4728 0.4640 0.4500 0.4491 0.4400 0.4368 0.4148 0.4106 0.4068 0.3909 0.3795 0.3789 0.3743 0.3488 0.3490 0.3468 0.3449 0.3333 0.3289 0.3091 0.2951 0.2667 0.2628 0.2599 0.2524 0.2533 0.2404 0.2111 0.2022 0.1996 0.1771 0.1654 0.1463 0.1440 0.1441 0.1436 0.1381 0.1414 0.1376 0.1175 0.0898 0.0934 0.0805 0.0808 0.0250 0.0172 0.0104 0.0192" RANK_AT_ES="1148.0000" RANK_SCORE_AT_ES="0.1083"/>
[truncated: 28,769 more chars]
