# Supplementary material for: Modeling glioblastoma heterogeneity as a dynamic network of cell states
Source: Mol Syst Biol. 2021 Sep 16;17(9):e10105. doi: 10.15252/msb.202010105 (PMC8444284; doi:10.15252/msb.202010105)
Supplement: Supplementary file 5 — Source Data for Figure 3 [file MSB-17-e10105-s001.zip › Figure3A_sourcedata/GSEA_3065/hallmarks_state2.GseaPreranked.1623416269049/edb/state2.rnk]

HIST1H4C	1.308814
HIST1H1B	0.90210307
PCLAF	0.8516621
HIST1H1D	0.8423167
HMGB2	0.8228254
TYMS	0.79210067
CENPU	0.7633988
HIST1H1A	0.7595858
H2AFZ	0.73454624
UBE2C	0.7044089
H2AFX	0.6752001
DHFR	0.64423424
UBE2T	0.6428009
MCM7	0.62637514
MYBL2	0.59979635
TOP2A	0.59550846
PCNA	0.5947559
MKI67	0.59021795
CDK1	0.5770334
UBE2S	0.573714
MAD2L1	0.56328905
ATAD2	0.56277955
RRM2	0.55621797
CKS1B	0.5536408
DUT	0.5524728
HMGB1	0.54933167
NUDT1	0.5405756
CLSPN	0.53583187
CKS2	0.53229445
TPX2	0.5314811
ESCO2	0.529514
DEK	0.52640766
FANCI	0.5205705
STMN1	0.52009773
CENPF	0.51750225
HMGN2	0.5123896
RPA3	0.5113154
GINS2	0.5063845
HIST1H1C	0.4980141
SMC2	0.4931509
ORC6	0.49291593
DBF4	0.49233222
SMC4	0.48930442
TMPO	0.48857996
CENPK	0.48781082
ZWINT	0.48770618
PBK	0.4838036
NUSAP1	0.48277342
ANP32B	0.47413352
PTMA	0.4739642
KPNA2	0.47164524
MCM3	0.46382156
TUBA1B	0.46241564
RFC2	0.46036714
CENPM	0.45954874
CHAF1A	0.45711133
TK1	0.45573562
UHRF1	0.45423
SGO1	0.44897205
E2F1	0.446425
NCAPG	0.44499385
BIRC5	0.4425808
SIVA1	0.4389769
PTTG1	0.43884712
GMNN	0.4347612
RANBP1	0.43016765
HIST1H1E	0.4291622
FBXO5	0.4198307
CCNB1	0.4195211
LMNB1	0.41700283
EZH2	0.41682383
CENPH	0.41218525
RRM1	0.41174805
LSM4	0.41034836
SNRPD1	0.40773794
LSM3	0.40686035
ASF1B	0.40675738
SGO2	0.40648636
NUCKS1	0.40368533
MCM4	0.3985858
PIMREG	0.39790854
TUBB	0.3972526
H2AFV	0.39714015
MCM5	0.39422834
KIF4A	0.39287597
LSM5	0.39269236
KIF15	0.3922476
CENPN	0.38973418
HNRNPD	0.3895593
GTSE1	0.38913473
RAD51AP1	0.387832
ALYREF	0.38190526
BRCA1	0.38080308
PHF19	0.3800588
DTYMK	0.3785721
CDC45	0.37655228
MND1	0.37573713
CDKN3	0.37550464
RAN	0.3752628
TMSB15A	0.37394702
MCM10	0.37317342
CDCA5	0.37314337
GGCT	0.37292874
DNAJC9	0.37254098
SPC25	0.37186974
CENPE	0.37174487
CDC6	0.3716112
FEN1	0.37058547
CDT1	0.36779284
CACYBP	0.36560526
RHEB	0.3621936
ANLN	0.3580399
SLBP	0.35725904
HNRNPAB	0.35681063
CENPX	0.35604882
NDC80	0.35442582
CENPV	0.35299793
KIF23	0.35065138
VRK1	0.34988263
POP7	0.3469129
POLD3	0.3465958
DNMT1	0.3454829
ASPM	0.34235978
CDKN2C	0.3414124
YBX1	0.33988073
TUBB4B	0.33957332
RFC4	0.3393614
CCDC34	0.33867943
PTGES3	0.33627677
KIF11	0.33490822
TACC3	0.33439496
CDK4	0.33302462
SNRPB	0.33206162
MELK	0.33201572
POC1A	0.33198506
CCNA2	0.33072752
ANP32E	0.3304603
PA2G4	0.32943454
USP1	0.3291972
SET	0.32759836
SRSF3	0.3273548
RBBP8	0.32463062
MIS18A	0.32197967
CALM2	0.3219281
SNRPG	0.32176808
ARHGAP11A	0.32070976
NCL	0.31632334
RAD21	0.31571317
DTL	0.31134844
MCM6	0.31133425
CDCA2	0.30880335
CKAP2	0.30808735
CBX3	0.30776265
TPRKB	0.3072816
KIF22	0.3064713
SRSF7	0.3062526
NASP	0.30619115
SNRPE	0.3060886
CEP55	0.30589974
PSMC3IP	0.30504784
CDCA3	0.30439886
HELLS	0.30409616
TMEM106C	0.30297324
AURKB	0.30275205
SAP30	0.30259144
CHCHD2	0.30204293
RAC1	0.3006275
CDCA7L	0.3005095
SLC25A5	0.29865065
LMNB2	0.29760948
CMC2	0.29727045
ECT2	0.29717937
DCTPP1	0.29603606
BTG3	0.2953615
MZT1	0.29498476
PSIP1	0.29424864
HSPD1	0.2940302
ITGB3BP	0.2940171
CARHSP1	0.29393002
OLIG2	0.29389957
ACAT2	0.29376972
SRI	0.29317164
HMGN1	0.29287758
DDX39A	0.29252768
CDCA4	0.29186878
BARD1	0.29182836
PDCD5	0.29092732
PAICS	0.29074717
NUF2	0.28734112
PPIA	0.28710204
CCNB2	0.28642437
FAM111B	0.28498778
HAUS1	0.2848105
CDC20	0.28446922
PARP1	0.28375375
HSPA8	0.2829101
DEPDC1	0.28289983
SMC3	0.28279847
BANF1	0.28260267
MAGOHB	0.282455
HMGB3	0.2822435
NCAPG2	0.28212085
FOXM1	0.28158358
PAFAH1B3	0.28158146
C3orf14	0.2793889
HNRNPF	0.2791801
TEX30	0.27903396
CYCS	0.27881148
KIF20B	0.27824962
HJURP	0.27717915
HSPB11	0.27703008
HSPE1	0.2762824
H1FX	0.2755755
SRSF2	0.27487573
NME1	0.27444088
C19orf48	0.27394202
DSN1	0.273282
SUMO2	0.27313307
IDH2	0.27209622
LSM2	0.2719864
HNRNPDL	0.2707949
YWHAH	0.27055332
ATAD5	0.26863918
UBA2	0.2680941
CHEK1	0.26590735
CBX5	0.2652031
SNRPD3	0.2651354
CCND2	0.26309413
MCM2	0.26242685
GNG4	0.2621179
SERBP1	0.2620335
SHCBP1	0.2616019
EIF4EBP1	0.2609883
CYB5A	0.26090685
NT5DC2	0.2606977
WDR34	0.259872
JPT1	0.25955424
SNRPF	0.25876912
CENPA	0.25854525
SUZ12	0.2583173
ILF2	0.2576669
WBP11	0.25684416
LSM7	0.25489336
CCDC167	0.2545348
PGP	0.25405434
VBP1	0.25375
PPP1CC	0.25346062
TRIR	0.25345922
HNRNPUL1	0.2533407
SMC1A	0.25326467
RALY	0.25255904
DBI	0.25171453
KIF2C	0.25145972
POLR2F	0.2500697
CKLF	0.24876556
H3F3A	0.24803326
SPC24	0.24778229
MIS18BP1	0.24643603
MRPL18	0.24619113
LIG1	0.24609387
RAD51C	0.24600166
PEG10	0.24575828
TUBG1	0.24559289
SAC3D1	0.24552901
RAD23A	0.24510655
BUD31	0.24488471
MSH2	0.24436793
HIST2H2AC	0.2440356
CFL1	0.24381837
HNRNPR	0.24381429
SEPT9	0.24381341
PHGDH	0.24340825
TIMELESS	0.24281016
UBE2I	0.24249722
NHP2	0.24214801
PSMC3	0.24200134
RNASEH2C	0.2419486
CHCHD3	0.24189773
SAE1	0.24187107
CCT5	0.24174738
HAUS8	0.24168625
CMSS1	0.24141295
ANAPC11	0.24029975
CEP78	0.23937742
SRSF9	0.23882802
PRR11	0.23805764
TRIP13	0.23666362
ACTL6A	0.2366226
CCNE2	0.23641804
SRP9	0.23623581
MAZ	0.23593706
RBM17	0.23582491
ITGAE	0.23557918
YEATS4	0.23482823
NCAPD3	0.234213
NME4	0.23415573
PIN1	0.23398924
RFC5	0.23323387
EXOSC9	0.23305266
HNRNPA0	0.23233746
PRELID1	0.2311792
TPI1	0.23117246
KIF14	0.2310726
BAZ1B	0.23044847
CIP2A	0.23044081
LMO4	0.22965167
GSTP1	0.22958858
NDUFV2	0.22950882
COX5A	0.22878549
POLR3K	0.22873211
CEBPZ	0.22861937
BUB3	0.22819743
ERH	0.22755325
RPL41	0.22733702
CCT6A	0.22718628
POLR2I	0.22709134
C12orf75	0.22684908
RAD18	0.22666335
TCF19	0.22642893
SSRP1	0.22632323
HNRNPA3	0.22574258
DIAPH3	0.22572567
TUBB2B	0.2247697
TOPBP1	0.22466682
PPM1G	0.2246281
UBE2N	0.2244642
NXT1	0.2240247
CKAP2L	0.22375801
MXD3	0.2235224
LHX2	0.22345167
POLD2	0.22325253
TMEM97	0.22281031
POLE3	0.22269249
RACGAP1	0.22238044
TRIM28	0.22186108
BUB1	0.22183311
NCAPH	0.2217573
MRPL14	0.2216625
NDUFA6	0.2215731
DHPS	0.22149491
NAE1	0.22130306
SEM1	0.22109179
PKMYT1	0.21951121
LDHB	0.21887799
MRPL17	0.21832722
COMMD4	0.21832567
NUDC	0.21824877
HIRIP3	0.21734278
SUMO1	0.21690013
MRPL51	0.2168479
KPNB1	0.216328
NPM1	0.21615529
PFN1	0.21596435
COA1	0.2158467
LSM8	0.2150877
BLM	0.21503943
EIF1AX	0.21499896
MASTL	0.21498957
HMMR	0.21485828
PTS	0.21465315
GPN3	0.21408619
SNRPA1	0.21382542
PPIH	0.21353586
GLO1	0.21353433
PLK1	0.21344689
TXNDC17	0.2127725
POLA2	0.21229006
RPA2	0.2121986
RPS2	0.21218823
YWHAB	0.21195467
MGME1	0.21084996
DLGAP5	0.21072826
RMI1	0.21072471
CENPW	0.21057326
ZWILCH	0.21017237
AURKA	0.20983903
H2AFY	0.20931095
COPRS	0.20911647
C1QBP	0.20898262
KNL1	0.20878474
MSH6	0.20873457
HAT1	0.208697
CDK2	0.20848343
MYL12B	0.20836537
C19orf53	0.20803139
AP2S1	0.20793617
GLRX5	0.20722996
NAP1L1	0.20692071
HMGN3	0.20677437
GNG5	0.20672788
RECQL	0.20610148
CSE1L	0.2039261
SAMD1	0.20287862
UQCC2	0.20215441
SLF1	0.20213047
DSCC1	0.20156895
NOP56	0.20143944
NUTF2	0.20132451
UNG	0.20033102
MRPL12	0.2001931
SNX10	0.2000946
PPAT	0.20006514
FGD5.AS1	0.19993582
RBM8A	0.19945863
PSMG3	0.1992338
CCT4	0.19879198
RPL23A	0.19877404
PPP1R14C	0.19833976
CAMK2N1	0.19822337
CALM1	0.19791049
RNPS1	0.19779852
ATP5MC2	0.1977529
HNRNPM	0.19759372
RPS25	0.19723503
COX8A	0.19700193
RPL35	0.19699153
DPF1	0.1965547
POLR2J	0.19621737
HINT1	0.1956281
KIF18A	0.19534147
GMPS	0.19526865
SKA2	0.19519895
UBE2V2	0.19488607
CDK5RAP2	0.19488467
IFT22	0.19398822
GPX4	0.19374135
BRIP1	0.19368926
BRCA2	0.19341709
PSMG1	0.19340453
BCL7C	0.19340166
PXMP2	0.19330645
PSMA7	0.19326402
GNB2	0.19305204
ACP1	0.19292657
NCAPD2	0.19280225
TROAP	0.19273797
LIMS1	0.19254017
COPS3	0.19230464
TEDC1	0.19205269
SPAG5	0.19172414
TIPIN	0.1916552
HSBP1	0.19157545
RHOA	0.19156498
JUND	0.19155067
NSD2	0.19123343
COX17	0.19117585
CALM3	0.19076146
FANCD2	0.19063798
FAM111A	0.1905287
ARL2	0.19050343
MZT2B	0.19043384
RPLP0	0.190343
PDLIM1	0.18997812
PARK7	0.18982306
PDAP1	0.18967512
XRCC2	0.18967079
EXOSC8	0.18940888
ANP32A	0.18907535
UBR7	0.18880114
SPDL1	0.18879867
MAD2L2	0.18852332
XRCC5	0.18852215
NTMT1	0.18828605
RTKN2	0.18816979
BLOC1S1	0.1880396
DCK	0.18731181
ENY2	0.18729849
TXNL4A	0.18600751
UBE2D2	0.18577613
THOP1	0.18569478
GINS1	0.1849412
DERA	0.18488885
CENPQ	0.18454954
NAP1L4	0.18451522
DCP2	0.18421146
CLPP	0.1842003
MEA1	0.18406045
BRD7	0.1839071
SSB	0.18371883
HDAC2	0.18370035
SNRNP40	0.18355648
AIF1L	0.18343782
IER2	0.1833214
KNSTRN	0.18320993
RSL1D1	0.18294536
MRPS26	0.18285272
THYN1	0.182823
PGAM1	0.1826541
UBE2M	0.18234564
NDUFAF3	0.18231216
TCP1	0.18223757
TBCB	0.18223348
RPS15	0.18217885
ELOC	0.18212715
RBX1	0.18191624
MRM2	0.18174495
SNU13	0.1816873
SKA1	0.18167636
YWHAQ	0.18167126
CDKN2D	0.18151349
RSRC1	0.18121405
UQCRQ	0.18063137
PSMB3	0.17991565
SYNCRIP	0.17991352
HNRNPH3	0.17970933
DEPDC1B	0.17934954
LDHA	0.1793282
RNASEH2B	0.17920527
ADRM1	0.17919978
CBX1	0.17885333
HNRNPA2B1	0.17845827
YWHAE	0.17833832
PSMD11	0.17809983
DNAJA1	0.17808239
PRC1	0.17807181
TRA2B	0.17801498
LRR1	0.17797184
BCL2L12	0.17795315
RPL7	0.17784831
CDC25B	0.17776139
CYC1	0.1776401
RPS20	0.17762718
GADD45GIP1	0.17750677
RPL18A	0.1772414
POLR2E	0.17720087
SNRNP25	0.17707577
DDIAS	0.17694005
AURKAIP1	0.17690629
VDAC3	0.17635389
SUPT16H	0.17617846
RPS23	0.17615828
CEP57	0.17602214
CTNNAL1	0.17601198
RPSA	0.17583366
ARPC1A	0.17518827
UQCRH	0.17511962
OLA1	0.1748057
CLTA	0.17450011
UCHL5	0.17447107
TUBB2A	0.17444596
TFAM	0.17436521
RNF126	0.17429958
MAGOH	0.1739141
NFIC	0.17372167
HINT2	0.17362083
POLR2K	0.17295119
ARHGDIA	0.17266025
FKBP3	0.1725347
KHDRBS1	0.17252724
MARCKSL1	0.17238417
RPS26	0.1722865
SNRPD2	0.17202759
RIF1	0.1719288
RPL8	0.17188874
FANCG	0.1716732
PRMT1	0.17149995
CCT2	0.17127426
MTCH2	0.1708702
CENPP	0.17085034
PPP1CA	0.17066567
TOMM40	0.17052324
PSAT1	0.17013928
KRBOX1	0.1700574
HPF1	0.16960649
IMPA2	0.16929834
FIBP	0.16917966
UFD1	0.16894747
HMGXB4	0.16884826
SUMO3	0.16846403
MAPRE1	0.16812105
HDGF	0.16795132
ACTB	0.16779524
BUB1B	0.16770309
HPRT1	0.16750003
TIMM13	0.16737692
IMPDH2	0.16726851
SELENOH	0.16726725
KIFC1	0.1672015
CDC25A	0.16678867
RMI2	0.16649862
PPIF	0.16602004
PSMG2	0.16597784
PCBP1	0.1658078
SELENOW	0.16559452
RPS8	0.16559444
UQCRFS1	0.16537973
TAF10	0.16520908
CTDSPL	0.16511048
BRIX1	0.16502495
AC002454.1	0.16488148
MRPS18A	0.16470967
DYNLL1	0.16457511
DKC1	0.1645633
TCTEX1D2	0.16454563
PARPBP	0.1643085
RFLNB	0.16399
CKAP5	0.16387174
POLE4	0.16382973
RPS3	0.16361098
CNBP	0.16356361
HSP90AA1	0.16353649
MCM8	0.16339594
PFDN2	0.16321382
NABP2	0.16315193
KIF5B	0.16302055
PCBP2	0.16293429
SSBP1	0.16262582
ECI1	0.1624906
CASP8AP2	0.1624658
CENPO	0.16226387
TOMM5	0.16222572
RPL12	0.16198426
RHOBTB3	0.16181839
VPS29	0.16159686
MCUR1	0.16100131
MDH2	0.1606744
CBR3	0.16057664
RFC3	0.16054173
PRPF4	0.16038497
MRPL11	0.16034949
CCT8	0.16015415
MEAF6	0.16000186
TUBB6	0.15999286
RWDD1	0.15984643
OXCT1	0.15978909
RPS16	0.1592054
PPP1R14B	0.15917087
NIFK	0.15904799
BZW1	0.15880966
CPNE2	0.15875576
MARCKS	0.15863647
ING1	0.15850127
TPGS2	0.15836394
KIF2A	0.15832067
CDCA8	0.15801719
EIF4A3	0.1580032
TRIB2	0.15788716
YY1	0.15787657
E2F8	0.15777175
TIMM10	0.15767753
C12orf57	0.15759347
XRCC6	0.15758231
BCLAF1	0.15756795
EXO1	0.15731917
TUBA1C	0.15731104
MRPL20	0.15721816
ING2	0.15699598
CKB	0.15665534
RPLP1	0.1563922
SF3B4	0.15628864
ARL2BP	0.1562316
GTF3A	0.15622674
IER3IP1	0.1561213
CNIH2	0.1560153
SS18L2	0.1556977
RFC1	0.15550517
HIKESHI	0.15543455
SRRT	0.15539518
PSMD7	0.15523924
STAU1	0.15492947
PRIM1	0.15492415
RPL32	0.15478598
GTF2A2	0.1547552
NUDT5	0.15464176
SRSF10	0.15453306
ATG3	0.1544235
MRPS34	0.15431087
PRIM2	0.15427078
PEBP1	0.15398715
ATP5F1D	0.15386958
AKR7A2	0.15374303
UBE2L3	0.15348949
RAB2A	0.15345934
RPL29	0.15343943
EID1	0.15322892
SRP72	0.15294619
AKR1B1	0.15270658
MALSU1	0.15263931
MAP3K20	0.15240891
RPS5	0.15236874
SNRPC	0.15235668
APOO	0.15219174
MCUB	0.15187377
MRPS15	0.15157595
SMARCB1	0.15155897
NUP50	0.15153432
INIP	0.1514897
RPA1	0.15125877
S100B	0.15122384
NOP58	0.15116984
PSMD8	0.15109438
CTCF	0.15102445
CRNDE	0.15085897
TRMT112	0.15084346
TPM3	0.15082833
TEDC2	0.15078476
FAM181B	0.15072279
LSM6	0.15067121
GNG11	0.15058306
EIF5	0.15047635
NEIL3	0.15040898
STOML2	0.15036249
WDR76	0.15028456
RPS24	0.15020286
KIAA1143	0.1501191
ID4	0.14997467
RBBP7	0.14995626
FUNDC2	0.14991349
TRAF4	0.14945759
ZNF22	0.14918342
XRN2	0.14912423
RPP30	0.14897354
PUF60	0.14880751
VDAC1	0.14852856
UBTF	0.14838165
ACADM	0.14827465
PAXX	0.14827125
ENO1	0.14826104
RABL6	0.14821902
RPS3A	0.14815421
URI1	0.14814226
E2F7	0.14796023
HNRNPK	0.14774181
GCSH	0.14761981
APPL1	0.14682142
ZCCHC17	0.1468101
PGK1	0.14646392
GINS4	0.14643168
NOL7	0.14641964
RAD54L	0.14633423
SLC25A11	0.14629073
MT2A	0.1461979
NDUFV1	0.1461828
KRT10	0.14611708
TRAP1	0.14573032
CAMK2N2	0.14571896
FAM120AOS	0.14561433
PSMB6	0.14557995
FBL	0.14557125
PSMD2	0.14556633
NFYB	0.14548162
ZNF85	0.14525467
KBTBD2	0.14477251
FANCA	0.14469203
GNAS	0.14463097
C7orf50	0.14439385
ABCE1	0.14424068
DYNLT1	0.14401184
PITHD1	0.14370579
NDUFB6	0.14355782
ITGB1BP1	0.14353679
NUDCD2	0.1433402
POLA1	0.14322494
PTP4A2	0.14319167
SNRPA	0.14317346
NELFE	0.1431167
ASNA1	0.14284639
SRRM1	0.14281814
RAB5C	0.14280385
FAM83D	0.14272161
NDUFS6	0.14269637
RPS13	0.14263909
CIAO2A	0.14255111
SSNA1	0.14234687
IPO5	0.14221181
EIF4A1	0.14206542
TXNL1	0.1419369
ARPC5L	0.14189777
MRPL58	0.141848
ZNF714	0.14184538
FANCB	0.14178756
SEPHS1	0.14177114
UTP11	0.14164248
EEF1B2	0.14158736
MNS1	0.14156857
C20orf27	0.14148939
EXOSC3	0.1414643
PPP2R3B	0.14127041
HADH	0.14126126
GLRX3	0.14120127
NSMCE4A	0.14085956
ARMC1	0.1408479
PHF5A	0.14059454
EEF1D	0.14023452
MRPS35	0.14014669
THRAP3	0.14013074
CSNK2B	0.13997732
POLR2H	0.13984679
TIMM50	0.13954954
RAD1	0.13937946
SKA3	0.1391909
SH3KBP1	0.13916396
MRPL22	0.13907018
NDUFS5	0.13902615
STIP1	0.13851002
CEP135	0.13840476
FABP5	0.1383156
PSMA4	0.13815084
RBM3	0.13802996
MMS22L	0.13798946
PMF1	0.13786788
EIF5A	0.1377745
PHB	0.1377606
ATP5PF	0.13770194
ATP5PO	0.13767628
NEK2	0.13756086
RAP1B	0.13746622
RPS15A	0.13743146
DNAJC21	0.1372754
SSU72	0.13724355
FABP7	0.13723928
SASS6	0.1372043
SEC61B	0.13716781
LRRC59	0.1371301
AES	0.1370581
SF3B2	0.13685109
BOD1	0.13674632
RNF157	0.13672954
PRTFDC1	0.13670217
RPS6	0.13634104
UBE2D3	0.13598724
KMT5A	0.13598704
UBAC1	0.135615
SNX3	0.135504
TBCA	0.13537748
GAMT	0.13537005
EMP2	0.13527906
FAM136A	0.13522513
EI24	0.13481954
H3F3B	0.13481747
PSMC5	0.13479501
TTK	0.13463205
NDUFB2	0.1344391
CTXN1	0.1342335
RPS14	0.13422628
RNF168	0.1341616
CGGBP1	0.13414595
APIP	0.13408552
PHB2	0.13396025
NEK6	0.13389161
CCND1	0.13377288
IFRD2	0.13368717
NUDT8	0.13350776
UBALD2	0.13331844
PCNT	0.13324761
DGUOK	0.13321996
SMS	0.13296948
CSRP2	0.13280869
TPM4	0.1326895
RPS7	0.13260601
HNRNPC	0.13250726
UGP2	0.13237177
RPL27	0.13225947
SYNE2	0.1322348
DPY30	0.13223305
MRPL37	0.1318517
MORF4L1	0.13169946
RHNO1	0.13169186
PSMC2	0.13168281
TMPO.AS1	0.13162169
CEBPG	0.13148546
PCM1	0.13141418
RPL19	0.13136166
TOMM22	0.13131382
MRTO4	0.13128586
LYAR	0.13121149
PSMA3	0.13119303
CCDC124	0.13112597
ZNF519	0.13105169
SEPT10	0.13070403
SPRY2	0.13066147
HTATSF1	0.13061588
ZC3H15	0.13059582
CREM	0.130527
TFDP1	0.1304544
SGTA	0.13036464
HNRNPA1	0.13033205
PRDX3	0.13021797
IDI1	0.13014197
KIF18B	0.1301152
ENOPH1	0.12991889
C11orf58	0.1298252
VEZF1	0.12973438
CMC1	0.1296903
GSTO1	0.12952764
CCNI	0.12947045
PARP2	0.12946846
TICRR	0.12943228
CCNE1	0.12932208
TTF2	0.12913366
PREX1	0.12908146
MRPL47	0.1289286
TMA7	0.12879041
ATP5MG	0.12866163
PPDPF	0.12844305
CCNF	0.1284351
ZNF367	0.1283939
GDI2	0.1283521
UQCC3	0.12833537
BRD4	0.12829758
NUP37	0.12828542
PRPF31	0.12810507
PKN1	0.12795016
EEF1E1	0.12782703
NRGN	0.127823
COQ2	0.1276169
MRPL3	0.12761524
BEX3	0.12739496
MAP2K2	0.12705563
GTF3C6	0.12683466
NCAPH2	0.12677988
MMAB	0.12670974
UXT	0.12649344
TMEM160	0.12643334
SAP18	0.12631083
EMC8	0.1261721
ARL6IP4	0.1261141
NUBP2	0.12604517
TSEN34	0.12600988
RWDD4	0.12595369
RPL38	0.12585266
COX6B1	0.12585177
NIF3L1	0.12583475
TRAPPC4	0.12576179
EIF4H	0.12566267
FN3KRP	0.12533183
SF3B6	0.12531596
METTL5	0.12530364
PPP4C	0.12527572
DONSON	0.1252252
UBB	0.12514979
NDUFS8	0.1251348
SF3B5	0.12512477
GAPDH	0.12509766
COA3	0.12509754
ATP5MC1	0.12508066
RPL15	0.12506032
RAB8A	0.12505996
ZNF428	0.12504391
POLQ	0.12494283
GTPBP6	0.12489145
UQCR10	0.124815516
SNX5	0.12457219
PTBP1	0.124471866
COPS9	0.124372326
SOX8	0.124283224
C9orf40	0.123926416
PPIG	0.12368374
AK2	0.12352101
JTB	0.123507366
MBD3	0.12327741
TCERG1	0.12325156
RP9	0.12322483
MRPS11	0.123219945
TALDO1	0.12312767
TIMM8B	0.12308449
ZIM2.AS1	0.1230185
NUP62	0.12283782
RPL13	0.12283282
AHCY	0.12273726
ATXN10	0.12271565
TADA3	0.1226897
RPL26L1	0.12266988
NDUFB10	0.12265195
EFCAB11	0.12261311
LSM14A	0.12251972
UBE2E3	0.12249733
SFPQ	0.12245904
RPL6	0.12235616
TGS1	0.12216017
NDUFAB1	0.122103676
EIF3A	0.122084334
WNK1	0.12198471
RAD23B	0.121972986
ERI3	0.121764354
FARSB	0.12175018
COA4	0.12167018
MZT2A	0.121628545
THOC7	0.12146798
POLDIP2	0.12139916
NSL1	0.12139669
MRPL54	0.12113833
RBM42	0.121125616
CSDE1	0.12112556
RPL10A	0.12109288
RPS12	0.12107161
PLK4	0.12102732
BTF3L4	0.120999746
IMMT	0.1207402
PSMB7	0.12064785
PRDX2	0.12057753
IMP3	0.12057182
MED30	0.12047752
KHSRP	0.120381266
ATP5PD	0.120376386
RLBP1	0.120369926
HSPA9	0.12020934
RPS11	0.12008056
TRIM24	0.11994808
U2SURP	0.11983935
RPL31	0.11978405
MRPL13	0.11977114
ZCRB1	0.11969
C18orf54	0.11955385
ILF3	0.119549125
NR2C2AP	0.11953153
ZGRF1	0.11934199
RPS9	0.11930198
FANCL	0.11913477
EIF2AK1	0.11884233
RTRAF	0.11864536
ASRGL1	0.1186162
PHC2	0.118591435
ILKAP	0.11850005
MTHFD2	0.11847766
RALA	0.1184344
COPE	0.118417546
BTF3	0.11836692
RPL30	0.11825085
TWISTNB	0.11821828
XRCC1	0.1181444
RCC1	0.11804702
NOP10	0.11800123
PSRC1	0.11793442
SCAND1	0.117745556
HERC5	0.11767276
CFAP97	0.11751875
NDUFB4	0.117304415
SOD1	0.11720713
CCT7	0.1171249
G3BP2	0.11712314
GPATCH4	0.11707251
BAD	0.11697389
ARPC2	0.11695146
EMG1	0.11686742
IPO7	0.11665597
SOX2	0.11660273
RPL26	0.11638997
EIF4E	0.116312124
NEDD1	0.1162439
MCRIP1	0.1161875
FAM192A	0.1161831
C8orf59	0.1161335
LSM12	0.11603473
PPP2CA	0.11603363
ATP2A1.AS1	0.11588489
DPM2	0.115654334
CEP152	0.11550711
UTP18	0.11545594
PNRC2	0.11516784
TMEM203	0.115111195
EIF2S1	0.11507396
PPA1	0.11500144
COX7B	0.11485317
HAUS6	0.114664644
DESI2	0.11463243
NIPA2	0.1145705
RPL14	0.114568606
MTFR2	0.1141468
NONO	0.11404504
CWC15	0.11396219
PSMB2	0.11395827
SNF8	0.113913976
SEC61G	0.113898255
SAPCD2	0.11370496
ERCC1	0.1136288
SMARCA5	0.113622524
THAP7	0.11354855
ARF1	0.11351562
CCSAP	0.113444306
ZNF724	0.11333552
HDDC2	0.11311413
RPS27A	0.113081336
RPL7A	0.11301818
RPL39	0.11295134
BCL7B	0.11294597
SUCLG1	0.11269794
TCF3	0.112680875
ZMYND19	0.11267052
FKBP4	0.11266256
FBXO45	0.11248005
CCDC138	0.11247976
MFF	0.11246272
VDAC2	0.112417296
GNL3	0.11239017
RPL27A	0.1123727
LYRM4	0.11234166
DNAJC2	0.112308785
LSM1	0.11230827
GTF2E2	0.11227174
OLIG1	0.11218631
TAF15	0.112121135
WDHD1	0.112088576
AKT1	0.11202794
KIF20A	0.11196139
CIAO2B	0.111911826
ARNTL2	0.111909576
MINOS1	0.111878686
ZFAS1	0.111716405
RPLP2	0.111677304
EXOSC7	0.11162883
USP14	0.11158211
MRPL21	0.11157409
MRPS12	0.11135798
NOLC1	0.11126707
TMEM256	0.1112176
MRE11	0.111124046
MTPN	0.11108246
UBL5	0.11107987
ACYP1	0.11102608
EIF3K	0.11092119
UBA52	0.11088637
RPL22L1	0.11067203
BOLA3	0.110643156
SNX7	0.110636
MOCS2	0.110612005
DNAJC8	0.11060881
B4GALT2	0.11051626
DDX46	0.11047339
FAM204A	0.1103926
UCHL1	0.110341705
ATG101	0.110324025
ELAVL1	0.110232204
RPL21	0.11020172
UBE2K	0.11005514
PSMA2	0.11002806
SHMT1	0.110013045
ARL3	0.11001291
SUV39H2	0.10997361
RAC3	0.10984437
APBB2	0.109641805
METTL26	0.10963307
ATP5MF	0.1093104
CUEDC2	0.109265395
ARL6IP6	0.10924072
RRP7A	0.109101914
MBD2	0.10897144
POLR2D	0.10894303
CHCHD1	0.10892508
DDX54	0.108909965
NAA38	0.108838804
EIF3B	0.10876673
CDKN2AIPNL	0.10872051
HSD17B10	0.10867408
WDR5	0.10857228
UMPS	0.10853287
UBE2R2	0.108445495
NUP205	0.10833446
TAF12	0.108305216
PSMA1	0.108268395
TGIF1	0.10809204
DAZAP1	0.10808657
MRPL9	0.10789993
TTF1	0.107880265
GNG12	0.1076423
FH	0.107506394
FAU	0.10747164
RANGAP1	0.10706402
BAALC	0.106939785
NDUFB11	0.10692851
SRM	0.10688787
LZIC	0.10673005
RRP1B	0.10672374
ATP5F1A	0.10670306
CCND3	0.10668585
CCDC59	0.10668339
RPL9	0.10667221
MRFAP1	0.1065568
PSMB5	0.106421486
FRG1	0.106333755
LRRCC1	0.10624273
APH1A	0.10619794
SMC5	0.106130525
TRIM37	0.10597074
ZNF511	0.10594487
FIP1L1	0.10592134
MRPL23	0.105909236
KIF9	0.10589809
SRRM2	0.10589602
MRPL55	0.10586995
FKBP5	0.10582156
COX7C	0.10572008
EIF3M	0.105692975
SLC2A4RG	0.10564001
DEF8	0.105478846
CXXC5	0.10546679
RBMX	0.10544921
NDUFC1	0.10541668
ARL13B	0.105342515
C1orf21	0.10533472
C19orf57	0.105285615
TSEN15	0.1052506
CENPJ	0.105077095
PKNOX1	0.10500895
HDGFL3	0.10489968
EBNA1BP2	0.104875125
LACTB2	0.10484868
ERCC6L	0.1048416
STAG2	0.104734175
RPL4	0.1045452
EPB41L2	0.10452067
STARD3NL	0.104471385
ANKRD9	0.10420671
NIPSNAP2	0.10414818
ZNF680	0.104076535
ARPP19	0.10400243
SLC25A39	0.103948765
WASL	0.103752226
CBY1	0.10373369
ORC1	0.103718735
MGST3	0.10368921
ATP5F1C	0.10368158
DENR	0.103662744
CDK2AP2	0.10359951
RDX	0.10358682
MLF2	0.103509285
ARPC5	0.10338142
FARSA	0.10335116
STRAP	0.10328391
CISD2	0.10326792
DCUN1D5	0.103188686
PRPS2	0.10307735
NUP54	0.10295798
CTPS1	0.102923855
FDX1	0.10291009
FAM104B	0.10282964
TSR2	0.10279951
DNAJB1	0.10278669
PPP4R2	0.10278292
CCDC85B	0.10266506
NUP188	0.1026629
WDR62	0.10250822
SNRPB2	0.10240375
SAFB	0.10235292
THAP9.AS1	0.102335565
GNA11	0.10232283
STX10	0.1022986
PSMC4	0.10227341
CITED1	0.102253705
CYREN	0.10201535
SRPK1	0.10194471
COPS8	0.10191159
AC011447.3	0.10186854
MLH1	0.10182873
NDUFA2	0.10178089
EIF2S2	0.10176928
ATOX1	0.101729706
SLFN11	0.1016404
QSER1	0.10163638
HP1BP3	0.10159956
VMA21	0.10159366
MRPL4	0.101581186
RPL24	0.10150451
RALBP1	0.10141045
CHEK2	0.10140882
TMEM60	0.10139948
GRK6	0.101386756
SDHAF3	0.10138441
SUB1	0.10137058
RPAIN	0.101319
DDAH1	0.10122294
EIF1	0.101025164
TCEA1	0.10081458
OLFM1	0.10081319
MIEN1	0.10080646
CHD1	0.10067319
ZNF730	0.10057984
TCF12	0.10056169
CAMTA1	0.10036025
ATP5F1B	0.10030551
ZFR	0.100277975
NEDD8	0.1001614
STARD7	0.10014895
JPT2	0.10010397
NAA10	0.09996232
RCC2	0.0999588
GUK1	0.099867694
HDHD5	0.09980122
CDC123	0.099731795
RPL13A	0.09969596
NDUFA11	0.099385895
FAM92A	0.09931075
C5orf34	0.09929394
SNAP29	0.09929244
SLIRP	0.09914405
RIC8A	0.098882265
CCDC77	0.098849766
UBASH3B	0.09882484
NDUFS3	0.098749064
NANS	0.09867498
CEP295	0.098596565
CLIC1	0.098574705
NUP35	0.09852264
CEP57L1	0.098474294
PDGFA	0.098310776
STX8	0.09797553
MRPS21	0.09792881
FDPS	0.09781621
UFC1	0.09772313
NPM3	0.097683564
CFAP20	0.097676635
TWF1	0.09761387
COPS5	0.09757477
ACBD6	0.0975593
LAMTOR1	0.09755487
HES6	0.09755145
GTPBP4	0.09754414
MTLN	0.09750874
ETFA	0.09749374
NUP93	0.09741955
DDX11	0.097374514
SMDT1	0.09733081
SSSCA1	0.097275116
GLRX2	0.09725507
TRAIP	0.097208165
SRSF1	0.09714419
TXN2	0.097138636
NTAN1	0.09713628
USP16	0.096904114
CDC27	0.09685694
ZNF90	0.09675856
RPL22	0.096712366
ECHS1	0.09663856
WDYHV1	0.096568815
RPL37	0.09653371
PFDN4	0.09645561
GAS2L3	0.09637062
MRPL39	0.09636057
SMCHD1	0.09626268
UCP2	0.09625925
EIF4EBP2	0.09623799
COPZ1	0.0962082
MEX3D	0.09592001
TMEM251	0.09582975
ETFB	0.09575637
MPC2	0.09564005
ELP5	0.09563009
CDC5L	0.095550016
C1orf123	0.09553779
RPL23	0.09552831
NDUFB8	0.09533595
AK6	0.09531371
KLHL23	0.09529811
RPS19BP1	0.09526354
OAZ1	0.09506851
DUSP6	0.09499611
AATF	0.09488741
EMC6	0.09488258
NPAT	0.094873264
RPS21	0.09476063
EIF1AY	0.09474986
PNO1	0.09472193
PNMA2	0.094659485
PDXK	0.094657555
ARC	0.094599575
PPP2CB	0.094549306
MPHOSPH9	0.09445539
JADE1	0.09444142
TMSB10	0.09438092
MTX2	0.094282635
C15orf61	0.0942824
TMEM183A	0.09422524
SKP2	0.094155304
MRPL41	0.09412914
RUSC1	0.09402715
MRPL57	0.09397898
STUB1	0.0939083
CDV3	0.093849175
POLE	0.093819045
HNRNPU	0.09375551
DNTTIP2	0.093743816
ACD	0.0936615
CISD1	0.09364653
FAF1	0.093645334
ARMC10	0.093589656
TONSL	0.09356032
EXOSC5	0.09349668
GSPT1	0.093341336
WTAP	0.093228444
NUDT21	0.09321906
POLR1E	0.09312836
WDR82	0.09310914
ZSWIM7	0.09310658
WSB2	0.093063205
DCTN3	0.09300908
PSMA5	0.09298174
CNTLN	0.0929629
PTOV1	0.09290681
POLE2	0.092764854
INO80E	0.0927615
MYBL1	0.09273346
TTL	0.09263606
CHAC2	0.09256611
HMBS	0.092490315
PRPSAP1	0.09248887
TIMM23	0.092454694
TIMM17B	0.09244496
KLHDC3	0.092407614
RPL36AL	0.092397854
HSPH1	0.09236214
MOB1A	0.09235158
UAP1	0.092309654
ABI2	0.092302404
GNB4	0.092235915
STMP1	0.092193544
CEP83	0.092155986
GLOD4	0.09211935
COX7A2	0.09204783
BUD13	0.09190411
COX14	0.09184802
GNL2	0.091802
PSMD12	0.09173878
KCNQ2	0.09155405
ACTR1A	0.091504686
KEAP1	0.09149263
NT5C3B	0.091450274
VAPA	0.09140098
BRMS1	0.09139192
UBE2A	0.09122647
MAGEF1	0.09115927
PSTK	0.09112042
KXD1	0.091116905
ECI2	0.091026135
POMP	0.09101123
THAP10	0.09098259
DAXX	0.09096062
RUVBL1	0.09095302
RECQL4	0.09094818
COPS6	0.09093455
SDHB	0.0906823
RPL36	0.09062263
BOP1	0.09061932
CCT3	0.09049535
ATP5F1E	0.09049122
COMMD7	0.09044464
PDE6D	0.09040699
HDLBP	0.09017563
PAF1	0.09011664
GON7	0.09003365
PAPOLA	0.09002789
LIN54	0.08996449
FARP1	0.08993699
LIN9	0.08993454
GTF2A1	0.0898181
NDUFB3	0.08972642
CLNS1A	0.08969963
DGCR6L	0.08969373
PRKRA	0.08967242
PKIA	0.089661255
SHMT2	0.08960979
SELENOK	0.08954026
MCMBP	0.08948935
POLD1	0.08945897
AAAS	0.08942437
SVIP	0.089395225
ASNSD1	0.0893122
NDUFB1	0.08922041
ZNF675	0.08907718
TMEM14B	0.08902951
ZNF704	0.0889859
RAB5IF	0.08888971
ATP6V1F	0.08867958
MRPS16	0.08865343
SURF2	0.08856389
RPL35A	0.08852866
BLVRA	0.08845044
SOX9	0.08843716
SETD9	0.0883698
PSMD1	0.088288546
GTPBP8	0.0882721
ISOC1	0.08815586
NSFL1C	0.08799812
CIT	0.087987766
RNF5	0.08793053
PDCL	0.08792599
RPS29	0.087886706
NAB1	0.08787383
DCXR	0.08783531
PSMB1	0.087708704
MRPL1	0.08765038
CTNNBL1	0.08755211
DCTN6	0.087512895
NACA	0.08743434
CTDNEP1	0.087433144
RAB11A	0.08742277
SH3GL1	0.087360434
DDX21	0.08725015
MRPL50	0.08716634
API5	0.08715892
SMYD2	0.08705142
VEGFB	0.08700951
CCDC18	0.0869427
FIGNL1	0.086916044
TPD52	0.08685875
AP1S1	0.08684861
ZC3H18	0.08683238
MPHOSPH6	0.08674528
DCTN2	0.08654104
MRPS23	0.08654027
LAMTOR5	0.086509965
TBC1D31	0.08648808
TCEA2	0.08622373
BRCC3	0.08614009
BCAT1	0.08611602
TCEAL7	0.08608864
PHIP	0.08596697
PRELID3B	0.08590923
MRPS7	0.08589371
BID	0.08587752
ADH5	0.08586107
MTERF3	0.085848905
ZYX	0.085834235
ODF2	0.08573503
CHCHD6	0.08572409
TSFM	0.08569678
CENPL	0.08569629
SMARCC1	0.08567689
COA6	0.0856108
BLMH	0.08550864
TUSC2	0.08547432
PRPF40A	0.08542915
CCNB1IP1	0.085418165
PIGX	0.08539086
FAM161A	0.08523746
LRWD1	0.08516999
MRPS2	0.08515727
RPL18	0.08512798
NDUFAF6	0.08512551
ACTR3	0.08510508
USP13	0.08503507
CHAF1B	0.08501184
CFAP36	0.08499073
PSMD13	0.08485255
TMEM141	0.08482746
EME1	0.08481111
KCTD20	0.08477915
METTL21A	0.08476633
TIMM8A	0.08476392
IFNGR2	0.084709994
PIH1D1	0.08467969
C9orf16	0.08458074
NUP88	0.08457674
CCM2	0.08456131
FEZ1	0.08445864
DDT	0.08440459
ST13	0.0843835
ZNF92	0.084310636
MPV17L2	0.084258355
MORF4L2	0.08423355
GARS	0.084164254
CMTM3	0.08396854
CDC26	0.083965324
GUCD1	0.08394339
DRAP1	0.08386388
CCP110	0.08379094
MDC1	0.08378578
RASSF1	0.08375914
MTMR2	0.0837012
SKP1	0.08369407
ZNF146	0.08363626
CBX2	0.08353408
MRPL42	0.08343607
NENF	0.08342158
DRG1	0.08341767
DCAF15	0.0832545
DHX15	0.08324568
G3BP1	0.08316287
PPIL1	0.08302152
SRSF4	0.08300601
RBL1	0.08292918
RBPMS	0.082927205
TSR3	0.08283668
C12orf29	0.08281694
IARS	0.08275417
TBRG4	0.08263167
C9orf116	0.08261394
AIDA	0.08250685
KDM1A	0.08247097
PHF6	0.08244304
RNASEH2A	0.0823936
ELOB	0.08236649
KHK	0.08231919
C11orf24	0.08230975
RRP9	0.08230649
KRAS	0.08228773
EIF2B1	0.082235366
SMIM15	0.08220454
LCMT1	0.08199782
COMMD5	0.08196582
PABPC1	0.08196131
RPL3	0.08183253
TMEM54	0.08181829
ZNF620	0.081810884
GIHCG	0.081748724
MRGBP	0.08174479
PMVK	0.0817306
NDUFB7	0.08171997
CEP192	0.081683
MRPS18C	0.08166326
CEP63	0.0816444
SRR	0.081588134
PAQR4	0.0815728
RABEP1	0.08156392
TMEM126B	0.08154106
C12orf65	0.08149572
TRAPPC2L	0.081477754
RPIA	0.081420265
COMMD10	0.081406586
NSA2	0.0812874
RAB1A	0.081261575
GRHPR	0.08121712
ARF6	0.081129976
STK24	0.08112264
LARP7	0.08106233
TCAF1	0.080986865
MRPS6	0.080860615
WSCD1	0.08082251
WEE1	0.080794334
RRS1	0.08076254
DNPH1	0.08075401
DYNLRB1	0.08073133
MORC4	0.08070124
NUBP1	0.080676235
SPRY1	0.080657065
AASDHPPT	0.080584675
CEP72	0.080584586
RSL24D1	0.080483615
PSMD14	0.08047774
NELFB	0.08044735
GEMIN6	0.08039957
RNASEH1	0.08039186
RPS4X	0.08034953
DDX42	0.08034722
OAS3	0.08026025
PXDC1	0.08022282
IDH3B	0.080216154
IWS1	0.08020917
RBM22	0.08006923
CSTB	0.080048785
GINS3	0.08000594
RRP36	0.079966486
TMEM70	0.07994727
PRDX5	0.07988664
FAM104A	0.07976063
AIP	0.07972126
ATIC	0.07963813
USP7	0.079543576
CMPK1	0.07930751
NOP14	0.07930333
ZNF93	0.079289965
ABHD5	0.07922755
CENPS	0.07919241
NCBP1	0.07918535
PRADC1	0.07914822
METTL9	0.07913403
BLOC1S6	0.079057366
RRP1	0.07904244
NBN	0.079015225
RNF219	0.07901223
GYPC	0.07898813
TEX10	0.0787832
GHITM	0.07876896
SSBP4	0.07874239
RAB23	0.07869091
GRPEL1	0.078665555
PTPN11	0.07866369
ENSA	0.07861457
BCAS2	0.078557394
MRPS33	0.07852853
ADIPOR1	0.07843349
ZNF726	0.078428596
NDUFAF8	0.07833109
HIST1H2AH	0.0782639
MCRS1	0.07821201
C8orf88	0.07820529
PSMD6	0.07818823
GFER	0.07815052
YBX3	0.07808285
PPID	0.07800888
IFT57	0.07798076
DEAF1	0.077950895
RPL11	0.07791891
GPATCH11	0.07788776
RPS27	0.077836156
CDCA7	0.077810444
LITAF	0.07780846
MEPCE	0.07769997
PRPF38A	0.077683285
BABAM1	0.07763828
NSD3	0.07756922
NEMP1	0.07754685
EGR1	0.07747995
MTHFD1	0.07746668
DTD1	0.07733971
RELA	0.07719166
RBM10	0.07716236
PRPS1	0.077068485
NQO2	0.07704985
IFT81	0.07703234
TBC1D1	0.07698638
MRPL24	0.07697765
USP39	0.07691162
NDUFA3	0.076862186
AUNIP	0.07680804
C1orf174	0.07677771
WAC	0.07674623
PSME3	0.07671878
RFWD3	0.07664425
CHAMP1	0.07657205
RGS19	0.076569535
PFDN1	0.07650026
KATNA1	0.07649866
MAD1L1	0.07645864
FAM50A	0.0764484
MRPL15	0.076407224
UBXN2A	0.07635514
CEP44	0.076342285
SERP1	0.076336496
PEF1	0.07627566
TP73	0.07626047
MRPS10	0.07625276
CTBP2	0.07620536
TSR1	0.07620445
PLEKHJ1	0.07618102
DCLRE1B	0.07617718
UCHL3	0.07614799
VPS4A	0.075947754
SART1	0.07592126
CSNK1G2	0.07590384
ROCK1	0.07587885
NTHL1	0.07585838
COA5	0.07568131
PCBD1	0.07565979
ANAPC15	0.07565898
REEP4	0.07562523
ZNF567	0.07553772
POP4	0.07550062
KIF1BP	0.07539243
DDX23	0.0751257
GSR	0.07502013
GART	0.07488596
STX2	0.074873425
PCIF1	0.07484515
RPS28	0.074766405
CBR1	0.074760206
LINC01224	0.07475458
GEN1	0.07474667
TIMP4	0.07474476
HRAS	0.07473705
ETF1	0.074706204
ELOF1	0.0746113
PGLS	0.074602015
ABHD11	0.074571155
ATP5MD	0.07448644
UBL4A	0.074483834
EGLN1	0.07442579
SINHCAF	0.07430637
MVB12A	0.074296094
ASH2L	0.07429533
ELK1	0.07428719
RPL36A	0.07428471
COMMD1	0.07424355
BRK1	0.07418466
PRDX1	0.07401128
ATP5MPL	0.07400948
TIMM9	0.07381692
POP5	0.073780015
SF3A3	0.07366798
MACROD1	0.073667236
MOB4	0.07366017
PFDN5	0.07364864
HOXB2	0.073641114
NUP85	0.07357641
CDC42	0.073563315
VTI1B	0.073480025
EDF1	0.0734002
DDX50	0.073337354
THOC5	0.073330164
ING3	0.07326448
GMPPB	0.07325538
LRRC45	0.07325526
TERF1	0.07319074
SNX4	0.073175125
PPP2R2A	0.07317184
STIL	0.07315044
GTF2F1	0.07309478
DHX9	0.07304197
RNF26	0.07285896
IFT52	0.072857775
SNRNP48	0.07284932
FAM107B	0.072811596
GADD45A	0.0727834
MPST	0.07273231
PITPNB	0.0727102
SPTSSA	0.07265885
HILPDA	0.07263103
ACAD9	0.07261325
PKIG	0.07260967
NUP155	0.07260319
GOLGA7	0.0725994
FAM76B	0.072577186
DNALI1	0.072556704
NDUFB9	0.072463
ICMT	0.072363935
HAUS3	0.07233226
JUN	0.07228947
IMP4	0.07220359
PRXL2A	0.07208929
MMADHC	0.07200848
ILK	0.07199683
AC016205.1	0.07198543
TJP1	0.071981385
LKAAEAR1	0.07193673
CRCP	0.071900286
PYURF	0.071897715
ERAL1	0.07184543
PAK2	0.071833365
USP48	0.071759865
FIS1	0.071732596
HDGFL2	0.0717313
CDC25C	0.0717294
CFDP1	0.07172264
MBD4	0.07151744
NMB	0.07135357
SLC25A3	0.07132677
PDHB	0.07127571
NDUFAF2	0.07125418
TRIAP1	0.071111135
FUZ	0.07102362
MED31	0.07090327
CMAS	0.070887305
UQCR11	0.070855185
WRAP53	0.070851535
INCENP	0.07083089
MED21	0.07080479
RAB33A	0.070802815
NDUFA8	0.070784524
EPN1	0.07078012
LARS	0.07076313
ADI1	0.070736215
ETV4	0.07070949
PDLIM3	0.07070362
RPL5	0.07063615
ETV5	0.07058521
NDUFS4	0.070537075
MDH1	0.07046148
CDC7	0.070442185
SLC25A10	0.07040866
ZNHIT3	0.07039406
PHAX	0.07023934
CYB5B	0.070225306
INTS7	0.070189804
MTCH1	0.070134096
PLSCR1	0.07013209
CINP	0.07010915
NAA50	0.07009985
RAB11B	0.07007388
MRPL27	0.07004212
NIP7	0.07004138
LYRM2	0.070040524
DPYSL4	0.07003753
UBE2B	0.07001543
C2orf80	0.06982798
PRKAR2B	0.069795474
MIS12	0.06979531
HDAC1	0.06974656
MYL6B	0.06971896
ATP5ME	0.06967544
MAK16	0.069628246
C16orf87	0.069626056
NCS1	0.06961708
XPO1	0.0695988
PPIL3	0.06958297
SNX1	0.06957784
PSMC6	0.06956498
SCML1	0.0695511
METAP2	0.06954615
MFAP1	0.06948135
RBM15B	0.069297984
MRPS22	0.06924519
CNTRL	0.069242455
TCEAL3	0.0691362
THAP11	0.069008715
USP10	0.068992496
RNF138	0.068843
RPF2	0.06883539
MPP6	0.06882393
EIF4G2	0.06875501
UPF3B	0.068741344
QTRT2	0.06866492
CCDC74A	0.06865931
TIPRL	0.06865406
BAG5	0.06864525
INO80C	0.06860547
GABPB1	0.0685445
MED8	0.06853783
BARX1	0.06852232
CTBP1	0.06847286
DENND6A	0.06841319
C12orf10	0.068378426
PLPBP	0.06832456
PPP4R1	0.068319
SLC25A6	0.06830838
RCAN1	0.068248056
WAPL	0.06816218
PPP5C	0.06814507
SYDE1	0.068126716
RBMX2	0.06804153
BCKDK	0.06793672
WDR54	0.067847505
NDUFA12	0.06783858
BORA	0.06782104
HOMER1	0.06774126
ODC1	0.067717835
CDC23	0.067691356
WDR1	0.06764876
COTL1	0.067606814
ZNHIT1	0.06759933
RTCB	0.06751714
SRA1	0.06751433
FKBP1A	0.06744383
L3MBTL2	0.06743196
SOX11	0.06735185
PBX3	0.06733591
ACAA2	0.06731735
TSG101	0.06725758
RPS18	0.06724249
BZW2	0.067228734
MSRB1	0.06719251
NEURL1B	0.06717982
AZI2	0.067160815
FZR1	0.06715594
CENPC	0.06710745
DNAJC19	0.06705679
LLPH	0.06703531
REXO2	0.067019634
CNOT9	0.067012444
C2orf69	0.06698299
FMR1	0.066963635
SRRD	0.066962026
ECSIT	0.066952385
SZRD1	0.066908404
LAMTOR2	0.066898175
ZNF331	0.066851586
RHOG	0.06683758
MPV17	0.06683737
FAM129A	0.06665643
RIPK2	0.066626884
DCAF7	0.066621475
SPATA5	0.066529885
WDR53	0.06652613
ALDH9A1	0.066467665
SVBP	0.06643921
DCPS	0.06639935
CHMP3	0.06631784
SMAP2	0.06629614
ZNF273	0.06628036
ERI1	0.06626831
FXYD6	0.06601337
CDC34	0.06600252
TPR	0.065979674
THOC3	0.06597522
AKIRIN1	0.06596948
RFXANK	0.065946355
KLHL42	0.06593479
TRMT6	0.06590695
GRSF1	0.0658489
RPL28	0.06581215
UCK1	0.0657207
C9orf78	0.0656953
VPS35	0.065651
TMEM126A	0.06561826
PIM3	0.0656113
RPS10	0.06559599
NAXE	0.06557905
PPP2R3C	0.06556017
C3orf70	0.06539722
RAB31	0.06538056
MRPL34	0.06536416
SERF2	0.06533243
DCAF13	0.06529234
EED	0.065284505
NKAPD1	0.06524116
ARCN1	0.06521684
DNAJC7	0.065109916
FAM122B	0.0650882
PDCL3	0.065060414
EIF3G	0.0650565
SAAL1	0.06500651
BBS7	0.06499875
CENPI	0.06498798
TMEM98	0.06497051
REX1BD	0.0648984
CWC22	0.06489353
ZW10	0.06487577
ZEB1	0.06484778
TOMM7	0.0647992
FAAP20	0.06478945
TACO1	0.06474407
SDHD	0.0647085
[truncated: 7,441 more rows]
