# Supplementary material for: Modeling glioblastoma heterogeneity as a dynamic network of cell states
Source: Mol Syst Biol. 2021 Sep 16;17(9):e10105. doi: 10.15252/msb.202010105 (PMC8444284; doi:10.15252/msb.202010105)
Supplement: Supplementary file 5 — Source Data for Figure 3 [file MSB-17-e10105-s001.zip › Figure3A_sourcedata/GSEA_3065/hallmarks_state2.GseaPreranked.1623416269049/gene_set_sizes.xls]

NAME	ORIGINAL SIZE	AFTER RESTRICTING TO DATASET	STATUS
HALLMARK_TNFA_SIGNALING_VIA_NFKB	200	106
HALLMARK_HYPOXIA	200	130
HALLMARK_CHOLESTEROL_HOMEOSTASIS	74	63
HALLMARK_MITOTIC_SPINDLE	199	183
HALLMARK_WNT_BETA_CATENIN_SIGNALING	42	27
HALLMARK_TGF_BETA_SIGNALING	54	43
HALLMARK_IL6_JAK_STAT3_SIGNALING	87	34
HALLMARK_DNA_REPAIR	150	131
HALLMARK_G2M_CHECKPOINT	200	191
HALLMARK_APOPTOSIS	161	106
HALLMARK_NOTCH_SIGNALING	32	23
HALLMARK_ADIPOGENESIS	200	156
HALLMARK_ESTROGEN_RESPONSE_EARLY	200	104
HALLMARK_ESTROGEN_RESPONSE_LATE	200	113
HALLMARK_ANDROGEN_RESPONSE	100	72
HALLMARK_MYOGENESIS	200	96
HALLMARK_PROTEIN_SECRETION	96	89
HALLMARK_INTERFERON_ALPHA_RESPONSE	97	55
HALLMARK_INTERFERON_GAMMA_RESPONSE	200	94
HALLMARK_APICAL_JUNCTION	200	116
HALLMARK_APICAL_SURFACE	44	22
HALLMARK_HEDGEHOG_SIGNALING	36	23
HALLMARK_COMPLEMENT	200	93
HALLMARK_UNFOLDED_PROTEIN_RESPONSE	113	97
HALLMARK_PI3K_AKT_MTOR_SIGNALING	105	83
HALLMARK_MTORC1_SIGNALING	200	179
HALLMARK_E2F_TARGETS	200	196
HALLMARK_MYC_TARGETS_V1	200	194
HALLMARK_MYC_TARGETS_V2	58	51
HALLMARK_EPITHELIAL_MESENCHYMAL_TRANSITION	200	119
HALLMARK_INFLAMMATORY_RESPONSE	200	70
HALLMARK_XENOBIOTIC_METABOLISM	200	100
HALLMARK_FATTY_ACID_METABOLISM	158	108
HALLMARK_OXIDATIVE_PHOSPHORYLATION	200	191
HALLMARK_GLYCOLYSIS	200	146
HALLMARK_REACTIVE_OXYGEN_SPECIES_PATHWAY	49	38
HALLMARK_P53_PATHWAY	200	135
HALLMARK_UV_RESPONSE_UP	158	113
HALLMARK_UV_RESPONSE_DN	144	103
HALLMARK_ANGIOGENESIS	36	21
HALLMARK_HEME_METABOLISM	200	126
HALLMARK_COAGULATION	138	55
HALLMARK_IL2_STAT5_SIGNALING	199	106
HALLMARK_BILE_ACID_METABOLISM	112	54
HALLMARK_PEROXISOME	104	67
HALLMARK_ALLOGRAFT_REJECTION	200	60
HALLMARK_SPERMATOGENESIS	135	58
HALLMARK_KRAS_SIGNALING_UP	200	86
HALLMARK_KRAS_SIGNALING_DN	200	32
HALLMARK_PANCREAS_BETA_CELLS	40		Rejected!
