# Supplementary material for: Modeling glioblastoma heterogeneity as a dynamic network of cell states
Source: Mol Syst Biol. 2021 Sep 16;17(9):e10105. doi: 10.15252/msb.202010105 (PMC8444284; doi:10.15252/msb.202010105)
Supplement: Supplementary file 6 — Source Data for Figure 5 [file MSB-17-e10105-s004.zip]

Archive with 3,592 entries (3,541 files):
- Figure5A_sourcedata/
- Figure5A_sourcedata/GSEA_3017/
- Figure5A_sourcedata/GSEA_3017/hallmarks_stateA.GseaPreranked.1621934654007/
- Figure5A_sourcedata/GSEA_3017/hallmarks_stateA.GseaPreranked.1621934654007/edb/
- Figure5A_sourcedata/GSEA_3017/hallmarks_stateA.GseaPreranked.1621934654007/edb/gene_sets.gmt
- Figure5A_sourcedata/GSEA_3017/hallmarks_stateA.GseaPreranked.1621934654007/edb/results.edb
- Figure5A_sourcedata/GSEA_3017/hallmarks_stateA.GseaPreranked.1621934654007/edb/state53017.rnk
- Figure5A_sourcedata/GSEA_3017/hallmarks_stateA.GseaPreranked.1621934654007/enplot_HALLMARK_ANDROGEN_RESPONSE_203.png
- Figure5A_sourcedata/GSEA_3017/hallmarks_stateA.GseaPreranked.1621934654007/enplot_HALLMARK_APICAL_JUNCTION_207.png
- Figure5A_sourcedata/GSEA_3017/hallmarks_stateA.GseaPreranked.1621934654007/enplot_HALLMARK_APOPTOSIS_183.png
- Figure5A_sourcedata/GSEA_3017/hallmarks_stateA.GseaPreranked.1621934654007/enplot_HALLMARK_E2F_TARGETS_171.png
- Figure5A_sourcedata/GSEA_3017/hallmarks_stateA.GseaPreranked.1621934654007/enplot_HALLMARK_EPITHELIAL_MESENCHYMAL_TRANSITION_181.png
- Figure5A_sourcedata/GSEA_3017/hallmarks_stateA.GseaPreranked.1621934654007/enplot_HALLMARK_ESTROGEN_RESPONSE_EARLY_201.png
- Figure5A_sourcedata/GSEA_3017/hallmarks_stateA.GseaPreranked.1621934654007/enplot_HALLMARK_ESTROGEN_RESPONSE_LATE_179.png
- Figure5A_sourcedata/GSEA_3017/hallmarks_stateA.GseaPreranked.1621934654007/enplot_HALLMARK_G2M_CHECKPOINT_169.png
- Figure5A_sourcedata/GSEA_3017/hallmarks_stateA.GseaPreranked.1621934654007/enplot_HALLMARK_GLYCOLYSIS_177.png
- Figure5A_sourcedata/GSEA_3017/hallmarks_stateA.GseaPreranked.1621934654007/enplot_HALLMARK_HYPOXIA_195.png
- Figure5A_sourcedata/GSEA_3017/hallmarks_stateA.GseaPreranked.1621934654007/enplot_HALLMARK_IL2_STAT5_SIGNALING_199.png
- Figure5A_sourcedata/GSEA_3017/hallmarks_stateA.GseaPreranked.1621934654007/enplot_HALLMARK_INFLAMMATORY_RESPONSE_191.png
- Figure5A_sourcedata/GSEA_3017/hallmarks_stateA.GseaPreranked.1621934654007/enplot_HALLMARK_KRAS_SIGNALING_UP_197.png
- Figure5A_sourcedata/GSEA_3017/hallmarks_stateA.GseaPreranked.1621934654007/enplot_HALLMARK_MITOTIC_SPINDLE_175.png
- Figure5A_sourcedata/GSEA_3017/hallmarks_stateA.GseaPreranked.1621934654007/enplot_HALLMARK_MTORC1_SIGNALING_205.png
- Figure5A_sourcedata/GSEA_3017/hallmarks_stateA.GseaPreranked.1621934654007/enplot_HALLMARK_MYC_TARGETS_V1_173.png
- Figure5A_sourcedata/GSEA_3017/hallmarks_stateA.GseaPreranked.1621934654007/enplot_HALLMARK_MYOGENESIS_189.png
- Figure5A_sourcedata/GSEA_3017/hallmarks_stateA.GseaPreranked.1621934654007/enplot_HALLMARK_P53_PATHWAY_193.png
- Figure5A_sourcedata/GSEA_3017/hallmarks_stateA.GseaPreranked.1621934654007/enplot_HALLMARK_TNFA_SIGNALING_VIA_NFKB_187.png
- Figure5A_sourcedata/GSEA_3017/hallmarks_stateA.GseaPreranked.1621934654007/enplot_HALLMARK_UV_RESPONSE_DN_185.png
- Figure5A_sourcedata/GSEA_3017/hallmarks_stateA.GseaPreranked.1621934654007/gene_set_sizes.xls
- Figure5A_sourcedata/GSEA_3017/hallmarks_stateA.GseaPreranked.1621934654007/global_es_histogram.png
- Figure5A_sourcedata/GSEA_3017/hallmarks_stateA.GseaPreranked.1621934654007/gsea_report_for_na_neg_1621934654007.html
- Figure5A_sourcedata/GSEA_3017/hallmarks_stateA.GseaPreranked.1621934654007/gsea_report_for_na_neg_1621934654007.xls
- Figure5A_sourcedata/GSEA_3017/hallmarks_stateA.GseaPreranked.1621934654007/gsea_report_for_na_pos_1621934654007.html
- Figure5A_sourcedata/GSEA_3017/hallmarks_stateA.GseaPreranked.1621934654007/gsea_report_for_na_pos_1621934654007.xls
- Figure5A_sourcedata/GSEA_3017/hallmarks_stateA.GseaPreranked.1621934654007/gset_rnd_es_dist_170.png
- Figure5A_sourcedata/GSEA_3017/hallmarks_stateA.GseaPreranked.1621934654007/gset_rnd_es_dist_172.png
- Figure5A_sourcedata/GSEA_3017/hallmarks_stateA.GseaPreranked.1621934654007/gset_rnd_es_dist_174.png
- Figure5A_sourcedata/GSEA_3017/hallmarks_stateA.GseaPreranked.1621934654007/gset_rnd_es_dist_176.png
- Figure5A_sourcedata/GSEA_3017/hallmarks_stateA.GseaPreranked.1621934654007/gset_rnd_es_dist_178.png
- Figure5A_sourcedata/GSEA_3017/hallmarks_stateA.GseaPreranked.1621934654007/gset_rnd_es_dist_180.png
- Figure5A_sourcedata/GSEA_3017/hallmarks_stateA.GseaPreranked.1621934654007/gset_rnd_es_dist_182.png
- Figure5A_sourcedata/GSEA_3017/hallmarks_stateA.GseaPreranked.1621934654007/gset_rnd_es_dist_184.png
- Figure5A_sourcedata/GSEA_3017/hallmarks_stateA.GseaPreranked.1621934654007/gset_rnd_es_dist_186.png
- Figure5A_sourcedata/GSEA_3017/hallmarks_stateA.GseaPreranked.1621934654007/gset_rnd_es_dist_188.png
- Figure5A_sourcedata/GSEA_3017/hallmarks_stateA.GseaPreranked.1621934654007/gset_rnd_es_dist_190.png
- Figure5A_sourcedata/GSEA_3017/hallmarks_stateA.GseaPreranked.1621934654007/gset_rnd_es_dist_192.png
- Figure5A_sourcedata/GSEA_3017/hallmarks_stateA.GseaPreranked.1621934654007/gset_rnd_es_dist_194.png
- Figure5A_sourcedata/GSEA_3017/hallmarks_stateA.GseaPreranked.1621934654007/gset_rnd_es_dist_196.png
- Figure5A_sourcedata/GSEA_3017/hallmarks_stateA.GseaPreranked.1621934654007/gset_rnd_es_dist_198.png
- Figure5A_sourcedata/GSEA_3017/hallmarks_stateA.GseaPreranked.1621934654007/gset_rnd_es_dist_200.png
- Figure5A_sourcedata/GSEA_3017/hallmarks_stateA.GseaPreranked.1621934654007/gset_rnd_es_dist_202.png
- Figure5A_sourcedata/GSEA_3017/hallmarks_stateA.GseaPreranked.1621934654007/gset_rnd_es_dist_204.png
- Figure5A_sourcedata/GSEA_3017/hallmarks_stateA.GseaPreranked.1621934654007/gset_rnd_es_dist_206.png
- Figure5A_sourcedata/GSEA_3017/hallmarks_stateA.GseaPreranked.1621934654007/gset_rnd_es_dist_208.png
- Figure5A_sourcedata/GSEA_3017/hallmarks_stateA.GseaPreranked.1621934654007/hallmarks_state5.GseaPreranked.1621934654007.rpt
- Figure5A_sourcedata/GSEA_3017/hallmarks_stateA.GseaPreranked.1621934654007/HALLMARK_ANDROGEN_RESPONSE.html
- Figure5A_sourcedata/GSEA_3017/hallmarks_stateA.GseaPreranked.1621934654007/HALLMARK_ANDROGEN_RESPONSE.xls
- Figure5A_sourcedata/GSEA_3017/hallmarks_stateA.GseaPreranked.1621934654007/HALLMARK_APICAL_JUNCTION.html
- Figure5A_sourcedata/GSEA_3017/hallmarks_stateA.GseaPreranked.1621934654007/HALLMARK_APICAL_JUNCTION.xls
- Figure5A_sourcedata/GSEA_3017/hallmarks_stateA.GseaPreranked.1621934654007/HALLMARK_APOPTOSIS.html
- Figure5A_sourcedata/GSEA_3017/hallmarks_stateA.GseaPreranked.1621934654007/HALLMARK_APOPTOSIS.xls
- Figure5A_sourcedata/GSEA_3017/hallmarks_stateA.GseaPreranked.1621934654007/HALLMARK_E2F_TARGETS.html
- Figure5A_sourcedata/GSEA_3017/hallmarks_stateA.GseaPreranked.1621934654007/HALLMARK_E2F_TARGETS.xls
- Figure5A_sourcedata/GSEA_3017/hallmarks_stateA.GseaPreranked.1621934654007/HALLMARK_EPITHELIAL_MESENCHYMAL_TRANSITION.html
- Figure5A_sourcedata/GSEA_3017/hallmarks_stateA.GseaPreranked.1621934654007/HALLMARK_EPITHELIAL_MESENCHYMAL_TRANSITION.xls
- Figure5A_sourcedata/GSEA_3017/hallmarks_stateA.GseaPreranked.1621934654007/HALLMARK_ESTROGEN_RESPONSE_EARLY.html
- Figure5A_sourcedata/GSEA_3017/hallmarks_stateA.GseaPreranked.1621934654007/HALLMARK_ESTROGEN_RESPONSE_EARLY.xls
- Figure5A_sourcedata/GSEA_3017/hallmarks_stateA.GseaPreranked.1621934654007/HALLMARK_ESTROGEN_RESPONSE_LATE.html
- Figure5A_sourcedata/GSEA_3017/hallmarks_stateA.GseaPreranked.1621934654007/HALLMARK_ESTROGEN_RESPONSE_LATE.xls
- Figure5A_sourcedata/GSEA_3017/hallmarks_stateA.GseaPreranked.1621934654007/HALLMARK_G2M_CHECKPOINT.html
- Figure5A_sourcedata/GSEA_3017/hallmarks_stateA.GseaPreranked.1621934654007/HALLMARK_G2M_CHECKPOINT.xls
- Figure5A_sourcedata/GSEA_3017/hallmarks_stateA.GseaPreranked.1621934654007/HALLMARK_GLYCOLYSIS.html
- Figure5A_sourcedata/GSEA_3017/hallmarks_stateA.GseaPreranked.1621934654007/HALLMARK_GLYCOLYSIS.xls
- Figure5A_sourcedata/GSEA_3017/hallmarks_stateA.GseaPreranked.1621934654007/HALLMARK_HYPOXIA.html
- Figure5A_sourcedata/GSEA_3017/hallmarks_stateA.GseaPreranked.1621934654007/HALLMARK_HYPOXIA.xls
- Figure5A_sourcedata/GSEA_3017/hallmarks_stateA.GseaPreranked.1621934654007/HALLMARK_IL2_STAT5_SIGNALING.html
- Figure5A_sourcedata/GSEA_3017/hallmarks_stateA.GseaPreranked.1621934654007/HALLMARK_IL2_STAT5_SIGNALING.xls
- Figure5A_sourcedata/GSEA_3017/hallmarks_stateA.GseaPreranked.1621934654007/HALLMARK_INFLAMMATORY_RESPONSE.html
- Figure5A_sourcedata/GSEA_3017/hallmarks_stateA.GseaPreranked.1621934654007/HALLMARK_INFLAMMATORY_RESPONSE.xls
- Figure5A_sourcedata/GSEA_3017/hallmarks_stateA.GseaPreranked.1621934654007/HALLMARK_KRAS_SIGNALING_UP.html
- Figure5A_sourcedata/GSEA_3017/hallmarks_stateA.GseaPreranked.1621934654007/HALLMARK_KRAS_SIGNALING_UP.xls
- Figure5A_sourcedata/GSEA_3017/hallmarks_stateA.GseaPreranked.1621934654007/HALLMARK_MITOTIC_SPINDLE.html
- Figure5A_sourcedata/GSEA_3017/hallmarks_stateA.GseaPreranked.1621934654007/HALLMARK_MITOTIC_SPINDLE.xls
- Figure5A_sourcedata/GSEA_3017/hallmarks_stateA.GseaPreranked.1621934654007/HALLMARK_MTORC1_SIGNALING.html
- Figure5A_sourcedata/GSEA_3017/hallmarks_stateA.GseaPreranked.1621934654007/HALLMARK_MTORC1_SIGNALING.xls
- Figure5A_sourcedata/GSEA_3017/hallmarks_stateA.GseaPreranked.1621934654007/HALLMARK_MYC_TARGETS_V1.html
- Figure5A_sourcedata/GSEA_3017/hallmarks_stateA.GseaPreranked.1621934654007/HALLMARK_MYC_TARGETS_V1.xls
- Figure5A_sourcedata/GSEA_3017/hallmarks_stateA.GseaPreranked.1621934654007/HALLMARK_MYOGENESIS.html
- Figure5A_sourcedata/GSEA_3017/hallmarks_stateA.GseaPreranked.1621934654007/HALLMARK_MYOGENESIS.xls
- Figure5A_sourcedata/GSEA_3017/hallmarks_stateA.GseaPreranked.1621934654007/HALLMARK_P53_PATHWAY.html
- Figure5A_sourcedata/GSEA_3017/hallmarks_stateA.GseaPreranked.1621934654007/HALLMARK_P53_PATHWAY.xls
- Figure5A_sourcedata/GSEA_3017/hallmarks_stateA.GseaPreranked.1621934654007/HALLMARK_TNFA_SIGNALING_VIA_NFKB.html
- Figure5A_sourcedata/GSEA_3017/hallmarks_stateA.GseaPreranked.1621934654007/HALLMARK_TNFA_SIGNALING_VIA_NFKB.xls
- Figure5A_sourcedata/GSEA_3017/hallmarks_stateA.GseaPreranked.1621934654007/HALLMARK_UV_RESPONSE_DN.html
- Figure5A_sourcedata/GSEA_3017/hallmarks_stateA.GseaPreranked.1621934654007/HALLMARK_UV_RESPONSE_DN.xls
- Figure5A_sourcedata/GSEA_3017/hallmarks_stateA.GseaPreranked.1621934654007/index.html
- Figure5A_sourcedata/GSEA_3017/hallmarks_stateA.GseaPreranked.1621934654007/neg_snapshot.html
- Figure5A_sourcedata/GSEA_3017/hallmarks_stateA.GseaPreranked.1621934654007/pos_snapshot.html
- Figure5A_sourcedata/GSEA_3017/hallmarks_stateA.GseaPreranked.1621934654007/pvalues_vs_nes_plot.png
- Figure5A_sourcedata/GSEA_3017/hallmarks_stateA.GseaPreranked.1621934654007/ranked_gene_list_na_pos_versus_na_neg_1621934654007.xls
- Figure5A_sourcedata/GSEA_3017/hallmarks_stateA.GseaPreranked.1621934654007/xtools.css
- Figure5A_sourcedata/GSEA_3017/hallmarks_stateB.GseaPreranked.1621934634368/
- Figure5A_sourcedata/GSEA_3017/hallmarks_stateB.GseaPreranked.1621934634368/edb/
- Figure5A_sourcedata/GSEA_3017/hallmarks_stateB.GseaPreranked.1621934634368/edb/gene_sets.gmt
- Figure5A_sourcedata/GSEA_3017/hallmarks_stateB.GseaPreranked.1621934634368/edb/results.edb
- Figure5A_sourcedata/GSEA_3017/hallmarks_stateB.GseaPreranked.1621934634368/edb/state43017.rnk
- Figure5A_sourcedata/GSEA_3017/hallmarks_stateB.GseaPreranked.1621934634368/enplot_HALLMARK_APOPTOSIS_155.png
- Figure5A_sourcedata/GSEA_3017/hallmarks_stateB.GseaPreranked.1621934634368/enplot_HALLMARK_DNA_REPAIR_161.png
- Figure5A_sourcedata/GSEA_3017/hallmarks_stateB.GseaPreranked.1621934634368/enplot_HALLMARK_E2F_TARGETS_145.png
- Figure5A_sourcedata/GSEA_3017/hallmarks_stateB.GseaPreranked.1621934634368/enplot_HALLMARK_EPITHELIAL_MESENCHYMAL_TRANSITION_157.png
- Figure5A_sourcedata/GSEA_3017/hallmarks_stateB.GseaPreranked.1621934634368/enplot_HALLMARK_ESTROGEN_RESPONSE_LATE_165.png
- Figure5A_sourcedata/GSEA_3017/hallmarks_stateB.GseaPreranked.1621934634368/enplot_HALLMARK_G2M_CHECKPOINT_143.png
- Figure5A_sourcedata/GSEA_3017/hallmarks_stateB.GseaPreranked.1621934634368/enplot_HALLMARK_GLYCOLYSIS_151.png
- Figure5A_sourcedata/GSEA_3017/hallmarks_stateB.GseaPreranked.1621934634368/enplot_HALLMARK_HYPOXIA_167.png
- Figure5A_sourcedata/GSEA_3017/hallmarks_stateB.GseaPreranked.1621934634368/enplot_HALLMARK_MITOTIC_SPINDLE_147.png
- Figure5A_sourcedata/GSEA_3017/hallmarks_stateB.GseaPreranked.1621934634368/enplot_HALLMARK_MTORC1_SIGNALING_159.png
- Figure5A_sourcedata/GSEA_3017/hallmarks_stateB.GseaPreranked.1621934634368/enplot_HALLMARK_MYC_TARGETS_V1_153.png
- Figure5A_sourcedata/GSEA_3017/hallmarks_stateB.GseaPreranked.1621934634368/enplot_HALLMARK_SPERMATOGENESIS_149.png
- Figure5A_sourcedata/GSEA_3017/hallmarks_stateB.GseaPreranked.1621934634368/enplot_HALLMARK_UV_RESPONSE_DN_163.png
- Figure5A_sourcedata/GSEA_3017/hallmarks_stateB.GseaPreranked.1621934634368/gene_set_sizes.xls
- Figure5A_sourcedata/GSEA_3017/hallmarks_stateB.GseaPreranked.1621934634368/global_es_histogram.png
- Figure5A_sourcedata/GSEA_3017/hallmarks_stateB.GseaPreranked.1621934634368/gsea_report_for_na_neg_1621934634368.html
- Figure5A_sourcedata/GSEA_3017/hallmarks_stateB.GseaPreranked.1621934634368/gsea_report_for_na_neg_1621934634368.xls
- Figure5A_sourcedata/GSEA_3017/hallmarks_stateB.GseaPreranked.1621934634368/gsea_report_for_na_pos_1621934634368.html
- Figure5A_sourcedata/GSEA_3017/hallmarks_stateB.GseaPreranked.1621934634368/gsea_report_for_na_pos_1621934634368.xls
- Figure5A_sourcedata/GSEA_3017/hallmarks_stateB.GseaPreranked.1621934634368/gset_rnd_es_dist_144.png
- Figure5A_sourcedata/GSEA_3017/hallmarks_stateB.GseaPreranked.1621934634368/gset_rnd_es_dist_146.png
- Figure5A_sourcedata/GSEA_3017/hallmarks_stateB.GseaPreranked.1621934634368/gset_rnd_es_dist_148.png
- Figure5A_sourcedata/GSEA_3017/hallmarks_stateB.GseaPreranked.1621934634368/gset_rnd_es_dist_150.png
- Figure5A_sourcedata/GSEA_3017/hallmarks_stateB.GseaPreranked.1621934634368/gset_rnd_es_dist_152.png
- Figure5A_sourcedata/GSEA_3017/hallmarks_stateB.GseaPreranked.1621934634368/gset_rnd_es_dist_154.png
- Figure5A_sourcedata/GSEA_3017/hallmarks_stateB.GseaPreranked.1621934634368/gset_rnd_es_dist_156.png
- Figure5A_sourcedata/GSEA_3017/hallmarks_stateB.GseaPreranked.1621934634368/gset_rnd_es_dist_158.png
- Figure5A_sourcedata/GSEA_3017/hallmarks_stateB.GseaPreranked.1621934634368/gset_rnd_es_dist_160.png
- Figure5A_sourcedata/GSEA_3017/hallmarks_stateB.GseaPreranked.1621934634368/gset_rnd_es_dist_162.png
- Figure5A_sourcedata/GSEA_3017/hallmarks_stateB.GseaPreranked.1621934634368/gset_rnd_es_dist_164.png
- Figure5A_sourcedata/GSEA_3017/hallmarks_stateB.GseaPreranked.1621934634368/gset_rnd_es_dist_166.png
- Figure5A_sourcedata/GSEA_3017/hallmarks_stateB.GseaPreranked.1621934634368/gset_rnd_es_dist_168.png
- Figure5A_sourcedata/GSEA_3017/hallmarks_stateB.GseaPreranked.1621934634368/hallmarks_state4.GseaPreranked.1621934634368.rpt
- Figure5A_sourcedata/GSEA_3017/hallmarks_stateB.GseaPreranked.1621934634368/HALLMARK_APOPTOSIS.html
- Figure5A_sourcedata/GSEA_3017/hallmarks_stateB.GseaPreranked.1621934634368/HALLMARK_APOPTOSIS.xls
- Figure5A_sourcedata/GSEA_3017/hallmarks_stateB.GseaPreranked.1621934634368/HALLMARK_DNA_REPAIR.html
- Figure5A_sourcedata/GSEA_3017/hallmarks_stateB.GseaPreranked.1621934634368/HALLMARK_DNA_REPAIR.xls
- Figure5A_sourcedata/GSEA_3017/hallmarks_stateB.GseaPreranked.1621934634368/HALLMARK_E2F_TARGETS.html
- Figure5A_sourcedata/GSEA_3017/hallmarks_stateB.GseaPreranked.1621934634368/HALLMARK_E2F_TARGETS.xls
- Figure5A_sourcedata/GSEA_3017/hallmarks_stateB.GseaPreranked.1621934634368/HALLMARK_EPITHELIAL_MESENCHYMAL_TRANSITION.html
- Figure5A_sourcedata/GSEA_3017/hallmarks_stateB.GseaPreranked.1621934634368/HALLMARK_EPITHELIAL_MESENCHYMAL_TRANSITION.xls
- Figure5A_sourcedata/GSEA_3017/hallmarks_stateB.GseaPreranked.1621934634368/HALLMARK_ESTROGEN_RESPONSE_LATE.html
- Figure5A_sourcedata/GSEA_3017/hallmarks_stateB.GseaPreranked.1621934634368/HALLMARK_ESTROGEN_RESPONSE_LATE.xls
- Figure5A_sourcedata/GSEA_3017/hallmarks_stateB.GseaPreranked.1621934634368/HALLMARK_G2M_CHECKPOINT.html
- Figure5A_sourcedata/GSEA_3017/hallmarks_stateB.GseaPreranked.1621934634368/HALLMARK_G2M_CHECKPOINT.xls
- Figure5A_sourcedata/GSEA_3017/hallmarks_stateB.GseaPreranked.1621934634368/HALLMARK_GLYCOLYSIS.html
- Figure5A_sourcedata/GSEA_3017/hallmarks_stateB.GseaPreranked.1621934634368/HALLMARK_GLYCOLYSIS.xls
- Figure5A_sourcedata/GSEA_3017/hallmarks_stateB.GseaPreranked.1621934634368/HALLMARK_HYPOXIA.html
- Figure5A_sourcedata/GSEA_3017/hallmarks_stateB.GseaPreranked.1621934634368/HALLMARK_HYPOXIA.xls
- Figure5A_sourcedata/GSEA_3017/hallmarks_stateB.GseaPreranked.1621934634368/HALLMARK_MITOTIC_SPINDLE.html
- Figure5A_sourcedata/GSEA_3017/hallmarks_stateB.GseaPreranked.1621934634368/HALLMARK_MITOTIC_SPINDLE.xls
- Figure5A_sourcedata/GSEA_3017/hallmarks_stateB.GseaPreranked.1621934634368/HALLMARK_MTORC1_SIGNALING.html
- Figure5A_sourcedata/GSEA_3017/hallmarks_stateB.GseaPreranked.1621934634368/HALLMARK_MTORC1_SIGNALING.xls
- Figure5A_sourcedata/GSEA_3017/hallmarks_stateB.GseaPreranked.1621934634368/HALLMARK_MYC_TARGETS_V1.html
- Figure5A_sourcedata/GSEA_3017/hallmarks_stateB.GseaPreranked.1621934634368/HALLMARK_MYC_TARGETS_V1.xls
- Figure5A_sourcedata/GSEA_3017/hallmarks_stateB.GseaPreranked.1621934634368/HALLMARK_SPERMATOGENESIS.html
- Figure5A_sourcedata/GSEA_3017/hallmarks_stateB.GseaPreranked.1621934634368/HALLMARK_SPERMATOGENESIS.xls
- Figure5A_sourcedata/GSEA_3017/hallmarks_stateB.GseaPreranked.1621934634368/HALLMARK_UV_RESPONSE_DN.html
- Figure5A_sourcedata/GSEA_3017/hallmarks_stateB.GseaPreranked.1621934634368/HALLMARK_UV_RESPONSE_DN.xls
- Figure5A_sourcedata/GSEA_3017/hallmarks_stateB.GseaPreranked.1621934634368/index.html
- Figure5A_sourcedata/GSEA_3017/hallmarks_stateB.GseaPreranked.1621934634368/neg_snapshot.html
- Figure5A_sourcedata/GSEA_3017/hallmarks_stateB.GseaPreranked.1621934634368/pos_snapshot.html
- Figure5A_sourcedata/GSEA_3017/hallmarks_stateB.GseaPreranked.1621934634368/pvalues_vs_nes_plot.png
- Figure5A_sourcedata/GSEA_3017/hallmarks_stateB.GseaPreranked.1621934634368/ranked_gene_list_na_pos_versus_na_neg_1621934634368.xls
- Figure5A_sourcedata/GSEA_3017/hallmarks_stateB.GseaPreranked.1621934634368/xtools.css
- Figure5A_sourcedata/GSEA_3017/hallmarks_stateC.GseaPreranked.1621934520804/
- Figure5A_sourcedata/GSEA_3017/hallmarks_stateC.GseaPreranked.1621934520804/edb/
- Figure5A_sourcedata/GSEA_3017/hallmarks_stateC.GseaPreranked.1621934520804/edb/gene_sets.gmt
- Figure5A_sourcedata/GSEA_3017/hallmarks_stateC.GseaPreranked.1621934520804/edb/results.edb
- Figure5A_sourcedata/GSEA_3017/hallmarks_stateC.GseaPreranked.1621934520804/edb/state13017.rnk
- Figure5A_sourcedata/GSEA_3017/hallmarks_stateC.GseaPreranked.1621934520804/enplot_HALLMARK_ANDROGEN_RESPONSE_35.png
- Figure5A_sourcedata/GSEA_3017/hallmarks_stateC.GseaPreranked.1621934520804/enplot_HALLMARK_APOPTOSIS_23.png
- Figure5A_sourcedata/GSEA_3017/hallmarks_stateC.GseaPreranked.1621934520804/enplot_HALLMARK_CHOLESTEROL_HOMEOSTASIS_11.png
- Figure5A_sourcedata/GSEA_3017/hallmarks_stateC.GseaPreranked.1621934520804/enplot_HALLMARK_COMPLEMENT_19.png
- Figure5A_sourcedata/GSEA_3017/hallmarks_stateC.GseaPreranked.1621934520804/enplot_HALLMARK_E2F_TARGETS_1.png
- Figure5A_sourcedata/GSEA_3017/hallmarks_stateC.GseaPreranked.1621934520804/enplot_HALLMARK_EPITHELIAL_MESENCHYMAL_TRANSITION_7.png
- Figure5A_sourcedata/GSEA_3017/hallmarks_stateC.GseaPreranked.1621934520804/enplot_HALLMARK_ESTROGEN_RESPONSE_EARLY_33.png
- Figure5A_sourcedata/GSEA_3017/hallmarks_stateC.GseaPreranked.1621934520804/enplot_HALLMARK_ESTROGEN_RESPONSE_LATE_21.png
- Figure5A_sourcedata/GSEA_3017/hallmarks_stateC.GseaPreranked.1621934520804/enplot_HALLMARK_G2M_CHECKPOINT_3.png
- Figure5A_sourcedata/GSEA_3017/hallmarks_stateC.GseaPreranked.1621934520804/enplot_HALLMARK_GLYCOLYSIS_29.png
- Figure5A_sourcedata/GSEA_3017/hallmarks_stateC.GseaPreranked.1621934520804/enplot_HALLMARK_HYPOXIA_15.png
- Figure5A_sourcedata/GSEA_3017/hallmarks_stateC.GseaPreranked.1621934520804/enplot_HALLMARK_IL2_STAT5_SIGNALING_9.png
- Figure5A_sourcedata/GSEA_3017/hallmarks_stateC.GseaPreranked.1621934520804/enplot_HALLMARK_INFLAMMATORY_RESPONSE_13.png
- Figure5A_sourcedata/GSEA_3017/hallmarks_stateC.GseaPreranked.1621934520804/enplot_HALLMARK_KRAS_SIGNALING_UP_25.png
- Figure5A_sourcedata/GSEA_3017/hallmarks_stateC.GseaPreranked.1621934520804/enplot_HALLMARK_MTORC1_SIGNALING_31.png
- Figure5A_sourcedata/GSEA_3017/hallmarks_stateC.GseaPreranked.1621934520804/enplot_HALLMARK_MYOGENESIS_27.png
- Figure5A_sourcedata/GSEA_3017/hallmarks_stateC.GseaPreranked.1621934520804/enplot_HALLMARK_P53_PATHWAY_37.png
- Figure5A_sourcedata/GSEA_3017/hallmarks_stateC.GseaPreranked.1621934520804/enplot_HALLMARK_TNFA_SIGNALING_VIA_NFKB_5.png
- Figure5A_sourcedata/GSEA_3017/hallmarks_stateC.GseaPreranked.1621934520804/enplot_HALLMARK_UV_RESPONSE_DN_17.png
- Figure5A_sourcedata/GSEA_3017/hallmarks_stateC.GseaPreranked.1621934520804/gene_set_sizes.xls
- Figure5A_sourcedata/GSEA_3017/hallmarks_stateC.GseaPreranked.1621934520804/global_es_histogram.png
- Figure5A_sourcedata/GSEA_3017/hallmarks_stateC.GseaPreranked.1621934520804/gsea_report_for_na_neg_1621934520804.html
- Figure5A_sourcedata/GSEA_3017/hallmarks_stateC.GseaPreranked.1621934520804/gsea_report_for_na_neg_1621934520804.xls
- Figure5A_sourcedata/GSEA_3017/hallmarks_stateC.GseaPreranked.1621934520804/gsea_report_for_na_pos_1621934520804.html
- Figure5A_sourcedata/GSEA_3017/hallmarks_stateC.GseaPreranked.1621934520804/gsea_report_for_na_pos_1621934520804.xls
- Figure5A_sourcedata/GSEA_3017/hallmarks_stateC.GseaPreranked.1621934520804/gset_rnd_es_dist_10.png
- Figure5A_sourcedata/GSEA_3017/hallmarks_stateC.GseaPreranked.1621934520804/gset_rnd_es_dist_12.png
- Figure5A_sourcedata/GSEA_3017/hallmarks_stateC.GseaPreranked.1621934520804/gset_rnd_es_dist_14.png
- Figure5A_sourcedata/GSEA_3017/hallmarks_stateC.GseaPreranked.1621934520804/gset_rnd_es_dist_16.png
- Figure5A_sourcedata/GSEA_3017/hallmarks_stateC.GseaPreranked.1621934520804/gset_rnd_es_dist_18.png
- Figure5A_sourcedata/GSEA_3017/hallmarks_stateC.GseaPreranked.1621934520804/gset_rnd_es_dist_2.png
- Figure5A_sourcedata/GSEA_3017/hallmarks_stateC.GseaPreranked.1621934520804/gset_rnd_es_dist_20.png
- Figure5A_sourcedata/GSEA_3017/hallmarks_stateC.GseaPreranked.1621934520804/gset_rnd_es_dist_22.png
- Figure5A_sourcedata/GSEA_3017/hallmarks_stateC.GseaPreranked.1621934520804/gset_rnd_es_dist_24.png
- Figure5A_sourcedata/GSEA_3017/hallmarks_stateC.GseaPreranked.1621934520804/gset_rnd_es_dist_26.png
- Figure5A_sourcedata/GSEA_3017/hallmarks_stateC.GseaPreranked.1621934520804/gset_rnd_es_dist_28.png
- Figure5A_sourcedata/GSEA_3017/hallmarks_stateC.GseaPreranked.1621934520804/gset_rnd_es_dist_30.png
- Figure5A_sourcedata/GSEA_3017/hallmarks_stateC.GseaPreranked.1621934520804/gset_rnd_es_dist_32.png
- Figure5A_sourcedata/GSEA_3017/hallmarks_stateC.GseaPreranked.1621934520804/gset_rnd_es_dist_34.png
- Figure5A_sourcedata/GSEA_3017/hallmarks_stateC.GseaPreranked.1621934520804/gset_rnd_es_dist_36.png
- Figure5A_sourcedata/GSEA_3017/hallmarks_stateC.GseaPreranked.1621934520804/gset_rnd_es_dist_38.png
- Figure5A_sourcedata/GSEA_3017/hallmarks_stateC.GseaPreranked.1621934520804/gset_rnd_es_dist_4.png
- Figure5A_sourcedata/GSEA_3017/hallmarks_stateC.GseaPreranked.1621934520804/gset_rnd_es_dist_6.png
- Figure5A_sourcedata/GSEA_3017/hallmarks_stateC.GseaPreranked.1621934520804/gset_rnd_es_dist_8.png
- Figure5A_sourcedata/GSEA_3017/hallmarks_stateC.GseaPreranked.1621934520804/hallmarks_state1.GseaPreranked.1621934520804.rpt
- Figure5A_sourcedata/GSEA_3017/hallmarks_stateC.GseaPreranked.1621934520804/HALLMARK_ANDROGEN_RESPONSE.html
- Figure5A_sourcedata/GSEA_3017/hallmarks_stateC.GseaPreranked.1621934520804/HALLMARK_ANDROGEN_RESPONSE.xls
- Figure5A_sourcedata/GSEA_3017/hallmarks_stateC.GseaPreranked.1621934520804/HALLMARK_APOPTOSIS.html
- Figure5A_sourcedata/GSEA_3017/hallmarks_stateC.GseaPreranked.1621934520804/HALLMARK_APOPTOSIS.xls
- Figure5A_sourcedata/GSEA_3017/hallmarks_stateC.GseaPreranked.1621934520804/HALLMARK_CHOLESTEROL_HOMEOSTASIS.html
- Figure5A_sourcedata/GSEA_3017/hallmarks_stateC.GseaPreranked.1621934520804/HALLMARK_CHOLESTEROL_HOMEOSTASIS.xls
- Figure5A_sourcedata/GSEA_3017/hallmarks_stateC.GseaPreranked.1621934520804/HALLMARK_COMPLEMENT.html
- Figure5A_sourcedata/GSEA_3017/hallmarks_stateC.GseaPreranked.1621934520804/HALLMARK_COMPLEMENT.xls
- Figure5A_sourcedata/GSEA_3017/hallmarks_stateC.GseaPreranked.1621934520804/HALLMARK_E2F_TARGETS.html
- Figure5A_sourcedata/GSEA_3017/hallmarks_stateC.GseaPreranked.1621934520804/HALLMARK_E2F_TARGETS.xls
- Figure5A_sourcedata/GSEA_3017/hallmarks_stateC.GseaPreranked.1621934520804/HALLMARK_EPITHELIAL_MESENCHYMAL_TRANSITION.html
- Figure5A_sourcedata/GSEA_3017/hallmarks_stateC.GseaPreranked.1621934520804/HALLMARK_EPITHELIAL_MESENCHYMAL_TRANSITION.xls
- Figure5A_sourcedata/GSEA_3017/hallmarks_stateC.GseaPreranked.1621934520804/HALLMARK_ESTROGEN_RESPONSE_EARLY.html
- Figure5A_sourcedata/GSEA_3017/hallmarks_stateC.GseaPreranked.1621934520804/HALLMARK_ESTROGEN_RESPONSE_EARLY.xls
- Figure5A_sourcedata/GSEA_3017/hallmarks_stateC.GseaPreranked.1621934520804/HALLMARK_ESTROGEN_RESPONSE_LATE.html
- Figure5A_sourcedata/GSEA_3017/hallmarks_stateC.GseaPreranked.1621934520804/HALLMARK_ESTROGEN_RESPONSE_LATE.xls
- Figure5A_sourcedata/GSEA_3017/hallmarks_stateC.GseaPreranked.1621934520804/HALLMARK_G2M_CHECKPOINT.html
- Figure5A_sourcedata/GSEA_3017/hallmarks_stateC.GseaPreranked.1621934520804/HALLMARK_G2M_CHECKPOINT.xls
- Figure5A_sourcedata/GSEA_3017/hallmarks_stateC.GseaPreranked.1621934520804/HALLMARK_GLYCOLYSIS.html
- Figure5A_sourcedata/GSEA_3017/hallmarks_stateC.GseaPreranked.1621934520804/HALLMARK_GLYCOLYSIS.xls
- Figure5A_sourcedata/GSEA_3017/hallmarks_stateC.GseaPreranked.1621934520804/HALLMARK_HYPOXIA.html
- Figure5A_sourcedata/GSEA_3017/hallmarks_stateC.GseaPreranked.1621934520804/HALLMARK_HYPOXIA.xls
- Figure5A_sourcedata/GSEA_3017/hallmarks_stateC.GseaPreranked.1621934520804/HALLMARK_IL2_STAT5_SIGNALING.html
- Figure5A_sourcedata/GSEA_3017/hallmarks_stateC.GseaPreranked.1621934520804/HALLMARK_IL2_STAT5_SIGNALING.xls
- Figure5A_sourcedata/GSEA_3017/hallmarks_stateC.GseaPreranked.1621934520804/HALLMARK_INFLAMMATORY_RESPONSE.html
- Figure5A_sourcedata/GSEA_3017/hallmarks_stateC.GseaPreranked.1621934520804/HALLMARK_INFLAMMATORY_RESPONSE.xls
- Figure5A_sourcedata/GSEA_3017/hallmarks_stateC.GseaPreranked.1621934520804/HALLMARK_KRAS_SIGNALING_UP.html
- Figure5A_sourcedata/GSEA_3017/hallmarks_stateC.GseaPreranked.1621934520804/HALLMARK_KRAS_SIGNALING_UP.xls
- Figure5A_sourcedata/GSEA_3017/hallmarks_stateC.GseaPreranked.1621934520804/HALLMARK_MTORC1_SIGNALING.html
- Figure5A_sourcedata/GSEA_3017/hallmarks_stateC.GseaPreranked.1621934520804/HALLMARK_MTORC1_SIGNALING.xls
- Figure5A_sourcedata/GSEA_3017/hallmarks_stateC.GseaPreranked.1621934520804/HALLMARK_MYOGENESIS.html
- Figure5A_sourcedata/GSEA_3017/hallmarks_stateC.GseaPreranked.1621934520804/HALLMARK_MYOGENESIS.xls
- Figure5A_sourcedata/GSEA_3017/hallmarks_stateC.GseaPreranked.1621934520804/HALLMARK_P53_PATHWAY.html
- Figure5A_sourcedata/GSEA_3017/hallmarks_stateC.GseaPreranked.1621934520804/HALLMARK_P53_PATHWAY.xls
- Figure5A_sourcedata/GSEA_3017/hallmarks_stateC.GseaPreranked.1621934520804/HALLMARK_TNFA_SIGNALING_VIA_NFKB.html
- Figure5A_sourcedata/GSEA_3017/hallmarks_stateC.GseaPreranked.1621934520804/HALLMARK_TNFA_SIGNALING_VIA_NFKB.xls
- Figure5A_sourcedata/GSEA_3017/hallmarks_stateC.GseaPreranked.1621934520804/HALLMARK_UV_RESPONSE_DN.html
- Figure5A_sourcedata/GSEA_3017/hallmarks_stateC.GseaPreranked.1621934520804/HALLMARK_UV_RESPONSE_DN.xls
- Figure5A_sourcedata/GSEA_3017/hallmarks_stateC.GseaPreranked.1621934520804/index.html
- Figure5A_sourcedata/GSEA_3017/hallmarks_stateC.GseaPreranked.1621934520804/neg_snapshot.html
- Figure5A_sourcedata/GSEA_3017/hallmarks_stateC.GseaPreranked.1621934520804/pos_snapshot.html
- Figure5A_sourcedata/GSEA_3017/hallmarks_stateC.GseaPreranked.1621934520804/pvalues_vs_nes_plot.png
- Figure5A_sourcedata/GSEA_3017/hallmarks_stateC.GseaPreranked.1621934520804/ranked_gene_list_na_pos_versus_na_neg_1621934520804.xls
- Figure5A_sourcedata/GSEA_3017/hallmarks_stateC.GseaPreranked.1621934520804/xtools.css
- Figure5A_sourcedata/GSEA_3017/hallmarks_stateD.GseaPreranked.1621934542601/
- Figure5A_sourcedata/GSEA_3017/hallmarks_stateD.GseaPreranked.1621934542601/edb/
- Figure5A_sourcedata/GSEA_3017/hallmarks_stateD.GseaPreranked.1621934542601/edb/gene_sets.gmt
- Figure5A_sourcedata/GSEA_3017/hallmarks_stateD.GseaPreranked.1621934542601/edb/results.edb
- Figure5A_sourcedata/GSEA_3017/hallmarks_stateD.GseaPreranked.1621934542601/edb/state23017.rnk
- Figure5A_sourcedata/GSEA_3017/hallmarks_stateD.GseaPreranked.1621934542601/enplot_HALLMARK_ADIPOGENESIS_81.png
- Figure5A_sourcedata/GSEA_3017/hallmarks_stateD.GseaPreranked.1621934542601/enplot_HALLMARK_ANDROGEN_RESPONSE_41.png
- Figure5A_sourcedata/GSEA_3017/hallmarks_stateD.GseaPreranked.1621934542601/enplot_HALLMARK_APOPTOSIS_47.png
- Figure5A_sourcedata/GSEA_3017/hallmarks_stateD.GseaPreranked.1621934542601/enplot_HALLMARK_COMPLEMENT_55.png
- Figure5A_sourcedata/GSEA_3017/hallmarks_stateD.GseaPreranked.1621934542601/enplot_HALLMARK_DNA_REPAIR_63.png
- Figure5A_sourcedata/GSEA_3017/hallmarks_stateD.GseaPreranked.1621934542601/enplot_HALLMARK_E2F_TARGETS_43.png
- Figure5A_sourcedata/GSEA_3017/hallmarks_stateD.GseaPreranked.1621934542601/enplot_HALLMARK_EPITHELIAL_MESENCHYMAL_TRANSITION_49.png
- Figure5A_sourcedata/GSEA_3017/hallmarks_stateD.GseaPreranked.1621934542601/enplot_HALLMARK_ESTROGEN_RESPONSE_LATE_61.png
- Figure5A_sourcedata/GSEA_3017/hallmarks_stateD.GseaPreranked.1621934542601/enplot_HALLMARK_FATTY_ACID_METABOLISM_39.png
- Figure5A_sourcedata/GSEA_3017/hallmarks_stateD.GseaPreranked.1621934542601/enplot_HALLMARK_G2M_CHECKPOINT_45.png
- Figure5A_sourcedata/GSEA_3017/hallmarks_stateD.GseaPreranked.1621934542601/enplot_HALLMARK_GLYCOLYSIS_53.png
- Figure5A_sourcedata/GSEA_3017/hallmarks_stateD.GseaPreranked.1621934542601/enplot_HALLMARK_HYPOXIA_77.png
- Figure5A_sourcedata/GSEA_3017/hallmarks_stateD.GseaPreranked.1621934542601/enplot_HALLMARK_IL2_STAT5_SIGNALING_73.png
- Figure5A_sourcedata/GSEA_3017/hallmarks_stateD.GseaPreranked.1621934542601/enplot_HALLMARK_INFLAMMATORY_RESPONSE_67.png
- Figure5A_sourcedata/GSEA_3017/hallmarks_stateD.GseaPreranked.1621934542601/enplot_HALLMARK_INTERFERON_GAMMA_RESPONSE_69.png
- Figure5A_sourcedata/GSEA_3017/hallmarks_stateD.GseaPreranked.1621934542601/enplot_HALLMARK_MITOTIC_SPINDLE_51.png
- Figure5A_sourcedata/GSEA_3017/hallmarks_stateD.GseaPreranked.1621934542601/enplot_HALLMARK_MTORC1_SIGNALING_75.png
- Figure5A_sourcedata/GSEA_3017/hallmarks_stateD.GseaPreranked.1621934542601/enplot_HALLMARK_MYOGENESIS_71.png
- Figure5A_sourcedata/GSEA_3017/hallmarks_stateD.GseaPreranked.1621934542601/enplot_HALLMARK_P53_PATHWAY_79.png
- Figure5A_sourcedata/GSEA_3017/hallmarks_stateD.GseaPreranked.1621934542601/enplot_HALLMARK_SPERMATOGENESIS_57.png
- Figure5A_sourcedata/GSEA_3017/hallmarks_stateD.GseaPreranked.1621934542601/enplot_HALLMARK_TNFA_SIGNALING_VIA_NFKB_59.png
- Figure5A_sourcedata/GSEA_3017/hallmarks_stateD.GseaPreranked.1621934542601/enplot_HALLMARK_UV_RESPONSE_DN_65.png
- Figure5A_sourcedata/GSEA_3017/hallmarks_stateD.GseaPreranked.1621934542601/gene_set_sizes.xls
- Figure5A_sourcedata/GSEA_3017/hallmarks_stateD.GseaPreranked.1621934542601/global_es_histogram.png
- Figure5A_sourcedata/GSEA_3017/hallmarks_stateD.GseaPreranked.1621934542601/gsea_report_for_na_neg_1621934542601.html
- Figure5A_sourcedata/GSEA_3017/hallmarks_stateD.GseaPreranked.1621934542601/gsea_report_for_na_neg_1621934542601.xls
- Figure5A_sourcedata/GSEA_3017/hallmarks_stateD.GseaPreranked.1621934542601/gsea_report_for_na_pos_1621934542601.html
- Figure5A_sourcedata/GSEA_3017/hallmarks_stateD.GseaPreranked.1621934542601/gsea_report_for_na_pos_1621934542601.xls
- Figure5A_sourcedata/GSEA_3017/hallmarks_stateD.GseaPreranked.1621934542601/gset_rnd_es_dist_40.png
- Figure5A_sourcedata/GSEA_3017/hallmarks_stateD.GseaPreranked.1621934542601/gset_rnd_es_dist_42.png
- Figure5A_sourcedata/GSEA_3017/hallmarks_stateD.GseaPreranked.1621934542601/gset_rnd_es_dist_44.png
[truncated: 3,292 more entries]
