# Supplementary material for: Modeling glioblastoma heterogeneity as a dynamic network of cell states
Source: Mol Syst Biol. 2021 Sep 16;17(9):e10105. doi: 10.15252/msb.202010105 (PMC8444284; doi:10.15252/msb.202010105)
Supplement: Supplementary file 6 — Source Data for Figure 5 [file MSB-17-e10105-s004.zip › Figure5A_sourcedata/GSEA_3017/hallmarks_stateA.GseaPreranked.1621934654007/edb/gene_sets.gmt]

HALLMARK_EPITHELIAL_MESENCHYMAL_TRANSITION	http://www.gsea-msigdb.org/gsea/msigdb/cards/HALLMARK_EPITHELIAL_MESENCHYMAL_TRANSITION	COL5A2	SERPINE1	IGFBP3	SPARC	ITGAV	TPM1	CDH2	MMP2	THY1	SPP1	TNC	ITGB5	VIM	ELN	CALD1	EMP3	VEGFA	PLOD2	ITGB1	CD59	EFEMP2	SERPINE2	GPC1	PMEPA1	IGFBP2	CD44	PRRX1	ID2	APLP1	PTX3	JUN	DST	GJA1	PMP22	FLNA	CDH6	SAT1	NT5E	DPYSL3	MCM7	CADM1	SCG2	NTM	BDNF	ADAM12
HALLMARK_APOPTOSIS	http://www.gsea-msigdb.org/gsea/msigdb/cards/HALLMARK_APOPTOSIS	JUN	CDKN1A	SQSTM1	CD44	BNIP3L	HSPB1	TIMP2	CLU	ATF3	LGALS3	MMP2	VDAC2	APP	BRCA1	TGFB2	PEA15	HMGB2	MGMT	IFITM3	EMP1	ANXA1	TOP2A	SLC20A1	NEDD9	SAT1	DPYD
HALLMARK_UV_RESPONSE_DN	http://www.gsea-msigdb.org/gsea/msigdb/cards/HALLMARK_UV_RESPONSE_DN	MMP16	IRS1	SIPA1L1	ANXA2	SDC2	RND3	NR3C1	DLG1	MYC	FZD2	MGMT	LTBP1	RBPMS	COL5A2	PRKAR2B	GJA1	SERPINE1	ZMIZ1	PMP22	MAP1B	PTEN	F3	VLDLR	DDAH1	IGFBP5	BDNF	ID1	HAS2
HALLMARK_TNFA_SIGNALING_VIA_NFKB	http://www.gsea-msigdb.org/gsea/msigdb/cards/HALLMARK_TNFA_SIGNALING_VIA_NFKB	ATF3	JUN	F3	PTX3	JAG1	CCL2	RCAN1	PLK2	SOCS3	NFIL3	SERPINE1	TNFAIP6	CD44	PLAU	MYC	PNRC1	ID2	SQSTM1	VEGFA	CDKN1A	TUBB2A	SAT1	PMEPA1	TGIF1	B4GALT5	ABCA1	HES1	IRS2	CEBPD	BCL3	TNC
HALLMARK_MYOGENESIS	http://www.gsea-msigdb.org/gsea/msigdb/cards/HALLMARK_MYOGENESIS	CRYAB	ADAM12	IGFBP3	FHL1	ITGB5	CNN3	IGFBP7	CDKN1A	CKB	FST	ITGB1	CLU	ITGA7	GNAO1	ABLIM1	NOTCH1	APP	EFS	SPARC
HALLMARK_INFLAMMATORY_RESPONSE	http://www.gsea-msigdb.org/gsea/msigdb/cards/HALLMARK_INFLAMMATORY_RESPONSE	CCL2	ITGB8	F3	BST2	MYC	TNFAIP6	CD82	ABCA1	CDKN1A	SLC1A2	RGS16	KCNJ2	HAS2	DCBLD2	SERPINE1	PDPN	CHST2	EMP3	SLC4A4	ABI1
HALLMARK_P53_PATHWAY	http://www.gsea-msigdb.org/gsea/msigdb/cards/HALLMARK_P53_PATHWAY	CDKN1A	MDM2	PHLDA3	ZMAT3	ATF3	SAT1	NOTCH1	PDGFA	ADA	PLK2	RPS27L	RGS16	ZFP36L1	ABAT	JUN	UPP1	PITPNC1	RPS12	TM4SF1	CD82	APP	S100A4
HALLMARK_HYPOXIA	http://www.gsea-msigdb.org/gsea/msigdb/cards/HALLMARK_HYPOXIA	P4HA1	PFKP	VEGFA	BNIP3L	JUN	SERPINE1	IGFBP3	NFIL3	STC1	CSRP2	VLDLR	F3	PNRC1	CHST2	BCAN	ATF3	IRS2	S100A4	CDKN1A	MIF	DPYSL4	NR3C1	GPC4	CA12	MT2A	SDC3	ANXA2	TPD52	SDC2	PDGFB	PAM	NEDD4L	MAP3K1	AKAP12	GPC1
HALLMARK_KRAS_SIGNALING_UP	http://www.gsea-msigdb.org/gsea/msigdb/cards/HALLMARK_KRAS_SIGNALING_UP	SPRY2	DCBLD2	PRDM1	IGFBP3	SPP1	EMP1	AMMECR1	PRRX1	ID2	AKAP12	PEG3	TSPAN13	RGS16	SPARCL1	PSMB8	SOX9	PLAU	MAP3K1	CCSER2
HALLMARK_IL2_STAT5_SIGNALING	http://www.gsea-msigdb.org/gsea/msigdb/cards/HALLMARK_IL2_STAT5_SIGNALING	NFIL3	MYC	RGS16	SPP1	NT5E	ITGAV	ODC1	EMP1	P4HA1	CD44	HOPX	ITGA6	SERPINB6	ALCAM	CDC6	UCK2	IFITM3	GSTO1	APLP1	SWAP70
HALLMARK_ESTROGEN_RESPONSE_EARLY	http://www.gsea-msigdb.org/gsea/msigdb/cards/HALLMARK_ESTROGEN_RESPONSE_EARLY	CA12	ELOVL2	ABAT	RAB31	MYC	ARL3	SLC26A2	GJA1	PRSS23	PODXL	FARP1	CD44	INPP5F	PPIF	HES1	FKBP5	CHPT1	ABLIM1	ADCY1
HALLMARK_ANDROGEN_RESPONSE	http://www.gsea-msigdb.org/gsea/msigdb/cards/HALLMARK_ANDROGEN_RESPONSE	CENPN	SAT1	DBI	SORD	TPD52	IDI1	FKBP5	PMEPA1	ITGAV	SLC26A2	SMS	ZMIZ1	ARID5B	AKAP12	CDK6	UBE2I	PA2G4
HALLMARK_MTORC1_SIGNALING	http://www.gsea-msigdb.org/gsea/msigdb/cards/HALLMARK_MTORC1_SIGNALING	CTSC	PLOD2	PSAT1	MTHFD2	VLDLR	P4HA1	CDKN1A	DDX39A	HSPE1	SQSTM1	NFIL3	ELOVL6	PPA1	AURKA	IGFBP5	CYP51A1	IDI1	CACYBP	CCNF	STC1	RRM2	POLR3G	QDPR	BCAT1	PSMB5	PLK1	SORD	SDF2L1	HSPD1	BUB1
HALLMARK_APICAL_JUNCTION	http://www.gsea-msigdb.org/gsea/msigdb/cards/HALLMARK_APICAL_JUNCTION	DLG1	NECTIN3	THY1	ITGB1	ZYX	CDH6	CDH4	IRS1	CD99	PTEN	EPB41L2	ARHGEF6	SDC3	MMP2	ADAM23	TIAL1
HALLMARK_ESTROGEN_RESPONSE_LATE	http://www.gsea-msigdb.org/gsea/msigdb/cards/HALLMARK_ESTROGEN_RESPONSE_LATE	PRSS23	CA12	ARL3	TSPAN13	RAB31	FKBP5	CHPT1	SLC26A2	UGDH	STIL	CD44	CDC6	FARP1	KIF20A	DNAJC1	ID2	FABP5	CDC20	PRKAR2B	ALDH3A2	SORD	PPIF	CHST8	TOP2A	CKB
HALLMARK_GLYCOLYSIS	http://www.gsea-msigdb.org/gsea/msigdb/cards/HALLMARK_GLYCOLYSIS	PFKP	VEGFA	PGAM1	P4HA1	IGFBP3	CHPF	GPC1	PLOD2	HMMR	GPC4	MIF	CHST2	IRS2	POLR3K	DPYSL4	VLDLR	CD44	SOX9	CDK1	SDC2	SDC3	STC1	KIF20A	AURKA	CENPA	HOMER1	PAM	NT5E	DEPDC1
HALLMARK_MITOTIC_SPINDLE	http://www.gsea-msigdb.org/gsea/msigdb/cards/HALLMARK_MITOTIC_SPINDLE	KIF11	KIF23	RACGAP1	SPTBN1	KIF2C	KIF5B	TTK	APC	KIF15	KIF4A	BRCA2	PLK1	TOP2A	TRIO	PRC1	ANLN	SMC3	TUBGCP2	INCENP	NET1	CENPJ	CENPF	KIF20B	CENPE	DLGAP5	EPB41L2	TPX2	DLG1	FLNA	EZR	CDK1	FARP1	ECT2	KIF22	AURKA	FBXO5	NUSAP1	DST	KIFAP3	ARHGAP29	CCNB2	PIF1	NEDD9	NDC80	SMC4	LMNB1	ABI1	BUB1
HALLMARK_MYC_TARGETS_V1	http://www.gsea-msigdb.org/gsea/msigdb/cards/HALLMARK_MYC_TARGETS_V1	SRSF2	NPM1	BUB3	FBL	EIF4A1	C1QBP	NME1	HSPD1	RANBP1	MYC	DUT	RPS3	CCT5	PA2G4	CCNA2	LSM2	NOLC1	HSPE1	ODC1	MCM7	PRDX3	KPNA2	HSP90AB1	MAD2L1	RPS5	RPS6	CDC20	CDC45	IMPDH2	NOP16	DDX21
HALLMARK_E2F_TARGETS	http://www.gsea-msigdb.org/gsea/msigdb/cards/HALLMARK_E2F_TARGETS	AURKA	BRCA2	CENPE	CKS2	GINS1	MAD2L1	MCM7	MELK	ORC6	RPA3	TMPO	UBE2T	CDK1	TOP2A	CCNB2	RRM2	HMGB2	BUB1B	RFC3	EZH2	SMC4	MKI67	CDC20	PLK1	KIF2C	DLGAP5	AURKB	TRIP13	HMMR	BRCA1	MYBL2	RACGAP1	CKS1B	KPNA2	CDKN3	ATAD2	CDCA8	NCAPD2	RANBP1	KIF4A	LMNB1	KIF22	CDCA3	HELLS	UBE2S	DUT	NOLC1	SPC25	SMC3	DEPDC1	MYC	TUBB	PA2G4	ANP32E	CDKN1A	CSE1L	NME1	SRSF2	HMGA1	DDX39A	MTHFD2	JPT1	POP7
HALLMARK_G2M_CHECKPOINT	http://www.gsea-msigdb.org/gsea/msigdb/cards/HALLMARK_G2M_CHECKPOINT	AURKA	CCNA2	TOP2A	CCNB2	CENPA	CDC20	PLK1	TTK	PRC1	NDC80	KIF11	NUSAP1	CKS2	KIF2C	MKI67	AURKB	TPX2	SMC4	BUB1	CENPF	RACGAP1	CENPE	KIF23	UBE2C	CDK1	KIF4A	MAD2L1	KIF22	HMMR	KPNA2	CDKN3	CDC6	CCNF	LMNB1	KIF15	UBE2S	DBF4	FBXO5	EZH2	NOLC1	BUB3	INCENP	CKS1B	JPT1	KIF20B	STIL	CDC45	ODC1	TMPO	BRCA2	KNL1	MYBL2	MYC	UCK2	ORC6	HMGA1	DDX39A	SRSF2	MT2A	KIF5B	BCL3	MEIS2
