# Supplementary material for: Modeling glioblastoma heterogeneity as a dynamic network of cell states
Source: Mol Syst Biol. 2021 Sep 16;17(9):e10105. doi: 10.15252/msb.202010105 (PMC8444284; doi:10.15252/msb.202010105)
Supplement: Supplementary file 6 — Source Data for Figure 5 [file MSB-17-e10105-s004.zip › Figure5A_sourcedata/GSEA_3017/hallmarks_stateA.GseaPreranked.1621934654007/edb/results.edb]

<?xml version="1.0" encoding="UTF-8"?>

<EDB LC_PROC="none" SORT_MODE="real" ORDER="descending" METRIC="None" NUM_PERMS="1000">
  <DTG RANKED_LIST="state53017.rnk" TEMPLATE="na_as_pre_ranked" GENESET="gene_sets.gmt#HALLMARK_EPITHELIAL_MESENCHYMAL_TRANSITION" ES="-0.5522" NES="-2.7835" NP="0.0000" FDR="0.0000" FWER="0.0000" RND_ES="0.1702 -0.2043 0.1563 -0.1924 -0.2645 -0.1912 0.1888 0.1546 -0.2478 0.1037 0.2241 -0.2980 -0.2385 -0.1540 -0.1479 -0.2078 -0.1831 -0.1224 -0.2319 0.1498 -0.2215 0.2176 0.1662 0.1811 0.1857 0.2451 0.1079 -0.2455 0.3255 -0.1861 -0.1393 0.0988 -0.0928 -0.1950 -0.2097 -0.1688 -0.1193 -0.1483 0.0922 -0.3034 0.0933 -0.2390 -0.1228 0.1978 -0.2662 -0.3220 -0.1224 0.1740 -0.0835 -0.1448 0.0933 -0.2190 0.2035 -0.3213 -0.1251 -0.3646 -0.2417 -0.1887 0.1646 -0.1482 0.1879 -0.0987 -0.2185 0.1253 0.1937 -0.2765 -0.3316 0.2827 0.2166 -0.1243 -0.1899 0.1335 -0.1782 -0.3761 -0.2091 -0.1348 -0.2878 -0.2887 -0.2466 -0.1765 0.1363 -0.2039 -0.1283 -0.1945 -0.3757 -0.3194 -0.1615 -0.1495 -0.1943 -0.1959 -0.1772 0.1749 0.1425 -0.1356 -0.2265 -0.2755 -0.2759 -0.1117 -0.1741 0.1163 0.2067 -0.1211 -0.1676 -0.1999 0.2650 -0.1882 -0.1201 0.2142 0.1697 -0.2252 -0.1900 0.1052 -0.1305 -0.1167 -0.2983 0.1581 -0.3627 -0.2012 -0.1904 -0.1549 0.1831 -0.1562 -0.2446 -0.1476 -0.2130 0.1444 -0.1785 -0.1889 0.3099 -0.1938 0.1668 -0.1205 -0.1114 0.1210 0.1426 -0.2087 0.2187 -0.1356 0.1561 -0.2270 -0.2068 -0.2151 0.2599 0.1521 0.1255 -0.2789 0.1957 0.1123 0.1997 0.1548 0.1493 -0.2397 0.1365 -0.2332 -0.2482 -0.1020 -0.2923 0.1473 0.1672 0.2271 0.1386 -0.1302 -0.1287 -0.1647 -0.2287 -0.2508 -0.1456 -0.1593 0.1751 -0.1403 -0.2104 -0.1488 -0.1651 -0.3150 -0.1644 -0.2631 0.2360 0.1786 0.1376 0.1524 0.1489 0.1571 0.1479 0.1234 0.1726 -0.1352 -0.1931 0.1331 -0.2411 -0.1305 0.1214 -0.1160 0.1690 -0.2268 -0.1929 -0.0966 -0.1975 0.1301 0.1163 -0.2638 -0.2587 -0.1610 -0.1344 -0.1481 0.1172 -0.1103 -0.1652 0.1985 -0.2079 -0.1564 -0.2413 -0.1088 0.1560 -0.3096 -0.1821 0.1843 0.0924 -0.1568 -0.1932 -0.2588 0.2562 -0.3168 0.1014 0.2232 -0.1358 -0.2471 0.2680 -0.0901 -0.1853 0.1670 -0.1163 -0.2884 -0.1846 0.1719 -0.1559 0.1178 -0.0604 0.1786 -0.1880 -0.2692 -0.3098 -0.3772 -0.2501 0.2043 0.2249 0.0908 0.2106 0.1681 -0.2533 -0.1878 -0.1613 0.2051 -0.3422 -0.1983 0.1718 0.0966 -0.2076 -0.2821 -0.1659 0.1305 -0.3753 0.1370 -0.1553 0.1862 0.1389 0.0976 -0.3638 -0.1479 -0.2842 -0.2724 0.1247 0.1538 0.1525 0.1902 0.1524 0.1724 -0.1063 -0.2054 -0.1599 -0.1751 -0.1597 -0.1541 -0.2804 0.1318 -0.2249 -0.1239 -0.1243 0.1962 -0.1051 -0.1111 -0.1510 -0.1712 0.1480 -0.2617 -0.2907 -0.1339 0.1120 0.1182 -0.2713 -0.1458 -0.2270 0.1474 -0.1130 -0.1410 -0.1691 -0.2221 -0.1547 0.1210 0.1706 -0.2250 -0.1170 -0.2888 0.1157 0.2564 -0.2565 -0.1730 0.1817 -0.1521 0.1903 -0.1852 -0.1453 -0.3176 -0.2263 0.1534 -0.3052 -0.1797 -0.2115 -0.2582 -0.1311 0.2656 -0.1189 0.1744 -0.2731 0.1409 0.2248 -0.2820 0.2850 -0.2527 0.1050 -0.1735 -0.1620 -0.1250 -0.1580 -0.1737 -0.2182 -0.2755 -0.2158 0.2119 0.2263 0.2335 -0.2837 0.1650 0.2100 -0.2218 -0.2908 -0.1849 -0.1475 -0.1222 -0.2146 -0.2279 -0.1853 0.1788 0.2051 -0.1974 -0.2371 -0.1577 0.1880 -0.1720 0.2038 0.1657 -0.2578 -0.2502 -0.1948 -0.2238 -0.0973 -0.2500 0.1274 -0.2284 -0.2136 -0.2101 -0.1763 0.1999 -0.1674 -0.1944 0.1927 -0.1484 -0.3525 0.1069 -0.2495 -0.1204 0.1702 0.1791 0.1996 -0.1778 0.1100 -0.2253 0.0912 0.1815 0.0814 0.2142 -0.1830 0.1034 0.1951 0.1595 -0.1384 -0.2433 -0.1500 -0.1791 0.1696 0.1728 0.1680 -0.1883 0.1572 -0.1442 -0.2579 -0.2827 -0.1205 -0.1802 -0.2306 -0.2008 -0.1146 0.1961 0.1400 -0.2872 0.1605 0.1659 0.1706 0.0884 -0.2098 0.1887 -0.1489 0.1503 -0.1295 -0.1436 -0.1594 -0.1849 -0.1306 -0.1619 -0.2582 0.1110 -0.1843 -0.1829 -0.1463 -0.3226 -0.1123 0.1076 -0.1793 -0.2974 -0.1854 -0.1881 0.2036 -0.1542 0.1419 -0.3193 -0.2131 -0.1998 0.1387 0.2133 -0.1329 -0.1535 -0.1707 0.1693 -0.2260 -0.1991 -0.1983 0.1314 -0.2296 0.1082 -0.2715 -0.0980 0.2204 -0.1522 0.2547 0.1286 -0.1873 -0.2627 0.0998 0.1597 -0.1934 -0.2037 0.2208 -0.1925 -0.1181 -0.2815 -0.2404 -0.0696 -0.2093 -0.1297 -0.1205 -0.2388 0.1708 -0.2718 -0.2299 -0.1057 -0.2168 0.1560 -0.1355 -0.0769 -0.1602 0.1884 0.2965 -0.1915 -0.1972 -0.1696 0.0998 0.1495 -0.3324 -0.2671 -0.1896 -0.2182 -0.1169 -0.1325 -0.1719 0.1661 0.2316 0.1114 -0.2489 0.2710 -0.1953 0.1217 0.1337 0.2190 -0.1348 -0.3034 -0.1811 -0.1482 0.1950 -0.1625 0.1794 -0.2394 -0.2320 -0.2336 0.2086 -0.1925 -0.1346 0.1326 -0.1140 0.1959 -0.1995 0.2261 0.1402 -0.2544 0.1983 -0.1458 -0.1458 -0.1091 -0.1400 -0.1948 0.1030 0.1359 -0.2370 -0.1504 0.1759 -0.3627 -0.1348 -0.1881 0.1364 -0.2859 0.1904 -0.1288 -0.2930 -0.2764 -0.1243 -0.2133 -0.2738 0.2087 -0.1578 -0.2008 0.1609 -0.1527 0.1121 0.0645 -0.2614 0.1702 -0.2292 -0.1865 -0.3108 -0.3619 -0.2237 -0.2789 0.1347 0.1990 0.1126 -0.1218 -0.1536 0.1286 -0.2299 -0.2306 0.0787 0.1557 -0.1976 0.1894 0.1263 -0.2878 -0.1244 -0.1685 -0.2328 -0.1831 -0.2197 0.1510 -0.1991 -0.2604 0.1479 -0.1744 0.1414 -0.1817 -0.2136 -0.1904 0.1668 -0.1731 -0.1442 0.2089 -0.1515 0.1549 0.1915 0.2652 -0.0883 -0.2200 -0.3276 -0.2202 -0.1770 -0.2294 0.1720 0.1847 -0.2462 0.1359 0.2376 -0.2430 -0.1992 -0.2862 -0.1518 -0.2074 -0.1639 0.1546 -0.2560 0.1402 -0.2364 -0.1404 -0.2041 0.1863 0.3160 0.2478 0.1703 -0.1642 -0.2289 0.0591 -0.2847 0.2009 -0.1852 -0.2672 0.1647 0.1955 -0.0925 -0.3318 0.1884 0.0903 -0.1715 0.1226 -0.2111 -0.1516 0.1681 0.1184 -0.2232 0.1936 -0.1994 0.2174 -0.1454 -0.1896 -0.2914 -0.2425 0.1216 0.1740 -0.1223 -0.1984 -0.1689 -0.2257 0.0871 -0.0925 -0.2187 -0.1856 -0.2250 -0.2635 -0.1134 -0.1664 0.1375 -0.1567 -0.1430 -0.3158 0.1781 0.1609 0.1790 -0.2159 -0.2849 -0.2216 0.1990 -0.2339 -0.2252 0.2632 0.1813 -0.1392 -0.3135 -0.1211 -0.1967 -0.2101 -0.1590 0.1851 -0.2467 -0.2734 -0.1559 -0.2840 -0.2402 0.1220 -0.1931 -0.3431 -0.2096 -0.1651 -0.1402 -0.2910 0.1730 -0.1992 -0.3132 -0.2130 -0.1519 -0.1253 -0.1770 -0.1697 -0.2803 -0.1418 -0.3103 -0.1682 -0.2505 -0.2277 0.1747 -0.1456 -0.1155 0.1271 -0.3251 0.1934 -0.0989 0.2244 -0.3255 0.0916 -0.1843 0.1254 0.1854 -0.0975 -0.2372 -0.1771 -0.1487 0.1133 0.1558 -0.1206 -0.1368 -0.2722 -0.1969 0.1121 0.1145 -0.2546 -0.1523 -0.1256 0.2315 -0.2654 -0.2281 -0.3406 -0.1330 -0.2016 -0.2631 0.0891 -0.1637 0.1228 0.2786 -0.1913 -0.2371 -0.1742 -0.1575 -0.2001 0.1728 -0.1252 -0.1593 -0.3010 -0.2102 -0.1610 -0.2446 -0.2593 0.2595 0.2428 -0.3398 0.1915 -0.1023 -0.1221 -0.2340 -0.2039 -0.1903 -0.1859 -0.2439 -0.1976 -0.1509 -0.2216 -0.1767 -0.1960 -0.1592 -0.1833 -0.1518 0.1383 -0.1135 -0.1884 -0.1538 0.1322 -0.1480 -0.1930 -0.2277 -0.1439 -0.2410 0.1917 -0.2326 -0.1885 -0.2048 0.2149 -0.1632 0.1630 0.1603 0.1523 0.1576 -0.2046 -0.1793 -0.1448 -0.1296 0.2188 0.1924 -0.2229 -0.2180 -0.1928 0.1939 0.1361 0.1570 0.0900 -0.1280 -0.1657 -0.1344 0.1194 -0.2789 -0.2192 -0.1778 -0.1622 0.1103 -0.3374 -0.2127 0.0937 -0.2444 -0.0809 -0.2030 -0.2306 -0.0985 0.1218 -0.2400 -0.2003 -0.1456 -0.1642 -0.2833 -0.1405 -0.1343 0.1948 0.2554 -0.2073 0.1535 0.1954 0.2012 0.1294 -0.2904 -0.2291 -0.3347 -0.1332 0.1223 -0.1744 0.1279 -0.2216 -0.1443 -0.1996 0.1298 0.1688 0.1169 -0.1371 -0.1881 0.1990 0.1758 0.1841 0.2224 -0.1613 -0.1889 -0.2741 -0.1964 -0.1872 -0.2234 0.1328 -0.2719 0.0985 0.1861 0.1546 0.1621 -0.1941 -0.1485 -0.1366 -0.2606 0.1547 -0.3438 -0.1536 -0.1270 -0.2498 0.2264 0.1283 -0.2269 -0.1197 -0.1409 -0.2327 -0.2504 -0.1720 -0.1702 -0.1264 0.2226 -0.2109 -0.1133 -0.2920 0.1370 -0.1058 0.1898 0.1551 -0.2064 -0.1924 0.2401 -0.0975 -0.3475 -0.2396 -0.1902 0.1624 -0.1103 -0.1653 0.1541 -0.1932 -0.1666 -0.2892 -0.0934 0.1271 -0.1053 -0.1642 0.2052 -0.3487 0.2929 -0.1305 -0.1551 -0.1195 -0.1116 -0.1883 -0.1680 0.1706 0.2090 -0.2966 0.1081 -0.1266 -0.1795 -0.1905 -0.1685 -0.1911 -0.1028 -0.2732 -0.2430 0.2283 -0.2571 -0.1661 0.1478 0.1079 -0.1326 -0.2413 -0.1442 -0.1375 -0.1352 -0.1372 0.0813 -0.2303 0.1292 -0.1275 -0.0993 0.2239 -0.1764 -0.1231 0.1239 0.2231 -0.1895 -0.2365 -0.2437 0.1973 -0.2494 -0.2149 0.1715 -0.2138 -0.2216 -0.2089 0.1934 -0.3740 -0.1375 -0.2597" HIT_INDICES="26 46 90 101 159 171 201 256 445 546 599 636 663 686 727 762 782 784 790 801 818 822 823 829 831 838 852 868 877 886 889 903 907 909 914 919 926 927 935 947 951 953 957 958 982" ES_PROFILE="0.0006 0.0043 -0.0209 -0.0116 -0.0544 -0.0488 -0.0632 -0.1052 -0.2922 -0.3868 -0.4310 -0.4575 -0.4729 -0.4833 -0.5116 -0.5321 -0.5360 -0.5209 -0.5097 -0.5035 -0.5028 -0.4883 -0.4705 -0.4576 -0.4402 -0.4276 -0.4219 -0.4171 -0.4037 -0.3892 -0.3681 -0.3574 -0.3358 -0.3117 -0.2904 -0.2681 -0.2470 -0.2193 -0.1968 -0.1750 -0.1442 -0.1088 -0.0746 -0.0370 0.0053" RANK_AT_ES="781.0000" RANK_SCORE_AT_ES="-0.3681"/>
  <DTG RANKED_LIST="state53017.rnk" TEMPLATE="na_as_pre_ranked" GENESET="gene_sets.gmt#HALLMARK_APOPTOSIS" ES="-0.5439" NES="-2.4008" NP="0.0000" FDR="0.0000" FWER="0.0000" RND_ES="0.1041 -0.2318 -0.0682 0.2462 -0.1071 -0.3025 -0.1063 -0.1687 -0.2728 -0.3137 0.3147 0.1247 -0.2037 -0.1526 -0.1828 -0.1745 -0.2877 0.1984 -0.1932 -0.2278 0.1993 -0.2831 -0.2085 0.2233 -0.2320 0.2219 -0.2807 0.3381 -0.2429 -0.2916 -0.4070 -0.1938 0.1414 -0.1775 -0.2815 -0.1671 0.2068 -0.1854 -0.2677 -0.2897 0.2359 -0.3625 -0.2328 -0.2175 -0.3367 -0.2855 -0.3853 0.2152 0.2473 0.2217 0.2167 -0.2165 0.1411 -0.1655 -0.2191 0.2305 0.1926 0.2182 0.1366 -0.2471 -0.2307 -0.2556 0.1450 0.2123 -0.4111 0.2377 -0.1996 -0.1762 -0.2615 0.1574 0.1789 -0.2650 -0.2198 0.2007 -0.2875 0.2054 0.2521 0.1793 0.1857 -0.1940 0.2039 -0.1742 -0.3927 -0.2379 0.1755 0.2379 -0.1788 -0.2521 -0.3033 -0.2251 0.1461 0.1722 0.3067 0.2100 -0.1832 -0.3197 -0.1348 -0.1807 -0.1934 -0.3195 -0.3061 0.1374 -0.2134 0.2482 0.1659 -0.2932 0.1602 -0.0972 -0.1709 -0.2021 -0.2353 0.2001 0.1621 -0.2432 -0.1390 -0.2432 0.2821 -0.2268 -0.1289 0.1318 0.2542 -0.1653 -0.2449 -0.2233 -0.2140 -0.1628 -0.2120 -0.1386 -0.1113 -0.2530 0.2097 0.1415 0.2496 0.3100 -0.3795 -0.2282 -0.2771 0.1603 0.2102 -0.2059 0.1796 0.1282 0.1772 -0.3406 0.2087 0.1603 -0.3264 -0.2622 -0.1228 -0.1671 0.1209 0.1997 -0.1956 -0.1815 -0.4549 0.2047 -0.1731 -0.4279 0.2737 -0.2549 0.1116 0.1635 0.2178 -0.3574 -0.1942 -0.2490 -0.2692 -0.1739 -0.1520 -0.2386 0.1995 -0.1386 -0.2077 -0.2127 -0.1703 0.2696 -0.1591 -0.2536 0.1713 0.2855 -0.2821 -0.1645 0.0852 -0.1342 -0.2638 -0.2579 -0.2562 0.2617 0.2246 -0.1299 0.3839 0.1439 0.1810 -0.1334 -0.2301 0.2560 0.0840 -0.3144 -0.4351 0.1959 0.1700 0.2282 0.1958 0.1340 -0.2556 -0.2245 -0.3545 0.1976 -0.2827 -0.3295 -0.4250 -0.2284 0.1668 -0.3220 -0.1762 -0.2331 -0.1586 0.1612 0.1113 -0.1695 0.2777 0.1836 -0.1360 -0.2087 0.2035 -0.1657 -0.3154 -0.2068 0.2182 -0.2304 0.1730 -0.1298 -0.2058 0.1449 0.1810 0.1872 -0.1281 0.1045 0.1937 -0.1584 -0.1535 -0.2665 -0.1813 -0.2247 -0.2723 0.1429 0.2526 -0.2536 -0.3146 0.1929 -0.1107 -0.3758 -0.1402 -0.2504 -0.2800 -0.1529 -0.3347 0.2218 -0.1520 -0.3398 -0.2325 0.2170 -0.2963 0.1765 -0.2072 -0.1427 0.2718 0.1636 0.1465 -0.2204 0.1340 -0.1545 -0.1916 0.1756 -0.1549 0.1537 0.0977 -0.1204 0.2020 0.2319 0.1850 0.2058 0.1465 -0.2635 -0.2787 -0.3226 0.2630 -0.3060 0.2380 0.2758 -0.1106 0.2429 -0.2283 -0.2341 -0.2243 0.1994 -0.2907 -0.1788 0.2283 0.1766 -0.1232 -0.2837 0.1673 -0.1476 0.2217 0.1332 -0.1630 0.2389 -0.2422 -0.2346 -0.1937 -0.2051 -0.2184 0.1663 -0.2376 -0.2362 0.1125 0.2631 0.2266 0.2059 -0.2326 -0.2386 0.1973 0.2169 -0.2170 0.1853 -0.1759 -0.2148 -0.1776 0.1333 0.2302 0.2967 0.2224 -0.3008 -0.3387 0.1646 0.2628 -0.3526 -0.2737 -0.2214 -0.1249 0.2036 -0.2142 -0.3092 -0.2507 0.2341 -0.2642 -0.1110 0.1538 -0.1732 -0.1735 -0.2909 -0.2762 -0.1715 0.2146 -0.1747 0.1998 0.2335 -0.2143 0.1717 -0.2850 -0.2694 -0.3775 -0.1791 -0.1291 0.2137 -0.2279 -0.2587 0.2420 0.3171 0.1626 -0.2248 0.2551 -0.2185 0.2460 0.1722 -0.3325 -0.3250 -0.4010 0.2494 -0.2424 0.2443 0.2134 0.3074 -0.1485 -0.2022 0.1647 -0.2112 -0.1697 -0.3421 -0.2784 0.1580 -0.1720 0.2513 0.1060 -0.1495 -0.2247 0.1818 -0.2314 -0.2564 0.2517 -0.1107 0.2173 -0.1567 -0.1985 -0.2697 -0.2850 0.1842 0.1746 -0.2400 -0.1457 -0.1885 -0.3338 -0.2380 0.1542 -0.1227 -0.2129 -0.2636 -0.3489 -0.2004 0.2789 -0.2124 -0.2942 -0.2424 -0.2320 -0.3037 -0.4024 0.2501 0.1367 -0.0904 -0.2408 0.1777 -0.2077 -0.2476 0.1650 0.2190 -0.3379 -0.2248 0.1250 0.1550 -0.2152 0.1764 0.1823 0.1133 -0.2071 0.1274 0.0778 -0.2218 0.2133 -0.3725 0.1827 0.2927 -0.3079 -0.1580 0.1911 -0.3264 -0.1714 -0.3299 -0.1269 -0.1440 -0.3835 0.1760 0.2122 0.1446 -0.1233 0.1642 0.2204 -0.2674 -0.1736 0.2219 -0.2915 0.1119 0.2507 -0.1377 0.1219 -0.2216 0.2156 0.2981 -0.1653 -0.2452 -0.3553 -0.1868 0.1693 -0.1943 0.1805 -0.1688 -0.2175 0.2722 -0.1362 0.1571 -0.2946 -0.2938 0.3240 -0.1869 0.2937 0.2311 -0.2108 0.2222 -0.1996 0.2262 -0.2332 -0.1875 -0.1731 0.1617 -0.2652 -0.3557 -0.2033 -0.2396 -0.1564 0.2730 -0.2131 0.2388 -0.2517 -0.1789 -0.3467 0.0993 -0.3011 0.1605 0.1887 0.2168 -0.3573 -0.1876 -0.2408 -0.2028 -0.3036 -0.2221 -0.1706 -0.2563 -0.1065 -0.3219 -0.2167 -0.2945 0.2587 -0.2606 -0.2024 -0.2318 -0.2243 0.2248 -0.2379 0.1133 -0.1880 0.1613 0.2530 -0.2813 0.1377 0.1096 -0.3723 -0.2917 0.1447 0.1592 -0.1124 -0.1307 -0.1414 -0.1167 -0.1566 0.0872 -0.1964 0.2835 -0.2872 0.1835 0.2280 -0.2876 -0.1379 -0.1745 -0.2411 -0.1348 0.2591 0.1401 0.2394 -0.2250 -0.1674 0.1572 0.1689 -0.2678 -0.2559 0.1890 -0.1543 -0.2244 0.1981 -0.3555 -0.1462 -0.1045 0.3705 0.3217 -0.2078 -0.2395 0.0881 0.2361 -0.3317 0.1840 0.1199 -0.2250 0.3482 0.1795 0.1527 -0.3533 0.2142 -0.1872 -0.2244 0.3933 -0.2572 0.2801 0.1886 -0.2323 0.2021 0.2618 0.1426 -0.3010 -0.3629 -0.2064 -0.1632 -0.3088 -0.1615 -0.1684 -0.1732 -0.1627 0.2321 -0.1264 0.1528 -0.3278 -0.2108 0.3843 0.2319 -0.2451 0.1808 0.1395 0.2320 -0.2785 0.1051 -0.2659 -0.4156 -0.1658 -0.2727 -0.1847 -0.3470 -0.1459 -0.3131 0.1728 -0.1231 -0.3740 -0.2200 -0.1453 -0.3420 -0.1884 0.2082 -0.3532 -0.1607 0.1017 0.1538 -0.3019 0.1178 0.2232 -0.1536 -0.1954 0.2165 0.2070 0.1126 -0.2981 -0.1585 0.2614 0.2096 -0.2139 0.1798 0.2429 -0.4505 -0.1301 -0.1146 -0.2695 -0.3492 -0.1908 -0.1691 0.0894 0.2271 0.2378 0.1374 0.2817 -0.2537 -0.2904 0.3299 -0.1466 -0.1822 0.1642 0.1037 -0.2612 -0.1441 0.2398 0.2161 0.2547 -0.2532 -0.1008 0.2270 -0.1507 0.1818 -0.2585 0.2032 -0.3039 0.1579 -0.1867 0.2421 -0.2294 -0.2075 -0.1454 -0.1617 -0.1437 -0.0930 0.2031 -0.1874 -0.1247 -0.2731 -0.2385 -0.2774 0.2179 -0.3317 0.2899 0.1792 -0.3207 -0.2080 0.2846 -0.2258 -0.1584 0.1353 0.2197 -0.1344 -0.1996 -0.3002 -0.2240 -0.1842 0.2119 0.1543 0.3385 -0.2406 -0.2001 -0.1263 -0.1990 -0.1170 -0.1606 0.1114 -0.2403 -0.2280 0.1835 -0.3288 -0.2491 -0.1515 -0.2133 -0.2156 -0.1941 0.3660 -0.3357 0.1820 0.0868 0.4193 0.1869 -0.2807 -0.2043 -0.3204 0.1852 0.1756 -0.0986 -0.2502 -0.1396 0.2351 -0.1487 -0.2663 -0.2501 0.2304 -0.2515 0.1758 -0.1703 0.2379 0.2553 -0.3580 -0.2381 -0.1932 -0.2058 0.1475 -0.1699 0.1294 -0.1837 -0.3192 0.1990 0.3202 -0.1517 0.1898 0.1899 0.1477 0.1951 -0.2124 0.2783 -0.1666 -0.1250 -0.1782 -0.3042 0.1982 -0.1281 -0.1306 0.2338 0.2313 -0.2502 -0.1158 0.1715 -0.3827 -0.2384 0.2848 0.2228 0.1357 -0.1943 -0.3212 0.2426 -0.3129 -0.1127 -0.1688 -0.1611 0.2202 0.2345 -0.2633 -0.2084 0.1584 -0.2278 -0.1706 0.2172 -0.2954 0.1506 -0.2523 0.1291 -0.2936 -0.2151 0.1873 -0.3272 -0.1620 0.1865 0.2954 0.1237 0.2228 -0.1816 -0.1879 -0.1297 -0.1801 0.2130 -0.1547 0.1755 -0.3743 0.1135 0.2098 -0.2779 0.1346 0.2310 -0.2596 0.0998 0.1817 0.3681 0.1391 -0.1996 -0.1845 0.1713 0.1697 -0.1838 -0.2787 -0.1888 -0.2423 0.1863 -0.1896 0.2971 0.3855 -0.1720 0.3380 -0.2525 0.1538 -0.1391 -0.1488 0.1829 -0.2720 -0.2995 0.1514 -0.2392 0.2276 -0.1796 -0.2861 -0.3049 -0.3226 -0.2840 0.1645 -0.3384 -0.2111 0.1550 0.1632 -0.2425 -0.3041 -0.2540 -0.3513 -0.1830 -0.1627 -0.1823 0.2889 -0.1185 -0.1781 -0.3458 0.2090 -0.2187 -0.3166 0.2946 0.1259 0.1397 -0.1656 0.1367 -0.1840 -0.2197 0.1089 -0.2020 0.1797 0.1213 0.1662 -0.3314 -0.2593 -0.3355 -0.1884 -0.2099 0.1781 -0.2032 -0.1722 0.2062 0.2043 -0.1216 -0.1182 0.1957 -0.2226 -0.1510 -0.1690 -0.2363 -0.2493 -0.1901 -0.2558 0.1459 0.4280 0.2908 -0.1908 0.1158 -0.1200 -0.1520 -0.3352 -0.1629 0.1441 -0.1694 -0.3228 0.2002 -0.3335 0.1990 -0.1568 -0.1720 0.2551 0.1495 -0.1797 -0.1143 0.1666 0.2278 0.2444 0.3163 -0.1407 -0.1844 -0.1962 0.2197 0.2080 -0.1866 -0.1380 -0.1731 0.3119 0.1723 0.2862 -0.1482 -0.2006 -0.2085 0.1874 0.1871 -0.1728 -0.0810 0.2066 0.1488 -0.1421 0.1744 -0.3434 0.2223 -0.3317 0.1611 -0.2427 0.2850 -0.2259 0.2198 0.1454 0.1486 -0.1914 -0.1233 0.2745 -0.2530 -0.4512 -0.2200 0.1581 -0.2532 0.1816 0.1649 0.1430 -0.2363" HIT_INDICES="54 95 301 312 361 373 424 630 668 724 737 795 812 836 840 841 886 909 923 938 953 954 957 969 970 972" ES_PROFILE="-0.0185 -0.0267 -0.2161 -0.2030 -0.2305 -0.2199 -0.2508 -0.4448 -0.4627 -0.4964 -0.4846 -0.5162 -0.5041 -0.4967 -0.4682 -0.4367 -0.4441 -0.4251 -0.3929 -0.3574 -0.3113 -0.2507 -0.1906 -0.1299 -0.0577 0.0156" RANK_AT_ES="794.0000" RANK_SCORE_AT_ES="-0.3765"/>
  <DTG RANKED_LIST="state53017.rnk" TEMPLATE="na_as_pre_ranked" GENESET="gene_sets.gmt#HALLMARK_UV_RESPONSE_DN" ES="-0.5213" NES="-2.3374" NP="0.0000" FDR="0.0000" FWER="0.0000" RND_ES="-0.1766 0.1287 -0.2556 -0.2103 0.2603 -0.2126 0.1490 -0.1608 -0.2216 -0.1976 -0.3031 0.1803 0.1541 0.1006 -0.2289 -0.1568 0.2033 0.2127 0.2975 -0.3831 -0.2759 0.1843 -0.2577 0.2146 -0.1824 -0.0887 0.2601 0.1755 -0.1470 -0.2152 -0.1898 0.2137 -0.1829 -0.3431 -0.2034 0.2665 -0.2418 0.2606 -0.2134 0.1917 0.2871 -0.2124 -0.1568 -0.3153 -0.1784 0.2523 -0.1468 0.2445 0.1071 0.1652 0.1678 0.2047 -0.2124 -0.1975 0.1302 0.2365 -0.1383 -0.1590 -0.1271 0.1793 -0.3312 -0.3335 -0.2516 -0.2231 0.1514 0.2138 0.2789 0.1781 -0.1771 -0.1848 0.1768 -0.2141 -0.3589 0.3394 -0.2648 -0.1107 0.1291 0.2334 0.2185 -0.2793 -0.2315 -0.1654 -0.2586 0.2047 -0.1564 0.1597 0.1651 0.1927 0.2139 -0.1820 0.1152 -0.2654 -0.1640 -0.2040 -0.2505 0.2084 0.1130 0.1200 -0.2289 0.2655 0.2328 -0.1319 -0.1157 -0.1848 0.1011 -0.1732 0.1483 -0.2959 -0.1669 -0.3962 0.2165 0.2126 0.2697 0.1425 0.3038 0.1378 -0.2203 -0.2064 0.1817 -0.2440 -0.3350 -0.2678 0.1819 -0.2240 -0.3431 -0.1411 -0.1483 0.1621 -0.1920 0.2365 -0.1817 0.1283 -0.2027 0.1466 0.2682 0.2102 0.2064 -0.3760 0.1741 -0.2569 -0.1804 0.2132 -0.2143 -0.1019 0.1811 -0.2479 0.1354 -0.1472 0.1498 0.2218 -0.1818 -0.1342 -0.1537 -0.4035 0.3220 -0.3016 -0.1083 0.2844 0.1550 0.1878 0.1933 -0.3420 -0.1160 -0.2155 -0.2652 0.1742 -0.2983 0.1970 -0.1781 -0.1559 0.1363 -0.2019 0.1272 -0.2308 -0.1708 -0.1872 0.1632 -0.3092 -0.1508 0.1177 0.3220 -0.2802 0.1669 -0.0972 0.1948 -0.3457 -0.1937 -0.2615 0.2476 0.1304 -0.2553 0.1543 0.1514 -0.1577 0.1396 -0.1998 0.2439 0.1954 -0.1966 -0.2556 -0.3842 -0.2108 0.0927 0.1783 -0.1730 0.2338 -0.1872 0.2287 0.2242 0.1712 -0.1671 -0.1804 -0.1417 -0.1748 0.2363 0.1808 -0.1820 -0.1869 0.1402 -0.2453 -0.3009 -0.0994 -0.2853 -0.1853 0.1485 -0.1493 0.2209 -0.1356 -0.3400 -0.1572 0.2782 -0.1579 0.2879 -0.2587 0.2269 -0.2460 0.0969 -0.1566 -0.2040 -0.2259 0.1163 -0.2591 -0.2763 0.1944 -0.1518 -0.3193 0.1814 -0.2228 0.1879 -0.3267 0.1068 0.1060 -0.2462 -0.1496 0.1987 0.2823 -0.1879 -0.1572 0.1021 0.1611 0.1055 -0.2866 -0.3123 0.1388 -0.3120 -0.2549 -0.3010 0.1542 0.1936 -0.3187 0.1664 -0.2161 -0.2158 -0.3116 0.3027 -0.2307 0.0970 0.1648 0.1780 -0.2911 -0.2870 -0.2748 -0.3302 -0.2451 -0.1632 -0.2528 -0.3215 -0.1856 0.1939 -0.1816 -0.1878 -0.1619 0.1940 0.1840 0.1597 -0.4222 -0.1985 0.3724 -0.1889 -0.2987 0.2029 0.1791 0.1183 0.2298 0.1631 -0.1055 -0.1662 -0.1390 -0.1107 -0.1930 -0.2514 0.1265 0.1543 0.1721 -0.1276 -0.1766 -0.3215 0.1546 -0.2523 0.1376 0.2616 -0.2288 -0.3825 -0.2109 -0.2990 0.1058 -0.1916 0.0918 -0.1821 -0.3073 -0.2192 -0.3034 0.1257 0.2204 -0.1849 -0.3777 0.2120 0.2458 0.2035 -0.1733 -0.1903 -0.1907 -0.2213 0.2697 -0.4429 -0.1945 -0.3417 -0.2923 -0.2207 0.1279 0.1844 -0.1769 -0.2265 -0.1796 -0.3516 -0.2207 -0.1157 0.2525 0.2327 -0.2102 -0.2183 -0.2051 0.1904 -0.1710 0.2790 -0.2027 -0.1830 0.2449 -0.2554 0.2328 0.2139 -0.2698 -0.2376 -0.2518 0.1385 -0.1541 -0.3299 0.1176 -0.1572 -0.1752 0.2487 0.3127 -0.2684 -0.1688 -0.2696 0.1314 -0.1501 0.2262 -0.2006 0.1240 -0.1603 -0.1958 -0.1312 -0.1977 -0.2894 0.1412 0.1906 0.1699 -0.2307 -0.2571 -0.1515 0.2060 -0.2763 -0.2479 -0.3104 0.1317 0.1668 0.1143 -0.1790 -0.2143 -0.1817 0.2207 0.2314 -0.3197 -0.2097 -0.2401 0.2363 -0.1521 -0.2929 0.2169 -0.1438 0.2374 -0.1529 -0.2996 0.1271 0.1648 -0.2234 -0.2094 -0.2426 -0.3007 -0.1650 0.2164 -0.1676 -0.1864 0.1869 -0.2964 -0.3285 0.1433 -0.2040 0.1905 -0.1362 -0.1935 0.1737 0.0896 -0.2348 0.1074 0.1380 0.2236 0.1244 0.1697 -0.2499 -0.3253 -0.2761 0.1887 -0.3058 0.0716 -0.1081 -0.1256 -0.1733 0.1447 -0.1768 -0.1837 0.1740 0.2853 -0.1923 0.2056 -0.2718 -0.2253 -0.1459 0.2656 -0.2570 0.1765 -0.2588 -0.1345 -0.2605 -0.2786 0.2256 0.2084 0.2124 0.2919 -0.1893 0.1291 -0.1993 -0.2732 0.2055 -0.1515 0.2261 0.1182 0.1272 -0.2226 0.2167 -0.2295 0.1448 0.1232 0.2531 -0.1792 -0.2027 -0.3018 0.2206 -0.2150 -0.1114 -0.3097 -0.1895 0.2260 0.3231 -0.3965 -0.2408 0.1725 -0.1917 0.1488 -0.2631 -0.1292 -0.1925 -0.2379 0.1679 0.2330 -0.3013 0.2041 -0.2415 -0.2470 -0.4002 0.1236 -0.2301 -0.1698 -0.1924 0.1464 0.2052 0.2021 -0.2162 -0.1740 -0.1543 0.2274 -0.1456 -0.2186 -0.2056 -0.2114 0.1175 -0.1777 -0.3244 0.2686 -0.2211 -0.2070 -0.1790 -0.1673 -0.1589 -0.2521 0.2564 0.2524 -0.1782 -0.2846 -0.2319 0.1799 -0.1530 0.4115 -0.1486 0.1824 -0.1718 0.1070 0.2114 -0.1656 0.1832 -0.1814 -0.2124 -0.1680 -0.2033 -0.1581 0.1899 -0.1260 -0.0948 0.1528 -0.3140 0.1313 -0.1704 -0.2333 0.1149 -0.2466 0.2235 -0.3218 0.1698 -0.2722 0.2485 -0.2285 -0.2552 -0.4151 -0.1450 0.2486 0.1988 0.2355 -0.1192 -0.2478 -0.1583 -0.2825 -0.1767 0.1533 -0.1952 -0.2342 -0.1307 -0.2283 -0.1523 -0.2319 -0.1930 0.1167 -0.2764 -0.1912 0.1672 0.2080 0.2686 -0.2865 -0.3265 -0.2030 0.2046 -0.2557 -0.2593 -0.1414 0.3660 -0.3231 -0.1954 -0.1109 0.2709 0.2681 0.1820 -0.1556 0.2515 0.1887 -0.1127 -0.1633 -0.1978 -0.3001 -0.1891 -0.2645 0.2623 0.2693 -0.1635 -0.2297 -0.1878 -0.3117 -0.2087 0.1792 -0.3103 0.1968 -0.1305 -0.2397 -0.1951 0.2030 -0.1796 0.1788 -0.2025 -0.1780 0.1751 0.1645 -0.1941 -0.3548 -0.1308 0.1171 0.1961 -0.1565 0.3429 0.2596 0.1992 0.1582 -0.2006 -0.2327 -0.1873 -0.1638 -0.2154 0.2318 -0.3079 0.0874 0.1991 -0.1012 -0.2820 -0.1920 0.1602 -0.2088 -0.1904 -0.2458 -0.2681 -0.1950 -0.1904 -0.2190 0.2030 0.1803 0.1517 -0.2157 -0.1607 -0.1756 -0.1769 -0.1871 -0.1319 0.2439 -0.3139 0.1929 0.2344 0.3518 -0.2418 0.2602 0.1351 -0.2289 0.2284 0.2463 0.1549 0.2556 -0.4141 0.2671 -0.2485 -0.1007 -0.1719 -0.1894 -0.2756 -0.2240 -0.1350 0.3183 -0.1326 0.1785 -0.1327 0.1944 -0.2331 -0.2414 -0.1225 0.1838 -0.1729 -0.2304 0.2019 0.1206 0.2942 -0.3402 -0.2635 -0.1739 0.2551 -0.2054 -0.1735 0.1714 -0.1607 -0.2787 -0.2590 -0.2034 -0.1691 -0.2469 -0.4982 0.1668 -0.1154 -0.1549 0.2421 0.0963 -0.1985 -0.1222 0.1580 -0.1457 -0.2163 -0.2365 0.1591 -0.2833 0.1287 -0.1971 -0.3169 -0.2164 -0.1488 -0.2425 -0.2696 0.2010 0.1000 0.2773 -0.2373 -0.3443 0.1167 0.1385 0.2491 -0.2230 -0.2111 -0.2528 -0.1405 0.0988 0.1589 0.1130 -0.2296 -0.3369 -0.1345 0.3112 -0.2233 -0.1202 -0.2415 -0.2226 -0.2630 0.1643 -0.0938 0.2712 0.1403 0.2184 -0.2548 -0.1828 0.2367 -0.4081 -0.1760 -0.2880 -0.1868 -0.1524 -0.1191 -0.3020 -0.3498 0.2128 0.2671 -0.2839 0.1603 0.2064 -0.2451 -0.1601 -0.3804 -0.1628 -0.1484 0.2009 0.2127 -0.2242 -0.3079 0.2920 -0.1874 -0.1543 -0.2009 -0.1331 -0.2013 -0.3838 0.1976 0.1797 -0.2606 0.1187 -0.2844 0.2483 -0.0903 -0.2255 -0.2414 -0.2527 0.1926 0.1549 -0.3951 0.1911 -0.2221 -0.1828 -0.2355 0.2085 -0.1951 -0.3217 -0.2493 0.2391 0.1159 -0.3380 -0.1261 -0.1999 -0.1736 -0.1986 -0.1907 -0.2142 0.1391 -0.1469 -0.1535 0.1166 -0.2061 0.1468 0.1888 -0.0855 -0.3950 -0.2315 -0.2823 -0.3398 0.1147 0.1710 0.1534 -0.2432 0.1188 0.3543 -0.2317 0.2047 -0.2959 -0.1728 -0.2361 0.1203 -0.3483 0.1687 -0.2882 0.2279 -0.2223 -0.3321 0.2075 -0.1180 -0.4088 -0.1725 -0.3443 -0.2118 -0.1723 0.2163 -0.2689 -0.4142 -0.3141 0.2030 0.1010 0.1910 -0.1459 -0.3380 -0.1482 0.2608 -0.1708 0.1888 -0.1948 -0.1905 -0.1241 -0.1380 -0.1172 -0.3638 -0.1651 -0.2544 0.2325 0.1333 0.1381 0.1180 -0.1468 -0.2314 -0.3617 -0.2532 0.1837 -0.2347 -0.2641 -0.2079 0.1542 -0.1916 0.1672 0.1559 -0.1701 -0.1835 0.1643 0.1400 -0.1487 -0.1418 -0.2916 -0.3276 0.2578 -0.2463 -0.2452 0.1525 0.2827 -0.1633 -0.3852 -0.2786 0.1648 -0.1632 -0.2235 -0.2706 0.2423 -0.3779 -0.1908 -0.1545 0.2201 -0.3496 -0.1808 0.2186 0.2635 0.1445 0.1708 -0.1804 -0.1897 -0.2785 -0.3047 0.1842 -0.1664 0.1811 0.1592 -0.3863 0.3471 -0.2418 0.1468 -0.1985 -0.2199 -0.3520 -0.1479 0.2848 -0.1584 -0.2926 0.2269 -0.2171 -0.2989 -0.2350 -0.3146 -0.2504 -0.2479 -0.1768 -0.2266 -0.2238 0.1479 -0.3117 -0.2486 -0.2209 0.1509 0.2331 0.2098 -0.1940 0.1489 0.1672 0.1896 0.2424 0.0866 -0.2437 -0.1852 -0.2326" HIT_INDICES="45 74 169 301 372 551 572 573 610 611 645 657 726 790 815 823 828 851 872 879 888 908 931 951 958 959 982 983" ES_PROFILE="-0.0090 -0.0055 -0.0763 -0.1904 -0.2426 -0.4102 -0.4135 -0.3960 -0.4159 -0.3982 -0.4143 -0.4070 -0.4557 -0.4957 -0.4934 -0.4728 -0.4487 -0.4411 -0.4289 -0.4006 -0.3729 -0.3537 -0.3319 -0.2986 -0.2461 -0.1867 -0.1053 0.0042" RANK_AT_ES="789.0000" RANK_SCORE_AT_ES="-0.3731"/>
  <DTG RANKED_LIST="state53017.rnk" TEMPLATE="na_as_pre_ranked" GENESET="gene_sets.gmt#HALLMARK_TNFA_SIGNALING_VIA_NFKB" ES="-0.5081" NES="-2.2592" NP="0.0016" FDR="0.0003" FWER="0.0010" RND_ES="0.2309 -0.3370 -0.2207 0.3073 -0.2088 0.2339 -0.1262 0.2571 -0.3912 -0.2283 0.1796 0.2397 -0.3383 -0.2812 -0.2460 -0.1878 0.2117 -0.2124 0.1480 -0.1676 -0.2668 -0.1760 -0.1873 0.1864 0.2223 -0.2234 0.1097 -0.2983 -0.1943 0.1747 0.1954 0.1876 -0.2498 0.1602 -0.1897 0.2016 0.2147 -0.2977 -0.1978 0.1169 0.1057 0.2366 -0.3187 -0.2290 -0.3147 -0.2584 -0.2184 -0.1270 0.1973 -0.2193 -0.1712 0.1437 0.1445 -0.1412 0.1251 0.2808 -0.3066 0.2429 -0.3347 0.1582 -0.2023 0.2197 -0.3455 -0.3102 -0.2118 -0.1002 0.1167 -0.3252 0.1581 -0.2651 -0.1356 0.1790 -0.2386 -0.1238 -0.2930 0.1141 -0.2290 0.1454 -0.2477 -0.1417 0.2856 0.1438 0.1480 -0.2118 0.3112 0.2353 -0.2322 0.1683 -0.3207 -0.2399 0.2250 -0.1983 -0.4372 -0.1849 0.1512 0.2939 -0.2216 0.1476 -0.2595 -0.0869 -0.1844 -0.2437 -0.0774 0.2464 0.1903 -0.1511 -0.3551 -0.1716 0.1237 -0.1615 -0.1468 0.1073 -0.2701 -0.3496 -0.1813 0.1806 -0.1321 -0.2119 0.1808 0.4076 0.2381 0.1431 0.1948 0.1985 -0.2186 -0.1859 -0.2652 -0.2493 -0.2850 -0.2678 -0.2648 -0.2121 -0.1062 -0.1440 -0.1901 0.0988 0.2745 -0.2710 0.1899 0.2197 0.2314 -0.1326 0.1374 -0.1720 -0.1484 -0.3164 0.1693 -0.1852 -0.1788 -0.2184 0.1490 0.1232 -0.2760 -0.3127 -0.1503 0.1903 0.3023 -0.3491 -0.1757 -0.1955 -0.2050 0.2312 -0.2058 -0.1593 -0.2068 -0.3017 0.1461 -0.2444 -0.1777 -0.1973 -0.1470 0.1409 -0.2077 -0.2264 0.2936 0.2543 -0.1888 -0.1582 -0.1678 0.1502 -0.1679 -0.3540 0.1325 0.1088 0.0947 -0.1621 -0.1232 -0.2546 -0.1410 0.1634 0.1212 -0.1229 -0.1929 -0.3115 0.1462 0.2443 -0.1440 0.2310 0.1533 0.1594 -0.3016 -0.1669 -0.1022 0.2831 -0.1196 -0.1189 -0.3594 0.0998 -0.2592 -0.1522 0.2182 0.1095 0.2012 0.1905 -0.1559 -0.2508 -0.1618 -0.2486 0.1632 -0.1562 0.1724 -0.1302 -0.1290 0.1296 -0.1975 0.2794 0.1318 -0.3597 0.1410 0.1330 -0.1940 0.1876 -0.2455 0.2016 -0.1776 -0.1660 -0.1739 0.2074 0.1145 -0.2950 0.2022 0.1568 -0.2547 0.1815 -0.2117 0.2230 -0.3914 -0.3905 0.1223 0.2272 0.2517 -0.3977 -0.1816 -0.4579 -0.2718 -0.1690 -0.1070 -0.1515 -0.1458 0.1235 0.1359 -0.1918 -0.1778 -0.2773 0.2391 -0.1868 -0.1984 0.2852 -0.1662 -0.1332 -0.3636 -0.2238 -0.1778 -0.3160 0.1941 0.1151 -0.5163 -0.1745 0.1282 -0.1994 -0.2888 -0.2497 0.2236 -0.1772 0.0972 -0.2726 -0.1745 0.2257 -0.2222 0.1821 0.1130 -0.1976 -0.2124 0.1706 0.1253 -0.2262 -0.2440 0.1166 0.2969 -0.1153 -0.3220 -0.2848 -0.2341 -0.2347 0.1847 0.1743 -0.3259 -0.2022 0.1936 0.1801 0.2412 -0.2372 0.1796 0.1704 -0.4147 -0.1061 -0.2291 -0.2723 -0.1979 0.1903 -0.2651 -0.2304 -0.1307 -0.1997 -0.1510 -0.2128 -0.1547 0.2384 -0.1514 -0.2041 -0.2532 0.1273 -0.1199 -0.2335 0.2537 0.1797 0.2721 -0.2095 -0.1042 -0.2635 -0.0910 0.1359 -0.2247 -0.1674 -0.1729 0.1795 0.3199 0.1327 -0.2373 -0.2631 0.1432 -0.3439 -0.1736 -0.0888 -0.3920 -0.2110 -0.2182 0.1553 -0.2416 -0.2571 0.1081 -0.1702 -0.2380 -0.2234 -0.2881 -0.1033 -0.2466 -0.2986 0.1924 -0.2419 -0.1618 0.1624 -0.1156 -0.2463 0.1463 0.1811 0.3036 -0.2157 0.2409 0.2200 0.2527 0.2036 0.1398 -0.3761 -0.2804 0.1185 -0.2787 -0.2510 -0.2049 -0.4722 -0.4198 0.1494 -0.1355 -0.1617 0.2567 0.1161 0.0950 -0.2106 0.1804 -0.3604 0.2504 -0.1624 0.1604 -0.3201 -0.1474 0.2965 0.2088 -0.2917 -0.1745 -0.2822 -0.3021 -0.3341 -0.1706 0.2596 -0.2211 -0.3267 -0.0891 -0.1013 -0.1933 -0.1539 -0.3354 -0.2930 -0.1623 0.1586 -0.3233 0.1982 -0.3112 -0.2210 -0.1837 -0.2056 -0.2240 -0.2953 0.1622 -0.3192 -0.2910 -0.2415 -0.2534 0.1423 -0.3224 0.1068 -0.2474 -0.1373 -0.2233 -0.1701 -0.1648 -0.2607 -0.3215 -0.1595 0.1218 0.2718 0.2350 -0.2068 -0.2631 -0.2306 0.1566 0.1382 0.2411 0.1480 -0.1695 -0.1877 -0.0990 -0.3489 0.1661 -0.2636 -0.2112 -0.2302 -0.1616 0.1546 0.1523 -0.3343 0.2637 0.1212 -0.3238 0.1369 -0.2163 0.1250 0.3340 -0.3601 0.2121 0.1810 0.2773 0.2125 0.1640 -0.2011 0.1488 0.2011 0.1596 -0.1767 -0.1435 -0.1171 0.1897 -0.1660 -0.2367 0.1391 0.2614 0.1473 -0.1416 -0.2593 0.1720 -0.2368 -0.2504 0.2005 -0.2992 0.3081 0.1784 -0.1717 0.1509 -0.1467 0.1173 -0.2577 -0.2036 0.1204 0.1689 -0.1370 -0.2696 -0.2505 0.1739 -0.1445 -0.2623 -0.2651 -0.2776 0.2180 -0.1890 0.1764 0.1790 -0.2039 -0.1744 -0.1422 -0.1921 0.1296 0.2599 0.1275 -0.3246 -0.2974 -0.2205 -0.2610 0.1318 -0.2064 -0.2376 0.1577 -0.1622 0.2004 -0.1870 -0.3369 -0.3428 -0.1522 -0.1732 0.2320 -0.3796 0.1146 -0.3091 -0.1708 -0.1400 0.2274 0.1645 0.1343 0.1646 -0.1872 0.1727 0.1353 -0.2556 0.1443 0.2658 -0.2508 0.1880 -0.2808 0.2182 0.1955 -0.3960 -0.1611 0.1338 -0.1652 -0.2719 0.2779 -0.1171 -0.2031 0.1775 0.1839 -0.2260 0.1329 0.1869 -0.3206 -0.2658 0.2721 0.1666 0.1263 -0.2712 -0.0860 -0.2890 0.2441 -0.1537 -0.2386 -0.3090 0.2082 -0.3481 -0.2729 -0.2771 -0.2276 -0.4037 -0.2267 -0.1452 -0.1480 -0.1972 -0.1433 -0.1417 -0.3203 -0.2532 -0.2295 -0.1430 0.1560 -0.2433 -0.1486 -0.2049 0.1275 0.1775 -0.1374 -0.2256 0.2684 -0.3076 -0.1867 -0.1559 -0.2109 -0.1232 -0.2690 0.1440 -0.1784 0.2691 0.1533 -0.1840 -0.1575 -0.2054 -0.0960 -0.2821 -0.2229 0.1100 -0.3594 -0.2127 -0.3238 0.2499 0.2169 -0.2329 -0.1645 -0.1797 0.1183 0.2835 0.1411 -0.3946 0.1543 -0.2202 -0.2074 0.1585 0.2263 0.2784 -0.1671 -0.2723 -0.1790 -0.1639 -0.1901 0.2058 0.1847 0.2195 -0.3295 0.1710 0.2637 -0.1616 -0.2846 -0.2373 0.2278 -0.2359 -0.2955 -0.2710 -0.2582 -0.1824 -0.2365 -0.2279 -0.1149 0.1217 -0.1776 -0.1019 -0.3416 0.1496 -0.2100 -0.3606 0.2542 0.2177 -0.2149 0.1405 -0.1233 -0.2771 -0.1560 0.2199 -0.1750 -0.3059 0.2323 -0.2429 0.2460 -0.1386 0.1371 -0.3781 0.2450 -0.3324 -0.1957 -0.3956 0.1977 -0.3164 0.1243 -0.3834 0.1721 -0.3813 0.1771 -0.2208 0.0768 0.3119 -0.3008 -0.1130 0.2005 -0.3043 -0.1845 -0.2780 -0.2512 -0.3670 -0.3027 0.1904 -0.3720 -0.2250 -0.3572 -0.2151 -0.1468 0.1450 0.1646 -0.2676 0.2178 0.2050 0.1360 -0.3317 -0.2802 0.1398 0.1927 0.2044 0.2824 -0.2600 -0.1667 -0.2612 0.2301 0.2443 -0.2623 -0.1755 -0.3097 -0.2104 -0.1344 -0.1093 -0.1701 -0.3814 -0.2417 0.1696 -0.1522 0.0899 0.2425 -0.1173 0.1693 0.1276 0.1942 -0.3626 -0.1394 -0.1223 -0.1411 0.1782 0.1689 0.2132 0.1367 -0.2031 0.1540 0.1746 0.1825 -0.2565 -0.3293 0.2727 0.1818 0.1480 -0.2114 -0.2774 0.1488 -0.2260 -0.1543 -0.2083 -0.1042 -0.2734 0.0932 -0.1571 -0.1167 -0.2782 -0.1186 0.2396 0.1548 0.2813 0.1472 0.2083 -0.1399 -0.3007 0.1371 -0.1577 0.2063 0.1438 0.2291 -0.2054 -0.1005 -0.1886 -0.2673 0.2034 -0.2060 0.3069 -0.2877 0.2070 -0.1849 0.1182 -0.2904 -0.2009 -0.2335 -0.2849 -0.2644 0.1615 -0.2279 -0.1233 -0.2522 0.4023 0.3334 0.1316 -0.1305 0.1030 -0.2799 -0.1882 0.3703 0.1786 -0.3232 -0.1904 -0.1605 0.1264 -0.1326 -0.1171 -0.1716 0.1302 0.1272 0.2841 0.1613 0.2810 -0.1798 -0.1694 0.2444 -0.1890 -0.1704 0.1898 -0.1612 0.1294 -0.2091 0.1661 -0.3342 -0.2450 -0.1801 -0.2185 -0.1934 -0.2951 -0.3612 -0.2360 0.2428 -0.1401 0.2183 0.0867 0.2192 -0.2686 -0.1650 -0.1450 -0.2549 -0.2022 0.1887 0.1623 -0.2092 -0.1609 -0.1850 -0.1701 -0.1954 -0.2928 0.1611 -0.2461 0.1306 -0.3134 -0.1998 -0.1850 -0.3131 -0.1880 -0.1954 0.1507 -0.2972 0.2658 -0.1552 -0.2118 -0.1581 0.1139 -0.2067 -0.1992 -0.2665 -0.1274 -0.2259 0.1659 0.1505 -0.2212 0.1744 -0.3583 -0.1504 -0.1787 0.2224 -0.2476 -0.2191 0.1757 0.1963 -0.1907 -0.1708 -0.1413 -0.1540 0.1189 0.2073 -0.1816 -0.2287 -0.1961 -0.2490 -0.1720 0.2404 0.1579 -0.2833 0.1811 -0.2505 -0.1906 0.2319 -0.2687 -0.2281 0.1526 0.1061 0.2265 0.1841 -0.3540 0.1769 0.2046 -0.1534 -0.4015 0.1420 -0.1860 0.2449 -0.1646 -0.1790 -0.2369 -0.1904 0.1924 -0.2593 -0.2598 0.1579 0.1221 -0.2024 -0.2247 -0.1603 0.1395 -0.2219 0.3017 -0.2504 -0.2298 0.1631 -0.1605 -0.2989 0.1542 -0.1533 -0.2083 -0.1910 -0.1289 0.2333 0.1374 -0.1998 0.1269 -0.1807 0.2096 -0.1613 -0.1770 0.1961 -0.3875 -0.1290 -0.2504 -0.2891 -0.1685 0.0999 0.1932 0.1923 -0.2810 -0.3195 0.1615 -0.2272 -0.2175 0.1863 0.1967 0.1164 -0.3226 -0.1348 0.1532 -0.3378" HIT_INDICES="99 107 159 169 204 214 347 455 546 647 651 727 736 745 781 786 792 795 836 877 886 888 901 909 919 939 946 951 957 969 985" ES_PROFILE="-0.0749 -0.0542 -0.0823 -0.0669 -0.0792 -0.0654 -0.1839 -0.2782 -0.3559 -0.4436 -0.4297 -0.4879 -0.4754 -0.4625 -0.4760 -0.4570 -0.4387 -0.4170 -0.4320 -0.4426 -0.4181 -0.3861 -0.3641 -0.3355 -0.3071 -0.2836 -0.2431 -0.1987 -0.1506 -0.1002 0.0021" RANK_AT_ES="726.0000" RANK_SCORE_AT_ES="-0.3225"/>
  <DTG RANKED_LIST="state53017.rnk" TEMPLATE="na_as_pre_ranked" GENESET="gene_sets.gmt#HALLMARK_MYOGENESIS" ES="-0.5189" NES="-1.9908" NP="0.0063" FDR="0.0110" FWER="0.0490" RND_ES="0.2055 0.2016 -0.3075 0.2693 0.2085 -0.1753 0.2071 -0.4117 0.2458 -0.3715 -0.2206 0.2038 0.1337 -0.1354 -0.2365 -0.2392 0.2996 -0.5217 -0.3940 -0.1885 0.1424 0.1949 -0.1881 -0.2566 -0.2153 0.2520 -0.1934 -0.4778 -0.3299 0.3254 -0.2291 0.1399 -0.2489 0.2431 -0.2277 0.2496 -0.1591 -0.1737 0.2651 0.2677 0.2126 -0.1810 -0.1803 -0.2611 -0.3057 0.1082 -0.1676 -0.2235 0.1523 0.2292 -0.2078 -0.2112 -0.1349 0.2152 -0.3241 -0.2317 0.2972 -0.3668 -0.2803 -0.1432 -0.2854 0.3776 0.2240 0.2537 -0.3709 0.1845 0.2388 -0.1562 -0.2634 -0.3814 -0.1855 -0.1913 0.1909 0.1631 -0.1978 0.2244 0.2571 0.2168 -0.2187 -0.2048 0.2717 0.1633 0.3179 0.2789 -0.3528 -0.2672 -0.1535 -0.3477 -0.1393 0.2036 -0.1815 -0.3285 -0.1866 0.1753 -0.4257 -0.3795 -0.2490 0.1943 -0.1666 -0.2812 -0.3743 -0.2850 0.2921 -0.2482 -0.1935 0.1913 0.3480 -0.2059 -0.1188 -0.5234 -0.3038 0.2527 -0.1816 -0.3639 -0.1249 -0.2261 -0.3412 0.1642 -0.1410 0.1754 -0.1804 0.2396 0.2291 -0.2566 -0.2172 0.2642 -0.1602 0.2053 -0.2395 -0.2858 -0.2033 -0.3581 0.1724 0.4242 -0.2638 -0.4065 -0.2191 -0.3705 -0.2514 0.2240 0.3597 -0.2162 -0.1724 -0.1653 -0.1924 -0.1313 -0.2737 -0.3289 0.2711 0.2525 0.2281 0.2803 0.1196 0.2293 -0.4323 -0.3018 0.3805 0.1966 -0.3783 -0.2904 0.1544 0.2398 0.2933 0.3238 -0.3642 -0.3475 -0.3945 -0.1872 -0.1551 0.3057 -0.1568 -0.2140 0.2504 -0.2927 -0.1159 -0.1200 -0.1859 -0.2307 0.2262 -0.2444 -0.1766 -0.2614 0.1534 -0.2962 0.3028 0.2799 0.2770 -0.2094 0.2397 0.2975 -0.2751 -0.3639 -0.2456 0.1790 0.2278 0.2399 0.2396 0.1794 0.2048 -0.3252 0.1853 -0.2548 0.2362 -0.2148 0.3364 -0.2720 0.2360 -0.1956 -0.2995 -0.3358 0.3543 -0.4573 0.1972 -0.1733 -0.4158 -0.1899 -0.3453 0.4079 -0.1770 -0.2509 -0.2869 0.3163 0.2330 -0.2253 -0.1623 0.2069 -0.4280 0.2157 -0.2282 -0.1722 -0.1274 -0.3045 0.1342 0.1291 0.3272 0.1238 0.2589 -0.2966 -0.4127 -0.2858 -0.1859 -0.3021 -0.1533 -0.3225 -0.1754 -0.2082 -0.1665 -0.2015 -0.1679 -0.1269 0.2680 -0.3150 0.2895 0.1164 -0.4214 0.1533 -0.1358 0.1540 -0.2498 0.1718 -0.1721 0.1053 0.1388 -0.3627 -0.1439 0.1599 -0.2443 -0.1996 0.2429 0.1238 -0.1122 -0.2609 0.2724 -0.3271 -0.3677 0.2042 -0.5107 0.1361 -0.3204 -0.3050 -0.1938 -0.4296 0.2416 0.3143 -0.4108 -0.2324 -0.2084 -0.4181 -0.2652 0.1084 0.2350 0.2740 -0.2486 0.2378 -0.1991 -0.2184 0.1176 0.2080 -0.3540 0.1503 0.2951 0.2168 0.2358 -0.3023 -0.1969 -0.3488 -0.1611 0.2225 -0.4134 -0.2894 0.2559 -0.2795 -0.1568 -0.2267 -0.1218 -0.3795 -0.2530 -0.2326 -0.1715 0.1675 -0.2249 0.2036 -0.2462 -0.3949 0.2239 -0.2962 -0.2165 -0.1708 -0.1910 -0.5107 -0.3387 -0.3591 -0.4355 0.1527 -0.3959 0.2557 0.2196 0.1477 -0.3084 0.2573 0.1837 -0.1748 -0.2319 0.2354 0.2404 -0.1800 0.2154 -0.4023 0.2111 0.2540 -0.1869 -0.2799 -0.5092 0.2261 -0.1585 -0.1692 -0.3741 -0.2630 -0.2101 0.1273 -0.1340 -0.1931 0.1865 -0.0973 0.1496 -0.3180 -0.4008 -0.2560 -0.2619 0.3806 0.3686 -0.4324 -0.2082 0.2802 0.2075 0.3187 -0.2744 0.1978 0.2997 0.2050 -0.3371 -0.4170 -0.2337 0.1044 -0.2219 -0.2638 -0.2648 0.1456 -0.1666 0.3253 -0.2769 -0.2020 0.3232 -0.4261 -0.3409 -0.3259 0.1596 0.2454 -0.2469 -0.1493 -0.2417 -0.2024 -0.3951 -0.3537 0.1958 0.3102 0.1663 -0.2110 -0.1923 0.2055 -0.2176 -0.2337 0.2367 -0.2058 -0.2274 -0.2217 0.1392 -0.2028 -0.1504 -0.1972 -0.3243 -0.1579 -0.2612 0.2645 -0.1898 0.1823 -0.1203 -0.3045 0.2069 -0.2265 -0.2229 0.2598 -0.4424 0.4390 -0.2002 0.2472 -0.3418 -0.1719 -0.2852 -0.3566 -0.2622 -0.2622 -0.1548 -0.3169 -0.2002 0.1501 -0.3197 -0.4456 0.2134 -0.3072 0.1682 -0.2300 -0.1535 -0.1922 0.2123 0.2552 -0.1515 -0.2573 0.2572 0.3348 0.3432 -0.2146 -0.2096 0.1289 -0.3446 -0.2244 -0.1258 0.3074 -0.1181 -0.1263 -0.2701 -0.2393 0.2483 -0.2530 0.4698 0.2433 -0.1392 -0.2372 -0.1560 -0.1839 0.2928 -0.1796 0.2920 -0.3827 0.1989 -0.3027 0.2414 0.1815 -0.3677 -0.2294 0.1615 0.1909 -0.2030 -0.1611 0.1261 0.2125 0.2363 0.2326 0.1604 0.1515 -0.1438 0.1751 -0.2772 -0.3494 -0.2916 0.1470 -0.2123 -0.1382 -0.1978 0.2621 0.3177 -0.2420 0.4135 0.3368 -0.2818 0.1597 -0.3912 -0.2795 -0.2579 -0.2319 -0.1908 -0.2653 -0.2236 -0.2517 -0.2840 -0.3041 -0.2479 -0.2210 0.2089 0.1672 -0.3276 -0.3926 -0.1634 0.1761 -0.2522 -0.1764 -0.3834 -0.3414 -0.3038 0.3116 -0.2853 0.1507 -0.1911 -0.3049 -0.2746 -0.2242 -0.4063 -0.2379 -0.1775 -0.1531 0.2459 0.1277 -0.2428 -0.3202 -0.3480 -0.1951 -0.4413 0.1672 0.2322 -0.2331 -0.2889 -0.2394 -0.2514 -0.1813 0.1859 0.4963 -0.4015 0.3014 0.1730 -0.1966 -0.1600 0.1660 0.3360 -0.3634 -0.3462 0.1158 -0.1106 -0.2756 -0.2291 -0.3049 0.1582 -0.3162 -0.4169 -0.3152 -0.3446 -0.2328 -0.3019 0.2433 -0.4305 -0.2237 -0.3153 -0.2751 0.1791 -0.1822 0.3119 0.2608 -0.3323 0.1620 -0.1871 -0.3303 0.2187 -0.1930 0.1805 0.2479 0.2691 0.3455 0.1251 -0.2566 0.2622 -0.2731 -0.1786 -0.3382 -0.2414 -0.2744 0.2085 0.2844 -0.4060 -0.3051 0.2450 -0.2167 -0.2433 -0.2129 -0.2801 -0.2750 -0.1586 -0.3693 -0.2947 0.2449 0.1662 0.5033 0.1840 -0.1842 0.1899 -0.1944 -0.4377 0.1961 -0.2542 0.2684 -0.3163 -0.2614 0.2450 -0.4389 -0.1592 -0.2320 0.1748 0.2699 0.2606 0.2572 0.1404 0.1863 -0.2595 -0.2393 -0.3030 -0.1690 -0.1201 -0.3629 0.1328 -0.1102 -0.3038 -0.2486 0.1995 -0.2152 -0.1920 -0.2574 -0.1524 -0.1691 -0.2961 0.3665 -0.4220 0.1920 -0.3186 0.1358 -0.1380 -0.4074 -0.1768 0.3182 -0.3649 -0.2974 -0.1704 0.2810 -0.2574 -0.2795 0.1300 0.1565 0.2392 0.2523 -0.3423 0.1841 -0.1251 -0.3126 0.2571 -0.4002 -0.1795 -0.3129 -0.2651 0.2014 -0.3096 -0.3027 0.2899 0.2129 -0.3880 -0.2583 -0.2086 -0.5272 -0.1752 -0.2648 -0.2824 -0.2845 -0.1510 0.2513 -0.2086 -0.3148 0.1584 -0.2269 -0.3568 0.2553 -0.3862 -0.4183 0.2629 -0.3895 -0.2840 -0.2892 -0.3118 -0.2721 -0.3318 0.1595 -0.4383 -0.1969 -0.1265 -0.1453 -0.2295 0.1643 -0.2531 -0.2941 0.2059 -0.3467 -0.2325 0.2146 0.1939 -0.2598 -0.1566 -0.1655 0.1767 -0.3415 -0.1898 0.1468 -0.2260 -0.2450 0.2456 -0.3157 0.1203 -0.1886 0.1933 -0.2130 -0.2915 -0.2521 0.3066 0.1386 0.1824 0.2237 -0.2045 0.2699 -0.2255 -0.2741 0.2174 0.1649 0.1171 -0.2195 0.2807 0.1431 -0.1413 -0.1646 -0.1890 -0.1729 0.1275 -0.2096 -0.3500 -0.2108 0.2341 -0.2176 -0.3159 0.2286 -0.2539 0.4314 -0.2113 -0.1951 -0.2891 0.1430 0.1302 0.2463 -0.1755 0.1714 -0.2402 -0.1917 -0.2653 -0.1837 -0.2250 -0.2254 0.1496 0.2603 0.1776 0.1634 -0.2231 -0.2596 0.4181 0.2286 0.2405 -0.4293 -0.3887 -0.1487 -0.2323 -0.2602 -0.2291 -0.4199 0.2031 -0.1879 -0.1503 0.1728 -0.1896 0.2517 -0.4034 -0.2222 -0.3000 -0.2005 0.2446 -0.1518 -0.4561 -0.2423 -0.2785 0.1424 -0.2608 0.2258 -0.2723 0.3735 -0.2823 0.1600 0.2304 0.1878 0.1752 -0.1212 -0.1128 0.2740 -0.2043 -0.4110 0.2383 -0.2955 -0.1762 -0.3546 0.1844 -0.2182 -0.1932 0.4337 -0.2145 -0.1909 -0.1420 -0.1491 0.3223 -0.2094 0.2246 -0.3119 0.1827 -0.1445 -0.1769 0.2364 -0.2137 0.2240 -0.5342 -0.3961 0.1959 -0.3389 -0.3229 -0.2376 -0.3401 -0.3162 -0.1742 0.3405 0.1875 -0.4391 0.3660 -0.3679 -0.1868 -0.3307 -0.2811 0.2098 -0.2350 0.2125 -0.3170 -0.1812 -0.3113 -0.1802 -0.2615 -0.2606 0.1680 -0.1703 -0.2045 -0.3797 -0.1860 -0.3049 0.1171 -0.2150 -0.3455 -0.5018 0.2849 -0.3829 -0.2008 -0.2336 0.1570 -0.1558 0.2123 -0.4024 0.2863 0.1583 -0.3373 -0.1834 -0.2747 -0.1159 -0.3229 0.3458 0.1489 0.2023 -0.3441 -0.2210 -0.1832 -0.3430 0.1906 -0.2614 -0.2930 -0.1700 0.1681 0.1695 -0.2601 -0.2709 0.1909 -0.1714 0.3166 -0.3228 0.3968 -0.2020 0.1346 -0.3025 0.4683 -0.1969 -0.2318 -0.3011 0.2905 0.2450 0.2383 -0.2530 -0.2250 -0.1980 -0.2010 0.2754 -0.3420 0.1722 -0.2925 0.1963 -0.1479 -0.2688 -0.2984 -0.3676 -0.2712 -0.1992 -0.2378 -0.2231 0.1708 -0.1969 -0.4041 -0.4143 0.1366 -0.4493 0.1551 0.1827 -0.2833 -0.1690 -0.1836 -0.1766 -0.3541 0.2158 0.2763 0.1235 -0.3497 -0.1994 -0.1789 0.2147 -0.1569 -0.4472 0.2214 0.3368 0.2046 0.2723 -0.3702 0.3271 -0.1792 -0.3061 -0.2185 0.1385 -0.2252 -0.4244 -0.1937 0.2779" HIT_INDICES="26 90 256 452 487 666 676 773 780 782 788 812 814 903 911 938 961 967 969" ES_PROFILE="0.0409 0.0249 -0.1088 -0.2804 -0.2867 -0.4409 -0.4199 -0.4807 -0.4480 -0.4101 -0.3758 -0.3580 -0.3170 -0.3488 -0.2952 -0.2496 -0.1789 -0.0847 0.0186" RANK_AT_ES="772.0000" RANK_SCORE_AT_ES="-0.3620"/>
  <DTG RANKED_LIST="state53017.rnk" TEMPLATE="na_as_pre_ranked" GENESET="gene_sets.gmt#HALLMARK_INFLAMMATORY_RESPONSE" ES="-0.4439" NES="-1.7660" NP="0.0136" FDR="0.0353" FWER="0.1740" RND_ES="-0.4288 -0.2553 -0.1446 0.2070 -0.2784 -0.2060 -0.3916 -0.3792 0.2185 0.2556 -0.1972 -0.2469 -0.1920 0.1189 0.1298 0.1542 -0.2031 0.1992 -0.3272 0.2249 -0.2989 0.1435 0.1808 0.2825 -0.1362 0.1821 0.2154 0.2311 0.1973 -0.2366 -0.2229 -0.2669 0.1445 -0.2408 -0.2470 -0.3521 0.1711 0.2868 0.1792 -0.2284 -0.2640 -0.3195 -0.3039 0.2882 -0.2304 0.1828 0.1667 0.1344 -0.2333 -0.2217 -0.3930 -0.3018 -0.1793 0.1048 0.2084 -0.2885 -0.2819 -0.2651 0.1651 -0.1625 -0.3785 -0.1439 -0.2831 -0.2019 -0.4304 0.1935 0.2281 -0.1740 0.2340 -0.2525 0.2370 -0.1351 -0.1843 0.1700 0.2074 -0.2775 -0.1495 -0.2756 -0.2913 0.2149 -0.1476 0.2917 -0.3412 -0.2284 -0.4197 -0.3678 -0.2451 -0.2067 -0.2184 0.2546 0.1772 0.1762 -0.4459 0.2446 -0.2370 0.1160 0.1600 0.0994 -0.4545 0.3402 -0.1896 -0.1872 -0.2099 0.2262 0.2547 -0.2359 -0.2591 -0.2797 -0.2039 -0.3582 0.1177 0.2682 0.1300 0.2289 -0.3019 -0.3740 -0.1829 0.1640 -0.4192 -0.2679 -0.2605 -0.2961 -0.2523 0.1470 -0.3404 0.2221 -0.1235 0.2217 0.2409 -0.2315 -0.1561 -0.1847 0.2328 0.3625 0.4208 -0.1769 0.2115 -0.1673 -0.3981 0.1094 0.2145 -0.2308 -0.2545 0.2427 -0.3290 -0.2901 0.2242 -0.1742 -0.2740 0.2671 -0.2205 0.2138 0.1742 -0.1676 0.1717 0.2621 -0.1915 -0.2580 -0.1616 -0.2071 0.1707 -0.2119 -0.2755 -0.1791 -0.2314 0.3176 -0.2833 0.1388 -0.1807 -0.2146 0.1705 -0.2975 0.2965 0.2224 0.1389 -0.5018 -0.1868 0.2199 0.3347 0.1485 0.1261 -0.2074 -0.1755 -0.2442 0.2615 -0.2943 -0.4165 -0.3680 -0.1991 0.1563 -0.3926 0.1818 -0.1649 -0.3352 -0.1617 0.1471 -0.2202 0.3404 -0.2347 0.1635 -0.3197 -0.2418 -0.2607 0.2041 -0.1884 -0.2025 -0.1785 0.2210 -0.1902 0.2157 -0.2045 -0.1823 0.2878 -0.2557 0.1552 -0.2003 -0.1250 -0.2134 -0.2817 -0.3381 0.1469 -0.3645 -0.2063 -0.1612 0.1359 -0.2371 -0.2308 -0.2649 -0.1952 -0.2001 0.1267 -0.1307 0.3096 0.2192 0.2489 0.1404 0.2722 0.3538 -0.2707 -0.1186 -0.3045 -0.2450 -0.2341 -0.3147 -0.1921 -0.2408 -0.1897 -0.2167 0.2439 -0.3313 -0.3099 -0.3125 -0.3018 -0.1463 0.1989 -0.3468 -0.3227 -0.1052 -0.1512 0.2156 -0.2719 0.1590 -0.2436 -0.1523 -0.2966 0.1980 -0.2508 -0.2537 0.2426 -0.1985 0.2759 0.2231 -0.2300 0.1663 0.1962 0.2199 0.2471 -0.3215 -0.1239 -0.2166 0.1915 -0.1322 -0.1787 -0.2083 -0.2773 -0.1897 -0.2811 -0.2378 0.0755 0.1552 -0.2001 -0.1105 -0.2710 -0.4467 -0.2583 -0.2151 -0.2881 0.1261 -0.3499 0.1624 -0.1906 0.2466 -0.2978 0.2361 -0.2548 -0.3089 0.2384 0.1809 -0.2139 0.1720 0.1634 -0.1780 -0.1927 0.1004 0.3284 0.3461 -0.1816 -0.2711 -0.2146 -0.1471 -0.3071 -0.3248 -0.2995 -0.2607 0.3628 0.2004 -0.3660 0.3202 0.1845 -0.4424 0.2621 -0.3457 0.2514 -0.3332 -0.2084 0.2831 -0.1904 -0.1040 -0.3597 -0.2385 -0.1912 0.2601 0.2916 0.2000 -0.1916 -0.2522 0.1260 -0.3763 -0.2358 -0.2051 0.1932 -0.2367 -0.2273 -0.5035 0.2225 0.1711 0.2494 -0.3092 0.2616 -0.3079 -0.2245 -0.3469 -0.1307 -0.1498 0.3344 0.2674 -0.1100 0.2548 0.1350 -0.2229 -0.2435 -0.2304 0.3723 -0.1796 -0.1686 -0.2773 0.2677 -0.2605 -0.2740 0.1897 0.3214 0.2634 -0.1194 -0.2015 0.1989 0.1428 0.1756 0.2386 -0.1545 0.2609 -0.2086 -0.2993 -0.2227 -0.2774 0.1061 0.1426 0.2844 0.1833 -0.2020 -0.2690 -0.2156 -0.3434 -0.3581 0.1480 -0.2770 -0.2038 0.1535 0.2032 0.1108 0.2126 -0.2142 0.1701 -0.1143 0.2438 0.1967 -0.4364 -0.2821 0.2599 -0.2581 0.1914 0.1316 -0.2777 -0.2790 -0.2922 -0.2319 -0.2569 -0.1626 -0.0981 0.2446 0.1953 0.2241 0.2056 0.2550 -0.2850 0.1491 0.2410 -0.1512 -0.1257 -0.4292 -0.1976 0.1449 0.1895 0.2409 -0.2912 -0.1695 0.2558 -0.2612 0.2045 0.2231 0.2809 0.1645 0.2098 -0.3349 0.1288 -0.1978 0.2351 -0.2165 0.1880 0.1244 0.2606 -0.1678 -0.1562 0.1761 -0.4073 -0.2318 0.2206 0.2041 -0.4093 0.2075 -0.1915 -0.2194 0.1280 -0.2223 -0.2708 0.2352 -0.2270 0.2434 -0.3225 -0.3811 -0.3639 0.2643 -0.2533 0.3577 -0.1686 -0.3409 -0.3468 -0.3427 0.1484 -0.2225 -0.1463 0.2234 -0.2610 0.2755 -0.2041 -0.3269 -0.2877 -0.3831 -0.2400 -0.3526 -0.2109 0.1803 -0.2789 0.1358 0.2279 -0.2616 -0.1466 0.2479 -0.1915 0.2868 0.2310 -0.2818 -0.2493 -0.2897 0.1708 -0.1708 -0.1061 0.1136 -0.2680 -0.3028 0.2363 -0.2248 -0.1582 0.1238 0.2444 0.3159 0.1864 -0.3051 0.2589 -0.2347 -0.1353 0.1750 -0.2660 0.1471 0.2021 -0.2552 0.1971 -0.2086 0.1969 -0.3502 0.2183 -0.2330 -0.3742 -0.2594 -0.1879 0.1523 -0.2056 0.1956 -0.2871 -0.1832 -0.2142 0.2297 -0.3381 -0.3699 0.2413 -0.4284 -0.1852 -0.2305 -0.2099 0.1450 -0.3688 0.1909 -0.2179 0.1313 -0.3534 -0.2097 -0.2617 0.1849 -0.2329 -0.2090 0.1404 -0.1196 0.1572 -0.1704 0.1729 -0.4162 -0.4581 -0.1423 -0.3952 -0.2880 0.2718 0.1941 0.2907 -0.2468 -0.3208 0.2029 -0.1974 -0.3598 0.2529 -0.2269 -0.2867 -0.2155 0.3978 -0.2268 -0.1414 0.2516 0.1550 -0.1793 0.2105 -0.2331 -0.1679 0.1675 0.3015 0.1932 0.2169 0.2552 -0.2388 0.1753 -0.3072 0.1739 -0.1134 0.3187 0.2336 -0.1646 0.2667 -0.4281 -0.2360 0.2294 0.4271 0.1570 -0.3292 0.1753 -0.1849 0.2447 0.1420 -0.1508 -0.2547 -0.1519 -0.3380 0.1243 -0.1719 0.2101 -0.2298 0.2621 -0.2285 0.2878 -0.2358 0.1733 0.3058 0.1984 -0.3426 -0.2746 -0.1821 -0.1430 -0.1325 -0.2752 -0.1198 0.3006 -0.3727 -0.2283 0.4501 0.3856 -0.3134 -0.2022 -0.1970 0.3400 -0.2744 -0.2686 0.1999 0.2474 0.2310 -0.2217 -0.3514 -0.3876 -0.2822 0.1242 -0.3134 -0.2263 0.2884 0.2490 0.1454 -0.1271 -0.2268 -0.4259 -0.2084 -0.2220 -0.1711 -0.2567 -0.3259 -0.2570 -0.3084 -0.2259 -0.2353 0.2391 -0.4530 -0.1178 0.2325 -0.2176 -0.2769 0.1788 0.3296 0.2800 -0.2435 0.2033 -0.1625 0.3500 0.2111 -0.2213 0.1405 -0.1153 -0.2348 -0.2250 -0.3892 0.2233 -0.2306 -0.3393 -0.2673 -0.2487 0.1766 0.1749 0.2177 0.1406 -0.3167 -0.1389 0.1963 -0.3655 0.2128 -0.0999 -0.1571 -0.3268 -0.2371 -0.4536 -0.2182 -0.1719 -0.1923 -0.3116 0.1978 -0.3352 0.0981 -0.1901 -0.2283 0.2747 -0.1881 0.1741 0.1271 -0.2184 0.2732 -0.2270 0.1554 -0.2486 0.1379 -0.1625 0.2546 -0.3284 -0.3349 -0.3858 -0.2149 -0.3619 -0.3589 0.2667 -0.2067 0.3524 -0.2744 -0.3092 0.1767 0.2012 0.2019 -0.2199 0.1576 0.1859 -0.3453 -0.3021 -0.2765 0.2612 -0.2637 0.4786 0.1638 -0.3360 -0.1822 -0.1475 0.1898 -0.2868 -0.3454 -0.1992 -0.2684 -0.1745 -0.1281 -0.1142 -0.1161 0.1527 -0.1830 -0.3292 0.5024 0.1861 -0.2290 0.2548 0.2878 0.1629 -0.2337 -0.3506 0.3187 -0.3074 0.1973 -0.2556 -0.1236 -0.3578 -0.2278 -0.2204 0.3293 0.2274 -0.3159 0.1435 -0.1501 -0.1717 0.1788 -0.2018 -0.2281 -0.1340 0.2377 -0.2356 -0.3282 0.2056 -0.1587 -0.1789 -0.3592 -0.2410 -0.2695 0.2399 -0.2098 0.2048 0.2211 0.2908 0.2631 0.1745 -0.1793 0.3018 0.1446 0.1766 -0.2673 0.1716 -0.1700 -0.3310 -0.1661 -0.2784 -0.1398 -0.2463 0.1932 0.1468 0.1793 -0.3391 0.4344 -0.2253 0.1494 -0.2352 -0.1598 -0.2725 0.2547 -0.2245 0.3505 0.1318 -0.3693 -0.2848 0.2447 0.1722 -0.3034 0.2455 -0.2755 0.1813 -0.4363 -0.4401 -0.2130 -0.1284 0.2654 -0.2437 -0.1881 -0.2399 0.2234 0.2224 0.1873 0.2436 -0.2745 0.1891 -0.2746 0.2220 0.4294 -0.3224 0.1146 0.1510 -0.3158 -0.1449 0.2236 -0.2183 -0.2604 -0.3761 -0.3227 0.2066 0.3494 -0.2416 -0.3759 0.4105 -0.2362 -0.3012 -0.1651 -0.2306 0.1838 -0.2105 -0.4414 0.1263 0.3619 0.2126 -0.2003 -0.2295 0.3555 -0.2119 -0.2017 0.3272 0.1756 -0.2396 -0.2446 0.1240 0.2283 -0.2289 -0.2166 -0.2780 -0.2624 -0.3412 -0.2412 -0.3119 0.1354 0.2314 0.2414 0.1921 -0.2378 0.2541 -0.2032 -0.3373 0.1456 -0.3597 0.4527 -0.2518 0.3172 -0.3652 -0.1197 0.1457 -0.3697 0.1291 0.1996 0.1557 0.3890 0.2458 0.1857 -0.1643 -0.2137 0.2284 0.2586 0.2185 0.2087 -0.3729 -0.3155 -0.2328 0.2241 -0.1762 0.2460 -0.2024 0.1526 -0.2868 0.2818 -0.2836 -0.2712 -0.1838 -0.2433 0.2956 0.2090 0.2737 0.3584 0.2870 0.3565 -0.1785 0.2605 -0.1195 0.1825 -0.1919 -0.2749 0.3594 -0.2486 -0.2897 0.3627 -0.2575 0.3292 -0.2321 -0.1342 -0.1832 0.1841 -0.2638 -0.1185 -0.1970 -0.3476 -0.1869 -0.3430 -0.3611 -0.2992 0.1938 0.1911 -0.2739 0.2797 -0.2057 0.1677 -0.3451 -0.3281 0.2837 -0.4242" HIT_INDICES="45 99 101 169 459 597 614 620 647 652 763 774 791 860 888 890 921 951 969 985" ES_PROFILE="0.0070 -0.0035 0.0394 0.0085 -0.2629 -0.3802 -0.3716 -0.3516 -0.3524 -0.3302 -0.4094 -0.3844 -0.3646 -0.3911 -0.3679 -0.3176 -0.2886 -0.2434 -0.1651 0.0021" RANK_AT_ES="762.0000" RANK_SCORE_AT_ES="-0.3542"/>
  <DTG RANKED_LIST="state53017.rnk" TEMPLATE="na_as_pre_ranked" GENESET="gene_sets.gmt#HALLMARK_P53_PATHWAY" ES="-0.4164" NES="-1.7393" NP="0.0230" FDR="0.0369" FWER="0.2070" RND_ES="0.2509 -0.2653 -0.2701 0.1575 -0.1851 -0.2231 -0.1816 0.1963 -0.2220 -0.2228 -0.1336 -0.1560 -0.2560 0.3438 -0.2980 -0.1800 -0.2934 -0.3038 -0.1356 -0.1786 0.1543 0.3356 -0.2673 -0.2163 0.2510 -0.1152 -0.2999 -0.1763 0.1335 -0.1246 0.2186 -0.1019 -0.1731 0.2199 0.2339 0.1111 -0.1988 -0.1947 -0.2011 -0.2718 -0.1855 -0.1700 -0.0976 0.1367 0.2597 -0.2023 -0.1692 -0.2450 0.1916 -0.2837 0.2091 -0.2155 -0.2431 0.2836 -0.3574 0.2589 0.1765 -0.2476 -0.3654 0.2184 0.1906 0.1937 -0.2464 0.2382 -0.2380 0.1291 -0.2944 0.1662 -0.1903 -0.3214 -0.2526 0.1231 0.1954 0.3308 -0.1999 -0.3272 -0.1797 0.1232 -0.0728 0.1952 0.3703 -0.1628 0.2913 0.2395 -0.1209 -0.1196 -0.4596 -0.1046 -0.3452 -0.2480 -0.3263 -0.3502 -0.2258 -0.2858 0.2071 -0.3236 -0.3752 0.2712 -0.2707 0.2222 0.1439 0.1730 -0.3049 -0.2002 0.2590 0.3233 -0.1068 -0.1855 -0.1813 -0.2760 0.1391 -0.3151 -0.1227 0.2164 0.2769 -0.2314 -0.4688 0.1793 -0.2435 -0.2212 -0.3663 -0.1955 0.2788 -0.1672 0.2871 0.2819 0.2078 0.1394 0.2242 -0.2491 -0.2544 -0.2150 0.1471 -0.3917 -0.2142 -0.1588 -0.2421 0.1965 0.2529 -0.2342 0.2480 -0.2287 -0.1840 0.2646 0.2368 -0.3117 0.1674 -0.4253 -0.2180 -0.2072 -0.1735 -0.1928 0.1772 -0.2033 -0.2591 -0.2405 -0.1917 0.1848 -0.2442 -0.2221 -0.2224 0.1848 0.2085 -0.1631 -0.2143 -0.1804 -0.2499 0.2406 -0.2776 0.2646 0.1120 -0.2248 0.1190 -0.2450 -0.2615 0.1284 0.3047 0.1428 -0.2311 0.2574 -0.3346 -0.1917 0.1122 -0.1217 0.3057 0.1149 0.2338 0.2056 -0.3950 0.1737 0.1337 0.2489 0.1230 -0.1701 0.2578 0.3822 0.2954 -0.1636 0.2217 -0.2411 0.1772 0.2208 -0.1724 -0.3526 -0.2227 0.2195 0.2286 0.2133 -0.3032 0.2195 -0.2188 0.2495 0.2188 -0.2391 -0.1989 -0.1770 -0.2554 0.3666 -0.2521 -0.3663 -0.1812 -0.1744 -0.1387 -0.2061 0.2322 0.2264 -0.1390 -0.1820 0.1330 -0.2351 0.2128 -0.2159 -0.2533 0.3112 -0.2631 0.1098 0.1501 0.1954 0.1714 0.1687 0.2228 0.1446 -0.4042 -0.3735 0.1144 -0.3697 -0.3782 0.1489 0.2030 0.1667 -0.1823 -0.1470 -0.2391 -0.1522 0.1754 -0.3065 0.1458 -0.3118 0.2267 0.1559 0.2828 -0.1989 0.3402 -0.1004 -0.2042 -0.2580 0.1113 0.1927 0.2128 -0.1954 -0.1812 -0.3749 -0.3462 0.2934 0.1501 -0.1302 0.1359 -0.1331 -0.3135 -0.3910 0.1369 0.1402 -0.4182 -0.2288 0.1712 -0.3796 0.1822 -0.2771 -0.1736 -0.1683 -0.3035 -0.3102 -0.2541 0.2265 0.2079 -0.4264 0.1312 -0.1322 0.1576 -0.2146 0.2390 0.1961 -0.3164 0.2860 -0.1754 0.1377 -0.2476 0.2487 -0.3990 0.2728 -0.2389 0.2853 -0.2493 -0.2040 -0.1313 0.1743 0.3407 0.1666 0.1976 0.1728 -0.3772 -0.1954 -0.2550 -0.3227 0.1643 -0.3658 -0.2398 -0.1150 -0.2976 0.1765 -0.1893 -0.3364 -0.1631 -0.3131 0.1870 0.3256 -0.1590 0.2532 0.2425 -0.2300 0.2164 -0.1472 0.1742 0.1870 0.1531 -0.2038 -0.1620 0.1888 -0.4164 -0.3241 0.2920 -0.1921 -0.2889 -0.1422 0.2926 -0.2496 0.1773 0.2182 -0.3389 -0.1449 -0.1876 0.2854 0.3351 -0.2668 -0.2286 -0.2400 0.2210 -0.2245 -0.2596 -0.1898 -0.1875 -0.1517 0.2487 -0.2872 -0.1813 0.2134 -0.2478 -0.2984 -0.2791 0.1222 -0.3533 0.1598 0.2881 -0.2731 -0.3105 -0.1817 -0.1816 -0.1550 -0.3023 -0.1824 -0.1599 0.1883 -0.2152 -0.2546 0.1789 0.2562 -0.2289 0.1814 0.2104 0.1446 -0.1588 -0.3754 -0.3464 -0.2862 0.2093 0.1801 -0.2234 -0.1652 -0.1771 -0.2765 -0.2155 0.2255 -0.2480 0.2367 -0.3545 0.2192 0.3303 -0.3483 -0.2503 0.2434 0.2884 -0.3329 -0.1278 0.2521 -0.5195 -0.3621 -0.3007 -0.3751 0.2539 -0.1852 -0.3128 -0.1511 0.2569 -0.1832 0.2222 0.2100 0.3093 -0.1233 -0.1324 -0.2370 -0.2678 0.2670 -0.1678 -0.2424 -0.2325 -0.1557 -0.2180 0.3559 0.2478 0.1719 0.2479 -0.3493 -0.3812 0.1930 0.2658 0.1720 0.2858 0.2452 -0.3329 0.1028 -0.2052 0.2929 -0.3674 0.1439 -0.2481 -0.1879 0.1492 -0.2723 0.2288 0.2255 -0.2188 -0.2602 -0.1647 -0.2865 -0.2300 -0.2384 -0.1706 0.2146 0.1693 0.2331 -0.2728 0.1661 -0.1340 -0.2401 0.2970 -0.2355 0.2345 -0.1323 0.2924 0.2647 -0.1889 -0.2061 -0.2603 -0.4420 -0.2956 0.3837 -0.2147 0.1510 -0.2354 -0.2996 -0.1511 -0.1326 0.2136 -0.1765 0.2002 -0.2075 -0.3875 -0.2775 0.2712 0.1452 -0.2571 -0.2116 0.1778 0.1810 -0.1757 -0.2328 0.1264 -0.2416 0.3066 -0.1963 -0.2379 -0.2159 0.1309 -0.2095 -0.3250 -0.2193 0.1843 0.2301 -0.1697 0.1828 0.2369 -0.3170 -0.3494 0.2722 -0.2452 0.1761 -0.2066 -0.2453 -0.1198 0.2006 -0.2653 0.2117 -0.2539 -0.1971 -0.1192 -0.2544 -0.3564 0.2474 0.2869 0.2087 -0.2969 0.2490 -0.2993 -0.2755 0.2006 -0.2259 -0.2103 -0.1838 0.2786 0.2603 0.2012 0.1353 -0.1418 0.2040 -0.2740 -0.2024 0.2842 -0.1618 -0.2264 -0.3005 0.3444 -0.2050 -0.2936 -0.2375 -0.2305 -0.1772 -0.2535 -0.2240 0.1781 -0.2650 -0.1164 -0.1243 -0.2095 -0.1629 -0.2003 -0.1795 -0.1877 -0.2798 0.2319 0.2794 -0.2304 -0.1204 -0.2941 0.3569 0.2029 -0.3325 -0.2156 0.1755 -0.3467 0.1670 -0.1339 -0.2253 0.2734 -0.1659 0.1768 0.1589 0.2786 -0.1077 -0.2392 -0.2228 -0.1769 -0.1606 -0.1342 0.1398 -0.3847 0.2967 -0.2952 0.2242 0.2532 0.1746 -0.2995 -0.2080 0.0923 -0.3101 0.1383 0.1683 0.3305 -0.1693 -0.1455 -0.2242 -0.1888 -0.3373 0.1304 -0.2249 -0.1878 -0.1448 0.2319 0.3413 0.1888 -0.2346 -0.1995 0.2706 0.1490 0.4199 0.3471 -0.2482 -0.3191 0.2106 -0.1499 -0.1356 -0.2786 0.3200 -0.2188 -0.1405 -0.1079 -0.2383 -0.1537 -0.2470 0.2133 -0.2139 0.2851 0.2761 -0.3061 -0.3316 -0.2447 -0.2395 -0.2520 0.1707 -0.2058 0.1879 -0.1958 0.1881 0.1477 -0.1146 0.3321 0.1537 -0.3476 -0.2471 -0.2291 -0.3001 0.3292 0.2203 -0.2034 -0.2256 0.2869 -0.2870 -0.3619 -0.2311 -0.2011 -0.1955 0.2028 -0.2267 -0.2339 -0.2116 0.2731 -0.2491 -0.3710 -0.1797 -0.1402 -0.1959 -0.2799 -0.3140 0.2095 0.1089 -0.1564 0.2001 -0.3209 -0.4005 -0.1930 0.2178 -0.2559 -0.1287 0.2056 -0.3594 0.3033 -0.3038 -0.3669 -0.3369 -0.3510 -0.2291 0.3959 -0.4028 0.1746 0.3259 -0.2243 -0.1889 -0.2301 -0.2772 -0.1801 -0.1481 0.1469 -0.1324 -0.0960 0.1823 0.2350 -0.2041 0.1718 0.1774 0.2282 -0.2795 0.1385 -0.3670 -0.4085 -0.2883 -0.2185 -0.2439 -0.2700 -0.1799 -0.2696 -0.2984 0.2589 -0.4866 0.2520 -0.1371 0.3681 -0.1934 -0.2591 0.2594 -0.1660 0.2399 -0.2277 0.1980 -0.1780 -0.1445 -0.2210 -0.3133 -0.4451 0.1365 -0.2360 -0.4047 -0.2379 -0.3917 -0.3220 -0.1517 0.2196 -0.1672 -0.2017 0.2127 -0.3247 0.3202 -0.1845 -0.3956 0.2146 0.2240 0.1840 0.1863 0.1983 -0.2001 -0.2274 -0.1609 -0.1734 -0.4047 -0.1139 -0.3706 -0.2098 -0.1755 -0.4386 0.1789 -0.2153 -0.2847 0.2093 0.1669 -0.1558 -0.2828 0.1469 -0.2255 -0.1802 0.2682 0.1344 -0.2454 0.1229 0.2127 -0.3596 -0.2272 -0.1692 0.1852 -0.2929 0.1804 -0.3227 -0.3701 -0.3328 -0.1806 0.2474 -0.1542 -0.1228 -0.3508 -0.1794 -0.2569 -0.1548 0.2174 0.1623 0.1878 -0.2462 -0.1453 0.2069 -0.2762 0.2544 -0.4277 -0.3153 -0.1163 0.1757 0.1330 0.1837 0.2430 0.3289 0.1066 -0.3332 0.2082 -0.2946 -0.2390 -0.1677 0.2324 0.2397 0.1848 -0.2786 -0.1967 -0.2871 0.2496 -0.3489 -0.1678 -0.2366 0.2226 0.2177 0.2503 -0.1670 0.1421 -0.2004 0.1998 -0.4722 -0.2343 -0.1235 -0.2614 0.1913 0.2521 0.1011 0.1315 0.3326 -0.2165 -0.2307 -0.1753 -0.1124 -0.3241 -0.2215 -0.3352 -0.2388 0.1693 0.1704 -0.2173 -0.1304 0.1232 0.1366 -0.0679 -0.3025 -0.2747 -0.2266 0.1457 -0.2754 -0.1101 -0.2850 -0.2344 -0.1543 0.1707 -0.1839 -0.2837 -0.2255 0.2996 0.1654 -0.3450 -0.2238 -0.1942 -0.2086 -0.1656 0.1400 0.2936 0.1485 0.3883 -0.4053 -0.1782 0.1716 0.2175 -0.1653 -0.1457 -0.3208 -0.1995 -0.1832 -0.1804 -0.3537 0.1615 0.2197 0.2078 -0.3490 -0.2417 -0.1329 0.1871 0.1896 0.2619 0.2278 -0.3006 0.1342 -0.1997 -0.2237 -0.2107 -0.1470 -0.1946 -0.3292 0.2396 -0.1720 -0.1556 0.1983 -0.3491 0.2215 -0.2752 -0.2496 -0.2680 0.2705 -0.1797 -0.1225 -0.2092 -0.2063 -0.1706 0.1608 -0.3188 -0.2867 0.2300 0.2052 -0.1512 0.1493 0.2657 -0.2364 -0.2315 0.1562 0.2138 -0.2815 0.3285 -0.1502 -0.1536 -0.3429 -0.1678 -0.3159 -0.1760 0.1835 -0.1993 -0.2400 -0.2402 -0.1676 0.2552 0.1941 0.1470 0.2221 -0.3043 0.1767 -0.4200 -0.4017 -0.2374 0.2415 0.2006 -0.3242 0.1572 -0.3711 -0.1263" HIT_INDICES="1 148 353 479 483 532 597 617 620 666 688 798 812 836 847 867 886 901 909 913 929 969" ES_PROFILE="0.1083 -0.0016 -0.1818 -0.2836 -0.2592 -0.2824 -0.3235 -0.3171 -0.2930 -0.3115 -0.3035 -0.3779 -0.3518 -0.3325 -0.2983 -0.2710 -0.2368 -0.1959 -0.1455 -0.0901 -0.0403 0.0186" RANK_AT_ES="797.0000" RANK_SCORE_AT_ES="-0.3818"/>
  <DTG RANKED_LIST="state53017.rnk" TEMPLATE="na_as_pre_ranked" GENESET="gene_sets.gmt#HALLMARK_HYPOXIA" ES="-0.3274" NES="-1.5874" NP="0.0356" FDR="0.0804" FWER="0.4610" RND_ES="0.1528 -0.1661 0.2192 -0.1777 -0.2364 -0.1308 -0.1126 0.1949 0.2504 -0.1923 0.1931 -0.2098 0.1242 -0.2607 0.1968 -0.1905 -0.2928 0.2445 -0.2861 -0.2001 0.1412 -0.3051 -0.2826 -0.1313 0.1068 0.1635 0.1719 -0.1696 -0.1863 -0.3267 -0.1940 0.2155 -0.1512 -0.1580 -0.2051 0.1699 0.2788 -0.1542 -0.4157 -0.2155 -0.2802 -0.2741 -0.1680 0.2267 -0.2355 -0.1679 -0.1660 -0.2068 -0.1041 -0.1852 -0.1527 -0.2304 0.1457 0.3195 -0.1434 -0.2431 -0.2441 -0.1919 -0.2430 0.1454 -0.3303 -0.2088 -0.2244 0.1630 -0.2397 0.1414 -0.2211 0.1996 -0.2105 -0.1604 -0.2340 -0.2641 -0.1172 -0.2198 -0.2077 -0.1770 0.1727 -0.3487 -0.1596 0.1398 -0.3055 -0.1899 0.1507 -0.0890 0.1252 -0.1525 -0.1756 -0.2038 -0.1592 -0.1838 -0.3099 -0.2266 -0.1315 -0.1681 0.1191 -0.1663 -0.2598 -0.2154 -0.2241 0.2131 -0.1702 -0.3189 0.1906 -0.2161 0.1369 -0.1303 -0.2605 -0.1719 -0.2495 -0.1701 0.1280 0.2579 -0.1889 -0.1537 0.1585 0.1793 -0.1294 -0.1408 0.1266 0.1799 -0.2901 0.2454 -0.1434 -0.1087 -0.1779 -0.2425 -0.2875 0.1346 -0.2552 -0.3410 0.1682 -0.1681 -0.2208 -0.1679 -0.2833 0.1911 0.2076 0.2237 -0.1948 0.1508 -0.3097 -0.2126 -0.1500 -0.1955 -0.1482 -0.2859 -0.1481 -0.1878 -0.1959 -0.1096 -0.1657 -0.1339 -0.2974 0.2300 0.1447 -0.1711 -0.1603 -0.2361 0.2265 0.1433 -0.2924 0.3022 -0.2156 0.2275 0.1345 0.1319 -0.1540 0.1569 -0.1350 -0.1060 0.1959 -0.1594 -0.3786 -0.1917 -0.1670 0.1589 -0.2094 -0.3109 -0.2838 0.1929 -0.1934 -0.2780 -0.2006 0.1259 0.2377 -0.3497 -0.2926 -0.1654 0.2559 -0.1169 -0.1725 -0.1989 -0.1614 -0.0888 0.1279 -0.1743 0.1879 0.2117 -0.2810 -0.2764 0.2785 0.2309 -0.1164 0.1589 -0.1417 -0.0962 0.2724 0.1067 -0.2405 0.0970 -0.1769 0.1107 0.1301 -0.1457 -0.3170 -0.1600 -0.2154 -0.2676 -0.0997 -0.1795 0.2406 -0.1891 -0.2234 0.2115 0.2165 -0.2048 -0.1483 0.1703 -0.2316 0.2447 -0.2631 -0.1499 -0.2918 0.1512 -0.2420 -0.1705 -0.2111 -0.2241 0.1862 -0.2219 -0.2066 -0.3074 -0.2259 0.1713 -0.1919 0.1466 0.3340 -0.1196 -0.1608 -0.1119 -0.1762 -0.1785 0.1537 -0.2844 -0.2534 -0.2273 -0.2699 -0.2261 -0.2405 0.1675 0.1522 -0.2697 0.1850 0.2344 0.2123 -0.1668 0.2620 0.1648 0.0978 -0.2812 0.1824 -0.3883 -0.1389 -0.2181 0.1044 -0.1319 -0.1416 -0.2275 -0.1367 0.2013 -0.1718 0.1149 -0.1494 -0.1422 0.1713 0.1444 0.2080 -0.1733 0.1794 -0.1777 -0.1337 -0.3023 0.1475 -0.2416 -0.2125 -0.2158 -0.2567 -0.3197 -0.1606 0.1360 -0.1913 -0.1868 -0.1744 -0.1293 -0.1308 -0.2643 0.2864 0.1957 -0.2180 0.2998 0.2028 -0.0783 -0.2158 0.0742 -0.1154 0.2065 0.1432 -0.1914 0.2231 0.2707 -0.2358 -0.2882 -0.2755 -0.2447 -0.1647 -0.1591 -0.1522 -0.1023 -0.0924 -0.2443 0.1349 0.0983 0.2714 0.2445 -0.2269 -0.2115 0.1494 -0.0980 -0.2737 -0.3413 0.2265 -0.0978 0.2594 -0.1281 0.1571 -0.1483 0.1491 -0.2423 0.2030 -0.2201 -0.2077 -0.2901 -0.3750 -0.1378 -0.1365 0.2298 0.1555 -0.1790 0.2293 -0.2515 -0.1272 -0.1589 -0.2494 -0.1671 -0.1288 0.2368 0.1275 0.1477 -0.1817 0.0971 -0.3077 -0.1870 0.1509 -0.1715 -0.2508 0.2443 0.1766 -0.0837 0.1436 -0.1105 -0.1764 -0.1453 0.1591 -0.2400 -0.3639 -0.2555 -0.3180 -0.1745 0.2175 0.1546 0.1854 0.2862 0.1243 -0.1873 -0.2924 -0.2326 0.2137 -0.1968 0.2357 -0.1599 -0.2028 -0.1800 0.1964 0.2555 0.1304 -0.1644 0.2514 0.1454 0.0766 0.1626 -0.2754 -0.1192 -0.2034 -0.2376 -0.2110 -0.1163 -0.2485 -0.2974 -0.1807 0.1764 -0.1204 -0.2091 -0.2518 -0.2811 -0.1625 0.1606 0.1921 -0.0924 -0.3162 0.1014 -0.1830 -0.0840 0.1892 0.1729 -0.1778 0.2443 -0.3038 -0.2047 -0.1566 -0.2343 -0.2339 0.1214 0.1552 -0.2081 0.2136 -0.2037 -0.1757 0.1230 -0.2286 -0.1931 -0.2010 -0.2057 -0.2127 -0.2618 -0.1690 0.1860 -0.1650 0.1192 -0.1737 0.1958 -0.3073 -0.1762 -0.2533 -0.2380 -0.1374 0.1700 -0.2163 -0.2063 0.2821 -0.2541 0.1976 0.1981 -0.4308 0.1920 0.2077 -0.2029 -0.1828 -0.1490 0.1683 -0.3342 -0.2419 0.2143 -0.1987 0.1645 0.1711 0.2245 0.2379 0.2547 0.1250 0.2366 0.2827 -0.0921 0.1341 0.2929 -0.0737 -0.1213 -0.0911 0.2230 0.1405 -0.1329 -0.2860 -0.1629 0.2319 -0.1420 -0.1962 -0.2388 -0.2009 -0.2788 -0.1455 0.2279 -0.3507 -0.1848 -0.3164 0.1496 0.1848 -0.1838 -0.2028 -0.1442 0.1921 -0.1833 0.2399 0.1572 -0.2363 -0.1032 -0.1813 0.2123 -0.2494 0.1483 -0.2293 0.2024 -0.2407 -0.1163 -0.1825 -0.1777 -0.3095 -0.1950 -0.2534 -0.1491 0.1798 -0.2257 -0.1609 -0.1085 -0.2031 -0.1702 -0.3270 -0.2456 -0.1385 0.1416 0.1512 -0.2215 0.1800 0.0940 -0.3603 -0.2070 -0.2458 -0.2056 -0.1654 -0.3377 -0.1880 0.1260 -0.1757 -0.3413 0.1732 -0.1204 -0.1652 -0.1407 -0.0886 0.0977 0.1412 0.1761 -0.2250 -0.1645 -0.2457 -0.1403 0.1106 -0.2031 0.2151 -0.2314 -0.1233 -0.1459 0.1175 -0.2561 0.1812 0.1687 -0.1635 -0.2088 0.1240 0.1091 -0.2359 -0.3205 -0.3357 -0.1252 0.1443 -0.2497 -0.2047 -0.1544 -0.1993 0.1510 0.3368 0.1467 -0.2383 0.1603 0.1212 0.2471 -0.2647 -0.1168 0.1522 -0.2190 -0.1283 -0.1433 -0.2877 -0.3469 0.2366 0.1315 -0.1489 -0.2605 0.2542 0.2229 -0.2160 -0.3249 0.1832 0.1857 0.2340 -0.1937 -0.2237 -0.2342 -0.2317 0.1142 -0.2061 -0.4150 0.2333 -0.2822 -0.1742 -0.1906 0.3026 -0.1802 -0.1715 -0.2153 -0.1920 0.2481 -0.3039 -0.1686 -0.2475 -0.2499 0.2014 -0.3022 0.0834 -0.2248 -0.2257 -0.1049 0.1907 -0.2981 0.1091 -0.0804 0.2868 0.2275 -0.1982 -0.2062 -0.1604 0.1868 -0.2571 -0.2564 0.2766 0.1616 -0.1700 -0.1833 -0.2982 -0.2002 -0.2752 0.2401 0.2312 -0.2850 -0.0784 -0.1194 0.2229 -0.3062 0.1463 -0.2262 -0.1620 -0.1509 0.1642 0.1465 0.1650 -0.1318 -0.1804 -0.1696 -0.2025 -0.2077 -0.2202 0.2158 0.2233 0.1646 -0.1744 -0.3132 0.1570 -0.2695 0.1009 -0.2870 -0.1435 0.1428 -0.2022 0.1135 0.0834 0.2558 -0.1350 -0.2204 -0.2872 0.2323 0.1997 0.2612 0.1857 0.2124 -0.2058 -0.2487 -0.2336 0.0878 -0.2138 0.2113 0.1500 -0.2250 0.1412 0.1528 -0.2166 -0.2490 -0.2151 0.1770 -0.1762 -0.2053 -0.1906 -0.2127 0.2190 0.2980 -0.1874 -0.3074 -0.2117 0.3251 -0.2182 0.1721 0.2244 -0.1457 0.1434 0.2127 -0.0846 -0.1722 -0.2457 -0.2253 -0.1584 -0.2778 0.1398 -0.2478 0.1271 0.1420 -0.1512 0.1024 0.1218 -0.1815 0.2772 0.2459 -0.2853 -0.2772 0.1735 -0.1517 -0.1790 -0.2011 -0.1332 -0.1566 0.0978 0.3238 -0.1762 -0.2450 0.2018 -0.3425 -0.1298 -0.1721 -0.1429 0.0935 -0.2242 -0.2082 -0.2720 -0.0924 0.2459 0.2850 0.3798 0.1277 -0.2232 -0.2187 -0.2686 0.2304 -0.1389 -0.1486 -0.2231 0.1464 -0.3066 -0.3172 0.2145 -0.1342 -0.2901 0.3189 0.1546 -0.3079 -0.2688 0.0939 -0.1530 0.1415 -0.2541 0.2706 0.2062 0.1564 -0.2136 -0.1122 -0.1004 -0.1376 -0.1135 -0.2369 -0.2386 -0.1969 0.1992 -0.1879 0.1970 -0.1599 -0.4147 0.1745 -0.1975 -0.2159 -0.1627 -0.2494 -0.1595 0.1988 -0.2270 -0.1396 -0.3153 -0.1515 -0.1309 0.0965 -0.1439 0.1036 0.0888 -0.2139 0.1951 -0.2198 -0.1310 0.1616 -0.1416 -0.3045 -0.1766 -0.2362 -0.2457 0.1161 -0.1647 0.1191 0.1987 0.1611 0.1994 -0.2736 -0.2282 -0.2383 -0.2866 0.2117 -0.2093 0.2290 -0.2341 0.1849 -0.2190 -0.2364 -0.1347 -0.1690 -0.1595 0.1661 0.2082 -0.1654 0.2017 0.1947 0.1455 -0.1597 0.1553 0.3089 0.2322 -0.3194 -0.3107 -0.1957 -0.2556 0.1818 0.1463 -0.1472 0.1028 0.1991 0.1944 -0.1399 -0.1733 0.1449 -0.1588 -0.1867 0.1953 0.1971 -0.2529 -0.1564 0.1278 0.2007 -0.2463 -0.2076 -0.2480 0.1797 0.1748 -0.0902 0.2239 -0.4278 -0.1467 -0.2890 -0.2530 -0.1606 -0.0760 -0.2103 -0.2255 0.2597 0.2357 -0.1972 -0.3256 -0.1425 -0.2614 0.3405 0.2793 -0.1932 -0.1963 -0.1757 -0.2033 -0.2272 -0.1645 -0.2311 -0.2141 -0.2669 -0.2327 0.2422 -0.1766 0.1842 -0.1802 0.2394 -0.3252 -0.1337 -0.2324 -0.3253 -0.1601 -0.1353 0.1977 0.1014 0.1935 0.1490 -0.2134 -0.2345 -0.1362 0.1264 -0.1905 -0.1453 -0.2755 -0.2287 0.1513 0.2913 0.1394 -0.2631 -0.0898 -0.2095 -0.2336 -0.2706 -0.1770 -0.1061 0.1632 -0.2128 -0.2237 -0.1576 -0.1521 -0.2205 -0.2522 -0.0570 0.2428 -0.3439 -0.1479 -0.2570 -0.2811 -0.1313 -0.1614 0.1066 -0.2347 -0.1375 0.1168 -0.2845 -0.2263 0.1650 0.2434 -0.1892 -0.1925 -0.1911 0.2035 -0.2085 -0.1371 -0.1126 0.1637 -0.2304 -0.1754 0.1734 -0.2000 -0.1920" HIT_INDICES="13 24 26 92 148 167 204 276 411 454 473 546 566 581 610 637 652 687 690 764 781 786 801 816 832 836 841 872 879 886 888 908 951 960 969" ES_PROFILE="0.0343 0.0657 0.1063 0.0682 0.0371 0.0439 0.0303 -0.0225 -0.1443 -0.1702 -0.1713 -0.2299 -0.2332 -0.2314 -0.2441 -0.2543 -0.2514 -0.2679 -0.2508 -0.3043 -0.2972 -0.2773 -0.2670 -0.2558 -0.2442 -0.2195 -0.1956 -0.1958 -0.1694 -0.1416 -0.1085 -0.0916 -0.0854 -0.0368 0.0189" RANK_AT_ES="763.0000" RANK_SCORE_AT_ES="-0.3550"/>
  <DTG RANKED_LIST="state53017.rnk" TEMPLATE="na_as_pre_ranked" GENESET="gene_sets.gmt#HALLMARK_KRAS_SIGNALING_UP" ES="-0.3140" NES="-1.2576" NP="0.1962" FDR="0.3222" FWER="0.9400" RND_ES="-0.1910 -0.3506 0.2207 -0.3682 -0.1847 0.1878 0.3123 -0.3298 0.1852 -0.2684 0.1480 0.2729 0.1322 -0.4253 0.2074 0.2455 0.3607 -0.3776 0.2252 -0.1985 -0.3542 -0.2409 0.1298 0.2291 -0.3875 -0.2158 -0.2305 0.2906 0.2285 0.3168 -0.4475 0.1967 -0.1863 0.2171 -0.2471 -0.3176 0.2493 -0.1585 -0.1619 0.1351 -0.1659 0.3895 -0.3122 -0.2390 -0.1715 -0.1882 -0.2357 0.2359 0.3503 0.2571 -0.3183 -0.1509 -0.2008 0.2253 -0.1784 -0.2531 0.1570 -0.1977 -0.1861 -0.1891 -0.2994 0.2077 0.2241 0.1343 -0.2626 0.2831 0.3016 0.1532 -0.1631 -0.1206 -0.2269 0.1939 0.1936 -0.3311 0.1827 -0.1816 -0.1878 -0.1014 -0.1412 -0.2671 0.1159 -0.2450 -0.2632 -0.1722 0.4701 0.1813 0.2710 -0.1800 -0.2605 0.1478 0.2149 -0.2401 -0.2341 -0.2399 -0.1685 -0.2231 -0.2540 -0.3281 -0.2145 -0.2618 0.2038 -0.2187 -0.2089 0.3205 0.1802 0.2015 -0.2692 0.1833 -0.2443 0.2409 0.1911 0.3661 -0.2415 0.2214 -0.2701 -0.4571 -0.1484 -0.2854 -0.1669 0.1765 -0.3132 -0.2995 0.3133 -0.2166 0.1653 0.2951 0.2514 0.2738 0.2751 0.2091 -0.2212 -0.3607 0.4625 -0.2625 -0.4302 0.2738 0.1946 0.1264 -0.3045 0.2898 -0.2040 0.2053 -0.2115 0.2639 -0.2110 -0.1544 -0.2790 0.3486 -0.2202 0.3110 0.1966 0.2129 -0.3277 -0.2210 -0.3890 -0.3257 0.2438 0.1730 -0.1795 0.1713 -0.2557 -0.1118 0.1847 -0.2540 -0.2620 -0.2779 0.1269 0.2710 0.2881 -0.2168 0.2348 0.3215 0.2744 0.1434 0.2639 -0.2637 -0.1774 0.1491 -0.1912 0.1573 -0.2085 0.2409 -0.3843 -0.1907 -0.2636 -0.3121 0.2668 -0.4095 0.3587 -0.2143 0.2300 -0.3187 -0.1506 -0.2963 0.2246 -0.1553 0.2020 0.2151 0.2344 0.2829 -0.1985 0.2193 -0.2094 -0.2041 -0.4689 -0.4073 -0.1596 -0.1479 -0.1986 0.2116 -0.2390 0.2014 -0.3758 -0.1761 0.2512 -0.2434 -0.1618 -0.2670 -0.0930 -0.3963 -0.2315 -0.3104 0.2784 0.2829 0.2890 -0.1477 0.2244 -0.2435 0.2318 -0.2408 -0.3596 -0.3454 -0.2270 -0.2038 0.1650 0.3091 0.2425 -0.1957 0.2622 -0.1783 0.1990 -0.1449 0.2443 0.3275 0.1417 -0.3505 0.2408 -0.3802 0.3070 -0.2354 0.1469 -0.2254 -0.2823 0.1654 -0.3406 -0.3671 0.2053 0.1949 -0.2289 -0.2593 0.2125 -0.3363 -0.1695 -0.2370 0.0980 -0.3753 0.2198 -0.3496 -0.2480 0.3117 -0.2002 -0.2586 0.2045 -0.2299 0.3380 -0.1583 -0.2450 0.3655 0.2399 -0.1506 -0.1395 0.2251 0.2468 -0.2540 -0.1868 -0.4018 0.1555 -0.2214 -0.3945 -0.2414 -0.1386 0.1823 0.3619 0.4039 -0.2937 0.2282 -0.2897 0.1331 0.2701 -0.1237 0.2248 -0.2566 0.1846 0.2958 -0.1744 -0.2212 -0.2627 -0.2231 0.2472 0.3682 -0.2763 0.1527 -0.1618 -0.2825 -0.3024 0.2660 -0.4454 -0.3073 0.2631 -0.2826 0.1583 -0.2292 -0.2672 -0.3883 -0.3083 0.1880 -0.3914 -0.1999 -0.2229 0.2940 -0.2254 -0.3563 -0.2337 0.3895 0.2078 -0.2442 -0.1632 0.1841 0.2690 -0.1476 0.2356 -0.2642 -0.3056 -0.2162 0.1516 -0.2129 -0.2560 -0.1743 0.2222 -0.2418 -0.3256 0.2716 0.1303 -0.1556 0.1904 0.3519 0.2194 0.2308 -0.2834 0.2114 0.1443 -0.2579 -0.3818 0.2926 -0.3447 -0.3300 0.2988 -0.2443 -0.3835 -0.1822 0.2546 -0.2502 -0.1378 -0.4155 -0.2045 -0.1681 0.2712 -0.2321 -0.2763 -0.1761 -0.2054 0.2952 0.2552 -0.2301 0.3465 0.1737 0.1816 0.2575 -0.1623 -0.3069 0.2552 0.1540 -0.2976 0.2374 -0.2694 -0.1597 -0.2792 -0.3089 0.2291 0.2171 0.1800 0.2135 -0.1866 -0.2056 -0.2137 -0.2172 -0.1735 -0.2612 -0.3255 -0.2870 -0.3431 -0.1353 0.1810 -0.1134 0.2673 -0.1442 0.1743 0.2181 -0.2196 0.2316 0.2364 -0.2495 0.1685 -0.2393 0.1589 -0.1810 -0.2815 -0.1729 0.1519 -0.2063 0.2289 -0.1566 -0.1836 -0.2998 -0.1891 0.2256 0.5120 0.1762 0.2575 0.2543 0.3799 0.2681 0.2040 0.1639 -0.2295 -0.2202 -0.1619 0.3383 0.3482 -0.2301 -0.1737 0.2226 0.2426 0.3494 -0.2540 -0.2268 -0.1842 -0.2506 -0.3517 -0.2926 0.3095 0.1430 -0.2610 -0.1207 0.2286 -0.2173 0.1828 0.3663 -0.2879 -0.2020 -0.3088 0.2466 -0.1900 0.2302 0.1392 -0.3340 -0.2472 -0.2691 -0.2441 0.2140 0.1308 0.1881 -0.2124 -0.1339 -0.2877 0.2327 0.2666 0.1916 -0.0923 -0.2140 -0.2221 -0.2533 -0.1900 0.2499 -0.2481 -0.2439 -0.1667 -0.2326 -0.1996 0.1705 -0.3337 -0.1222 0.2402 0.1800 -0.2572 0.2278 -0.1738 -0.2444 -0.1015 -0.2110 -0.2873 0.3103 -0.2068 -0.1848 0.1454 -0.2150 -0.1838 -0.4208 0.1696 0.1407 -0.1706 -0.2805 -0.4358 0.2208 0.3052 0.1779 0.2885 -0.1352 -0.2868 -0.2775 0.2132 -0.1977 -0.2118 -0.2429 0.2602 -0.2816 -0.2493 0.2573 0.3590 -0.2239 0.2891 0.2154 0.1851 -0.2832 -0.1337 0.2131 -0.2861 0.2012 -0.1409 -0.1981 -0.3065 -0.2588 0.2204 0.2173 -0.3064 -0.3710 0.3729 -0.1081 0.3650 -0.3311 -0.1899 -0.2317 -0.2868 -0.1997 -0.1989 0.3362 0.1333 0.2700 -0.2426 -0.2268 0.2177 -0.2877 -0.1926 0.2836 0.4063 -0.2493 -0.1156 -0.2854 0.2085 -0.1823 0.1513 -0.1735 -0.2357 0.1759 -0.1315 -0.2116 -0.3189 -0.2157 0.1996 -0.2459 -0.3565 -0.3525 -0.2492 -0.2715 -0.2255 0.2545 -0.1216 0.1210 0.2031 -0.2058 0.3302 -0.2063 0.3130 -0.4906 0.2402 0.2548 0.2030 0.1113 0.2694 -0.1688 0.2637 -0.1796 0.1079 0.2960 -0.4056 0.3247 -0.2327 -0.1341 -0.5370 -0.1739 -0.3226 -0.4031 -0.2122 -0.2853 0.4396 -0.1477 -0.2053 0.3129 -0.2551 0.1559 -0.2028 0.2683 0.3712 0.2216 0.2188 0.1293 0.3246 -0.3045 -0.2679 -0.2509 0.1259 0.2556 -0.1976 -0.1711 -0.2070 0.2237 0.2899 -0.3446 -0.2217 -0.2728 0.1209 -0.2181 0.2153 -0.1759 -0.2176 -0.3576 -0.3883 -0.1790 -0.2132 -0.2403 -0.2497 -0.3356 0.1987 0.1492 -0.2598 0.1982 -0.3365 -0.1251 -0.2052 0.2091 -0.2068 0.1853 0.2208 0.3293 0.1919 -0.2219 0.1396 -0.1935 0.1706 -0.2146 -0.3569 0.1673 -0.3146 -0.2629 -0.2110 -0.2888 -0.1706 0.2283 0.1944 0.1571 0.1756 -0.2666 -0.3524 -0.2260 0.3144 0.2244 0.3878 -0.2053 0.2481 0.2149 -0.2777 -0.1907 0.2147 -0.2519 0.2825 -0.3665 -0.3122 -0.1582 0.2299 -0.3904 0.2874 0.2106 -0.3077 -0.1289 -0.1457 0.2650 -0.1672 0.1794 -0.2458 -0.3988 0.2504 -0.2036 -0.3139 -0.2555 -0.2328 -0.1626 0.2052 0.2590 -0.3058 0.2432 -0.4086 -0.3173 -0.2478 -0.3336 0.2026 -0.0983 0.3684 -0.5067 -0.2273 0.2990 -0.1448 -0.2329 0.0908 -0.3354 -0.3714 0.2838 -0.1390 0.2835 0.1691 0.3632 0.1816 0.2125 0.3138 0.1453 0.2466 -0.3719 0.1610 0.2065 -0.1847 -0.3491 -0.3621 -0.3381 -0.2137 -0.1613 -0.2670 0.2248 0.2367 -0.3049 -0.1489 -0.2394 -0.1423 0.2272 -0.1137 0.2078 -0.2566 0.3177 -0.2494 0.1161 0.2073 -0.2973 -0.2387 0.2344 0.1306 0.2160 0.2504 -0.2768 -0.2953 0.2283 0.1902 -0.2853 -0.3210 -0.2123 -0.3076 -0.2024 -0.2153 -0.2827 -0.3334 -0.3099 -0.3217 0.1929 -0.2196 0.2116 0.2436 -0.3858 0.2839 -0.2105 -0.3123 -0.2692 0.1858 0.2584 -0.2206 0.2902 -0.4016 0.1610 -0.2146 -0.1719 -0.1806 -0.3311 -0.2733 0.3509 -0.3297 0.2239 -0.2389 -0.2325 -0.1688 0.2272 0.1296 -0.2743 0.1624 -0.1946 -0.4130 0.2351 -0.5188 -0.3319 -0.2295 0.3830 -0.1593 0.1753 0.1579 -0.2211 -0.2549 -0.2440 -0.2521 0.2209 -0.3595 -0.2354 -0.3458 0.2829 -0.3963 -0.2103 -0.2224 -0.2821 -0.2281 -0.1494 -0.2049 -0.1976 -0.2717 -0.1721 -0.3683 -0.2185 0.2021 0.2575 -0.1727 -0.2068 -0.1885 -0.1700 0.1835 -0.1868 -0.2318 -0.1750 -0.1920 -0.2492 -0.3092 -0.1767 0.1536 0.2515 0.1826 -0.2400 -0.4496 0.2551 0.2369 -0.2312 0.3292 -0.2129 -0.3874 -0.3701 -0.2178 0.2762 -0.1722 0.1742 0.3441 0.4255 -0.1947 -0.2630 -0.2847 0.1085 0.1756 0.2313 0.2471 -0.3292 0.2271 0.1575 0.1284 -0.2772 0.2838 -0.1346 -0.3579 0.1857 -0.1912 0.1325 -0.1829 0.2817 -0.2545 0.1115 -0.4851 -0.1142 -0.1878 0.2089 0.2477 0.2368 -0.2526 -0.1575 0.2353 0.1902 -0.1894 0.1600 0.2705 -0.1275 -0.2228 -0.2440 -0.2270 -0.1837 0.1815 0.1262 -0.2910 -0.2388 -0.5066 0.1529 -0.1690 -0.3236 -0.2890 0.2238 0.2826 0.1585 0.1548 -0.2613 -0.3586 0.3179 -0.1895 -0.2540 0.2944 -0.2803 -0.2167 -0.3644 -0.2204 0.1828 -0.2410 0.2316 0.2887 0.1846 -0.2510 0.2116 0.2205 0.2591 -0.1923 -0.2256 -0.3165 -0.3580 -0.2670 0.2705 0.1651 0.3426 -0.1877 -0.1841 -0.2023 -0.1847 -0.2944 0.2652 0.1549 0.1649 0.3057 -0.3652 0.2133 0.2890 -0.3826 -0.3039 -0.2241 -0.3446 -0.4408 -0.1366 0.1996 -0.2661 0.3309 -0.2155 0.1680 -0.2781 0.1785 -0.2954 0.1765 0.2757" HIT_INDICES="26 167 331 335 347 481 577 601 620 669 690 724 727 760 772 791 829 927 984" ES_PROFILE="0.0516 -0.0444 -0.1741 -0.1388 -0.1122 -0.2160 -0.2829 -0.2759 -0.2627 -0.2778 -0.2623 -0.2570 -0.2196 -0.2099 -0.1770 -0.1497 -0.1374 -0.1604 0.0031" RANK_AT_ES="576.0000" RANK_SCORE_AT_ES="0.2541"/>
  <DTG RANKED_LIST="state53017.rnk" TEMPLATE="na_as_pre_ranked" GENESET="gene_sets.gmt#HALLMARK_IL2_STAT5_SIGNALING" ES="-0.2928" NES="-1.1527" NP="0.2962" FDR="0.4114" FWER="0.9750" RND_ES="-0.2034 -0.2583 -0.4062 0.1863 0.3045 0.3164 0.1364 0.1525 -0.3574 -0.2147 0.2396 -0.1606 0.1928 -0.4571 -0.1591 -0.1679 -0.3793 0.1849 -0.3454 -0.1248 -0.3636 0.2178 0.1921 -0.3879 0.3210 -0.2497 0.1767 -0.1644 0.3300 0.1492 0.2409 -0.2283 -0.1719 -0.1454 0.2089 -0.3419 -0.3533 0.1404 -0.3014 -0.2309 -0.0950 0.1347 0.2997 0.1837 -0.3501 -0.2820 -0.2138 -0.2646 -0.2011 -0.2818 0.3951 -0.3311 -0.2977 -0.3721 0.2943 -0.2238 0.1412 -0.3019 -0.3487 -0.2301 -0.2275 0.1290 -0.2717 0.2450 0.2128 0.1073 0.1709 -0.1727 -0.2328 0.2815 -0.1922 -0.2955 0.2454 0.2340 0.2096 -0.2526 -0.1947 0.1957 -0.3074 0.1928 -0.3652 -0.1891 0.3217 0.1670 -0.3769 0.2027 -0.1945 0.1910 -0.4073 0.1394 -0.1591 0.2240 0.2372 -0.3154 0.2165 0.2473 -0.3027 0.2180 -0.1891 0.1819 0.2174 -0.4696 -0.2851 -0.3507 0.3479 -0.2585 -0.2374 -0.3221 -0.1753 -0.2244 -0.3134 -0.2147 -0.2223 -0.1925 -0.1754 -0.1440 0.1983 0.2911 0.2089 -0.4354 0.2339 0.2952 -0.2720 0.1637 -0.1651 -0.1971 0.1667 -0.2237 0.2442 -0.1970 -0.2680 0.2642 0.2402 -0.2724 -0.1716 0.1500 -0.2215 -0.3257 0.1830 0.2649 0.2148 -0.2893 0.1694 -0.1301 -0.2797 -0.2750 -0.4543 0.1934 -0.2703 -0.1135 -0.2167 -0.2853 0.2097 -0.2195 -0.1441 -0.3099 0.2194 -0.2404 -0.1326 0.2614 0.1826 -0.1647 -0.2033 -0.1929 0.4496 0.2150 0.1634 -0.3734 -0.1998 0.2899 -0.1762 0.3041 -0.3070 0.2282 -0.2725 -0.1757 -0.1281 -0.3641 -0.2584 -0.2334 0.1983 0.4019 0.2355 -0.3099 0.3931 -0.2168 -0.1488 0.2031 -0.2382 -0.3419 0.1918 0.1681 -0.3153 -0.3207 -0.1880 -0.2127 -0.2673 -0.2549 -0.1123 0.3726 0.1709 -0.2364 -0.2922 -0.2776 -0.1346 0.2352 -0.3163 0.1703 0.3098 -0.2393 0.1460 -0.1348 -0.3457 -0.2057 -0.2115 -0.1637 -0.4242 -0.3762 -0.3504 0.3367 0.1604 -0.1835 -0.3601 -0.2689 0.3541 0.3843 -0.1866 0.1983 0.1364 -0.1899 -0.3151 -0.2360 -0.2453 -0.3063 0.3016 0.2248 -0.2713 -0.1394 0.1763 0.1353 0.2742 -0.2934 0.1465 -0.3785 0.2782 0.2238 -0.1883 -0.3685 -0.3233 -0.2622 -0.2795 0.2897 -0.3358 0.2791 -0.2439 -0.1420 -0.3623 -0.3712 0.1818 -0.3070 -0.2081 0.2297 0.1909 0.1674 0.1457 0.1619 -0.1499 -0.2043 0.3306 -0.1896 0.1628 0.3539 -0.1991 0.3045 0.1241 0.1650 -0.2739 0.2677 -0.1942 -0.2841 -0.1265 -0.1862 -0.1475 -0.2485 -0.2584 0.2090 -0.2186 0.3598 -0.2921 0.2526 -0.2841 0.2673 -0.2974 -0.3092 -0.4323 -0.1723 -0.3580 -0.1900 -0.1980 0.2990 -0.3529 -0.2277 -0.2430 -0.3332 0.1973 0.2127 -0.2502 -0.3882 -0.2256 -0.2555 0.2557 0.1570 0.3781 0.1421 0.1971 0.1564 0.2532 -0.1559 -0.2624 0.2141 -0.3563 0.2246 -0.2926 0.1733 -0.2132 0.2307 0.2022 -0.1457 -0.3079 0.2903 0.2485 0.3575 0.2438 -0.2218 0.1315 -0.3112 -0.3776 0.2345 -0.1453 -0.1890 -0.2651 0.2811 -0.1996 -0.2897 -0.3415 0.2577 0.1938 0.1742 -0.2243 -0.2517 -0.2306 0.2266 0.3662 -0.1952 0.2574 0.2552 0.2221 0.1366 -0.3084 0.1186 0.3042 0.1498 0.1753 -0.2853 -0.2659 -0.1787 -0.4993 0.2481 0.1815 -0.2690 -0.1721 0.1507 0.1887 0.1123 -0.2681 -0.3490 -0.5115 0.2274 -0.3845 -0.1323 0.1064 -0.2942 0.1802 -0.2893 0.1166 -0.3112 0.2566 0.1892 -0.1591 0.1632 -0.1352 -0.2558 -0.3245 0.2276 0.2079 0.2776 -0.3052 0.1519 0.2586 -0.3227 -0.1218 -0.1624 0.2136 -0.2156 -0.4272 -0.2479 -0.3443 0.1997 -0.2123 0.1425 -0.1770 0.1351 0.2610 -0.2946 -0.2994 0.2488 -0.2057 -0.2076 0.1644 -0.1935 -0.1765 0.2230 -0.1652 0.2444 0.2263 0.1323 -0.2332 -0.2052 -0.3040 0.1550 -0.1919 -0.1657 0.2620 -0.3552 -0.3665 0.2610 -0.1916 -0.1908 -0.3366 -0.1222 -0.1753 -0.2904 -0.2585 0.2130 0.1168 -0.2316 -0.1859 0.2825 0.3969 -0.3275 0.1604 -0.2381 0.2822 0.1963 -0.4263 0.3148 0.2085 -0.1461 0.1985 -0.2645 -0.1987 -0.2076 -0.2746 0.2038 -0.3515 0.3183 -0.1151 -0.1616 -0.2355 -0.3517 0.3046 0.3036 0.1533 0.1476 -0.1694 -0.1495 0.3040 -0.2600 -0.2073 0.2851 0.2230 -0.2603 -0.2246 0.2463 -0.2403 -0.2182 0.3266 -0.2284 -0.2896 -0.2076 -0.2126 0.1711 0.1736 -0.1146 0.2430 -0.2305 0.2180 -0.3040 -0.1933 0.2579 -0.2398 0.1827 -0.1830 -0.3796 0.2632 -0.2321 -0.2292 0.1818 -0.3234 0.2544 0.1927 -0.3135 -0.3069 -0.1379 -0.3983 0.1470 -0.2390 0.1297 0.3050 -0.2123 -0.2764 -0.4567 -0.2743 -0.2141 -0.2425 -0.2417 0.2396 -0.1549 -0.3521 -0.2375 0.1379 0.1888 0.1938 -0.3465 -0.1315 0.1470 -0.2746 0.1426 0.2130 0.3834 -0.2552 -0.2324 -0.2438 0.1938 -0.1857 0.2045 0.2870 -0.2071 -0.2525 -0.3081 -0.2830 -0.3485 0.3447 0.1792 0.1994 -0.2295 -0.1969 -0.4052 -0.2824 0.1994 -0.1828 -0.3540 0.1181 -0.2889 0.2832 0.2086 0.2530 0.1672 0.1081 0.2959 -0.3310 0.2243 0.1483 0.2089 0.3562 0.1755 -0.2966 -0.1149 0.2846 0.2443 -0.1923 0.2476 -0.1102 -0.1523 -0.4160 0.1318 -0.2884 0.2380 0.1567 -0.2923 0.1658 -0.1747 -0.2771 -0.2932 0.2053 -0.3026 0.2087 -0.3300 -0.2569 -0.3577 -0.1980 -0.1434 -0.1426 -0.3443 0.2398 -0.2796 0.1530 0.2297 0.3662 -0.2390 -0.3708 -0.3993 0.1663 -0.2511 -0.2910 -0.2195 0.1665 0.1654 -0.1363 0.3035 -0.2723 -0.2143 -0.2781 -0.2545 0.2353 0.2821 -0.2251 -0.2200 0.4055 0.1890 -0.3177 -0.1537 0.1856 -0.4153 -0.2834 0.2172 0.1350 0.2505 -0.1251 -0.1977 -0.1711 0.2215 -0.1491 -0.2918 0.1963 0.1741 -0.3279 -0.2133 -0.1825 -0.2824 0.3705 0.1609 0.1806 0.2706 -0.1966 -0.1978 -0.3136 0.2343 0.2108 -0.2857 -0.1617 -0.2681 0.3152 0.2904 -0.3615 0.2297 -0.2875 0.2831 -0.1562 -0.2705 -0.3521 -0.1658 0.2259 -0.3240 -0.3638 -0.3788 -0.2366 0.3553 0.1653 -0.2739 -0.2651 -0.2956 -0.2545 0.1350 0.2212 -0.3996 0.2463 -0.2473 -0.1716 -0.2430 -0.2012 0.3359 -0.3097 -0.2295 0.2281 -0.1277 -0.3462 -0.2455 -0.1036 -0.2348 -0.1819 0.1522 0.3236 -0.2416 0.1681 -0.3046 -0.3353 -0.1893 -0.3786 0.2299 -0.4108 0.1591 0.3039 0.1183 -0.1749 0.1357 0.2251 -0.4161 -0.2310 0.1920 0.1665 -0.1322 -0.2080 0.2381 -0.1999 -0.1866 0.2159 0.2343 0.2534 -0.2974 -0.1841 -0.2674 -0.3379 0.2151 -0.3257 -0.2795 -0.1698 -0.2289 -0.2237 0.1805 -0.2732 0.1182 0.2072 -0.4002 -0.2160 -0.2680 -0.2325 0.1325 -0.2421 -0.1917 -0.2195 -0.2847 -0.2624 0.2550 -0.2696 -0.3297 -0.1197 -0.4351 0.1448 0.2860 -0.2034 0.3405 -0.1634 -0.2326 0.2062 0.1714 -0.2700 0.2354 0.2148 -0.3255 -0.1288 -0.2530 0.3075 0.2315 -0.1624 0.3563 0.1717 -0.1514 -0.3877 -0.2126 0.1901 -0.2073 -0.2442 -0.2439 -0.2583 -0.1776 0.1663 -0.2136 -0.1569 -0.2599 -0.1783 -0.2888 0.1332 -0.3479 0.2111 -0.2146 0.2894 -0.3097 -0.2821 -0.3330 -0.1893 -0.4921 0.2085 -0.2267 0.2529 0.2828 0.3181 0.2552 0.1292 -0.1376 -0.3444 -0.3423 0.3527 -0.1122 0.2589 -0.1612 -0.2535 0.3246 -0.1426 0.3180 -0.2800 0.2603 0.1994 0.1185 -0.3081 -0.1662 0.2885 -0.1952 0.3037 0.1935 -0.1203 0.3228 -0.1771 -0.2557 0.2362 -0.2190 -0.2230 0.1978 -0.3503 0.2050 0.1250 -0.3711 -0.1600 0.2306 0.2829 -0.3176 -0.3965 0.1754 0.2137 -0.1453 -0.1343 -0.4172 -0.1700 0.2225 0.2806 -0.2438 0.1445 0.3232 -0.2043 -0.3843 0.2648 0.2319 -0.1978 -0.2591 -0.3814 -0.2251 0.3194 0.2080 -0.2747 -0.2510 0.4226 -0.2406 -0.3726 -0.1236 -0.1981 0.1376 -0.4038 -0.1630 -0.3016 0.2109 0.3000 -0.1956 -0.1475 -0.2198 -0.3886 0.1645 -0.1952 -0.2368 -0.3154 -0.3089 -0.2115 -0.2385 -0.3544 0.3603 -0.5468 0.1820 0.1972 0.1718 -0.2164 0.2372 -0.2882 0.2135 -0.1659 -0.3818 -0.2999 -0.1580 -0.1973 -0.3175 -0.1451 0.2368 -0.4206 0.1607 0.1914 -0.1351 0.2318 -0.2606 -0.1840 -0.1657 -0.1969 -0.2162 -0.2251 -0.2404 0.2251 0.4345 -0.2135 0.2308 -0.2531 -0.2539 0.1201 -0.1586 -0.2728 0.2126 0.2158 0.1842 0.1983 -0.1465 0.2037 -0.2305 0.2355 -0.2687 0.1590 -0.2800 -0.1887 0.2597 0.1611 -0.3334 0.1295 -0.3496 -0.2700 0.2293 -0.4045 0.1823 -0.2106 0.2032 0.1823 0.2227 -0.1102 -0.5305 0.2311 -0.1975 -0.1800 -0.1919 0.1862 -0.2042 -0.1967 -0.1573 -0.2990 0.3356 0.2607 0.2441 -0.3038 0.2126 -0.2878 0.1366 0.1461 -0.3532 0.1806 -0.3908 0.2598 0.1391 0.1619 -0.2890 -0.2153 -0.1074 -0.1757 -0.2023 0.2361 -0.3172 -0.2610 0.1220 -0.2638 -0.3834 0.2970 0.2356 0.2666 0.2349 0.2040 -0.2137 -0.2172 0.2852" HIT_INDICES="15 169 204 252 323 391 411 445 460 508 544 599 620 724 821 861 927 935 954 957" ES_PROFILE="0.0689 -0.0427 -0.0342 -0.0418 -0.0768 -0.1111 -0.0967 -0.0976 -0.0793 -0.0963 -0.1017 -0.1281 -0.1182 -0.1868 -0.2385 -0.2257 -0.2187 -0.1460 -0.0670 0.0310" RANK_AT_ES="926.0000" RANK_SCORE_AT_ES="-0.6260"/>
  <DTG RANKED_LIST="state53017.rnk" TEMPLATE="na_as_pre_ranked" GENESET="gene_sets.gmt#HALLMARK_ESTROGEN_RESPONSE_EARLY" ES="-0.2626" NES="-1.0177" NP="0.4437" FDR="0.5528" FWER="0.9980" RND_ES="0.2359 -0.1859 -0.2135 -0.2248 0.2650 -0.4896 -0.2000 -0.2385 0.1443 -0.3252 0.3517 -0.1999 0.1488 -0.2335 -0.2021 0.0965 -0.4885 0.1352 -0.3120 0.1726 -0.1339 -0.2004 -0.2675 0.2871 -0.3916 -0.3620 -0.3398 0.1168 -0.3391 -0.3435 -0.1982 0.2193 0.2121 0.1827 -0.2315 -0.3176 -0.3329 -0.2914 -0.2295 -0.2671 0.2385 -0.3462 -0.2932 0.2723 -0.2070 0.2819 -0.1551 0.1138 -0.2258 0.1617 -0.2818 -0.2060 -0.2078 -0.3755 -0.2597 -0.3270 -0.3601 0.2634 -0.2659 0.2192 -0.2022 -0.1756 0.2566 0.3465 0.1414 0.1785 -0.3689 -0.3665 -0.2040 0.1921 0.2032 -0.3967 -0.2272 0.2771 -0.2843 0.1455 -0.2692 -0.3908 0.2540 -0.1617 -0.2721 -0.1667 0.2700 -0.4062 -0.3245 -0.2242 -0.3333 0.2419 0.2354 -0.1872 -0.1635 -0.2568 0.2633 0.2279 -0.2169 -0.1896 -0.3204 0.1226 -0.2297 -0.4091 -0.2933 -0.3175 0.2402 -0.3892 0.2483 0.2808 -0.2731 -0.3166 -0.1870 -0.1874 -0.1928 0.3336 0.1743 -0.1782 -0.2939 -0.2873 -0.4132 0.2261 0.2207 -0.3157 -0.5159 0.1886 0.2567 -0.3364 -0.2382 0.1835 0.1146 0.2227 -0.3042 -0.3001 -0.3490 0.2349 -0.3832 0.2515 -0.1312 -0.3338 0.1512 -0.3529 -0.2711 -0.2229 0.1995 -0.2693 0.2969 -0.1517 0.2598 -0.1935 -0.1765 -0.3632 0.2904 -0.2211 0.1384 0.1833 0.1732 0.1271 0.2572 0.3178 0.1999 -0.3165 0.1956 -0.3090 -0.3644 0.2175 -0.2335 0.4136 -0.2887 0.2565 0.2292 0.2169 -0.1936 0.2159 0.1032 0.2390 -0.1388 -0.1303 0.2058 -0.4288 0.2123 0.3249 0.1010 -0.2890 -0.2065 -0.2540 -0.2188 -0.3035 -0.2302 0.2100 -0.2305 0.2933 -0.1530 -0.2954 -0.1353 0.1887 -0.2184 0.1286 0.1768 -0.2635 0.2338 -0.2736 0.2802 -0.3633 0.1126 0.1692 0.1682 -0.3007 -0.1766 -0.1647 0.1000 -0.2536 -0.3035 0.2874 0.2978 0.1508 -0.1110 -0.1545 0.1699 0.3063 0.3554 0.1500 -0.2495 0.2721 0.1632 0.3436 -0.1353 -0.1480 0.4185 -0.2541 0.2085 0.2416 0.2307 -0.2358 0.2233 -0.2538 -0.2853 0.2353 -0.2187 -0.2353 -0.2886 -0.2372 0.3676 0.3288 0.2129 0.1430 -0.2863 0.4076 -0.2585 -0.2579 -0.2176 -0.2084 -0.2109 -0.5472 -0.2850 -0.1589 -0.2146 0.1854 -0.1561 -0.3056 0.2887 -0.2459 0.2483 0.2460 0.2147 0.0930 -0.3819 -0.3022 -0.2918 0.1844 0.1861 -0.2988 -0.2592 0.2424 -0.3496 -0.2433 0.2301 0.1100 0.2377 -0.1701 -0.2943 0.2903 -0.2038 -0.2312 -0.3808 0.2130 -0.2940 -0.3928 -0.2137 -0.2818 0.2992 -0.1288 0.2655 -0.2373 -0.2754 0.2925 -0.2698 -0.1825 0.2762 -0.3054 -0.1187 -0.1156 0.3025 0.1322 -0.2894 -0.1274 0.3777 0.2840 -0.2858 0.4839 -0.2319 0.3293 0.1922 -0.3071 0.3226 0.2894 0.2468 -0.2626 -0.1606 0.1565 0.3010 0.1814 -0.0885 0.2387 -0.1950 -0.3474 0.1262 0.2155 -0.3503 0.2180 0.2528 0.1961 -0.3198 0.3185 0.3493 -0.2162 0.1152 0.3349 0.2923 0.3063 -0.2599 -0.3118 -0.1844 -0.1840 -0.2742 0.2064 -0.3012 -0.2184 -0.3671 0.2632 -0.2562 -0.2290 -0.2854 -0.2631 -0.2292 0.3296 -0.1864 0.2527 -0.2404 -0.2503 0.2136 -0.1595 -0.2364 0.3726 0.1837 -0.3095 0.2314 0.3378 -0.2009 -0.1425 -0.3795 -0.4479 0.1480 -0.2093 -0.3052 0.2519 0.2770 -0.2388 0.1066 -0.2239 0.1537 -0.3049 -0.2576 0.2093 0.3001 -0.1128 -0.3029 -0.2734 0.3916 -0.2031 0.2512 0.2721 -0.2207 0.1926 -0.3068 -0.1520 0.2892 0.2787 0.2169 -0.1673 -0.2645 0.1841 -0.1334 -0.1601 -0.2569 0.1305 0.3664 -0.1840 -0.2776 -0.1438 -0.2413 0.2033 0.1469 -0.4451 -0.2979 -0.2465 0.2168 -0.2492 0.1761 -0.2304 -0.1885 -0.1368 0.2210 0.1516 -0.2651 -0.2793 -0.1770 -0.2583 0.2761 0.2015 -0.1622 -0.2905 0.1660 -0.1884 0.1465 -0.2825 0.2592 -0.4096 0.2664 0.2924 -0.2330 -0.2333 0.2836 -0.1073 0.1436 0.1993 -0.4447 -0.3757 -0.2711 -0.1703 -0.3658 0.2418 -0.2825 -0.2947 -0.1776 -0.2729 0.3387 -0.2941 -0.2487 -0.2300 -0.3217 0.2035 -0.1399 -0.2574 0.1558 0.2708 -0.2025 0.2578 -0.1489 -0.1331 0.1913 -0.5342 0.2426 0.2673 -0.2312 0.1678 -0.3000 -0.2421 0.2793 -0.2719 -0.3074 0.1046 -0.3442 -0.1624 -0.2625 0.2256 0.1687 -0.1984 0.3907 -0.3166 0.2284 0.1588 0.4093 -0.3497 -0.3388 -0.2198 0.1156 -0.3447 0.1764 -0.2453 -0.2998 -0.2034 -0.3478 -0.1782 -0.1933 -0.3103 -0.1600 -0.3110 -0.3355 -0.3617 -0.3931 -0.2810 -0.2760 -0.2004 0.2550 0.1571 -0.1703 -0.1622 -0.2763 -0.1500 0.1953 0.3652 0.2438 0.3434 -0.1771 -0.1554 -0.2344 0.1927 -0.3791 -0.3466 0.2380 0.1647 -0.2151 0.1951 -0.3771 -0.1467 0.1651 0.1811 -0.2058 0.2086 -0.1579 0.2188 -0.3537 -0.1895 0.1604 0.2325 -0.2930 0.1391 -0.1618 -0.1942 0.1527 0.1474 0.1373 0.2084 -0.3319 -0.3273 0.2595 0.2323 -0.4276 0.1008 -0.3747 0.1514 0.1280 -0.2658 0.1571 0.2224 -0.1569 0.2774 0.3157 0.2200 0.3302 -0.3436 -0.2932 -0.1238 -0.2991 -0.2866 0.2118 -0.2405 -0.3787 -0.2782 -0.3455 -0.3879 -0.2735 -0.2911 -0.1511 0.2415 0.3013 0.1637 0.2080 0.1650 -0.1886 0.2721 0.3003 0.1073 0.3163 0.1790 0.2255 -0.2783 -0.2425 0.3042 0.3612 -0.1992 -0.3066 -0.2000 -0.2997 0.1961 0.1999 -0.1933 -0.4156 -0.1434 -0.2573 0.2095 0.3445 0.2077 0.1360 0.2590 -0.1140 -0.3021 -0.1571 -0.2722 0.2228 -0.3991 -0.1918 -0.1510 -0.2972 -0.2235 -0.3409 -0.3005 -0.2940 -0.3631 0.2256 0.1366 0.2643 -0.3385 -0.3896 0.1880 0.1771 -0.1672 -0.2161 0.1383 0.1456 0.4177 -0.2316 -0.2920 0.2511 0.1950 0.1984 0.3370 0.1679 -0.2594 -0.1747 0.1424 0.2310 -0.2695 -0.2188 -0.2293 -0.2942 0.2569 0.3606 -0.2225 -0.2233 -0.2344 -0.2362 0.1753 -0.3838 -0.2180 -0.2269 -0.2414 0.2811 0.2653 -0.1600 0.3267 -0.1878 -0.4185 0.3221 0.2309 -0.3000 -0.1769 -0.2873 0.1487 -0.4976 -0.2535 -0.1464 0.1939 0.2577 0.1939 0.1728 -0.2684 0.1821 -0.2174 -0.1854 -0.2965 0.1852 0.2893 0.3696 0.2616 0.1265 0.1808 -0.3533 -0.2368 -0.3153 -0.1537 -0.2510 0.2601 -0.1401 0.2383 -0.2613 -0.2204 -0.2215 -0.2329 -0.1367 0.1839 -0.1697 0.1987 0.2397 -0.3001 0.2528 0.1379 0.2821 0.1173 0.1399 -0.3515 -0.2625 -0.3164 -0.1887 -0.4119 -0.3459 -0.2721 -0.2075 0.1887 -0.1866 -0.2109 -0.2163 -0.2277 -0.1700 -0.2245 0.2812 -0.1916 0.1739 0.2203 -0.2510 0.1993 -0.2244 -0.2442 -0.2737 0.2609 -0.2435 -0.2428 -0.2351 0.1624 0.1874 -0.2888 -0.2020 0.1371 0.2512 0.1878 -0.1840 -0.1961 -0.1802 0.2975 -0.3191 0.1624 0.2756 -0.1808 -0.3164 0.1734 -0.2635 0.1587 0.3279 -0.3050 -0.2171 -0.1800 -0.2229 0.2673 0.4025 -0.5232 0.1947 -0.3588 -0.2173 -0.2609 -0.2341 -0.2266 -0.1377 0.2425 0.1938 0.2607 0.3338 -0.3183 0.1390 0.3649 0.1210 0.3786 -0.1514 0.1504 0.1555 0.2464 0.2618 0.1294 0.2672 0.2799 -0.1847 0.2099 0.2498 0.1422 0.1051 -0.2959 0.3359 0.2168 -0.1948 -0.2767 0.1564 0.2126 -0.3483 -0.1530 -0.3566 -0.3925 0.1740 -0.3510 0.2444 0.1446 -0.1350 -0.2674 0.1950 0.3163 -0.3040 -0.1834 0.1752 -0.2109 -0.2398 -0.2135 0.2415 -0.1725 -0.1951 -0.3971 -0.4400 0.2936 0.2719 -0.2861 -0.3184 -0.4682 -0.2887 -0.2857 0.1544 0.1417 0.2613 0.2074 -0.1803 -0.2195 -0.2488 0.1254 -0.1669 -0.1891 0.1831 0.2589 0.3245 -0.2237 0.2117 0.1247 0.1359 -0.1970 -0.1893 -0.1405 0.0949 0.2201 0.1686 -0.1445 0.2770 -0.2978 -0.4407 0.2652 0.2899 -0.2443 0.1941 -0.4099 -0.1264 0.1896 0.2020 0.2101 -0.3102 0.1681 -0.3105 -0.3437 -0.2061 -0.2810 -0.3583 0.2449 0.2375 -0.3312 -0.3418 -0.4733 -0.2339 -0.2244 0.1672 0.4357 -0.2654 -0.1204 -0.1845 0.2635 -0.2110 -0.2518 0.2554 0.2287 0.1481 -0.2235 -0.2588 0.0975 0.1539 -0.2097 -0.3071 0.1640 0.2667 0.2916 -0.2531 -0.2739 -0.1636 -0.2160 0.1361 0.1884 -0.1707 -0.1621 -0.3090 -0.2475 -0.5375 0.2163 0.3176 -0.1767 0.2388 0.3105 -0.3261 -0.1559 0.2392 0.2833 -0.3126 0.2735 -0.3538 0.2415 -0.1284 -0.2544 -0.2220 -0.3258 0.1555 -0.2774 -0.2435 -0.3370 -0.3387 0.1862 -0.2412 -0.3329 -0.2508 0.1890 0.1822 0.3341 0.2027 0.1990 0.2237 -0.2828 -0.1955 0.2146 0.2378 -0.1300 -0.1477 0.2480 0.1952 -0.3129 -0.2067 0.1314 -0.2752 -0.1898 0.1273 -0.2466 -0.1737 -0.2554 -0.2396 -0.2128 -0.1753 -0.1352 0.2958 0.1834 0.1783 -0.3049 -0.2611 -0.3006 -0.1648 0.1582 -0.1527 0.3269 -0.2484 -0.2377 -0.1928 0.1924 0.1412 0.1404 0.1966 -0.2818 0.2678 -0.4570 -0.4171 -0.2514 -0.1490 -0.3984 0.2451 -0.3431 -0.1840 -0.2356" HIT_INDICES="24 121 169 248 269 318 332 368 452 469 617 735 736 823 844 874 916 928 957" ES_PROFILE="0.0562 0.0108 0.0118 -0.0248 -0.0029 -0.0124 0.0137 0.0157 -0.0347 -0.0167 -0.1359 -0.2154 -0.1738 -0.2117 -0.1775 -0.1465 -0.1153 -0.0469 0.0310" RANK_AT_ES="822.0000" RANK_SCORE_AT_ES="-0.4036"/>
  <DTG RANKED_LIST="state53017.rnk" TEMPLATE="na_as_pre_ranked" GENESET="gene_sets.gmt#HALLMARK_ANDROGEN_RESPONSE" ES="-0.2667" NES="-0.9981" NP="0.4761" FDR="0.5359" FWER="1.0000" RND_ES="0.3443 -0.2963 0.2855 -0.2325 -0.2371 -0.3080 -0.2650 0.2509 0.2313 -0.1700 0.1730 0.1598 0.1256 0.3751 -0.3821 -0.2167 0.1174 0.2594 -0.1589 0.4117 0.1913 0.2879 0.1744 -0.1867 -0.3893 -0.1662 -0.1359 -0.3426 -0.2639 0.1098 -0.2296 0.2018 -0.1653 -0.3759 0.3339 0.1740 0.2929 0.1512 -0.3897 0.2478 -0.3017 0.1659 0.3029 -0.3286 0.2916 0.1964 0.2747 0.2093 0.1858 -0.4171 -0.2264 -0.3860 -0.4586 -0.2784 -0.2953 -0.2914 -0.1743 -0.3449 0.3501 -0.2644 0.2204 -0.2365 0.3283 0.4353 0.2249 0.1561 0.1548 -0.2403 0.1258 -0.2113 0.2256 0.2458 -0.2018 -0.3915 -0.1858 -0.2645 -0.2511 0.3195 -0.3298 -0.3323 0.2782 -0.1553 -0.2226 -0.2294 -0.2943 -0.1434 0.1659 -0.2154 -0.2845 0.1702 -0.2113 0.2419 -0.2512 0.1869 -0.3169 -0.3772 -0.2492 -0.3139 0.2539 -0.1640 -0.3041 0.2245 -0.2818 0.2815 -0.4102 -0.5396 -0.3743 -0.2168 0.1961 -0.2511 -0.1845 0.0955 -0.1513 -0.2705 0.1783 0.2525 0.2829 -0.3724 -0.1886 -0.2862 0.1459 -0.2184 0.2614 -0.2647 -0.1698 0.1786 -0.2587 -0.2493 -0.2121 0.2251 0.3136 0.2572 -0.1791 0.1853 0.2871 0.3197 0.3318 0.2021 0.2560 0.1716 -0.3336 -0.3736 -0.1521 0.1261 0.2444 0.2589 0.1700 -0.2419 0.3471 0.1639 0.2650 0.1825 0.2000 0.4137 0.1714 -0.2028 0.1483 0.1565 0.2722 -0.0954 0.2812 0.1317 -0.3556 0.3470 -0.1970 -0.1446 -0.3364 0.1885 -0.2724 -0.2050 0.2853 0.1708 0.4117 -0.3548 -0.3406 -0.2852 0.2887 -0.1660 -0.4403 -0.2288 0.2163 0.3571 0.3273 -0.2339 0.1774 -0.3303 0.1967 0.3944 -0.2579 -0.1907 0.1965 0.1883 0.2162 -0.4235 -0.2387 -0.1582 -0.1867 -0.2524 0.1906 0.2222 -0.3226 -0.1821 -0.1438 -0.2818 -0.2086 -0.1667 0.3310 -0.2913 -0.2853 -0.3334 0.2095 0.3437 0.3648 0.2828 -0.2935 -0.2695 0.3180 -0.2680 -0.2995 -0.2463 -0.2175 -0.3671 0.1927 0.2581 -0.2612 -0.2445 -0.2114 -0.3849 -0.3668 0.2064 0.1973 -0.3804 -0.1845 -0.2208 -0.2828 -0.2585 -0.2836 -0.4862 -0.3516 -0.2000 -0.1545 -0.1793 -0.1648 0.4178 -0.3595 -0.3735 -0.4447 -0.1589 -0.2941 -0.3326 0.2228 -0.1673 0.3284 -0.4740 -0.2418 0.1586 -0.1850 -0.1865 -0.2533 0.1628 0.1277 0.2411 0.3465 -0.2795 0.3341 -0.2236 0.2050 0.2143 -0.3523 0.2196 0.1603 -0.1920 0.3586 -0.1988 -0.3466 0.3805 0.3651 -0.3121 0.1339 0.2332 -0.1735 0.2053 -0.2381 0.2643 -0.3114 -0.3083 0.2816 -0.1561 0.1746 -0.3465 -0.1913 -0.1633 -0.1566 -0.2104 -0.2059 -0.2082 -0.2239 -0.2660 -0.2501 0.2191 0.2818 -0.3823 -0.1198 -0.2333 -0.2179 -0.2698 -0.2953 -0.2665 -0.1720 0.2438 -0.2379 0.3980 0.2131 -0.2226 0.1601 0.1407 0.2946 -0.4284 -0.3052 -0.2665 0.1347 -0.2279 0.2337 -0.1761 -0.2554 -0.2172 0.2413 -0.3203 -0.1443 -0.3042 0.2019 -0.2317 0.5252 -0.1810 0.3548 0.1759 0.1617 -0.2055 -0.4486 0.2152 -0.1732 0.3342 0.3352 0.2348 0.2175 0.2081 -0.1933 0.1542 -0.3228 -0.2132 -0.2707 0.2334 -0.3037 -0.2182 -0.2798 -0.2772 0.1810 0.2141 0.1389 -0.3317 0.1570 0.1957 0.2335 0.2379 -0.2975 -0.3309 -0.2105 0.3294 0.3255 0.2739 -0.1756 0.1647 0.1948 0.2052 0.1544 -0.2968 -0.4294 -0.2352 -0.2568 0.2186 0.1303 0.1657 -0.3946 0.2414 -0.2465 0.3961 -0.1376 0.1471 0.2050 0.3172 0.1861 -0.2711 -0.3142 0.2456 0.2604 -0.2370 -0.3931 0.2270 0.2234 -0.1913 -0.1333 0.2599 0.2527 -0.2227 -0.2495 0.2744 -0.3368 -0.3545 0.2365 0.4288 -0.1893 -0.1501 0.2473 -0.2896 0.2450 -0.4004 0.2472 -0.2867 0.2320 -0.3064 0.1388 -0.3384 0.2518 -0.2887 0.2766 -0.4336 -0.3394 0.2736 -0.3818 -0.2852 -0.2857 -0.3045 -0.3143 0.3317 -0.4686 -0.2263 0.2218 -0.2063 0.2909 0.1371 -0.1128 0.4076 0.1848 -0.2709 -0.2731 -0.3515 -0.2717 -0.3325 0.1813 -0.1804 -0.1786 0.2219 -0.2016 -0.2469 -0.3537 0.2256 0.4018 0.2386 -0.2727 0.2003 -0.3685 -0.2362 0.2912 0.2318 -0.3609 0.4220 0.2992 -0.2780 -0.3024 0.3541 0.2788 -0.3402 -0.1813 -0.2911 -0.3811 -0.2320 0.2116 -0.1806 -0.4672 -0.2881 -0.2817 -0.2129 0.1818 0.2839 -0.1911 -0.1421 -0.2317 -0.4614 0.4047 0.1785 -0.2276 0.1818 0.3549 -0.3080 -0.2189 -0.2477 0.1805 0.1959 -0.1550 -0.3327 -0.3291 -0.1565 -0.3181 0.2387 -0.3172 -0.3671 -0.2936 -0.2217 0.3101 -0.2934 -0.1644 0.4363 0.2308 -0.2564 -0.1658 0.3334 0.2205 -0.2190 0.1667 -0.3419 0.2399 -0.1285 -0.1365 0.1489 -0.2394 0.2615 -0.3541 -0.3797 -0.2474 -0.2789 -0.2963 -0.3102 0.2301 -0.2893 -0.3099 0.2108 0.2559 -0.3391 -0.1556 -0.2550 -0.1137 -0.1956 0.2251 -0.1187 0.1481 0.2424 -0.2709 -0.2473 0.1882 -0.3821 0.2080 -0.1837 0.2497 0.4463 -0.3501 0.2807 0.3004 -0.3512 0.1676 0.3356 -0.1450 -0.1418 -0.3991 -0.3778 -0.5207 0.2482 0.1550 0.2668 0.1926 0.3099 -0.2582 0.2871 -0.3075 -0.2349 -0.1979 -0.3443 0.1469 0.1780 -0.3178 -0.3911 -0.2019 0.1884 -0.1547 0.3685 -0.2245 0.1909 -0.3496 -0.3811 -0.1674 -0.2783 0.3598 -0.3084 -0.3374 0.1827 0.2539 -0.2883 -0.4048 0.3588 0.2011 0.2695 -0.1656 -0.3749 -0.1920 -0.2680 0.2222 0.1381 0.4820 -0.1501 -0.2771 -0.2754 0.1577 0.3931 -0.1464 0.2207 -0.2755 -0.1629 -0.2416 0.2842 0.1770 -0.4311 0.3737 0.3119 -0.1264 0.1649 0.2306 -0.2112 0.2566 0.2676 0.3565 0.2649 -0.2708 -0.2379 0.2267 -0.2740 -0.2266 -0.3406 0.2555 0.2125 0.2239 0.1685 0.2266 0.2831 -0.2119 0.2033 -0.2730 0.2617 0.1661 -0.2214 0.1720 -0.4657 -0.3941 0.2102 -0.3834 -0.2430 -0.3512 0.2311 0.1920 0.2741 -0.1682 0.1875 -0.1121 -0.2354 -0.1740 -0.2133 -0.3476 -0.2131 -0.4688 -0.3208 0.2309 -0.3973 -0.2046 -0.2464 0.2353 -0.2172 -0.2179 -0.2995 -0.2528 -0.1546 -0.2832 -0.2098 0.1269 0.2114 0.2951 -0.3611 0.3843 -0.3577 0.2297 -0.4004 0.1802 -0.1905 -0.3059 0.1602 -0.2159 -0.4117 -0.2339 0.3384 -0.2807 -0.1211 -0.3160 -0.1499 -0.3017 0.2909 -0.2272 0.2969 0.3190 -0.1773 -0.2927 0.3153 0.2349 -0.3453 0.3540 0.4042 -0.3174 -0.2298 0.2279 -0.2106 -0.1582 -0.2341 0.2447 0.2717 0.2722 0.2173 0.2408 -0.2777 -0.2288 0.1230 0.2237 -0.2840 -0.2173 0.1038 -0.4171 -0.1947 0.3580 -0.1361 0.1092 0.2136 0.3232 0.2456 0.3571 -0.2248 0.1986 0.1472 -0.2777 0.4216 -0.2354 -0.2738 -0.4619 0.2148 0.1605 -0.3029 -0.2299 -0.2127 -0.2978 0.1234 0.1829 -0.2836 0.1927 0.1883 -0.2980 -0.2654 0.2172 -0.1787 0.1635 -0.1875 -0.2188 0.3386 -0.3179 -0.2288 -0.3306 0.2594 -0.3445 0.4130 -0.3863 0.3853 0.1999 -0.3136 0.3256 -0.2389 0.1785 0.2611 -0.1102 0.2248 0.1979 -0.3463 -0.3911 0.1891 0.2485 -0.2835 -0.1850 0.2784 -0.3011 -0.2077 -0.1397 0.2401 0.2373 0.3022 -0.3610 -0.2770 -0.5141 0.3762 0.1202 -0.2988 -0.4204 -0.2113 0.2710 0.1497 -0.2564 0.2604 0.4605 -0.3738 0.4052 0.1664 -0.2879 -0.2893 -0.3899 -0.2106 -0.3980 0.1589 -0.1951 -0.2783 -0.2410 0.4210 0.2481 0.2196 -0.2479 -0.2976 -0.2249 -0.2674 0.1562 -0.2321 0.2181 -0.3635 -0.1815 0.2132 0.1482 -0.1542 0.1476 -0.3126 0.1964 -0.2208 0.1353 -0.3087 -0.5592 -0.2902 -0.2024 -0.2098 -0.2792 -0.3099 0.1436 -0.2945 -0.2937 0.2775 0.1681 -0.3031 0.1752 -0.4061 0.3893 0.1940 -0.2064 -0.2227 -0.2617 -0.1767 0.2538 -0.3685 -0.3797 -0.2328 0.4588 0.2030 -0.1545 0.1823 0.1527 -0.2490 0.2602 0.1343 -0.1666 -0.2312 0.2739 0.3644 0.1996 0.1877 0.2717 0.2569 -0.2480 0.3939 -0.3885 -0.2439 -0.1792 -0.1802 0.2038 -0.1946 -0.1971 0.2016 -0.3098 0.1570 -0.2893 -0.4130 -0.2488 -0.2873 -0.2846 -0.3464 -0.1500 0.2011 -0.1754 0.2429 0.1941 0.1845 -0.2238 0.3059 0.2032 -0.3397 0.2007 -0.2386 0.1471 0.2040 -0.2595 -0.2476 -0.3942 0.1785 0.2165 -0.2522 -0.3540 -0.1943 -0.3070 0.2719 0.2070 0.1030 0.3287 -0.2007 -0.1994 -0.2098 -0.2301 -0.1815 0.2959 0.2656 -0.3494 -0.2554 -0.2251 0.2033 -0.2947 -0.1276 -0.2471 -0.1992 0.2168 0.2645 0.2828 -0.3281 -0.1551 -0.2772 -0.2840 0.2340 0.2699 -0.1903 -0.2273 -0.1790 -0.3048 -0.2405 0.1430 -0.3014 0.1117 0.2407 -0.2788 0.2354 0.1751 -0.3955 0.1563 0.4216 -0.2475 0.1709 -0.2164 0.1322 0.1913 -0.3612 -0.3288 -0.1586 0.2021 -0.3460 0.2573 -0.5178 -0.2408 -0.1877 -0.2851 -0.1566 0.3693 0.2876 -0.2590 -0.3459 -0.2110 0.1514 0.2661 0.3109 -0.2536 -0.3170 -0.2402 -0.2337 -0.3522 -0.2980 -0.1615 -0.2334 -0.1526 -0.1457" HIT_INDICES="17 121 310 317 334 368 402 463 564 566 573 599 690 877 909 915 966" ES_PROFILE="0.0825 0.0390 -0.1074 -0.0668 -0.0372 -0.0267 -0.0179 -0.0390 -0.1043 -0.0678 -0.0366 -0.0258 -0.0752 -0.1940 -0.1421 -0.0615 0.0216" RANK_AT_ES="876.0000" RANK_SCORE_AT_ES="-0.4897"/>
  <DTG RANKED_LIST="state53017.rnk" TEMPLATE="na_as_pre_ranked" GENESET="gene_sets.gmt#HALLMARK_MTORC1_SIGNALING" ES="-0.1838" NES="-0.8270" NP="0.6392" FDR="0.7259" FWER="1.0000" RND_ES="0.2375 -0.3533 0.2431 -0.3854 0.1659 -0.2522 -0.2250 0.1694 0.0996 -0.2295 0.1165 -0.1293 -0.0850 0.2219 -0.2706 0.1513 -0.2320 -0.1880 -0.3633 0.1192 0.1378 -0.1887 -0.3548 -0.3043 -0.2620 0.1928 0.2084 -0.3981 -0.3446 0.1705 -0.1510 -0.2812 -0.2553 -0.2909 -0.1792 0.1938 -0.0843 -0.0956 -0.1111 -0.2479 0.2675 0.2090 0.1396 -0.1886 -0.2783 0.1788 -0.3110 0.1628 0.1819 0.1856 -0.2463 -0.3527 0.2114 0.1757 0.2208 -0.3874 0.1945 -0.2998 -0.2463 -0.2383 -0.1190 0.1839 -0.2427 0.3091 -0.3468 0.2985 -0.2066 0.1428 -0.1232 0.3262 -0.1419 -0.2025 -0.2211 -0.3382 -0.2835 -0.4426 -0.1098 0.1996 -0.2025 -0.3147 -0.1382 -0.2813 -0.2538 -0.2765 -0.3221 -0.2301 0.1573 0.1806 -0.3004 0.1862 0.2381 -0.3739 0.1208 -0.2307 0.2006 -0.2022 -0.1242 -0.1973 -0.2588 0.1732 -0.1975 -0.2968 0.1539 0.1883 0.2194 -0.2861 -0.1323 -0.1381 -0.2856 0.1170 -0.2080 0.1908 -0.1213 0.1847 0.2606 0.1414 -0.2045 -0.1580 0.1499 0.2150 -0.1875 0.2090 0.3107 0.1943 0.2242 0.2594 0.1760 0.3122 -0.2765 -0.1664 0.1836 -0.2089 -0.1915 0.1623 0.2809 0.2241 -0.1790 0.1893 -0.2937 0.3156 0.2399 -0.1921 -0.1313 -0.1172 -0.1552 -0.1984 0.2062 -0.1670 0.2700 -0.2161 -0.3255 -0.3067 -0.1766 -0.1767 -0.2522 -0.1385 0.1986 0.3043 -0.1744 -0.2639 0.1372 -0.3076 0.1333 -0.1285 -0.3178 0.2796 0.1159 0.2106 -0.3604 0.2808 -0.1845 0.2546 -0.2304 -0.1800 0.1242 -0.1322 0.2285 -0.1653 0.1348 0.1679 -0.3193 0.1621 -0.2637 -0.2094 0.2277 0.2740 0.1847 0.1247 -0.2581 0.2156 -0.1073 -0.3396 0.2586 0.3201 -0.3586 -0.3293 0.1915 0.2152 0.2449 -0.0837 -0.1942 -0.2443 0.1581 -0.2040 -0.3144 -0.1727 -0.1526 0.1422 0.1276 0.1677 -0.1986 0.2028 -0.2377 -0.3538 -0.1809 0.3259 -0.1183 -0.1824 -0.2390 0.1227 -0.1629 0.1413 0.2042 0.2335 0.1750 -0.1635 -0.2116 -0.1650 0.1595 0.2316 -0.2935 -0.1457 0.1659 -0.1623 -0.2270 0.1423 0.2041 -0.1037 0.1837 -0.2989 0.1487 -0.1792 -0.2176 -0.2486 -0.1863 -0.3699 -0.0988 -0.2972 -0.1620 0.1473 0.1475 0.2466 -0.2168 -0.1622 -0.3984 0.2192 0.1036 -0.1035 -0.2299 0.1812 -0.1681 -0.3465 0.2663 -0.1302 -0.1373 -0.1568 -0.1692 -0.2293 -0.2726 0.1952 0.1701 0.3224 0.1998 -0.1893 -0.2936 0.1359 -0.1096 -0.2238 0.1228 0.2487 -0.2222 0.2435 -0.1846 0.1829 0.1785 -0.1552 -0.1521 -0.2294 0.2351 0.4293 -0.1789 0.2189 0.1157 -0.1565 0.1902 -0.1800 -0.2871 -0.1367 0.1926 0.1523 -0.1619 -0.1558 -0.3101 0.2759 -0.2947 0.2642 -0.3215 -0.2274 0.2109 0.1804 0.1859 -0.1692 0.1714 -0.2047 -0.1798 -0.1863 -0.2294 -0.1501 0.2324 -0.2112 -0.2552 -0.3259 -0.1354 -0.3237 0.1633 0.1982 0.1895 -0.2464 0.2174 0.2369 -0.2712 -0.2356 0.1939 -0.1778 -0.2917 0.1579 0.1568 -0.1899 -0.3394 -0.1902 -0.2103 -0.2890 0.1614 -0.1517 0.2316 -0.1481 0.1085 0.1506 -0.2384 -0.1823 0.1595 0.2352 -0.1482 -0.3218 -0.2764 -0.1077 -0.3444 -0.1389 -0.2054 -0.1981 0.1750 0.2543 -0.2845 -0.1973 0.1404 -0.2796 -0.1786 0.3164 -0.3590 0.2959 -0.2669 0.1931 -0.3593 0.2347 0.2800 -0.2537 -0.2366 -0.1471 -0.3146 0.2080 0.1571 -0.1105 0.1081 -0.2426 -0.2060 0.1999 0.2095 -0.1674 -0.1049 0.3026 0.1882 -0.1943 -0.2775 -0.1745 0.3103 -0.1852 0.2010 -0.3255 -0.0916 0.1227 0.1149 -0.2163 -0.2919 -0.2361 -0.2752 -0.1885 -0.1305 0.2970 -0.0936 -0.0939 -0.2756 0.2367 -0.3039 0.3870 -0.1704 -0.2076 -0.2443 0.2816 0.1912 -0.2444 -0.1413 0.1169 -0.2131 -0.1395 -0.2283 -0.2249 -0.2746 -0.3128 0.2759 -0.2567 0.1657 -0.2649 0.1960 0.1873 -0.2736 -0.1496 -0.3156 0.1946 -0.1636 0.2086 -0.1490 0.1770 -0.2533 -0.1180 0.2193 -0.1711 0.1935 -0.1767 0.2591 -0.1102 0.1525 -0.1745 -0.1400 0.1441 -0.2807 -0.2292 -0.2518 0.1168 -0.2413 0.0988 0.1599 0.2697 -0.1522 0.2088 -0.3477 -0.2786 0.4136 -0.1202 -0.2587 -0.1745 0.1855 -0.1689 -0.1880 0.2805 0.1109 -0.2934 -0.1832 -0.1484 0.2505 0.1948 -0.1859 -0.2387 0.3068 -0.1910 0.1080 0.2182 0.1972 0.2698 0.2555 -0.1640 -0.1938 0.2706 0.1976 -0.1671 -0.2920 0.1624 -0.1643 -0.1523 -0.2250 0.1768 -0.1945 0.2911 0.2162 0.2971 -0.1864 0.3055 -0.1764 0.1140 -0.1278 -0.2229 0.1970 -0.4254 -0.1907 0.2396 0.2134 -0.3083 0.1683 -0.2485 0.1571 -0.1483 0.2048 -0.1895 -0.2799 0.1666 -0.2171 -0.2670 -0.2793 0.1616 -0.1800 0.2380 -0.1806 0.1802 0.1409 -0.1346 -0.1963 -0.2565 -0.1803 0.1437 -0.3075 0.1339 -0.3416 -0.1181 -0.3245 -0.1540 0.1395 -0.1952 0.1623 -0.1446 -0.1664 0.2208 -0.1911 0.1795 0.3179 -0.2159 0.1488 0.1664 0.2143 0.1761 -0.2067 -0.1719 -0.2848 -0.2261 0.2617 -0.1096 -0.3045 0.3295 0.1451 -0.2599 -0.3204 -0.1447 0.1056 -0.1660 0.1387 -0.2980 -0.1040 -0.2145 0.1743 0.3012 -0.1002 0.2333 0.1796 -0.2449 0.1680 0.2739 -0.3311 0.2785 0.1447 0.2132 0.1213 0.1328 -0.2697 -0.1562 0.1557 0.1163 0.2431 -0.2372 0.2276 -0.3203 0.2511 -0.2588 -0.2061 0.2236 -0.2778 0.1933 -0.2668 0.1798 0.2232 -0.1382 -0.1683 0.1839 -0.1971 -0.2682 -0.2837 -0.1653 -0.2378 0.3180 -0.2967 -0.3285 -0.1691 0.1679 -0.1489 -0.3138 0.2413 -0.1955 0.2217 0.1541 0.2424 0.2602 -0.3667 -0.1087 -0.3321 0.1284 -0.2488 -0.2022 -0.3731 -0.2910 0.2687 -0.1642 0.1848 0.1731 0.3274 0.1416 -0.1272 -0.1689 0.2697 0.2456 -0.3853 0.1822 -0.3542 0.1423 0.3094 0.1727 -0.1080 0.2237 -0.2927 0.2425 0.1480 0.1575 -0.1643 0.2009 -0.2113 -0.1994 0.1659 -0.1633 -0.1587 -0.2333 -0.1699 -0.1864 -0.2549 -0.2035 -0.1739 0.2281 0.1176 -0.2862 -0.1392 -0.2757 -0.2711 -0.4287 -0.2572 -0.1873 -0.1307 -0.2463 -0.2455 -0.3054 -0.2562 0.1257 0.1588 -0.3588 -0.1549 0.1148 0.2083 0.1826 0.1699 0.1313 0.2371 0.1364 0.3139 0.1651 -0.1944 0.1702 -0.1968 -0.1821 -0.2386 -0.2174 -0.1746 -0.1339 -0.1707 -0.3417 0.1757 -0.2834 -0.1277 0.1907 -0.2544 0.2455 0.1427 -0.3786 0.2274 0.2434 0.1170 -0.2745 -0.1775 -0.2710 -0.2285 -0.2441 -0.2560 -0.2678 0.2421 -0.3429 0.2394 0.1266 -0.2072 0.2028 0.2879 -0.2189 -0.1546 -0.1296 0.1680 0.1760 0.2115 -0.2380 0.1522 -0.2194 -0.4414 0.1584 0.2365 0.2026 0.1740 -0.1430 -0.2027 -0.1734 -0.1445 -0.2664 0.1980 -0.1345 0.2011 -0.1488 -0.1367 -0.2354 -0.1766 0.1893 -0.2484 0.2808 0.1372 -0.2629 -0.1523 -0.3190 0.1677 -0.2584 0.2199 0.2220 -0.1519 0.3230 0.2223 0.0836 -0.1569 -0.2632 -0.1980 0.2637 -0.1703 -0.1496 -0.0937 -0.1709 -0.1187 0.2014 -0.3047 0.2369 -0.3978 -0.2276 0.1507 -0.2014 -0.1524 0.1596 -0.2337 -0.2135 -0.1426 -0.1861 0.2017 0.1681 -0.2192 -0.2023 0.1842 -0.1754 -0.1326 -0.2276 -0.1310 -0.1419 -0.1574 -0.2492 0.2213 -0.2044 -0.4050 -0.1500 -0.1927 0.2454 0.1901 0.1508 -0.2901 0.2424 0.1610 0.1814 -0.3545 0.1513 -0.1651 -0.2530 -0.1156 -0.1664 -0.3701 0.2430 -0.1261 -0.1501 0.1809 -0.1366 0.1990 0.1595 -0.1164 -0.1251 0.2080 -0.1731 -0.1875 0.2061 -0.3420 -0.2013 -0.1586 0.1623 -0.2116 0.1589 -0.2662 -0.2976 -0.2606 -0.1558 -0.2793 -0.1653 -0.3693 -0.2105 0.1997 0.1638 0.1815 0.2007 -0.1970 0.2640 -0.3258 0.2046 0.2088 -0.1577 0.2177 -0.2740 0.2126 0.1563 0.2366 -0.2467 0.1978 -0.1135 0.1827 0.1284 -0.2324 0.1999 0.4297 -0.2068 -0.1875 -0.2552 -0.3179 -0.2729 -0.3409 0.1550 -0.2204 0.0951 -0.2493 -0.2187 0.1655 -0.1299 -0.1815 -0.2894 0.1054 -0.2800 0.1855 0.2386 0.0931 -0.2295 0.2828 0.3034 -0.1780 0.0789 -0.1724 0.2228 0.2068 -0.3926 0.3130 -0.1762 -0.2737 -0.1890 -0.3188 0.1951 0.2112 -0.2935 -0.1731 0.1533 -0.2213 -0.1407 0.2436 -0.1350 0.2681 -0.3148 0.1804 -0.1377 -0.1745 -0.2887 -0.3236 0.1151 -0.1332 0.1451 -0.2064 0.3338 -0.1638 -0.2138 0.1919 -0.1219 -0.1727 -0.3544 -0.2561 -0.2680 -0.2376 -0.1237 -0.2087 -0.2474 -0.1972 -0.1640 -0.1621 -0.2128 0.1989 -0.3903 0.1695 -0.2420 0.2113 0.2950 -0.1402 -0.3100 0.1839 -0.1546 -0.2414 -0.2349 -0.2933 0.2694 0.1431 -0.3209 0.1246 -0.1978 -0.2033 -0.3158 0.1979 -0.2884 -0.3075 -0.2331 0.0929 -0.1549 0.1691 0.0929 0.2220 0.1250 -0.2054 0.2194 0.1126 -0.2831 -0.3033 -0.3165 -0.2261 0.2108 -0.2425 0.2279 -0.1766 0.1103 -0.2146 -0.2700 0.2141 -0.1836 0.1246 -0.2466 -0.3547 -0.1268 0.1255 0.1499" HIT_INDICES="19 78 89 92 96 188 189 194 204 257 280 287 288 291 317 334 366 383 411 465 491 517 561 562 759 795 838 879 969 983" ES_PROFILE="0.0323 0.0087 0.0345 0.0686 0.1011 0.0361 0.0659 0.0914 0.1110 0.0837 0.0867 0.1062 0.1320 0.1555 0.1543 0.1622 0.1536 0.1603 0.1547 0.1210 0.1161 0.1108 0.0861 0.1062 -0.0712 -0.0782 -0.0884 -0.0909 -0.1068 0.0042" RANK_AT_ES="968.0000" RANK_SCORE_AT_ES="-0.9644"/>
  <DTG RANKED_LIST="state53017.rnk" TEMPLATE="na_as_pre_ranked" GENESET="gene_sets.gmt#HALLMARK_APICAL_JUNCTION" ES="-0.2113" NES="-0.7682" NP="0.7432" FDR="0.7447" FWER="1.0000" RND_ES="0.1658 -0.2716 -0.2440 -0.2990 0.3028 -0.1934 0.3336 0.3034 -0.2140 -0.3540 -0.2615 0.2511 0.2169 -0.2162 0.1730 0.2665 0.1820 -0.3127 -0.2680 -0.1411 -0.1601 0.1872 -0.4513 -0.2474 -0.4903 -0.2361 -0.3233 0.1929 0.1859 0.2522 -0.2691 0.1636 0.2315 -0.1531 0.2748 -0.3378 -0.2759 0.2638 -0.1536 0.1379 -0.4495 -0.3519 0.3400 -0.1771 -0.2035 0.2650 0.1759 0.1990 0.2229 -0.5128 0.2705 -0.2844 -0.2788 0.1305 -0.3476 0.1765 0.2568 -0.2168 -0.3611 0.1961 -0.2710 -0.1900 -0.2337 -0.3465 -0.2563 0.2406 0.3147 -0.2899 0.2127 -0.1293 -0.2438 -0.2702 0.2053 -0.2101 -0.2587 0.2520 0.5124 -0.3409 -0.2957 -0.2139 -0.2370 -0.3285 -0.3326 -0.2370 -0.1946 -0.3648 -0.1780 0.3163 -0.2416 0.2140 0.1478 -0.1551 -0.4086 -0.2746 -0.1277 0.1788 -0.1752 -0.2066 -0.1569 0.4814 -0.3387 0.2230 0.1393 0.2701 -0.4456 0.1806 -0.3019 0.1765 0.3265 -0.4169 0.1968 0.3620 -0.2683 -0.4201 -0.1542 -0.4376 0.2556 0.3039 -0.1820 -0.3293 -0.2757 -0.3403 -0.4283 -0.1333 0.1868 0.1994 -0.1959 0.3020 0.1615 -0.3170 0.3751 0.2429 0.1896 -0.3840 -0.4756 -0.3480 0.2163 -0.3118 0.1566 0.1880 -0.2736 -0.2412 -0.2228 0.2121 0.3330 -0.4708 0.2969 -0.3750 0.2498 0.2774 -0.2675 -0.4908 -0.3107 -0.3005 0.2754 -0.4751 0.4219 0.2385 -0.2305 -0.2891 0.2526 0.3031 0.1510 0.3355 0.3880 -0.2591 -0.2990 -0.2984 -0.2865 0.1827 0.2942 0.1602 -0.2881 0.1645 0.3873 0.2270 -0.3086 -0.2386 -0.2263 -0.1925 0.2285 -0.5744 -0.2334 -0.3669 -0.2517 0.1669 -0.2538 0.3300 0.1379 0.2152 0.4357 0.2546 -0.3644 0.1740 -0.4167 -0.4811 0.2260 0.2362 -0.2382 0.2127 0.1196 -0.2593 -0.1668 -0.1976 -0.1477 -0.1952 -0.2537 -0.3489 -0.2502 -0.2405 0.2407 0.1273 0.2195 0.4095 -0.2337 -0.2106 -0.3570 -0.2264 -0.2224 -0.2572 -0.2946 -0.3240 0.2764 -0.3933 -0.2809 0.1681 -0.2177 -0.1475 -0.4406 -0.2721 0.2868 -0.1335 0.2502 -0.2142 -0.3988 0.2400 0.2369 -0.2677 -0.3212 0.1554 -0.2890 -0.1395 0.1543 0.2563 -0.5185 0.1392 -0.3317 -0.2638 0.1572 0.1943 -0.4307 -0.1470 0.4094 0.2512 -0.2677 -0.2529 0.1812 -0.2900 -0.2652 -0.2373 0.1862 -0.3174 -0.2466 0.2268 -0.3313 -0.3493 -0.3798 -0.2804 -0.2102 0.2010 0.2727 -0.2688 0.3798 -0.1790 0.2317 0.3130 -0.3167 0.2981 0.2498 0.1478 -0.3994 -0.2980 -0.2799 0.2960 -0.1858 -0.2258 -0.2422 0.2476 0.3081 0.2936 -0.2589 0.4784 -0.2199 0.1602 0.2757 0.2198 -0.2880 -0.3562 -0.1523 0.3030 -0.4272 -0.2346 -0.1821 -0.2574 0.1982 -0.2328 0.3403 0.2038 -0.1737 -0.2405 -0.4488 -0.2752 -0.2008 0.1910 0.2247 0.2034 -0.3295 -0.3178 0.1457 0.2094 0.3782 -0.3061 -0.1716 -0.3058 0.2800 -0.4009 -0.1615 -0.3404 0.2204 0.1675 -0.1607 0.3150 0.3330 -0.3490 0.1413 -0.4314 -0.2807 0.2385 0.2029 -0.2232 -0.3324 -0.3414 -0.1809 -0.3670 -0.3810 0.2899 0.2427 -0.4377 -0.3285 -0.3415 -0.2315 -0.1836 -0.3093 -0.1715 0.2434 -0.2917 0.2772 -0.2945 0.4348 0.3044 -0.2023 -0.2982 -0.3240 -0.3275 -0.3814 -0.2836 0.2355 0.1989 -0.1999 -0.3408 -0.1816 -0.1744 -0.3821 -0.1850 0.1673 -0.3645 0.2298 0.2624 -0.2417 0.2109 -0.2909 -0.2604 0.1435 -0.2088 -0.3397 -0.3816 0.2557 -0.3953 -0.2704 -0.1836 -0.3783 -0.2589 -0.4228 0.2153 0.2767 0.2412 -0.3985 0.4357 -0.2371 -0.3505 -0.4030 0.2802 0.1895 0.2633 -0.2160 0.2351 0.3046 -0.2155 -0.3181 0.2153 -0.2700 0.2500 0.2225 -0.2918 0.2031 -0.3691 -0.2054 0.3134 0.2766 -0.1694 0.1797 0.1714 0.1762 0.3864 -0.3457 -0.3189 -0.2708 0.2841 -0.3284 0.2662 -0.2329 -0.4296 -0.2801 -0.2578 -0.2754 -0.1599 0.2710 0.2899 -0.3204 0.1762 -0.1718 0.0951 -0.2136 0.1822 -0.1626 -0.3714 -0.3276 -0.2593 0.1402 -0.3076 -0.4283 -0.1660 -0.2478 0.2510 0.2054 0.2041 0.2796 -0.2461 0.4571 0.3019 -0.2634 0.3441 -0.2650 -0.3805 -0.2205 -0.3986 -0.2487 0.2701 -0.1472 0.1587 -0.3733 -0.2526 0.1061 0.3125 0.2848 -0.3057 0.3308 -0.2653 -0.1941 -0.3173 -0.1296 -0.2708 0.2799 -0.4118 0.2946 -0.3848 -0.3859 -0.2432 0.1255 0.2113 -0.1914 0.3016 0.2408 -0.5431 -0.2149 0.1862 -0.2508 0.2568 -0.1442 -0.2565 -0.3025 -0.3446 0.1656 -0.3097 -0.2868 0.3563 -0.2111 0.3367 0.2942 0.1638 0.2931 -0.3691 -0.2135 -0.1531 -0.1832 -0.3027 0.3577 -0.2031 0.1604 0.1458 -0.1310 -0.2687 0.3349 0.1870 0.1740 -0.2844 0.2370 0.1569 0.1658 -0.2777 -0.2222 0.2483 -0.1434 -0.2078 0.3239 0.3464 -0.1831 -0.1497 -0.2578 -0.2777 0.2523 -0.2658 0.1459 -0.1879 -0.2087 -0.2121 0.3016 0.2012 -0.2460 -0.4255 -0.3226 0.2056 0.2296 -0.2165 -0.1420 -0.3158 0.2545 -0.2466 -0.1591 0.4550 0.1714 0.3222 0.3139 0.1972 0.2268 -0.2862 -0.2488 -0.2461 -0.1893 -0.2312 0.4103 0.2292 0.1784 0.1355 -0.3287 -0.2175 -0.2785 0.2888 0.4164 -0.1186 0.2546 0.1499 -0.1311 0.1832 -0.2998 -0.3421 -0.2986 0.1108 0.2698 0.1389 -0.2946 -0.2553 -0.2797 -0.2484 0.2458 -0.3707 -0.3720 -0.3752 0.2926 -0.1935 -0.1709 0.2034 -0.3259 -0.1680 -0.3859 -0.2286 -0.3571 0.1827 -0.3878 -0.3292 -0.1438 -0.1049 -0.4348 -0.2881 -0.2836 0.1747 0.1989 -0.2096 -0.4400 0.1944 -0.3176 -0.2361 0.3321 -0.4794 -0.4215 -0.1982 0.2501 0.3355 0.2822 -0.2827 -0.1833 -0.3709 -0.2325 -0.2640 0.2184 -0.4024 -0.2565 0.1630 0.2259 -0.3121 -0.4211 -0.1380 -0.4979 0.1636 0.2299 -0.3261 0.1645 0.2835 -0.1049 -0.1973 -0.2125 -0.1243 -0.2624 -0.2498 -0.3815 0.3049 0.1946 -0.2440 -0.2105 0.2028 -0.1379 -0.2496 0.2228 -0.1707 0.1647 0.2637 0.1983 0.1641 0.2947 0.2355 -0.1433 0.1436 0.1777 -0.2778 0.2099 0.3663 -0.2061 -0.1842 0.3163 -0.3102 -0.2193 -0.2896 0.3151 -0.3133 0.1714 -0.3078 -0.4345 -0.1538 -0.2555 -0.3411 0.2513 -0.2068 -0.3613 0.1916 -0.1622 -0.2590 -0.1381 -0.1464 -0.2376 -0.2028 0.2334 0.1801 -0.2343 0.3631 0.3333 -0.1897 0.1958 -0.1585 -0.1277 -0.1861 -0.3737 0.2876 -0.5266 0.1987 0.1571 -0.1673 -0.2315 -0.1754 0.1777 -0.2691 -0.1778 0.2279 -0.2360 -0.3332 -0.2402 0.2766 -0.1825 -0.4376 -0.1918 0.2665 -0.2751 0.2111 0.2359 0.2165 0.2734 0.1742 -0.3008 -0.2878 0.3382 -0.2219 0.1397 -0.3519 -0.3648 -0.3507 0.2523 0.1312 -0.2195 0.1473 -0.3215 -0.2646 -0.2996 -0.2280 -0.4238 0.2744 0.2291 -0.2970 0.1614 -0.1844 0.2177 -0.2265 0.1646 0.1069 -0.2184 0.1530 -0.3388 -0.2095 -0.3263 -0.2361 -0.2437 -0.2016 0.1311 0.2829 0.2913 -0.3507 0.3651 0.2896 -0.2710 0.2238 -0.1893 0.2508 -0.4445 -0.3249 -0.2074 -0.2577 0.3732 0.2223 -0.1707 -0.2986 -0.3509 -0.4531 0.3958 -0.1780 0.4251 -0.2138 -0.1707 0.2973 0.2587 -0.3132 -0.2987 0.2114 -0.2357 0.3744 -0.2265 -0.2089 -0.2177 0.3033 0.1470 0.2511 -0.2614 0.2106 -0.3017 -0.2614 0.2270 0.1586 -0.3287 0.3160 -0.2370 -0.3315 0.2249 0.3637 -0.4425 -0.2215 -0.3042 -0.2708 -0.3903 -0.1577 -0.3474 -0.2348 -0.2529 0.3052 0.1790 0.2203 -0.1876 0.1763 -0.3220 0.3193 0.1746 -0.2274 0.2001 -0.2473 -0.3769 0.1498 -0.4013 0.2385 -0.1848 -0.1696 0.1728 -0.1022 -0.3709 0.2792 0.2292 0.1831 0.1878 -0.4360 -0.2456 -0.4866 -0.3159 0.2441 -0.3653 0.4247 -0.2290 -0.1561 0.2841 0.3601 0.1801 -0.2904 0.1595 -0.1499 -0.2436 -0.1656 0.3084 0.2226 -0.1627 0.2611 -0.2313 -0.1819 -0.2523 -0.3491 -0.3959 -0.1751 0.3084 -0.3072 -0.1675 -0.1755 0.3286 -0.2815 -0.4216 0.3399 0.2586 0.2006 -0.2194 -0.3738 -0.1682 0.2854 -0.3062 -0.2345 -0.4458 -0.2229 -0.4006 -0.3963 -0.2532 -0.1641 -0.4331 -0.1519 0.3203 0.2878 -0.2508 -0.2306 0.1970 0.2692 -0.3883 -0.5157 -0.3356 -0.3120 -0.1980 -0.2606 -0.2825 0.2171 -0.2083 0.2771 0.2027 -0.2778 -0.1151 -0.2795 0.2451 -0.2357 -0.2592 -0.3134 -0.2765 0.2805 0.2336 0.2319 -0.3910 -0.1937 -0.2364 0.3430 -0.3670 -0.2326 0.2064 -0.4247 0.1954 -0.4232 -0.1972 -0.2303 0.1481 -0.1255 0.2043 -0.1810 -0.3231 -0.2615 -0.3122 0.1969 0.4076 0.2312 0.3473 -0.2249 -0.2388 -0.2065 -0.2621 0.3647 0.1728 -0.1796 -0.2521 -0.2590 -0.4493 0.2643 0.1403 -0.2131 -0.1962 0.2869 0.1283 0.2803 0.3605 -0.1834 0.2019 -0.2642 -0.2012 0.2146 0.2349 -0.2205 -0.2601 -0.2835 -0.3580 0.2260 -0.2138 -0.1985 -0.5242 0.2316 -0.1584 0.1711 0.3865 0.2017 0.1844 0.2525 -0.2027 -0.4308 -0.2480 -0.2662 -0.1781 0.2283" HIT_INDICES="136 208 218 256 374 449 572 604 611 637 657 659 663 794 868 953" ES_PROFILE="-0.0657 -0.0727 -0.0167 0.0069 -0.0597 -0.0858 -0.1658 -0.1527 -0.1131 -0.0917 -0.0627 -0.0150 0.0313 -0.0353 -0.0264 0.0350" RANK_AT_ES="571.0000" RANK_SCORE_AT_ES="0.2556"/>
  <DTG RANKED_LIST="state53017.rnk" TEMPLATE="na_as_pre_ranked" GENESET="gene_sets.gmt#HALLMARK_ESTROGEN_RESPONSE_LATE" ES="0.2178" NES="1.0678" NP="0.3518" FDR="0.3682" FWER="0.9480" RND_ES="-0.3027 0.1606 -0.3637 -0.1425 0.3608 -0.2909 -0.1311 -0.1944 -0.2034 -0.3540 0.2632 -0.2245 -0.1496 -0.1366 -0.1764 0.1958 -0.2205 -0.3300 0.1896 -0.1970 0.1572 -0.2164 0.2012 -0.2370 0.2476 -0.3840 -0.2959 -0.2566 -0.2618 0.1806 -0.1752 -0.2693 0.1059 -0.1272 0.1845 0.2393 0.1775 -0.1575 -0.1052 -0.2561 0.1560 -0.4731 0.1054 0.3448 -0.1659 -0.2225 -0.1713 0.2654 -0.1130 0.2699 -0.2680 -0.2194 -0.1998 -0.2103 0.2075 -0.1526 0.2371 0.2639 -0.2644 0.1687 -0.3228 0.2333 -0.2325 -0.3835 0.2708 -0.2957 -0.1550 -0.1953 0.2646 -0.2196 -0.3508 -0.1956 -0.2611 -0.2243 0.1437 -0.2186 -0.1435 0.1154 0.2988 0.1333 0.1366 0.2447 -0.1401 -0.4777 -0.3819 -0.2876 0.1860 -0.4304 -0.1467 0.2338 -0.2944 -0.1051 0.1782 -0.3051 0.2340 -0.3755 -0.3192 0.1979 -0.4964 -0.2154 -0.3680 -0.2890 0.2143 0.1692 0.1935 0.3444 -0.3217 -0.2159 -0.1339 0.2251 0.1421 0.2846 -0.4724 -0.2606 -0.1551 0.2940 0.2449 -0.2720 -0.2551 -0.2880 -0.3337 0.0936 -0.2851 0.1813 -0.3113 -0.2025 -0.1378 -0.2562 0.2256 -0.2223 -0.2038 -0.2485 0.2113 0.1360 0.1121 -0.1907 0.2141 -0.1357 0.1562 -0.2656 -0.1856 -0.1691 -0.1757 -0.1101 0.2360 0.2610 -0.2340 -0.2575 -0.2292 0.1664 -0.2072 0.2925 0.1690 0.1527 0.1452 0.2885 -0.3360 -0.2690 0.1878 -0.1816 -0.2992 -0.0959 0.1805 -0.3518 0.2125 -0.2861 0.1366 0.2049 -0.1489 -0.4131 0.1581 0.1990 -0.2233 -0.1526 -0.2507 -0.1790 -0.2697 -0.1825 -0.3571 0.1672 0.1532 0.2957 -0.2433 -0.2266 0.1705 -0.2441 -0.3200 0.1616 0.2094 -0.2492 0.0965 0.1756 -0.1999 0.2834 0.2075 0.2248 0.1492 0.3613 0.2939 0.1764 -0.1862 -0.2975 -0.2603 -0.1928 -0.1034 0.1849 -0.2684 0.2926 -0.2082 0.1790 -0.2365 -0.2259 -0.1597 -0.3422 -0.2112 0.1798 -0.2012 -0.2140 0.1879 0.1627 -0.3252 0.1929 -0.2217 0.1818 -0.3420 0.1557 -0.2833 -0.2316 0.1896 -0.1872 -0.2042 -0.3886 -0.2358 -0.2807 -0.2907 -0.2697 -0.1673 0.2245 0.2896 0.1219 -0.2505 -0.2734 -0.1176 -0.2413 0.3062 -0.2285 0.1723 0.2686 -0.3625 -0.3173 0.1931 -0.3138 -0.2113 -0.1676 0.2063 0.2003 0.1936 0.1735 -0.1705 -0.3749 0.2130 -0.1500 -0.2991 0.1800 -0.2058 -0.1466 0.2242 0.1508 -0.2531 0.1643 0.1506 0.1985 -0.3408 -0.2897 -0.1664 -0.2825 -0.1540 -0.2361 -0.1762 -0.2960 -0.1522 -0.2320 -0.2240 0.2299 -0.2867 -0.2220 0.1546 0.2240 0.1930 -0.2755 -0.1457 -0.2017 0.1326 -0.2439 -0.1657 -0.1865 -0.1585 -0.2803 -0.1783 -0.3280 -0.4168 -0.1687 -0.2894 -0.3824 0.1962 -0.2295 -0.1832 0.2953 -0.2906 -0.3019 -0.2823 -0.1150 -0.2284 0.1687 0.1944 0.1989 0.2745 -0.3296 0.2003 -0.3764 -0.2859 -0.2186 -0.3225 0.2283 -0.2763 0.2588 -0.1508 0.1887 0.1423 -0.2262 -0.2387 0.1705 -0.1868 0.1660 -0.2329 0.1010 0.1368 -0.1729 0.1826 -0.1402 0.2932 -0.3105 -0.1632 0.1291 -0.2568 -0.2696 -0.1827 -0.2159 -0.2347 -0.3083 -0.1085 0.1154 0.1114 0.1354 -0.2849 -0.2596 0.1347 -0.2849 -0.2201 -0.2213 0.1471 -0.1409 0.1683 -0.1840 -0.1162 -0.2590 0.2098 0.1608 -0.2575 -0.2919 -0.2216 -0.2743 -0.1239 -0.1371 0.1855 0.1450 -0.1362 0.1075 -0.1825 -0.2297 -0.3315 -0.3205 0.1247 0.2325 -0.2112 0.1722 0.1873 -0.2476 -0.2763 -0.1381 -0.2270 -0.2424 0.3119 0.2669 -0.2007 0.1631 -0.2390 0.2449 0.2045 -0.3284 -0.2691 0.2687 -0.1205 -0.2394 -0.2515 -0.2913 0.2571 -0.1968 -0.2913 0.1854 0.0827 -0.3398 0.2222 -0.1576 -0.1833 -0.3241 -0.2869 0.2012 0.1575 -0.2424 -0.2350 0.1999 0.0938 0.1733 0.1838 -0.1777 -0.2075 0.1572 -0.2938 0.1320 -0.1096 0.3258 -0.2675 -0.2804 0.2648 0.2356 0.3396 -0.2228 0.2398 -0.3276 -0.1949 0.1267 -0.1951 0.2479 -0.3509 0.1623 -0.0914 0.2020 0.2227 0.1659 0.2173 0.1661 -0.1552 0.1869 -0.1382 0.2726 -0.1907 0.1606 0.2273 -0.2036 -0.1270 -0.2282 -0.1857 -0.1879 -0.1478 -0.2044 -0.2118 -0.1726 0.2587 -0.3700 -0.1931 -0.2536 0.3091 0.3030 0.2805 0.1838 -0.2587 -0.2271 0.2070 0.1812 -0.1719 0.0986 -0.2566 0.3058 -0.2879 0.1300 -0.3091 0.3043 -0.2694 -0.1740 0.2031 0.2617 -0.3338 0.1968 -0.1602 -0.3771 -0.2048 -0.1929 0.1470 -0.1058 0.1573 -0.2506 0.2293 0.1234 -0.2909 -0.2911 -0.2664 -0.2427 0.3521 -0.2576 -0.1824 0.2340 -0.1387 -0.1634 -0.2112 -0.2328 -0.1966 -0.1792 -0.2515 -0.1628 -0.2494 0.1753 0.1513 0.3777 0.1594 -0.3903 0.1692 -0.1991 -0.0987 -0.1843 0.3572 -0.3725 0.2424 0.1865 -0.1698 0.2754 0.1997 0.1592 0.2019 -0.2079 0.1673 0.2748 0.2259 0.1777 -0.2203 -0.3034 -0.2528 -0.1244 -0.1312 -0.2853 -0.4283 0.2302 -0.1758 -0.1399 -0.2366 0.2105 -0.1308 -0.1848 0.2154 0.3274 -0.1804 -0.2334 -0.1881 -0.2291 -0.2814 -0.3973 -0.2891 0.1726 0.2776 0.1277 0.2792 -0.1367 0.3055 -0.2371 -0.2167 -0.2425 -0.2708 -0.2508 0.1919 -0.3147 -0.1771 -0.1284 -0.3657 -0.2071 -0.4088 0.2668 0.2720 0.1401 0.2469 -0.1491 -0.3925 0.2832 -0.4614 0.1930 -0.2818 0.2674 0.1734 0.2198 -0.2637 0.1474 0.1876 0.2520 0.1308 -0.1291 -0.2970 0.2032 0.2861 -0.2555 -0.0788 0.1941 -0.2572 -0.1956 -0.1596 -0.2519 -0.2685 -0.3485 0.2582 -0.3040 -0.2369 -0.3425 -0.1754 -0.1430 0.1825 -0.2447 -0.1480 0.1801 -0.1890 0.1845 0.2482 -0.2870 -0.2765 -0.2818 0.1788 -0.1997 0.1876 -0.2278 0.2792 -0.3233 0.2418 0.1789 -0.1984 0.2843 -0.2632 -0.1332 -0.2381 -0.1486 0.2822 -0.1823 0.4028 -0.3546 -0.2826 -0.1824 -0.3079 -0.2641 -0.2584 -0.2298 0.1403 -0.1276 -0.2061 0.1639 0.4051 -0.2106 -0.1888 -0.2286 -0.2731 0.2321 -0.2880 -0.1617 -0.2210 -0.1292 -0.2153 0.1545 -0.2504 -0.3334 0.2446 -0.1516 0.2085 -0.3076 -0.1056 0.2877 0.2356 -0.3032 -0.1057 0.2863 -0.1154 0.1332 0.1908 -0.3210 -0.1979 0.1975 -0.1532 0.1352 0.2064 -0.3234 0.1774 0.1246 0.1560 0.1142 -0.2045 -0.2481 -0.2210 0.2147 -0.2341 -0.3111 0.2133 0.1150 -0.3092 -0.3290 -0.2083 0.3470 -0.1847 -0.1871 -0.1391 -0.1886 0.1112 -0.3774 -0.3144 0.1619 -0.2824 -0.2782 0.1723 0.2501 -0.2001 -0.2170 -0.1873 0.1665 -0.2283 -0.2490 -0.2860 -0.1458 0.1941 -0.2082 0.1847 -0.1921 -0.1152 0.1980 0.2158 0.0935 0.2792 -0.1787 -0.1192 -0.2099 -0.3026 0.2351 -0.1892 -0.1350 -0.1714 -0.2582 -0.1522 -0.2377 -0.2738 -0.2230 0.1866 -0.3826 0.1839 0.1793 -0.2695 -0.1675 0.2110 -0.2471 -0.2278 -0.3191 -0.2599 -0.1615 -0.2123 0.1557 -0.2075 -0.1809 0.2525 0.1239 -0.4879 -0.1952 -0.3832 -0.1737 -0.2675 0.2914 -0.1775 -0.2961 -0.2327 -0.2363 -0.3140 -0.2066 -0.1719 0.2543 -0.4488 -0.2629 0.1993 0.1687 0.1386 -0.1887 -0.2101 -0.3188 0.2278 0.2137 0.3086 -0.1935 0.1238 -0.2224 0.2055 -0.1092 -0.2890 -0.2340 -0.2601 0.1901 0.3585 -0.2977 -0.1671 0.3007 0.1537 -0.2593 -0.2236 -0.2812 0.1994 -0.1903 -0.2364 -0.4537 0.1297 -0.1643 -0.1716 -0.2138 -0.2793 -0.2383 -0.2366 -0.1034 0.1370 0.3847 0.3210 0.0966 -0.1622 -0.2538 -0.2227 -0.1981 0.2124 -0.2170 0.3243 -0.2649 -0.1285 -0.1669 0.2392 0.1986 0.1608 0.2841 -0.1571 0.2562 0.1470 -0.2732 0.1864 0.1215 0.2620 0.1566 0.1694 -0.3347 -0.1699 -0.3184 -0.2022 -0.2338 -0.1983 -0.2398 -0.1484 -0.1570 -0.1838 -0.2871 -0.1735 -0.1645 0.1483 0.1960 0.0916 -0.2822 -0.2510 0.1141 -0.1512 0.1713 0.1752 -0.2484 0.1699 0.1376 -0.0741 -0.1540 0.1409 0.1636 -0.2424 -0.2730 -0.1227 0.1636 0.1662 0.1689 0.2215 0.2328 -0.2055 -0.3433 0.2312 0.1662 -0.1925 -0.2561 0.2480 0.1865 0.2244 0.3044 0.2162 -0.1487 0.1838 -0.2073 -0.2609 -0.3440 -0.1339 0.2889 -0.2859 -0.2391 0.2785 0.2480 -0.2759 0.0937 0.2392 0.2540 0.2066 0.1179 -0.4044 0.2063 -0.2087 0.3436 -0.1905 -0.2780 0.2352 -0.1429 -0.3805 -0.2085 0.1716 0.1946 0.1346 0.2869 0.1504 0.2609 -0.1266 -0.4017 -0.3183 -0.2539 -0.2052 -0.1090 -0.5108 0.1142 -0.3000 -0.3006 -0.2339 0.1015 -0.2899 0.1900 -0.2272 -0.1083 0.2167 -0.1465 -0.1503 -0.1961 -0.1868 0.2376 -0.2223 -0.2226 0.1595 -0.2995 -0.1364 0.1999 0.2627 -0.1152 0.1466 0.2513 -0.1969 -0.3439 -0.2796 0.1382 -0.2738 -0.3496 -0.2045 -0.1072 -0.3164 -0.2226 0.1930 -0.3056 0.1680 -0.3607 0.1721 -0.4108 0.1978 -0.2176 0.1345 -0.2006 0.1680 -0.1815 0.1402 -0.2325 0.1624 -0.2309 -0.1808 -0.2909 -0.3225 0.1876 0.1599 -0.2212 0.2758 0.2324 -0.2433 0.1082" HIT_INDICES="0 24 80 95 121 151 224 248 317 318 332 368 375 391 447 545 676 726 727 760 767 844 874 916 957" ES_PROFILE="0.1559 0.1892 0.1739 0.1999 0.2119 0.2178 0.1753 0.1824 0.1401 0.1685 0.1829 0.1735 0.1940 0.2047 0.1726 0.0950 -0.0146 -0.0369 -0.0083 -0.0105 0.0150 -0.0251 -0.0122 -0.0028 0.0312" RANK_AT_ES="151.0000" RANK_SCORE_AT_ES="0.4068"/>
  <DTG RANKED_LIST="state53017.rnk" TEMPLATE="na_as_pre_ranked" GENESET="gene_sets.gmt#HALLMARK_GLYCOLYSIS" ES="0.2749" NES="1.3956" NP="0.1170" FDR="0.1255" FWER="0.5710" RND_ES="0.2265 -0.1390 -0.1950 -0.4278 -0.2589 -0.2253 -0.2629 -0.1182 -0.2325 0.2407 -0.1588 0.2895 -0.1184 -0.1526 -0.1928 -0.2506 0.3404 0.3616 -0.3239 -0.2457 0.1272 -0.4084 -0.2832 -0.2724 -0.3699 -0.1919 -0.3238 -0.1217 -0.1846 -0.2084 0.1195 -0.2621 -0.1987 0.1977 -0.3385 0.1377 0.2287 -0.1534 0.3850 0.1633 0.1578 -0.1475 -0.2073 -0.2753 0.1147 -0.1987 0.2913 -0.2104 -0.2722 -0.2144 0.1070 -0.2293 -0.3826 -0.1188 -0.1484 -0.1392 0.1893 0.2242 -0.1509 -0.1661 -0.2861 -0.1885 0.1412 -0.1722 0.1918 0.1599 -0.2139 -0.2948 -0.1445 -0.2509 -0.1220 -0.2140 -0.3835 0.2754 0.1481 -0.2517 0.1933 -0.2320 0.1614 -0.1460 0.1577 -0.1879 0.1630 0.2043 0.2778 0.1980 -0.1019 0.2173 -0.2502 -0.1530 0.1064 -0.2742 -0.1306 -0.2887 0.1790 0.1168 -0.1799 -0.4260 -0.1808 -0.0933 0.1753 -0.2752 -0.1672 -0.2172 -0.2370 0.1656 0.1554 -0.1880 0.2667 -0.2443 -0.1816 -0.1750 -0.3674 0.2504 -0.3858 -0.2130 -0.3316 -0.1395 -0.1854 0.1615 -0.1602 -0.3138 -0.2571 -0.1444 -0.2430 0.1382 0.1865 -0.3184 0.1641 0.1437 0.1691 0.2920 -0.2000 -0.1660 -0.1437 -0.1747 0.2146 0.2508 0.1065 -0.1525 -0.1032 -0.3131 -0.1315 -0.2357 0.1449 -0.1693 -0.2153 -0.1839 -0.1663 -0.3087 -0.1841 -0.2280 0.1343 -0.1235 -0.2313 -0.3027 -0.1131 0.1947 -0.1773 -0.2350 0.1686 0.2367 -0.3073 0.2353 -0.1927 -0.1456 -0.2155 -0.1195 -0.1871 0.1501 -0.1379 -0.2360 0.1815 0.1469 0.2035 0.1512 0.1793 0.1586 0.1831 -0.1730 -0.2050 0.1992 -0.2389 -0.1691 0.2804 -0.1751 0.1992 -0.2845 -0.1507 0.2327 -0.2172 -0.1767 -0.2585 0.1683 0.1830 -0.2374 -0.2246 0.2685 0.1724 -0.1844 -0.3700 0.2598 0.2225 0.1223 -0.2009 -0.2857 0.1774 -0.3548 0.1823 0.1715 -0.2177 -0.2986 -0.0951 -0.1360 -0.1762 -0.2614 0.1805 0.2247 -0.1264 -0.1867 0.1305 0.1330 0.2402 0.2088 -0.1382 -0.1788 -0.2131 -0.2278 0.2159 0.3194 -0.2060 -0.3353 -0.1299 -0.2610 -0.3526 -0.2925 -0.2115 0.2300 0.1606 -0.0929 -0.1567 -0.2733 0.1777 0.3268 -0.3363 -0.3484 0.1942 -0.3647 0.2761 0.2188 -0.2832 -0.2471 -0.2794 0.1692 -0.2748 -0.1958 -0.1595 -0.4738 0.1501 -0.1274 -0.2005 0.1251 -0.0970 -0.2098 -0.1404 -0.3003 0.2749 -0.2282 0.1720 -0.2238 0.2439 0.0951 -0.2773 -0.1949 -0.1300 0.1305 0.2101 0.1942 -0.2290 0.3654 0.1665 -0.1534 0.3142 -0.1802 0.1891 -0.2039 -0.1844 -0.2218 -0.2411 -0.1961 -0.1964 0.1717 0.1515 0.1620 0.2043 0.2595 -0.2398 0.1592 -0.1936 0.2410 -0.3667 -0.1449 -0.2243 -0.1409 -0.3161 0.1053 0.3385 -0.1746 0.1817 -0.3479 0.0826 0.1541 0.1366 -0.2301 -0.1635 -0.1834 0.1897 -0.2036 -0.1848 0.2281 0.2547 -0.2899 0.1099 -0.2982 0.1599 -0.3065 -0.1781 -0.1333 -0.2249 0.2163 -0.2714 -0.1267 0.2012 -0.2796 0.2032 -0.3218 0.0897 0.1864 -0.1835 -0.1820 -0.2511 -0.1195 0.3081 -0.2697 -0.1896 -0.2793 -0.2345 -0.3524 -0.2646 0.1956 -0.1884 0.2391 -0.1401 -0.1584 -0.1980 -0.2514 0.1866 0.2188 -0.2177 -0.2290 -0.3093 -0.1416 -0.1281 -0.2738 -0.0989 -0.1733 0.3473 -0.3357 -0.1724 -0.2078 -0.2926 -0.3473 0.1475 0.2525 0.3905 0.2061 -0.1926 0.1176 -0.3068 0.1414 0.2149 -0.2172 -0.2299 -0.2639 -0.2109 -0.2219 -0.2434 -0.2407 0.2794 -0.2167 0.2042 0.2230 -0.2189 -0.3707 -0.2044 -0.2214 -0.3979 -0.2246 -0.1198 -0.2551 0.1244 -0.3105 -0.2334 -0.1013 -0.1544 0.1372 -0.1939 0.2132 -0.1126 -0.1952 0.2770 0.2393 -0.1427 0.2028 0.2214 -0.2190 -0.1748 -0.2403 0.1939 -0.1644 0.1683 0.1798 0.1568 -0.2797 -0.1645 0.1852 -0.2818 0.1561 0.2181 0.2621 -0.1314 -0.2971 -0.2894 -0.3246 -0.2270 -0.2083 -0.1251 0.1602 -0.2220 -0.2222 -0.1167 -0.1387 -0.3303 -0.2241 0.1867 -0.2337 -0.1684 -0.2483 0.2088 -0.2725 0.1851 -0.2614 0.1857 -0.2486 0.1891 -0.3614 0.1819 -0.2819 -0.3172 -0.2767 -0.1953 0.1373 0.1618 -0.2650 -0.2504 -0.2643 -0.1866 -0.2283 0.1668 -0.2012 -0.1487 -0.2210 0.1174 -0.1475 -0.2492 -0.4070 0.2305 -0.2404 -0.1769 -0.0858 0.1093 -0.1201 -0.2216 -0.2128 -0.1376 -0.1095 0.2282 0.2272 -0.2964 0.2804 0.2538 -0.2862 0.2009 0.2616 -0.1869 0.1802 -0.2616 -0.3175 -0.2890 -0.2174 -0.2251 -0.2764 0.2467 -0.2985 0.2804 -0.2436 -0.1909 -0.1488 0.2546 -0.2105 -0.3040 -0.1380 -0.1592 -0.1891 0.1760 0.1672 0.2381 -0.1629 -0.3254 -0.2655 0.1794 0.3261 -0.1909 -0.1434 -0.3315 -0.2004 -0.1583 0.1150 -0.2644 -0.2823 0.1710 -0.1980 0.1854 -0.1190 0.1555 -0.1960 -0.1898 -0.2786 -0.1767 -0.1573 0.1893 0.1793 0.1909 -0.3146 -0.2080 -0.3146 -0.2986 -0.2574 0.1305 -0.2373 -0.3436 0.2115 -0.1585 0.1148 0.1542 -0.2965 0.1492 -0.3093 -0.2863 -0.1852 -0.2443 -0.3008 0.2073 0.1755 -0.1858 -0.1727 0.0904 -0.2409 0.1722 0.1765 -0.1953 -0.2832 -0.1715 -0.1833 0.3127 -0.1575 0.2016 -0.1680 0.1917 0.3466 0.1389 -0.1023 0.1942 -0.2470 -0.3394 -0.2861 0.1416 0.2509 -0.2219 -0.2135 -0.1710 -0.3835 -0.3897 0.2230 -0.2071 -0.1665 -0.3393 0.1656 -0.1517 0.1377 0.2043 -0.1786 -0.3149 -0.2853 0.1491 0.1416 0.3089 -0.3191 -0.1723 -0.2184 -0.2991 0.2174 -0.2548 0.1254 0.1872 0.1011 -0.1924 0.1374 0.1598 0.1889 0.2335 0.2539 -0.2340 0.2434 0.2125 -0.2813 -0.2026 -0.3088 0.2760 -0.1384 -0.3083 -0.2019 -0.1214 0.1883 -0.1588 0.1315 -0.2438 -0.3667 -0.2425 -0.1898 0.1629 0.1744 -0.1582 -0.1429 -0.1327 -0.1615 0.1965 0.1973 0.1576 -0.1516 -0.2759 0.1562 -0.3771 0.2169 -0.2429 -0.2861 -0.3962 0.1177 -0.3205 0.1366 -0.1152 -0.2115 -0.1227 -0.1710 -0.1399 -0.1065 -0.1848 -0.2737 -0.2855 -0.1949 0.1568 -0.1734 -0.2195 0.1719 -0.1321 -0.1273 -0.1952 0.1606 -0.1305 -0.2789 -0.2174 -0.1619 -0.1659 -0.2866 -0.1655 -0.3019 0.1881 0.1324 0.1668 0.1371 0.1183 -0.3903 -0.1924 -0.3072 0.1695 -0.2494 -0.2055 -0.2199 -0.2463 0.2594 -0.3332 -0.2330 -0.3240 -0.1536 -0.1408 -0.1741 -0.1677 -0.1815 0.1259 0.1670 0.1222 -0.1954 -0.2792 -0.1074 0.2512 -0.0974 -0.1917 -0.2670 0.1264 -0.1382 -0.3037 0.3243 0.1429 0.2126 0.1838 -0.2811 -0.1695 0.1990 0.1287 -0.3071 -0.3412 0.2447 -0.1269 -0.2093 -0.2713 -0.1080 -0.1279 -0.2339 -0.3112 0.1688 -0.2343 -0.2075 -0.1990 0.2764 0.2942 -0.1785 0.2246 0.1561 0.2534 -0.1591 -0.2288 0.1721 0.2338 -0.3231 0.1949 0.2446 -0.2327 0.1688 -0.1072 -0.2793 0.1911 -0.2045 -0.1309 -0.2155 0.2178 -0.1541 -0.1845 0.2738 -0.3697 0.1954 0.2070 0.2622 -0.2535 0.1780 -0.1856 -0.2021 -0.1737 0.1105 -0.1932 0.1732 0.3304 0.1545 -0.1770 -0.1663 -0.2721 -0.2154 0.2826 -0.1449 0.2698 0.2158 0.1942 -0.2285 0.1126 -0.1410 0.1576 0.1216 0.1848 -0.1452 -0.2923 -0.1327 0.1813 -0.2358 0.1372 -0.1183 -0.2306 -0.3328 0.1178 -0.0975 -0.1313 0.1796 0.1060 -0.2948 -0.1196 -0.1911 0.1713 -0.2457 -0.2362 -0.2800 0.2208 -0.1725 0.4106 -0.2837 0.1929 -0.3053 -0.3784 -0.3657 -0.1011 -0.2595 -0.2652 0.1095 -0.1932 -0.1685 -0.2813 -0.2128 -0.2541 0.1060 -0.2350 0.2292 -0.2897 -0.1698 0.1631 -0.4294 0.1295 0.1893 0.2793 -0.1283 -0.3307 0.3241 0.3595 0.1570 -0.2963 -0.1165 0.1858 -0.2109 0.1765 -0.1732 -0.2170 -0.3814 0.1786 0.1287 -0.1039 -0.3307 -0.2272 -0.1889 -0.2435 0.1509 0.1444 -0.2764 0.2036 -0.2511 -0.3216 0.1771 0.2114 -0.1393 0.1729 -0.2006 -0.1165 0.2845 -0.2019 -0.1991 0.2018 0.1917 -0.1985 -0.3245 0.2765 0.1989 -0.2287 0.2787 -0.1997 -0.4107 -0.3230 -0.1624 0.1407 -0.1037 -0.2211 0.2186 0.1858 -0.3503 0.2120 0.1444 0.1779 -0.1593 0.4061 -0.1886 0.1859 -0.2994 0.1898 0.1845 0.1716 0.2384 0.2380 0.2459 -0.2299 -0.1725 0.2269 0.2033 -0.1907 0.2951 0.2740 0.3520 -0.2235 0.1209 -0.3394 -0.1267 0.2386 -0.1413 -0.3008 -0.2018 0.1802 -0.2019 -0.3270 0.0877 -0.2755 -0.1085 -0.3111 -0.1887 -0.1870 -0.3582 0.1924 0.1948 0.4486 0.1434 -0.1246 -0.2687 -0.3260 -0.2395 -0.1988 -0.3250 -0.1751 0.2208 0.1786 0.1519 -0.1804 0.1744 -0.3010 0.1787 -0.2345 -0.2918 0.2201 -0.3320 -0.1689 0.2214 -0.2360 -0.1900 0.1775 -0.1863 0.1055 -0.3007 0.1322 -0.1551 0.1230 -0.3052 0.1736 0.1385 0.2506 -0.1592 -0.1316 -0.2057 -0.3088 -0.2181 -0.2752 -0.1578 0.2104 -0.2216 -0.1256 0.3061 -0.1634 -0.3320 -0.2792 0.1906 -0.1299 -0.1460 -0.1963 0.1992 -0.2194 -0.4006 0.2431 -0.2833 -0.1648 -0.0991" HIT_INDICES="3 13 26 35 43 78 92 119 243 255 351 411 445 447 454 546 577 581 637 652 687 781 793 801 832 838 879 908 957" ES_PROFILE="0.0770 0.1263 0.1649 0.2049 0.2421 0.2444 0.2677 0.2749 0.1747 0.1908 0.1164 0.0779 0.0660 0.0873 0.1034 0.0292 0.0182 0.0352 -0.0011 0.0058 -0.0061 -0.0738 -0.0554 -0.0321 -0.0298 -0.0008 -0.0024 0.0136 0.0313" RANK_AT_ES="119.0000" RANK_SCORE_AT_ES="0.4315"/>
  <DTG RANKED_LIST="state53017.rnk" TEMPLATE="na_as_pre_ranked" GENESET="gene_sets.gmt#HALLMARK_MITOTIC_SPINDLE" ES="0.3889" NES="2.4275" NP="0.0000" FDR="0.0000" FWER="0.0000" RND_ES="0.2168 0.2330 -0.2398 -0.2936 -0.1774 0.1509 -0.2786 0.0929 0.1920 -0.2246 -0.2552 -0.1348 -0.2289 -0.1727 -0.1936 -0.2175 -0.1449 -0.1416 -0.2430 -0.2034 -0.2120 0.1211 -0.1893 0.1618 0.1666 -0.2250 0.1090 -0.2475 0.0970 0.1913 -0.2091 -0.1323 0.1959 -0.0866 -0.2049 -0.1314 -0.1460 -0.1278 -0.2290 -0.2731 0.2105 -0.3054 -0.2210 -0.2601 -0.2074 -0.2628 -0.1870 -0.1121 -0.2073 -0.1069 -0.1855 -0.1743 -0.2090 -0.2059 0.1251 -0.2058 -0.1051 -0.1212 -0.2294 -0.3017 0.1296 -0.1839 0.1582 -0.2432 -0.0908 0.1354 -0.1143 -0.1623 -0.1798 -0.2408 -0.1178 -0.2144 -0.1456 -0.0968 0.2011 -0.1762 0.1748 -0.2389 -0.1861 -0.1780 -0.1403 -0.1192 0.1624 -0.1873 -0.2158 -0.2420 -0.2170 -0.2949 0.2274 -0.1857 -0.2025 -0.2335 -0.2303 -0.1445 0.1661 -0.1800 -0.2350 -0.1762 -0.1841 0.2160 -0.1372 -0.2024 -0.2408 0.2030 -0.3215 -0.3424 -0.1295 -0.1036 -0.1786 -0.1471 -0.2616 0.2767 -0.1764 0.1360 -0.0942 -0.1473 -0.1242 -0.1789 0.1908 -0.1113 -0.1594 -0.2645 -0.2504 -0.1418 -0.1976 -0.2594 -0.2398 0.1731 0.1380 -0.2924 0.2034 -0.2094 -0.1631 -0.0937 -0.1681 -0.2151 -0.2862 -0.1433 -0.2646 -0.1598 -0.1635 0.1992 0.1822 -0.1015 0.1479 0.1998 0.1483 0.0691 0.1851 -0.1091 -0.3025 -0.2316 -0.2068 0.1237 0.1500 -0.1710 -0.1679 -0.1286 -0.2481 0.1574 0.1163 -0.3221 -0.2221 0.1147 0.0809 -0.1564 -0.3150 0.2135 -0.1258 -0.1976 -0.1338 -0.2174 0.1447 -0.2089 0.1701 -0.1822 -0.3354 -0.1291 -0.1463 -0.1442 -0.1794 -0.1631 -0.1262 -0.3524 0.1523 -0.2727 0.1555 -0.2510 -0.1361 0.1207 0.1122 -0.1594 -0.2214 -0.2260 -0.1750 -0.1021 -0.1753 -0.1620 -0.2248 -0.1994 -0.3032 0.1065 0.2047 -0.1596 0.1694 -0.2531 0.1198 -0.1422 0.1649 0.1177 -0.1729 -0.2514 -0.2721 0.1759 -0.1288 0.1870 -0.1681 -0.2817 0.1306 -0.2973 -0.2057 -0.1653 0.1032 0.1058 -0.1228 -0.1730 -0.1666 0.1531 -0.2672 -0.1554 0.1262 0.2208 -0.2269 -0.2059 -0.2021 -0.1646 -0.1649 -0.2015 -0.1582 -0.1734 -0.1618 0.1548 -0.1747 -0.1990 -0.1688 0.0840 -0.1882 -0.1521 0.1104 -0.1935 -0.2562 0.0856 0.1385 -0.1313 -0.1265 -0.1741 0.1563 -0.2371 -0.2955 -0.1433 0.1276 -0.1433 0.1524 -0.2163 -0.1053 -0.2444 -0.1420 -0.1205 -0.4011 -0.2084 -0.1756 -0.1901 -0.2342 0.0816 -0.2239 -0.2157 -0.1842 -0.1771 0.2206 -0.1803 -0.1845 0.1212 0.1460 -0.1878 -0.1756 -0.2585 0.1211 -0.1687 0.1815 0.1486 -0.2070 0.1483 -0.2270 -0.1520 -0.1363 0.1195 -0.2937 0.2116 -0.2055 -0.1129 -0.1972 0.2766 0.1190 -0.2045 -0.2473 -0.1168 -0.1280 -0.2682 -0.1918 0.1192 -0.1840 -0.1426 -0.1912 -0.1625 -0.2359 0.1301 -0.1099 -0.1844 0.1597 -0.1345 -0.1575 -0.1008 -0.1806 -0.2264 -0.1574 -0.1154 0.1507 -0.0979 0.2263 -0.2997 0.1951 -0.2416 -0.2341 0.1162 -0.1576 -0.1561 -0.1780 -0.1692 0.0906 0.1515 -0.1517 -0.1121 -0.1963 -0.3135 -0.1821 -0.1281 -0.1612 0.0801 0.1292 -0.1534 0.1481 0.1678 -0.2424 -0.1515 -0.2051 0.1864 -0.1476 -0.2025 -0.1334 -0.2140 -0.2357 -0.3217 0.2576 -0.1728 0.1984 0.1782 -0.0929 -0.1537 0.1804 -0.1052 -0.2471 0.2088 -0.1365 0.1595 -0.2415 -0.2224 -0.1459 -0.2211 0.0953 -0.2317 -0.1577 0.1261 -0.2179 0.1925 0.1770 -0.2780 0.1187 -0.2122 -0.2104 0.0903 0.1418 0.1836 -0.1713 -0.2421 0.1952 -0.2160 0.1842 0.2001 -0.1446 -0.1795 -0.1084 -0.2163 -0.1485 -0.1536 -0.2046 -0.0665 0.1243 -0.1081 0.1529 -0.1760 0.1622 -0.2211 -0.1506 -0.2026 0.2346 -0.2022 0.1767 -0.1502 -0.1974 -0.1681 -0.1167 0.1445 -0.0652 0.1265 -0.2018 0.1198 0.1481 -0.1317 0.1596 -0.1278 -0.1806 -0.2498 -0.2192 -0.0881 -0.2053 0.0881 -0.3085 -0.2662 -0.1987 0.1210 -0.1292 0.2297 -0.1475 -0.1755 0.1783 -0.1502 -0.1606 -0.2443 -0.1780 -0.1731 -0.2418 0.1482 -0.2143 0.1144 -0.2313 -0.1998 0.0846 -0.1276 -0.2387 -0.1563 0.1059 -0.1085 0.1981 0.1708 0.1955 0.1880 -0.1872 -0.1810 -0.2235 -0.2377 -0.1122 -0.1857 0.1794 0.1126 -0.3517 0.1447 -0.1831 0.2013 -0.3345 0.1759 0.2140 -0.1574 -0.1981 0.1791 0.0864 -0.2026 0.0866 -0.2081 -0.1587 0.1930 -0.1715 0.1848 -0.1850 -0.2464 0.1797 0.1626 -0.1576 -0.1315 0.1735 0.1271 -0.0853 -0.1535 -0.3174 -0.3199 -0.1502 0.1702 0.1882 0.2273 0.2603 -0.1493 -0.1730 0.1370 0.1253 -0.3079 -0.2381 -0.2569 0.1283 -0.1432 0.1749 -0.0845 -0.2518 0.0943 0.1347 -0.2328 -0.1837 0.1232 0.1654 -0.2172 -0.1549 -0.1801 -0.1045 -0.2684 -0.2131 -0.1381 0.2499 0.1654 0.1389 -0.1928 -0.1583 -0.2230 0.1997 -0.1528 -0.1364 -0.1950 0.2336 0.1210 0.1587 0.0896 -0.2496 -0.2963 0.2106 0.1950 0.1358 0.1581 -0.1474 0.2345 -0.1715 0.1092 0.1927 0.2042 -0.1173 0.1852 -0.1590 0.2141 -0.1441 -0.1051 -0.2644 0.1095 -0.2368 -0.1959 -0.1236 -0.2012 -0.1766 0.0920 0.1235 -0.1744 0.1229 -0.1487 0.1954 -0.1325 -0.0893 -0.1438 -0.2601 -0.2540 0.1322 0.1392 0.1173 0.2176 0.2977 -0.1433 -0.1782 -0.2153 0.1659 -0.1397 0.1050 0.1375 0.2198 -0.2588 0.1994 0.1626 -0.2999 -0.2125 0.1172 -0.1389 -0.2067 -0.2531 -0.2863 0.0997 0.2063 -0.2648 -0.1717 -0.2433 0.0852 0.1500 -0.1818 -0.1553 0.1961 -0.1351 0.2068 -0.2965 -0.3790 0.1663 -0.1941 -0.1507 0.1789 -0.3032 -0.2081 -0.1793 -0.3319 -0.2278 -0.1863 -0.1485 0.1757 0.0829 -0.1840 -0.1215 -0.2798 -0.1239 -0.1559 -0.2343 -0.1716 -0.1259 0.1800 0.1624 0.0923 -0.2341 -0.2051 0.1013 -0.1589 0.1557 -0.2120 -0.1876 -0.1363 -0.2242 -0.1747 -0.1930 -0.1331 0.2166 -0.1805 -0.1960 0.3007 -0.0849 -0.1217 0.1262 0.2026 -0.1258 -0.2150 -0.1057 -0.1538 -0.1985 -0.2103 -0.2514 -0.2302 -0.2118 -0.1443 0.1490 -0.2459 0.1742 -0.1395 -0.2538 -0.2266 0.2305 0.1792 0.1999 -0.1319 0.1274 0.1506 0.1333 -0.1725 0.1036 -0.2510 0.0619 -0.1876 -0.3172 -0.1417 -0.2250 -0.1921 0.0958 -0.2007 0.1171 -0.2321 0.1730 -0.1491 -0.2507 -0.2227 0.2347 -0.2474 -0.1667 0.1273 -0.2643 -0.1848 0.1593 0.1372 0.1338 -0.1366 -0.1826 -0.0905 -0.1174 0.1788 -0.2241 -0.1613 -0.2126 -0.2042 -0.2364 -0.1679 -0.1902 -0.4012 -0.1931 -0.1463 -0.2002 -0.1488 -0.1120 -0.2175 -0.1327 0.1274 -0.1667 -0.1608 -0.1797 -0.1784 -0.2089 -0.2029 0.1536 -0.0960 0.1240 -0.2797 -0.1691 0.1040 -0.1579 -0.1544 0.1170 0.0913 -0.1575 -0.1672 0.2074 0.1526 0.1255 0.2950 0.1479 -0.2115 -0.1667 0.1839 -0.1399 -0.1795 0.1357 -0.1608 -0.1308 -0.1070 -0.1714 0.1276 -0.2263 -0.1112 -0.1593 -0.1320 -0.2285 0.1323 0.1230 0.1911 -0.2831 0.1733 -0.2230 -0.1719 -0.1597 -0.1751 -0.3394 -0.3041 -0.1145 0.2152 -0.2020 -0.3011 -0.1976 -0.1673 -0.2521 -0.3398 0.1487 0.1838 -0.2041 0.1608 -0.1996 0.1806 -0.1817 0.1614 -0.1455 -0.2131 0.1111 -0.2027 -0.0798 -0.3127 -0.1412 0.1144 -0.1761 -0.1573 0.1505 -0.1717 -0.1997 -0.1950 0.1181 -0.1313 -0.2570 -0.1290 -0.2384 -0.1453 -0.1611 -0.2719 0.2216 -0.1685 -0.1958 -0.1488 -0.2001 -0.1897 -0.1825 -0.2407 0.1334 -0.1319 -0.2746 -0.1051 0.1779 -0.1310 -0.2032 -0.2120 -0.0984 -0.0769 0.1570 -0.1886 -0.2177 0.2701 0.1094 0.1897 -0.2367 -0.2020 -0.1542 -0.1869 0.1640 -0.2020 -0.1781 -0.2557 0.1471 -0.3381 0.1673 0.1733 0.1280 -0.2827 -0.2647 0.0872 -0.2452 0.2318 -0.1486 -0.2030 -0.1987 -0.2682 0.1019 -0.2415 -0.1937 0.2206 0.1694 -0.1705 -0.2369 -0.1873 -0.1915 0.2383 -0.2345 0.1596 -0.2260 -0.1935 0.2097 -0.1633 -0.2402 -0.2667 -0.1413 -0.0992 -0.2439 -0.2145 0.2472 -0.2358 0.1648 0.2258 -0.1471 -0.1366 0.1525 -0.1341 -0.2656 -0.3047 0.1866 -0.2035 0.1617 -0.1362 -0.3006 -0.0976 -0.1579 0.1090 -0.1804 0.1976 -0.3253 -0.3085 0.2230 -0.1819 -0.2617 -0.1642 -0.1347 -0.1769 -0.1288 0.2331 0.1474 -0.1985 -0.3553 -0.1707 -0.1296 -0.2584 -0.2203 0.0521 -0.2881 -0.1558 -0.1657 -0.2732 0.1637 -0.2233 -0.1058 -0.1581 -0.1068 -0.2234 -0.1611 0.2228 -0.1511 -0.2355 0.1888 -0.2473 -0.1095 -0.2068 -0.3734 0.1136 0.1337 -0.0862 0.1971 -0.3297 -0.1884 -0.2074 -0.3581 -0.2642 0.2486 0.1774 0.1685 0.1527 -0.1361 0.1386 -0.2133 -0.1403 -0.0863 0.1597 -0.1666 -0.1988 -0.1315 -0.1386 -0.1649 -0.2679 -0.1405 -0.1229 0.1730 -0.1650 -0.1624 0.1683 0.1025 0.1795 -0.2818 0.1897 -0.1913 -0.2299 -0.1009 -0.1224 -0.2431 -0.1325 -0.1953 -0.2016 -0.2382 0.1529 -0.2760 0.1502 -0.1698 0.2213 0.1306 0.2265 -0.3069" HIT_INDICES="3 6 10 16 30 58 62 66 76 78 89 94 95 116 147 152 165 173 188 196 197 208 217 227 246 262 270 308 332 350 365 378 399 430 442 459 504 538 557 611 636 656 725 818 856 865 899 923" ES_PROFILE="0.0467 0.0878 0.1217 0.1505 0.1678 0.1641 0.1855 0.2065 0.2205 0.2429 0.2553 0.2739 0.2966 0.2970 0.2855 0.3014 0.3083 0.3204 0.3246 0.3359 0.3546 0.3623 0.3720 0.3804 0.3786 0.3796 0.3889 0.3656 0.3568 0.3540 0.3543 0.3564 0.3497 0.3320 0.3343 0.3311 0.2976 0.2756 0.2692 0.2256 0.2132 0.2065 0.1501 0.0721 0.0549 0.0694 0.0615 0.0681" RANK_AT_ES="270.0000" RANK_SCORE_AT_ES="0.3387"/>
  <DTG RANKED_LIST="state53017.rnk" TEMPLATE="na_as_pre_ranked" GENESET="gene_sets.gmt#HALLMARK_MYC_TARGETS_V1" ES="0.4650" NES="2.4498" NP="0.0000" FDR="0.0000" FWER="0.0000" RND_ES="0.1547 -0.1394 -0.1841 -0.1126 0.1055 -0.1965 -0.1111 -0.2805 -0.1610 -0.1908 -0.1493 0.1416 -0.1401 0.1973 -0.2702 -0.2682 0.2718 -0.2374 0.2779 -0.2989 -0.1318 0.1611 0.1824 -0.1620 -0.1779 -0.2439 0.1748 -0.2604 -0.2052 -0.2824 0.1660 -0.2600 -0.1997 0.1575 -0.1497 -0.2375 0.1249 -0.3618 -0.1849 0.2630 0.1388 -0.2402 -0.0971 0.1247 -0.1739 -0.2882 -0.3040 -0.1382 -0.1294 0.1954 -0.3151 0.1590 -0.2077 -0.2122 -0.1539 0.2298 -0.0976 0.2102 -0.2441 -0.1972 -0.1894 0.2241 0.1723 -0.2633 -0.2508 -0.2738 -0.3502 0.1030 0.2012 0.2449 -0.2240 0.1598 0.1851 -0.2248 -0.1215 0.3490 0.1194 -0.2496 -0.1671 -0.1680 0.2232 0.0918 -0.2169 -0.1020 0.1671 -0.2179 -0.1946 -0.2932 0.2094 0.2719 -0.2104 -0.2942 -0.1919 -0.2559 0.2036 0.1740 -0.1811 0.1921 0.1898 -0.2433 0.1268 -0.3676 -0.1526 0.1697 -0.3265 -0.1649 -0.2111 -0.2419 -0.3867 -0.1795 0.1835 -0.1981 0.2026 -0.2147 -0.1947 0.1526 -0.2628 0.2832 0.3324 0.2582 -0.2317 0.2431 -0.3272 -0.2641 -0.2465 -0.2848 -0.1820 -0.2961 -0.3038 0.1561 -0.1649 -0.1282 0.2601 0.1465 -0.2159 0.1449 -0.1432 -0.3133 -0.3232 0.1781 -0.3196 -0.1840 -0.1664 -0.1682 -0.3979 -0.1698 0.2058 -0.1877 -0.2439 -0.1948 -0.0959 -0.1768 0.1830 -0.1766 0.2583 0.1375 0.1744 -0.1956 -0.2452 -0.3062 -0.3292 -0.1905 -0.1706 -0.1468 0.2939 0.2468 -0.2722 -0.2138 0.1942 -0.1628 0.1868 0.1753 -0.2274 0.2029 -0.1385 -0.1824 -0.1550 -0.2010 -0.3812 -0.2156 -0.1707 0.2284 -0.2365 -0.2130 0.2439 0.1756 0.1782 -0.2076 0.1289 -0.2284 -0.3475 -0.3439 -0.1170 -0.2205 -0.3517 0.1689 -0.1766 -0.1795 -0.1872 -0.2778 -0.1520 -0.1550 -0.2471 0.1399 -0.3030 0.1573 0.1026 0.1783 -0.2848 0.1893 0.1189 -0.1357 0.1341 0.2390 0.1773 -0.3007 0.1229 -0.2003 -0.2474 -0.3524 0.1706 -0.2007 0.1674 0.1185 0.1670 0.2396 -0.1474 0.2480 -0.2234 -0.1412 0.1518 0.1686 -0.4324 -0.2197 -0.2352 0.1266 0.1296 -0.1336 0.1111 -0.2403 -0.3820 -0.1935 -0.1632 -0.2494 -0.2105 -0.1722 0.3425 -0.3134 -0.2565 -0.1670 -0.2053 -0.1944 0.1321 -0.4187 -0.1788 -0.2122 0.1527 -0.1415 -0.1641 0.1393 -0.1931 -0.1596 -0.1699 -0.2584 -0.1756 -0.1409 -0.1641 -0.2156 0.0971 0.1913 -0.1792 0.2470 0.1744 -0.2093 0.1271 -0.2340 -0.2045 -0.3028 -0.1963 0.2142 0.1092 0.1753 -0.2479 -0.1505 -0.1965 -0.1867 -0.1886 -0.1849 -0.1800 -0.1427 0.1508 -0.1337 0.1747 0.2381 -0.2441 -0.2150 -0.3095 -0.1450 -0.2256 -0.1946 -0.1411 -0.1664 -0.2661 -0.2133 -0.2847 -0.2058 -0.2084 0.1628 0.1241 -0.2291 -0.2803 0.1031 0.3126 -0.1006 0.1467 -0.2402 -0.2001 -0.2381 -0.2707 0.1385 -0.2151 0.3004 -0.3027 0.1475 0.2071 -0.2204 -0.1748 -0.2982 0.1733 -0.3880 -0.3292 0.2990 0.2170 0.1849 -0.3138 -0.3216 0.2039 -0.1318 0.2232 -0.1420 0.2358 -0.3084 -0.1839 -0.1404 -0.2203 -0.2916 0.2495 -0.2319 -0.1392 -0.1921 0.1140 0.1570 -0.2617 -0.2643 -0.1937 0.2473 -0.2210 0.1711 0.1222 -0.1657 0.1237 -0.2108 -0.2508 0.1582 -0.2782 -0.3622 -0.2337 0.2101 -0.1205 -0.1046 -0.1393 0.2740 0.1384 -0.3068 -0.1827 0.1066 -0.3102 0.1292 -0.2071 0.1787 -0.3128 -0.2923 0.1559 -0.1682 0.2255 -0.2200 -0.2028 -0.2179 0.1882 -0.1892 -0.2656 -0.1093 -0.2151 0.1909 -0.2373 0.2216 -0.2601 -0.2039 -0.1989 0.2299 -0.2087 0.2128 -0.2710 -0.2438 -0.1953 -0.2042 0.1218 -0.1019 0.1091 -0.1920 0.2497 -0.3589 0.2156 -0.2277 0.1105 -0.2596 0.1029 0.2685 0.1931 -0.1616 0.2794 0.1168 -0.1544 -0.1938 -0.3627 0.2487 -0.1189 -0.2586 0.1425 0.2850 -0.3208 0.1692 0.2818 -0.1533 0.1873 -0.1551 -0.2231 -0.3803 0.1896 0.3380 0.1965 0.1797 -0.2253 0.1062 -0.1522 -0.2190 -0.1548 0.1641 -0.1140 -0.2610 0.2643 0.2519 -0.1740 -0.1207 -0.2018 -0.2881 -0.2018 -0.3531 0.1036 -0.2979 -0.2730 -0.0938 -0.2221 -0.1810 -0.2025 -0.1888 0.2894 -0.1970 0.2641 -0.3581 -0.1358 -0.1962 0.1798 0.1281 -0.2247 -0.2079 -0.1800 0.1323 0.2783 -0.1506 0.1791 -0.2383 -0.3445 -0.2161 -0.1438 0.1585 -0.2070 0.1612 -0.2056 -0.1913 -0.1825 -0.0868 0.1444 -0.1576 -0.3610 -0.1207 -0.2594 -0.2358 -0.2908 0.2552 -0.1395 0.1916 -0.2531 -0.0804 -0.2484 0.1508 -0.1307 -0.1571 -0.1931 -0.2798 0.2344 -0.1279 -0.2105 -0.1389 0.3432 -0.1453 0.2079 -0.2024 -0.1971 -0.1831 -0.1409 -0.1283 -0.1411 0.3056 -0.1584 0.1793 -0.1782 -0.1545 0.1850 -0.2460 -0.1634 -0.2498 0.2069 -0.2943 -0.0929 -0.1874 -0.2326 -0.1357 0.2000 0.2463 0.2149 0.1167 -0.3009 0.1443 0.1444 -0.1465 -0.1862 -0.2804 -0.1983 0.1594 0.1075 -0.1904 0.1346 0.1187 -0.2152 0.1396 -0.1561 -0.1526 -0.2137 0.1525 0.1696 -0.2119 -0.1658 0.1645 -0.1930 0.1263 -0.1350 -0.2344 -0.2981 -0.1237 0.1705 0.2180 0.1459 -0.2643 -0.2314 0.1242 -0.2304 -0.1685 0.1507 0.3700 -0.2100 -0.1213 -0.4372 -0.1894 -0.2564 0.1078 0.1574 -0.1684 0.1656 0.1215 -0.1554 -0.2343 0.2100 0.1779 -0.1834 -0.2193 0.2386 -0.2520 -0.1263 0.1245 -0.1689 0.2209 -0.1671 -0.1202 -0.2682 -0.1501 -0.2893 -0.2306 -0.1914 0.1805 0.1895 0.1568 -0.2090 -0.2825 0.2214 -0.3551 -0.2837 0.1706 0.1826 -0.2231 -0.2763 -0.0981 -0.3316 -0.1274 -0.1862 -0.2901 -0.3045 0.1628 0.2234 0.0869 -0.2600 -0.2391 -0.3043 -0.3225 -0.2072 -0.1910 -0.2589 0.2253 0.2243 -0.3118 -0.3708 -0.1526 -0.3793 -0.2887 -0.2827 0.2423 -0.3231 -0.1577 -0.2604 -0.2029 -0.2716 -0.0689 -0.2572 -0.1861 0.1378 -0.1906 0.1599 0.2106 -0.2772 -0.1255 0.2115 -0.0929 0.1714 0.1774 -0.3039 -0.1919 0.2129 -0.1818 -0.2671 -0.2037 -0.1003 -0.1088 -0.2818 0.2137 0.1526 -0.1348 -0.3180 -0.2194 0.2105 -0.1696 -0.2354 -0.2515 0.1755 -0.3619 -0.1634 -0.2846 0.0940 -0.2732 -0.1795 -0.2290 -0.3042 -0.2987 -0.1866 0.2762 0.2036 -0.1713 -0.2517 -0.2389 -0.2174 0.1416 0.1417 -0.1633 -0.2939 0.1319 -0.2057 0.2116 -0.3081 0.1923 -0.2201 0.2362 -0.2399 0.1594 -0.2075 0.2528 -0.1555 -0.1592 0.2157 0.0564 0.2573 0.2052 -0.1651 0.2346 -0.1750 -0.1665 0.1740 -0.2268 -0.2331 0.1398 -0.1993 0.2384 0.3720 -0.2248 -0.2982 -0.2459 0.1689 -0.1904 -0.2834 -0.1994 0.2683 -0.3157 -0.2447 0.2174 -0.2705 -0.1791 0.2025 -0.3938 -0.4399 -0.1985 -0.2533 -0.3624 -0.2289 0.1933 -0.1722 0.1574 -0.1308 -0.3289 0.1458 0.1088 -0.1695 0.1440 -0.1402 0.1661 -0.1809 -0.1540 -0.2451 0.1139 -0.2280 -0.2658 -0.1461 0.2211 -0.0985 -0.2014 -0.1143 0.1891 0.1957 0.2251 0.3203 0.1929 0.3277 -0.2939 0.1723 -0.2123 -0.1404 0.1797 -0.1776 -0.2120 0.2249 -0.1473 0.2866 0.2057 -0.1977 -0.2609 -0.1845 -0.2440 0.1940 -0.1310 0.2262 -0.2368 0.2681 0.2039 -0.2569 -0.1481 -0.2510 -0.2385 0.2054 -0.2251 0.1471 -0.1885 0.2456 -0.2651 -0.1313 -0.0981 -0.1867 0.2059 -0.1313 -0.2106 0.1628 0.1341 -0.1143 0.2128 -0.3154 0.1233 -0.2210 0.1838 -0.4012 -0.1704 0.1349 -0.1499 -0.3143 0.2061 -0.2880 -0.3181 -0.1758 0.2166 0.2667 -0.1916 0.2300 -0.1820 0.2533 0.1518 -0.2779 -0.1553 -0.1202 0.3263 0.2467 0.2177 0.1613 -0.1007 0.1638 -0.2733 -0.1699 -0.2412 0.1234 -0.2052 -0.2967 -0.2497 0.2492 -0.2591 -0.2309 -0.2281 -0.2783 -0.3080 -0.2081 -0.2584 0.1996 0.2926 0.1985 0.2018 0.1213 -0.2736 -0.3011 -0.2060 0.2484 -0.1834 0.2635 0.2467 -0.2077 -0.2618 0.1634 -0.2579 0.2032 -0.1902 0.1708 0.1220 -0.1380 -0.1509 -0.1537 -0.1885 0.1421 -0.2401 -0.2087 -0.2599 0.1848 -0.1764 -0.1655 -0.2720 -0.1310 -0.1788 0.1224 -0.2285 -0.2219 -0.2877 -0.1790 -0.1997 -0.3100 -0.1820 -0.2311 -0.2784 -0.1503 -0.1232 0.1722 -0.2040 0.1682 0.1684 -0.2154 -0.1493 -0.2518 -0.1679 -0.2663 -0.1083 0.1823 -0.1483 0.1393 0.1899 -0.1280 -0.1822 -0.3045 -0.1908 0.0987 0.1784 -0.1361 0.2540 -0.1425 -0.1010 -0.1760 -0.2789 0.1629 -0.2242 -0.1755 0.3205 -0.1215 -0.1632 -0.1596 -0.2197 -0.2824 0.1853 -0.2552 -0.3326 -0.2273 -0.0906 -0.1442 -0.1664 -0.1587 -0.1408 0.1567 -0.2246 0.1055 0.1477 0.3109 0.1532 -0.2161 0.2155 -0.0873 0.1856 -0.1888 -0.1283 -0.1985 -0.2346 -0.3165 -0.3249 -0.2925 -0.1522 -0.1260 -0.2884 -0.1467 -0.3477 -0.1334 0.2775 0.1891 0.1862 0.1835 -0.2448 -0.1809 -0.2643 -0.2563 -0.1489 -0.2589 -0.1712 -0.3209 -0.2216 -0.3274 -0.1662 -0.0903 -0.1670 0.2302 -0.1965 0.2277 0.2175 -0.1995 0.1708" HIT_INDICES="12 20 53 65 80 87 100 153 169 171 211 212 229 291 292 306 356 363 402 409 425 446 451 460 465 476 492 499 509 536 542" ES_PROFILE="0.0529 0.1046 0.1176 0.1499 0.1770 0.2120 0.2395 0.2211 0.2403 0.2742 0.2662 0.2988 0.3141 0.2794 0.3084 0.3234 0.2993 0.3201 0.3063 0.3257 0.3355 0.3395 0.3601 0.3764 0.3968 0.4106 0.4189 0.4365 0.4509 0.4470 0.4650" RANK_AT_ES="542.0000" RANK_SCORE_AT_ES="0.2620"/>
  <DTG RANKED_LIST="state53017.rnk" TEMPLATE="na_as_pre_ranked" GENESET="gene_sets.gmt#HALLMARK_E2F_TARGETS" ES="0.4256" NES="2.8186" NP="0.0000" FDR="0.0000" FWER="0.0000" RND_ES="-0.1884 -0.1825 0.1518 -0.1169 -0.1405 -0.1458 -0.2283 -0.1302 0.1424 -0.1581 -0.1811 -0.1946 -0.1618 -0.1468 -0.2097 -0.2995 0.1138 -0.1186 0.0520 0.1293 -0.2487 -0.1332 -0.1152 -0.2609 -0.1757 -0.1925 0.0892 -0.1469 -0.2744 0.1376 -0.2263 -0.1973 0.1213 -0.2354 0.1763 -0.1418 0.1627 -0.1292 -0.1943 -0.1038 -0.2030 -0.2429 -0.1048 -0.3354 -0.1211 0.1960 -0.2044 0.1653 -0.2288 0.2273 -0.1977 -0.1290 0.1645 -0.1306 -0.2227 -0.2218 -0.2443 -0.2012 -0.1514 -0.1538 0.2071 -0.1186 -0.2664 -0.1755 0.1179 -0.1846 -0.1829 0.1118 0.1476 -0.1901 -0.1985 -0.1314 0.1304 -0.1709 -0.3773 0.1104 -0.2758 -0.1455 0.1911 -0.1985 -0.1530 -0.1051 -0.1774 0.0428 -0.2023 0.1738 -0.1712 -0.2531 -0.1924 -0.1853 -0.1315 -0.1524 -0.2112 -0.2144 0.1373 -0.1424 0.0680 -0.2459 -0.2521 -0.1921 -0.0923 -0.1975 -0.0978 -0.2199 -0.1913 -0.2053 -0.1194 -0.2590 0.1060 -0.2265 -0.1294 -0.1494 0.1238 -0.1846 0.1197 0.1902 -0.1953 -0.1897 -0.1385 -0.1841 0.2391 -0.1164 -0.2083 -0.2374 -0.1898 -0.1716 -0.1456 -0.1625 0.1316 0.1292 -0.1349 -0.2771 -0.2175 -0.1621 -0.1284 -0.1137 -0.2016 -0.1933 -0.2746 0.1273 -0.1801 -0.1718 0.1203 -0.1230 -0.1502 -0.1936 0.1308 0.1286 -0.2317 -0.1765 -0.1467 -0.1404 -0.1847 0.1271 -0.2002 -0.2308 -0.2071 -0.2006 0.1368 0.2218 -0.1645 -0.2343 0.2437 -0.1158 0.1204 -0.2345 0.0991 -0.1768 -0.2647 -0.1783 -0.2037 -0.1258 0.1377 -0.1324 -0.1718 0.1789 -0.1431 -0.1473 0.0922 0.2593 0.1800 -0.1841 -0.2428 -0.1535 0.1311 -0.1353 -0.0832 -0.1127 -0.2160 -0.1987 -0.2022 -0.1079 -0.1463 -0.1527 -0.1546 0.1168 -0.1281 -0.2235 0.1313 0.2067 -0.2329 -0.3187 -0.1188 0.1669 0.2167 -0.1014 0.0817 -0.1846 -0.2920 0.2065 -0.1909 -0.2191 0.1020 -0.2285 -0.1016 -0.1581 -0.2119 0.1660 -0.1789 -0.1350 -0.1581 -0.1923 -0.2095 -0.1753 -0.1584 -0.2056 -0.2094 -0.2304 -0.1375 -0.1246 -0.2534 0.1442 -0.1654 -0.1525 -0.1446 -0.1656 0.2225 0.1162 -0.2403 0.1733 0.2126 -0.2536 0.1506 0.1359 -0.0957 -0.0956 -0.1907 0.1117 -0.1448 -0.1370 0.0885 -0.1414 -0.2382 -0.2169 0.0764 -0.1803 -0.2266 -0.1926 -0.2432 -0.1115 0.1335 0.1404 -0.1826 0.2051 -0.1995 -0.1732 0.0880 0.1101 -0.1657 -0.1963 0.0750 -0.1840 -0.1118 0.1701 0.1554 0.1040 -0.2454 0.1136 -0.1769 -0.2811 0.1976 -0.1284 -0.1711 0.1849 -0.1692 -0.2672 -0.1043 -0.1913 -0.1667 0.0700 0.1143 -0.1660 0.1888 0.1309 0.0858 0.2640 -0.2119 -0.2817 -0.1685 0.1147 0.1572 -0.2613 0.2801 0.1463 -0.1432 0.1522 -0.1865 -0.1021 -0.1749 0.2070 -0.2426 -0.1450 -0.1367 -0.1991 0.1574 0.1782 0.1002 -0.1066 -0.3239 -0.1986 -0.2046 -0.1249 -0.2368 -0.2822 -0.2046 -0.1068 0.1183 -0.1541 0.1439 -0.2184 0.1026 0.1883 -0.1792 -0.2147 -0.2096 -0.1564 -0.1592 -0.1873 -0.1862 0.1571 -0.1745 -0.1598 0.1574 -0.2184 0.1385 -0.3062 0.2133 0.1128 -0.2285 -0.1618 -0.1553 -0.3409 0.0870 -0.2986 -0.1975 -0.2733 -0.1256 -0.2481 0.1314 -0.1223 0.1524 -0.1885 -0.1686 -0.2496 -0.1440 0.2349 -0.1149 -0.1936 -0.1574 -0.1872 0.1805 -0.1492 -0.1903 0.0604 -0.2365 0.1095 -0.0984 -0.1704 -0.1840 0.1537 -0.1955 0.1669 -0.1486 0.1513 -0.2844 -0.1890 -0.1858 -0.1278 -0.2167 -0.1626 -0.1462 -0.2702 0.2198 -0.1225 -0.2084 0.1365 0.1752 -0.2484 0.1553 0.1222 -0.1076 0.1823 -0.1678 -0.1731 0.1619 -0.2165 -0.1286 -0.1688 -0.2145 -0.1498 0.0881 -0.2041 -0.2311 0.1464 -0.1269 0.1287 0.1479 0.2101 0.1543 -0.1706 0.1906 -0.2349 0.1678 0.1291 0.1379 0.1321 0.1368 -0.1786 -0.2075 0.1779 -0.2344 -0.2506 -0.1453 -0.1262 -0.1204 0.1455 -0.1685 0.1515 0.1372 0.1734 -0.1879 0.1608 0.0951 0.1396 -0.1997 -0.1824 0.1875 -0.1870 0.1517 0.1688 -0.2630 -0.0921 -0.1118 -0.2844 -0.1239 -0.1812 0.1773 -0.1624 0.1615 0.1408 -0.1278 -0.1825 -0.1901 -0.1440 -0.1222 -0.1718 -0.2112 -0.1365 0.1126 -0.0951 -0.1438 -0.2185 0.1903 0.2096 -0.1874 -0.1208 0.1468 -0.1782 -0.2716 0.1205 -0.1934 -0.1685 -0.1489 -0.2656 -0.2403 0.1087 -0.1514 0.0983 -0.2088 -0.2410 -0.0799 0.1434 -0.2598 -0.1393 -0.1321 0.1910 0.1233 -0.1649 -0.1000 -0.1222 -0.1572 -0.1854 0.2116 -0.1223 -0.1966 0.1269 -0.2100 0.1232 -0.1126 -0.2022 -0.0977 -0.2392 0.1430 -0.1925 -0.1453 -0.2205 0.1572 -0.1685 -0.1540 0.2333 0.1864 -0.1259 -0.2112 -0.1949 -0.1777 -0.2671 0.1380 -0.1355 0.1319 -0.1736 -0.1872 -0.1024 -0.2075 -0.2461 -0.1683 -0.1997 -0.1204 0.1526 0.1984 -0.1571 -0.1934 -0.1819 -0.2876 0.1615 -0.1073 -0.1087 -0.2491 -0.1591 0.2581 -0.1703 -0.1439 -0.2298 -0.2497 0.1429 0.1335 0.1666 -0.1609 -0.1313 -0.1510 0.1881 -0.1236 -0.2163 -0.1309 -0.2010 0.1120 0.1101 -0.3108 -0.1150 -0.2098 -0.2305 0.2361 0.1129 -0.2173 -0.1989 0.1640 -0.2318 -0.1629 0.1165 -0.2296 -0.1101 0.0937 -0.1246 -0.1981 -0.1464 0.2037 0.1597 -0.2480 -0.2615 -0.0980 -0.1213 -0.0897 -0.1399 -0.2262 0.1559 0.0815 0.1849 -0.0964 -0.2247 -0.3125 -0.1016 -0.2393 0.1950 -0.1290 0.1375 0.1961 -0.1918 -0.2058 -0.1092 0.1586 -0.1284 0.1179 0.2156 -0.1797 0.1453 0.1977 0.1206 -0.1973 -0.2530 -0.1511 -0.1390 0.1601 0.1375 -0.0945 -0.1902 -0.1815 0.1826 -0.1221 -0.1132 -0.1922 -0.1208 -0.1233 -0.1133 0.1412 -0.2003 -0.0764 0.1177 0.1380 -0.2881 -0.1176 -0.1743 -0.1280 -0.1434 0.1933 -0.1367 0.1611 0.1305 -0.1075 -0.2167 0.1718 -0.2133 0.1348 -0.2400 -0.2334 -0.1790 0.1244 0.2700 -0.1561 0.1975 -0.1818 -0.1577 -0.2103 -0.1971 -0.1357 -0.1835 0.2228 0.1083 -0.1744 0.1539 -0.1559 -0.1730 0.1352 0.0997 -0.1687 0.1771 0.1494 -0.1177 -0.1087 0.1508 -0.2159 -0.1513 0.1688 -0.0975 0.1989 0.2388 -0.2832 -0.2222 -0.1085 -0.0813 -0.2626 0.1360 -0.0651 -0.1836 0.2075 -0.2570 -0.3097 0.1832 0.2355 -0.3069 0.0973 -0.2517 -0.1468 0.2038 -0.0991 -0.2125 -0.1431 0.1356 -0.1764 -0.2438 -0.2008 0.1468 0.2595 -0.1717 0.1809 -0.1044 -0.1474 0.1716 0.0961 0.1092 0.1376 -0.1114 0.1705 -0.1806 -0.1812 0.1954 -0.2201 -0.1362 -0.2145 -0.1342 -0.1382 -0.2636 -0.1699 0.1418 -0.1612 -0.2175 -0.1251 -0.1546 0.1212 0.1892 -0.1729 -0.1055 0.1839 -0.1316 0.1887 -0.1382 -0.2175 -0.2102 0.1006 -0.1383 0.1426 -0.1358 -0.2243 -0.1932 -0.2025 -0.1335 -0.1431 0.1904 0.1241 0.2022 -0.1743 -0.3165 0.1091 0.1060 0.1225 -0.2400 -0.1727 0.0641 -0.0883 -0.1387 -0.1442 0.0899 -0.1142 0.1792 -0.1598 -0.1475 -0.0935 -0.1621 0.1063 0.1492 0.1272 0.1489 0.1231 -0.1834 -0.2005 -0.2051 -0.1456 -0.1821 -0.1607 0.1324 -0.2879 -0.3085 -0.2142 -0.2138 -0.1714 -0.1648 -0.1979 -0.2508 -0.2699 -0.0635 -0.2499 -0.1305 -0.1402 -0.2446 -0.2539 -0.2907 -0.1560 0.1184 0.0811 -0.1008 0.1091 0.1607 0.1201 0.1322 -0.2091 0.1065 -0.2058 0.2036 0.1447 0.1485 0.1364 -0.1836 -0.1834 -0.1370 0.1254 -0.1729 0.1539 -0.1072 -0.3126 -0.1285 -0.0848 0.1691 0.1532 0.1914 -0.0973 -0.1610 -0.0984 0.1629 -0.1912 -0.1601 -0.1456 -0.1888 -0.2238 -0.0864 0.1693 0.1620 0.2144 -0.1399 -0.1890 -0.1207 -0.1863 -0.1119 -0.1237 -0.1073 -0.2422 -0.2890 -0.1325 -0.1314 -0.2870 0.1544 0.1630 -0.1296 -0.1897 0.1830 0.0868 -0.1179 -0.1321 -0.2334 -0.1604 0.1229 -0.1337 -0.1136 -0.1730 -0.1574 0.0849 -0.1749 -0.1348 0.2216 -0.1362 -0.1370 -0.1982 -0.1353 -0.3749 0.2137 -0.2310 0.1192 -0.1503 -0.2328 -0.1459 0.1071 -0.1305 -0.1465 -0.2075 -0.1438 -0.2345 -0.2264 -0.2766 -0.1473 -0.1651 -0.1418 0.1251 -0.2357 -0.1854 -0.2196 -0.2076 0.1931 0.1650 -0.2195 -0.1982 -0.1644 -0.2295 0.1481 0.1104 0.1374 0.0900 -0.1500 -0.1736 0.1815 -0.2201 -0.2816 -0.2639 0.0834 0.2010 -0.2299 0.1960 -0.1345 -0.2073 -0.2678 0.1145 0.1474 -0.2090 0.1043 0.2084 -0.1388 0.1738 -0.0769 -0.2675 -0.1088 -0.1923 0.0973 0.0921 -0.1269 -0.1993 -0.1406 -0.1395 -0.1569 -0.2438 0.1930 -0.2381 -0.1010 0.1936 -0.2328 -0.1893 -0.1911 -0.2189 0.1883 0.1528 -0.1230 0.1648 0.1522 0.1385 -0.2965 -0.1940 -0.1371 0.1791 -0.1751 -0.1615 0.1234 -0.2098 0.1515 -0.1469 0.1818 -0.1563 -0.1824 -0.1793 -0.1741 0.0769 -0.1791 -0.1276 -0.1600 -0.1644 -0.1526 0.1242 0.1276 0.2378 -0.1410 -0.1268 -0.2093 -0.2350 -0.1333 -0.2312 -0.0951 -0.1546 -0.2118 -0.1756 -0.2032 -0.1508 -0.1560 -0.1856 -0.1308 0.1681 -0.2107" HIT_INDICES="3 4 20 40 43 50 58 62 69 76 78 80 83 87 89 95 108 115 119 123 125 129 135 147 153 165 169 171 197 203 209 217 226 264 283 287 308 337 373 381 382 383 397 399 402 424 425 427 440 442 453 462 470 471 504 507 509 536 539 542 562 584 969" ES_PROFILE="0.0366 0.0733 0.0835 0.0862 0.1062 0.1207 0.1331 0.1495 0.1622 0.1746 0.1923 0.2099 0.2263 0.2415 0.2588 0.2715 0.2762 0.2870 0.3009 0.3146 0.3303 0.3438 0.3549 0.3593 0.3699 0.3738 0.3862 0.4007 0.3886 0.3979 0.4072 0.4142 0.4199 0.3934 0.3871 0.3969 0.3881 0.3702 0.3444 0.3487 0.3606 0.3724 0.3701 0.3806 0.3900 0.3787 0.3901 0.4004 0.3987 0.4087 0.4090 0.4114 0.4147 0.4256 0.4017 0.4102 0.4198 0.4021 0.4103 0.4185 0.4082 0.3955 0.0195" RANK_AT_ES="471.0000" RANK_SCORE_AT_ES="0.2748"/>
  <DTG RANKED_LIST="state53017.rnk" TEMPLATE="na_as_pre_ranked" GENESET="gene_sets.gmt#HALLMARK_G2M_CHECKPOINT" ES="0.4852" NES="3.1930" NP="0.0000" FDR="0.0000" FWER="0.0000" RND_ES="-0.2050 -0.1630 -0.1875 0.1375 0.2000 -0.1779 0.0975 -0.2144 -0.1700 -0.1919 0.1637 0.1847 -0.1383 -0.1940 -0.2069 0.1304 -0.2423 0.2145 -0.1270 0.0765 -0.2136 -0.2793 0.1960 0.1280 -0.1670 0.2309 0.1393 0.1384 0.1857 -0.1195 0.1508 -0.1659 -0.1802 -0.1481 -0.1138 0.1064 -0.2434 -0.1691 -0.1968 -0.2770 -0.0936 -0.1172 -0.1517 -0.0966 0.1997 -0.1773 -0.2177 -0.1903 0.1897 -0.1534 0.1580 0.1310 -0.2254 -0.1444 -0.2114 -0.1192 0.1719 -0.2252 0.1313 0.2213 -0.2399 -0.0864 -0.1478 -0.1248 -0.1033 -0.2002 -0.1794 -0.1851 -0.3084 -0.2191 -0.2405 -0.1197 -0.1157 -0.1590 -0.1149 -0.2594 -0.1904 -0.2464 -0.1647 0.1076 -0.2077 -0.1891 -0.1845 0.1425 -0.1835 0.1814 -0.1470 -0.1825 -0.1319 -0.1616 -0.1017 -0.2516 0.1211 -0.1504 0.1382 0.1436 -0.1968 -0.1846 -0.1332 -0.1707 0.0892 -0.2682 -0.2040 -0.1882 -0.1423 -0.2692 0.1778 0.1148 -0.2099 0.1780 0.1757 -0.2320 0.1839 0.1344 -0.2387 0.2068 0.1149 -0.1917 -0.0815 0.1934 0.1544 -0.1783 -0.1359 -0.2941 -0.1364 0.1240 0.1859 -0.3236 0.2260 0.1920 0.1403 0.1328 0.1407 -0.1972 -0.1543 0.1141 -0.2195 -0.2499 -0.1414 -0.1080 -0.2285 0.1390 -0.1010 -0.1922 -0.1328 -0.1626 0.0958 0.1519 0.1767 -0.1528 -0.1614 -0.2099 -0.2304 0.2114 -0.2207 -0.1939 0.1664 0.1275 -0.2528 -0.1329 -0.2214 -0.1490 -0.2469 -0.1682 -0.2210 -0.1779 0.2005 -0.2551 -0.1897 -0.1095 -0.1568 -0.1832 0.1431 0.2335 0.1625 -0.2366 -0.1080 -0.2181 0.1654 0.1277 -0.1722 0.1394 0.1595 -0.1216 -0.2231 0.2180 -0.2036 -0.1029 0.1393 -0.1046 -0.1446 -0.1526 0.1767 0.1293 -0.1206 -0.1233 0.1219 -0.1467 -0.1848 -0.1638 0.1472 -0.1796 0.1893 0.1316 -0.1953 -0.2459 0.1343 -0.1155 -0.1476 -0.1253 -0.1855 -0.2121 0.1426 -0.1439 0.1704 0.1104 -0.1843 -0.1988 -0.1740 0.1452 -0.2414 -0.1518 0.1152 -0.1655 -0.2332 -0.1449 -0.1380 -0.1149 0.1753 -0.1299 -0.1765 -0.2088 0.1747 -0.1511 -0.2430 -0.1637 -0.1125 -0.1740 -0.2692 0.1761 -0.1844 -0.1705 -0.1840 -0.0896 -0.1524 -0.1141 0.1971 -0.1175 -0.1037 -0.1805 -0.0880 0.1101 -0.1555 0.1233 -0.2019 -0.1541 0.0722 0.1785 -0.2119 0.1430 -0.1530 -0.1053 0.1519 -0.1706 -0.1439 0.1352 -0.2037 0.1069 -0.1458 -0.1768 -0.1721 -0.1274 0.0911 -0.2594 0.1275 -0.1139 0.1657 -0.0996 -0.1542 0.1369 -0.0938 -0.1509 0.2818 -0.1577 -0.1747 -0.1195 -0.1352 0.1671 -0.2219 -0.2078 -0.1098 0.1392 -0.0948 -0.1471 -0.1959 -0.1679 -0.1721 -0.1675 -0.1391 -0.2282 -0.3074 -0.1009 0.2298 -0.1674 -0.2343 -0.1974 0.1518 -0.1439 0.1986 -0.0730 -0.1680 -0.1724 -0.1238 0.1282 0.1565 -0.1400 -0.1096 -0.1893 -0.2515 -0.0701 -0.1338 0.1771 -0.2391 -0.0832 -0.2289 -0.1729 0.2073 -0.2026 -0.1498 0.2055 -0.2433 0.1228 0.2425 0.0987 -0.2289 -0.2061 -0.1977 -0.0730 -0.1613 0.1425 -0.1387 -0.2443 0.1073 0.1039 -0.1384 0.1164 -0.1090 -0.1606 -0.1174 -0.1374 0.2271 -0.2340 -0.1654 0.2107 -0.1976 -0.2159 -0.1172 -0.1531 0.0805 -0.2118 0.1586 0.2524 -0.1613 0.1030 -0.1548 -0.1693 0.1646 -0.1651 0.1751 0.1257 -0.1328 0.1687 -0.2375 0.2571 -0.1917 -0.2029 -0.1203 -0.3135 -0.1749 -0.2627 -0.1340 -0.2624 -0.1943 0.1333 0.2658 0.1117 -0.1605 -0.0975 0.2002 -0.2534 -0.0858 -0.1173 -0.1580 -0.2491 0.1379 0.1160 0.1463 0.1759 -0.3184 0.1206 -0.1123 -0.1434 -0.2249 -0.1998 0.1623 -0.1579 -0.1910 -0.1561 -0.1072 0.1726 0.1590 -0.0810 -0.0768 -0.0815 0.2085 -0.1341 -0.1328 -0.1830 -0.0851 -0.1785 0.1578 0.1377 0.1366 -0.2651 -0.1558 0.0873 -0.0772 -0.1951 -0.1610 -0.1607 -0.1976 0.1185 -0.1692 -0.1515 -0.1628 0.1517 -0.1776 -0.1482 -0.1174 0.1236 0.1117 -0.2438 0.2247 0.1931 -0.1223 -0.1178 -0.1935 0.1035 -0.1331 -0.1448 -0.1829 -0.2511 -0.2884 0.1048 0.0625 0.2177 -0.1216 0.0831 -0.1649 -0.2933 0.1407 -0.1033 -0.1451 -0.1754 -0.2717 -0.1370 -0.1415 0.1719 0.1821 -0.1332 -0.1766 -0.1940 0.1259 -0.0904 -0.1259 -0.2228 0.1010 -0.0824 -0.1293 -0.2064 -0.1734 0.0871 -0.1549 -0.1100 0.1530 -0.1583 -0.0832 -0.1593 0.1571 0.3056 0.1501 0.1395 0.1503 -0.2389 -0.1296 -0.2739 -0.1240 0.2189 -0.1034 -0.1488 -0.1817 -0.1189 0.1400 0.0972 -0.2174 0.1198 -0.2016 -0.2722 -0.1697 0.1164 0.1438 0.2311 -0.1313 -0.2686 -0.2221 -0.2245 -0.1309 -0.1867 -0.2027 0.1381 -0.1538 0.1362 -0.1875 -0.2426 0.1320 -0.2287 -0.2060 -0.1577 -0.2531 0.1005 -0.0994 -0.1828 -0.2471 0.2045 -0.2362 -0.1289 -0.1357 -0.1218 -0.0840 -0.1723 0.1582 -0.2704 -0.1729 -0.1446 0.1853 0.2092 -0.1579 -0.1734 -0.2571 0.1376 -0.1086 0.1398 -0.2115 0.1668 -0.1454 -0.3201 0.1769 0.1273 0.1132 0.1417 -0.1236 0.1210 -0.2172 -0.1525 -0.1595 0.1216 -0.1411 0.2088 -0.1918 0.1568 0.1367 -0.2615 -0.2040 0.1423 0.1543 0.1443 0.1517 0.1168 0.0702 0.1672 -0.2260 -0.2291 0.0512 -0.1594 0.1578 -0.1707 -0.1754 -0.1456 -0.2193 -0.1357 -0.1357 0.1138 -0.1549 0.0959 -0.2320 -0.1100 -0.2596 -0.2326 -0.1495 -0.1227 -0.1430 0.1547 -0.1396 -0.1594 0.1090 -0.1503 0.1034 -0.1330 -0.2768 -0.1407 0.1971 0.1410 -0.2367 -0.2957 -0.1164 -0.1260 -0.1854 0.1214 -0.2316 -0.1422 -0.1373 0.1875 -0.2282 -0.2032 -0.1983 0.1137 -0.1169 -0.1200 -0.1548 0.1102 -0.1763 -0.2474 -0.1717 -0.1749 -0.1861 0.1266 -0.1894 -0.1608 0.1192 -0.1512 0.1748 -0.1676 -0.1396 -0.2152 -0.1797 -0.2251 0.1532 -0.1216 0.1427 -0.1198 0.1138 0.1980 -0.1754 0.1813 0.1343 -0.2287 -0.2009 0.2156 -0.2346 -0.1029 -0.1390 -0.2764 0.1960 -0.0951 -0.2867 -0.1222 0.1457 -0.3298 -0.1793 -0.2127 -0.1341 -0.2638 -0.2463 0.1522 -0.2334 -0.1588 -0.1685 -0.0652 -0.2155 -0.1749 -0.1721 -0.1541 0.1877 -0.1566 -0.1494 -0.1152 -0.2193 0.1217 -0.1277 -0.1593 0.2256 -0.2070 -0.2105 0.0949 -0.1230 0.1295 -0.2696 0.1271 -0.1595 -0.1618 -0.2081 -0.1927 0.1520 -0.1025 0.1609 -0.1904 -0.2309 -0.1350 -0.1122 -0.1048 -0.1585 -0.2004 -0.1344 -0.2181 -0.2899 -0.1563 0.0933 -0.1493 0.1468 -0.2415 -0.1865 -0.0939 -0.1246 -0.1217 -0.2364 -0.1951 -0.1151 0.1983 -0.1801 -0.1720 -0.0871 -0.1557 -0.1709 -0.1334 -0.1117 -0.2161 -0.1442 -0.1069 -0.0731 0.1610 -0.1446 -0.2198 0.1645 0.0659 0.1430 -0.2273 0.1285 -0.1911 0.1091 -0.2905 -0.3039 -0.1813 -0.2600 -0.2181 -0.2043 -0.2261 0.2323 0.2062 -0.2396 -0.1776 -0.1007 0.1557 -0.1806 0.2003 0.2259 -0.1849 -0.1328 0.1758 -0.2099 0.1010 -0.0903 0.1743 -0.1147 -0.1501 -0.1545 -0.2935 -0.2428 0.1155 0.1533 -0.1008 0.1252 -0.2189 -0.2155 0.2090 -0.1892 0.2023 -0.2520 0.1926 -0.1070 0.1393 -0.1331 -0.2092 -0.2285 -0.2205 0.1112 0.1975 -0.1793 -0.2129 -0.1797 0.0983 -0.2427 0.1105 -0.2457 -0.1701 -0.1419 -0.1812 0.1858 0.1495 -0.1843 -0.1389 0.1279 -0.2897 0.0995 -0.1390 0.0595 0.1226 -0.0824 -0.2021 0.1100 -0.2680 -0.1630 -0.1756 -0.1612 -0.2664 -0.1670 -0.1679 -0.2130 -0.1044 -0.2356 -0.1459 -0.1779 0.1426 -0.2345 -0.2331 -0.1727 -0.2325 -0.1217 -0.2649 -0.2085 -0.1774 -0.1122 0.1416 0.0917 0.2082 0.1970 0.1228 0.1551 -0.2433 -0.2668 -0.1743 -0.1257 0.1762 -0.2012 -0.1584 0.1662 -0.2377 -0.1472 0.1802 -0.1809 -0.2296 -0.1721 0.1289 -0.1855 -0.1048 -0.1603 0.1359 -0.1021 -0.1840 -0.1296 0.1085 -0.1125 -0.1775 -0.2254 -0.1502 -0.1681 -0.1933 -0.2695 -0.1975 -0.1670 0.1756 -0.1332 -0.2193 -0.1336 -0.0883 -0.1720 0.2791 -0.2539 -0.1520 -0.1834 -0.2072 -0.1469 0.0890 -0.1989 -0.1171 -0.2404 -0.2028 0.1728 -0.1137 0.1433 0.1781 -0.1692 0.1400 -0.1566 -0.2036 -0.1860 -0.1128 0.1679 -0.1377 0.1834 -0.1171 -0.1608 0.2078 -0.1895 0.2483 0.1066 -0.2800 -0.1250 0.1244 -0.1493 -0.1581 0.1363 -0.1648 0.1573 -0.2380 -0.2187 -0.1489 0.1126 0.1520 -0.1407 0.1202 -0.2099 -0.1733 0.1579 -0.0619 0.1490 -0.1750 -0.2224 -0.2425 -0.1610 -0.2081 -0.1702 0.1156 -0.1521 -0.1809 -0.1104 -0.1425 -0.1863 -0.2219 0.1290 0.1911 -0.1302 0.1446 -0.1833 0.1297 -0.1598 -0.2282 -0.1380 -0.2113 -0.0826 0.1440 -0.1594 -0.1809 -0.2341 0.1473 -0.2131 0.2282 -0.2943 -0.2195 -0.1829 -0.1663 -0.1613 -0.0790 -0.1927 0.1249 0.2030 -0.2673 -0.1030 -0.1193 0.1643 -0.0567 -0.1971 -0.0774 -0.1407 -0.1764 0.1578 -0.1647 -0.1939 0.1001 -0.1226 0.0821 -0.1518 -0.2305 -0.2211 -0.1232 -0.1916 -0.2131 -0.2076 0.0999 0.1460 -0.0960" HIT_INDICES="3 4 6 7 10 12 16 20 40 43 50 55 62 65 66 69 78 80 89 94 95 108 116 125 133 147 153 165 169 173 188 197 217 227 243 262 283 308 350 366 391 397 399 425 430 442 446 455 460 471 473 504 507 508 538 539 542 545 557 562 584 754" ES_PROFILE="0.0352 0.0705 0.1026 0.1329 0.1593 0.1864 0.2094 0.2317 0.2335 0.2527 0.2665 0.2818 0.2942 0.3109 0.3296 0.3459 0.3554 0.3723 0.3814 0.3947 0.4121 0.4162 0.4253 0.4329 0.4413 0.4429 0.4530 0.4563 0.4682 0.4799 0.4795 0.4852 0.4787 0.4828 0.4800 0.4736 0.4647 0.4511 0.4186 0.4141 0.3995 0.4053 0.4154 0.3994 0.4060 0.4049 0.4124 0.4145 0.4208 0.4205 0.4299 0.4077 0.4159 0.4261 0.4048 0.4149 0.4227 0.4305 0.4285 0.4340 0.4210 0.2516" RANK_AT_ES="197.0000" RANK_SCORE_AT_ES="0.3769"/>
</EDB>
