# Supplementary material for: Modeling glioblastoma heterogeneity as a dynamic network of cell states
Source: Mol Syst Biol. 2021 Sep 16;17(9):e10105. doi: 10.15252/msb.202010105 (PMC8444284; doi:10.15252/msb.202010105)
Supplement: Supplementary file 6 — Source Data for Figure 5 [file MSB-17-e10105-s004.zip › Figure5A_sourcedata/GSEA_3017/hallmarks_stateA.GseaPreranked.1621934654007/edb/state53017.rnk]

FABP5	1.7587436
TM4SF1	1.0873343
CREM	1.0226288
CDK1	1.0061004
MKI67	0.9258198
PDGFRA	0.87131083
KIF11	0.8700329
UBE2C	0.7925227
VGF	0.79221857
MCM10	0.75201744
KIF20B	0.74867046
CEP55	0.7474173
BUB3	0.7400911
MIF	0.737922
PCDH10	0.73405844
GSTO1	0.7176393
KIF5B	0.687487
DBI	0.6830314
OLIG2	0.6739839
PPA1	0.66762334
KPNA2	0.66700226
HIST1H4C	0.65908116
OLIG1	0.6524921
RPS24	0.6487967
CA12	0.645275
TP53I11	0.64188004
IGFBP3	0.6409384
ASPM	0.6387679
PCLAF	0.6367079
DANCR	0.6315206
PIF1	0.6269246
PCDH15	0.62347597
S100A2	0.6232238
HEY2	0.6170855
DNAJC9	0.6150438
PGAM1	0.60761374
PLCB1	0.6038433
CCNB1	0.59882647
ATP5MD	0.5916763
FAM107B	0.59132504
CKS2	0.58707744
EPN2	0.5823551
CDC123	0.57294005
HMMR	0.55875254
NCAPG	0.55635816
HAS2	0.55110794
VIM	0.54332685
HJURP	0.5389172
RNF157	0.5375601
GDI2	0.5372712
CKS1B	0.5302491
GLRX3	0.52871466
NUDT5	0.5281561
DDX21	0.52493757
VDAC2	0.5144273
DBF4	0.5143303
RPL22L1	0.51189077
ZNF511	0.5065421
SMC3	0.50405866
KIF14	0.5025069
MASTL	0.49867144
SLIT1	0.49671277
CENPE	0.49614474
EIF3A	0.4959331
MIS18BP1	0.4947329
CCNA2	0.49452877
TPX2	0.48753244
ECHS1	0.48696572
RPP30	0.48629656
MYBL2	0.48614526
HNRNPF	0.48509082
CHCHD1	0.48476237
TFAM	0.4790813
SGO2	0.47794682
MMP16	0.4768663
FGFBP3	0.47666195
DLGAP5	0.47516924
HIST1H1B	0.47471946
AURKA	0.47403756
SNHG3	0.4737098
CDC20	0.4718941
JMJD1C	0.47023067
VRK1	0.47007406
UBE2T	0.46994215
NUDT8	0.46803373
SAR1A	0.46754336
ADGRG6	0.46714932
DUT	0.46618193
RAB38	0.46427253
PLK1	0.4641089
ADAM12	0.46374878
BMI1	0.46365172
STC1	0.46316698
TUBB4B	0.46170747
CENPF	0.4610732
TOP2A	0.45692173
CTSC	0.45641583
NPM3	0.4563259
HIST1H1D	0.4557018
TNFAIP6	0.455188
PRDX3	0.45260194
EMP3	0.45234576
CISD1	0.45006865
GHITM	0.449667
PRTFDC1	0.4476867
RBM17	0.4466907
ZWINT	0.44661307
TGIF1	0.44659624
AURKB	0.44616264
ZEB1	0.44556147
RGS10	0.44525835
MRPS16	0.44436443
TET1	0.44332233
DOCK10	0.43819186
SEPHS1	0.43730482
CDCA8	0.43651932
KIF23	0.43633005
NSMCE4A	0.4345059
KLHL4	0.43383414
DEPDC1	0.4315044
MICU1	0.42884532
SLC26A2	0.42783138
MCMBP	0.42782807
MELK	0.42726552
KCND2	0.42646402
JPT1	0.42598397
SGO1	0.42479452
FAM204A	0.4220971
MT.ATP6	0.420895
BUB1B	0.4207001
SLCO4A1	0.42017028
HIST2H2AC	0.41880345
KANK1	0.41854778
KNL1	0.41806078
NDUFB8	0.41712555
HELLS	0.41673616
ZYX	0.4163696
GTPBP4	0.4138019
ST8SIA1	0.41368788
PPP2R2D	0.41349232
SERINC5	0.41303253
RTKN2	0.41302997
CTBP2	0.41298586
PIMREG	0.4129262
TSPAN14	0.4126024
YME1L1	0.41198877
GTSE1	0.41139865
CCNB2	0.41121763
S100A4	0.4092942
BZW2	0.40872523
CCDC85B	0.40746322
DNAJC1	0.40683943
ANLN	0.40676624
MAD2L1	0.40602297
LINC01224	0.4056439
SATB2	0.40537474
S100A16	0.40443796
PBX3	0.40426245
EIF4EBP2	0.4026513
TNC	0.4019173
KIFC1	0.4016302
IL1RAP	0.40146846
ARHGAP11A	0.3994013
RPS23	0.39909294
GNG4	0.39842162
KIF2C	0.39718673
UCHL1	0.3963196
MAP3K1	0.39627326
DPCD	0.3960667
MYC	0.3949236
CCAR1	0.39472085
MCM7	0.394465
CCDC6	0.39351097
NDC80	0.3929536
CALM1	0.3912287
BAMBI	0.39053518
BCCIP	0.39049917
WAPL	0.39012283
ANKRD26	0.39003122
SH3KBP1	0.3892019
FAM83D	0.38920006
MRPS6	0.38886613
ABRACL	0.38759655
CKLF	0.38757488
LPAR4	0.38747877
HNRNPH3	0.38733822
METRN	0.3868649
ARHGAP19	0.3854005
BUB1	0.38433662
ELOVL6	0.38258076
DCLRE1C	0.38127628
CMSS1	0.38113424
ATP5F1C	0.380608
COL9A3	0.38050112
BCAT1	0.38006628
HHIP	0.37942496
TUBGCP2	0.37822264
KIF22	0.37686232
CUEDC2	0.37558597
CCNY	0.37531587
PARD3	0.37528172
SERPINE2	0.37255102
NUTM2A.AS1	0.3722451
CDCA3	0.37185085
NFIL3	0.37146178
SUV39H2	0.3713182
PTMA	0.3712243
NRBF2	0.37114018
EPB41L2	0.37069806
TRIP13	0.3704315
LRRN1	0.37030944
IMPDH2	0.3699886
C1QBP	0.36909208
FLRT3	0.36881447
B4GALT5	0.3686839
ATCAY	0.36820218
ACTR1A	0.36723253
SMC4	0.3665675
TIAL1	0.36628464
SNHG25	0.36611885
RAB13	0.36589497
TM9SF3	0.36526972
GARS	0.36379308
FAM171A1	0.36354485
UGDH	0.36348146
VPS26A	0.36341056
SPC25	0.36339495
INCENP	0.36199254
RTL8A	0.36161044
EIF4A1	0.3615261
PALM2.AKAP2	0.361368
PGD	0.36112073
NCAPH	0.35921273
HRASLS	0.35842174
SOX6	0.3578123
ZNF704	0.35749614
PLS3	0.3552185
SCN1A	0.3551986
PDCD11	0.35424227
RTRAF	0.35409057
PSTK	0.353948
MRPL43	0.3538069
AMOT	0.3534238
CENPA	0.35217312
PITX1	0.35162365
H2AFZ	0.35143062
TRIO	0.35076883
SLK	0.35008955
PPIF	0.3499615
WAC	0.34989884
SNHG16	0.34851417
KIF1BP	0.34825075
ALCAM	0.3480199
DDIAS	0.34772605
ZDHHC16	0.34691063
HOMER1	0.34615546
ITGB1	0.34590492
SDF2L1	0.34491906
ATIC	0.34355322
FEN1	0.34280416
BMS1	0.34222302
SOX11	0.341771
TTK	0.34035435
KNSTRN	0.3401356
TUBB	0.33994302
DDX50	0.33976847
SLC25A5	0.3397546
GALR1	0.3396678
HOXD13	0.33931214
ADCY1	0.33896345
CENPJ	0.3386658
SNRPE	0.33780584
PLP1	0.33768964
LRR1	0.33722314
CLSPN	0.33579618
DEPDC1B	0.3353419
BCAN	0.33419636
NSUN6	0.3341211
NOC3L	0.333924
RPL18A	0.33368653
PSMB5	0.33360064
MDGA2	0.33352923
ESCO2	0.3328497
ORC6	0.33264545
SEPT9	0.33143127
MT1X	0.33096683
NUTM2B.AS1	0.33026865
MTHFD2	0.3299994
CACYBP	0.32969087
UPF2	0.32945916
DNAJB12	0.3288709
HSPD1	0.32812068
NPM1	0.3276911
ATP11A	0.3276358
C21orf58	0.327625
EXOSC1	0.32746953
IGLON5	0.32651177
C2orf69	0.32618257
GGCT	0.32612583
IDE	0.32562593
WAC.AS1	0.32552645
MGMT	0.3252362
G2E3	0.32492834
NR2F2	0.3244647
MND1	0.32443124
RPL10	0.32391763
RPS6	0.3237541
RAD18	0.3235429
BRCA2	0.32306156
HRK	0.32289037
CENPN	0.32282406
MLLT10	0.32236293
HSPB1	0.32198352
REX1BD	0.3206975
TIMM23	0.32059243
HNRNPDL	0.320343
FAM126A	0.31957933
SORD	0.31954783
ARL3	0.3194005
FANCI	0.31936708
SFRP2	0.31935468
DNA2	0.3181448
TUBA1C	0.31782845
SWAP70	0.31748116
TEDC1	0.3173727
STAM	0.3166931
DIP2C	0.316499
CUL2	0.31586945
SNHG5	0.31554374
ARL5B	0.3154702
ZDHHC6	0.315276
CCSER2	0.31519753
FARP1	0.31483376
LCOR	0.31469104
IDI1	0.3144282
PEG3	0.31434393
TNFAIP8L1	0.31368455
RFC3	0.3136711
PRPF18	0.31268576
ZNF22	0.31267807
SORCS1	0.31231326
CDCA5	0.31218243
CLIC1	0.31101778
CHD7	0.3106501
SYT17	0.31043237
COMMD3	0.3103906
CEP164	0.31033075
PLAU	0.3100565
CREB3L2	0.30994928
LEPROTL1	0.30987543
PRC1	0.30962643
POLR3K	0.3094508
TPP2	0.30875325
ADA	0.3083677
UBE2D1	0.30809942
LRRC75A.AS1	0.30669615
RPS3	0.30668205
ANP32B	0.3066669
EXOC6	0.30602974
MRPS18A	0.30597496
SGPL1	0.3057325
SLC20A1	0.30572316
GAP43	0.30568254
HSP90AB1	0.30554432
CACUL1	0.3055255
ECT2	0.30488765
CCNF	0.30481
TTF2	0.3047991
FKBP5	0.30420554
CDCA2	0.30405968
CSKMT	0.3029702
MYEF2	0.30276775
RBPMS	0.3024857
BRCA1	0.30205643
NECTIN3	0.30165982
CHST8	0.30141124
SLF2	0.30136123
CITED1	0.30071017
NET1	0.30065894
CKAP2	0.30063644
LARP4B	0.30056936
RPA3	0.30047688
CSE1L	0.300369
RRM2	0.299617
XRCC2	0.2995323
SHOC2	0.2992477
CENPW	0.2988124
UBALD2	0.2986789
TEX30	0.2983877
ENKUR	0.29808173
TNKS2	0.29775012
CDC6	0.29706618
ZMYND11	0.29676515
PHF19	0.29656136
RPL27A	0.29626298
BNIP3	0.29600534
RAB3B	0.29563868
HMGA1	0.2951249
SAAL1	0.29509994
RACGAP1	0.29316434
ATP2A1.AS1	0.29304278
BBIP1	0.29299974
PA2G4	0.29262823
HMGB1	0.29200262
NME4	0.2911736
PDZD8	0.29091245
TXNDC5	0.29083204
CREB5	0.29066455
ANXA7	0.29062065
CCT5	0.29043904
ATP13A4	0.29022986
P4HA1	0.28957152
HIST1H2AH	0.2895157
NFIA	0.28939503
DOCK1	0.2892876
ATAD1	0.2891431
DCP2	0.2887581
GALNT7	0.28868234
RNF144A	0.28835264
CSGALNACT2	0.2883105
TMEM160	0.28807804
SHC3	0.28801817
ACBD5	0.28795317
GAD1	0.28781274
HMGB2	0.28764227
NOLC1	0.2876019
ZNF32	0.28745133
POP7	0.2873539
FAM45A	0.28723714
PID1	0.28655002
NUSAP1	0.28605658
RUFY2	0.28597674
B4GALNT1	0.28586164
AC011447.3	0.28583676
NUF2	0.28530943
HIST1H2AL	0.28529638
RPL41	0.28473175
ZFAS1	0.28461066
USP54	0.28460822
MIS18A	0.2837719
NCAPD2	0.28297538
EEF1AKMT2	0.28219765
LMNB1	0.28214714
CDC25C	0.28205913
ENTPD1	0.28197592
NT5E	0.28180096
CDC45	0.28159422
KIF20A	0.28143165
CACNG8	0.2810915
ADAM23	0.28108203
VARS	0.28075927
FBL	0.28072083
ABLIM1	0.2803739
ANP32E	0.28010973
PFKP	0.27998814
BCL3	0.27989158
BCHE	0.27988914
ARMCX2	0.27942532
SLITRK2	0.279085
ABI1	0.27881148
ODC1	0.27862096
PRMT1	0.27856725
GINS1	0.27855635
SMS	0.27814162
MNS1	0.2781258
HSPE1	0.27693012
DNPH1	0.27681485
EBNA1BP2	0.2766513
TXNDC17	0.2760315
INPP5F	0.27563033
ATAD2	0.27515423
EZH2	0.27483508
RPS4X	0.27462175
MT2A	0.27453378
SMNDC1	0.27450192
SKA1	0.2743101
RPS5	0.27424702
SHCBP1	0.2739566
MTG1	0.27392775
RPS12	0.27387843
UROS	0.2737841
AMMECR1	0.27350926
TRAP1	0.27341393
PITPNC1	0.27323094
CUTC	0.2725411
MT.CO3	0.27249837
PDE3B	0.2724136
EFS	0.27224007
NHLRC2	0.27210465
VTI1A	0.27166945
BLM	0.27159852
PSAT1	0.27125335
LSM2	0.2711774
RPS17	0.27100605
C11orf96	0.270832
KIN	0.2707654
REEP3	0.27072832
CAMK1D	0.27066827
RPP38	0.2705462
NOP16	0.27039722
RPL26	0.27012694
EPC1	0.26991862
DHX32	0.26962817
PGP	0.26953664
KIF4A	0.26947093
CEP41	0.2693955
NUP93	0.2693576
UBE2S	0.26913092
UCK2	0.268989
NME1	0.26882136
ZNF724	0.26876357
PLEKHO1	0.26875475
SH3BGRL3	0.26856637
SUGT1	0.26855722
ARC	0.2685377
ANAPC16	0.26750368
ENTPD1.AS1	0.26709133
QDPR	0.26707494
HAUS8	0.2670115
EBF1	0.26653114
ZNF90	0.26648086
MANF	0.2661104
CIP2A	0.26608026
PITX2	0.2660072
PXDN	0.26577505
RPL37	0.26562226
PDCD5	0.26542377
MRTO4	0.26513538
RCC1	0.26463223
TBC1D12	0.26448685
AC090692.1	0.26434726
SKA3	0.26424274
ZFP36L1	0.26414526
TCTN3	0.26397666
TTC39C	0.263964
ALYREF	0.2637806
RANBP1	0.26330873
MTURN	0.2631556
KIF15	0.26286092
CDKN3	0.2625566
NKAIN1	0.26231527
TTF1	0.2621209
SRSF2	0.2619975
SNRNP48	0.261737
ITGA6	0.26139277
STIL	0.26123464
VEGFA	0.26050806
MARCH5	0.26027954
NFE2L3	0.25977588
CENPO	0.25962225
ERCC6L	0.25958788
FZD2	0.25948182
RPL23	0.25945404
CCDC77	0.2590157
LRRC4	0.2588306
SETD9	0.25874794
FRA10AC1	0.25836352
FBXO5	0.25831988
ZRANB1	0.25818172
DSEL	0.25815344
SPDL1	0.25796172
POLR3G	0.25790322
DDX39A	0.25763726
GNB4	0.25757328
UBE2I	0.25722173
RPL28	0.25672552
TPD52	0.2566493
PPP2R3B	0.2565109
RPL31	0.25635853
TPGS1	0.25597084
SUPV3L1	0.25576612
ZNF37A	0.25556442
PTEN	0.2551738
ZMIZ1	0.2549376
MT.ATP8	0.25488696
RPL4	0.25421262
PSMG2	0.2541412
SOX9	0.25411174
SEC23IP	0.25343928
RPL36A	0.25320217
OGA	0.25315103
DPYSL4	0.25311792
GRIK2	0.25284177
EIF5A	0.25263697
TMPO	0.25257993
COQ2	0.25248864
SHLD2	0.25231716
AGT	0.25224924
SNHG8	0.25215697
TIMM8A	0.25211862
GPATCH4	0.25165042
RNF19A	0.2515587
DNM1	0.2509847
INSYN2	0.2509072
ZNF714	0.25056604
HIST1H2BH	0.25051206
PARG	0.2503864
CD82	0.25003794
FAM200B	-0.25005513
ITGAV	-0.2500716
PLEKHA5	-0.2515743
PRDM1	-0.2517004
ITPRID2	-0.2517844
NES	-0.25189626
CD99	-0.2524722
GOLGB1	-0.25325313
CBLN4	-0.25389484
SEPT5	-0.25425637
SYPL1	-0.25534698
ZFHX3	-0.25604948
NR3C1	-0.25633976
DLG1	-0.25728267
LINC00662	-0.257856
NLGN4X	-0.258546
BST2	-0.25856295
GSE1	-0.25865304
PHKB	-0.25872806
ABAT	-0.25880766
FAM111A	-0.2589456
PLIN3	-0.2594041
RGS16	-0.25962076
AIG1	-0.25984204
DAG1	-0.25989276
TACC1	-0.26025248
GPR37L1	-0.2609519
FNBP1L	-0.26136214
IMMP2L	-0.26142997
MALT1	-0.26145816
ARHGEF26	-0.26171136
RTN1	-0.26176965
DPYD	-0.26202905
CHMP2A	-0.26207483
VMP1	-0.26230052
TMTC2	-0.26319686
KCNJ16	-0.26375863
CAMK2D	-0.26404235
FLNA	-0.26404843
SDC3	-0.26407915
IRF2BPL	-0.2641067
SHROOM3	-0.26411435
GNG12	-0.2654635
CLCN3	-0.26551563
MAGI1	-0.26643312
PTPRA	-0.2665899
CHODL	-0.2665993
SIPA1L1	-0.26665214
PCDHGB7	-0.2677936
ABCA1	-0.26805693
CNIH3	-0.26861635
EML1	-0.26897618
HOMER3	-0.26921704
SOCS3	-0.27049828
CHST2	-0.2707406
CXADR	-0.2713158
TCEAL4	-0.27199832
C6orf62	-0.2723477
KIFAP3	-0.2724143
IRS1	-0.27275905
ZNF385D	-0.27315223
ARHGEF6	-0.27324823
TP53TG1	-0.27452314
GCC2	-0.27552423
PGM2L1	-0.27608338
THY1	-0.2772645
SORT1	-0.27925813
DCTN3	-0.2796081
NOTCH1	-0.2798702
RAB3IP	-0.28015953
PEA15	-0.28116256
SPRY2	-0.28151488
DPYSL2	-0.282195
ZKSCAN1	-0.28275335
SEZ6L2	-0.28337616
CHD9	-0.28412053
MICA	-0.28422385
GLRA2	-0.28618547
CKB	-0.286558
ELMOD1	-0.28658465
PTTG1IP	-0.28983572
SEMA6A	-0.291616
ERICH3	-0.2917416
HLA.C	-0.29199076
RHOJ	-0.29261416
DDR1	-0.29388246
BRI3	-0.29399452
SOX2.OT	-0.2941501
EFEMP2	-0.29439372
GPC4	-0.29502827
RPS27L	-0.29504883
KCNIP1	-0.2950735
AKAP12	-0.29577473
ADGRL3	-0.2963236
HS6ST1	-0.2967118
SCOC	-0.2973053
STIM2	-0.297636
CNR1	-0.2976604
S100B	-0.29873398
TCEAL3	-0.29925326
TMEM59L	-0.29937655
FCGR2A	-0.29962635
ZFHX4	-0.30127954
SERINC1	-0.30162758
MALAT1	-0.30239782
MEG8	-0.30324572
MXRA7	-0.3037971
ATP6AP2	-0.3040716
MIR4435.2HG	-0.30425856
CACNG4	-0.30694035
SSBP2	-0.30743042
MDFIC	-0.30765498
DSTN	-0.30920547
SMARCA2	-0.30950186
LINC01551	-0.30961546
NAV3	-0.31071195
TERF2IP	-0.3111331
NME3	-0.31129667
TSC22D4	-0.3120436
S100A6	-0.31257027
ASCC3	-0.31434348
ARAP2	-0.31459665
PCDH9	-0.31500518
FZD7	-0.31587908
ZEB2	-0.31872126
BICD1	-0.3188588
EMP1	-0.32158273
SPTBN1	-0.32222417
PRKAR2B	-0.32253483
ID2	-0.32265854
RFFL	-0.32278135
SCD5	-0.32365873
HLA.B	-0.32450494
PAX8.AS1	-0.325749
CBR1	-0.32719243
C1orf61	-0.327565
GRIA1	-0.3286588
ELOVL2	-0.32871017
HES1	-0.33145732
TIMP2	-0.33199763
LINC01578	-0.33218232
KCNJ6	-0.33453596
NRN1	-0.3359852
KLHDC8A	-0.33627322
SNHG14	-0.33769053
PON2	-0.3377243
CAMK2N1	-0.33853385
JAG1	-0.33901983
LRRCC1	-0.3407988
GRIK3	-0.34143698
TRIM56	-0.34148085
IAH1	-0.34283435
MYO6	-0.34349534
HEY1	-0.34419054
TMEM161B.AS1	-0.34446433
C1orf122	-0.344546
MEIS2	-0.34492138
SRGAP3	-0.34517074
FZD3	-0.34529418
DENND5B	-0.34664994
KCNE4	-0.3476071
CYP51A1	-0.34922323
TSPAN13	-0.34941694
WSCD1	-0.3510315
NTM	-0.35416457
SLC4A4	-0.35500133
NEDD4L	-0.35511526
LPCAT2	-0.35760486
BOC	-0.35874504
ALDH3A2	-0.35891515
TBX2	-0.35897192
MPC1	-0.3598406
DLX1	-0.36093247
MSI2	-0.36130223
PSMB8	-0.36198995
ITGA7	-0.3621022
ITGB8	-0.36331335
CUX1	-0.3640241
NKAIN3.IT1	-0.3652118
SNTG1	-0.36658496
EPHA4	-0.3670663
SETBP1	-0.36751747
IGFBP7	-0.3677561
IRS2	-0.36807072
SPARC	-0.36862722
MLC1	-0.36931002
TPM1	-0.36943617
MACF1	-0.37053287
PNRC1	-0.3708324
PIK3C2A	-0.37224248
GNAO1	-0.37267223
JAKMIP2	-0.37311286
BDNF	-0.37372753
DCBLD2	-0.37462077
TUBB2A	-0.37481964
CHPF	-0.37497434
CDH4	-0.37649113
SQSTM1	-0.3786447
LHFPL6	-0.38109255
TRAM2	-0.38178942
PHLDA3	-0.38229483
SRGAP1	-0.38276476
NPC2	-0.3831681
GPC1	-0.3844346
BEX1	-0.38453755
MSMO1	-0.38559926
MIR99AHG	-0.38648176
CRIM1	-0.38784295
SUB1	-0.38785762
SEC14L1	-0.3883985
NKAIN3	-0.38857248
CXXC5	-0.39148897
SSX2IP	-0.39150107
PHPT1	-0.39325765
APP	-0.39381844
MRC2	-0.39508632
FHL1	-0.3970978
LTBP1	-0.39745298
PDGFB	-0.39877915
NUDT3	-0.39903623
DST	-0.4001305
C1QTNF6	-0.4010674
IFI27L2	-0.40158647
HOPX	-0.4032448
IGFBP2	-0.4035568
GJA1	-0.40536952
LONRF2	-0.40850592
FTL	-0.40863785
ARMH4	-0.40873796
SEMA3E	-0.4121412
DDAH1	-0.41268843
PRRX1	-0.41283038
RORB	-0.41344792
CD59	-0.4215601
PAM	-0.42158818
AC004540.2	-0.4229206
TTYH3	-0.42759168
FILIP1L	-0.4279009
ATF3	-0.42828956
RTN4	-0.42941004
PLOD2	-0.430565
NACC2	-0.43146852
TGFB2	-0.4320308
BNIP3L	-0.43220496
MAP1LC3A	-0.43596098
POU3F2	-0.4365632
CHPT1	-0.4372428
SDCBP	-0.43841216
SDK1	-0.44190922
MDM2	-0.44229072
ZFP36L2	-0.44283321
ST8SIA5	-0.44304407
TMSB4X	-0.4431549
MAP1B	-0.44367972
ELN	-0.44457075
ZNF528.AS1	-0.44632027
TAX1BP1	-0.4468846
TMEM47	-0.44697508
APC	-0.4470214
CPEB4	-0.44742247
TFDP2	-0.44811645
DCLK2	-0.44900864
SLC1A2	-0.45045188
SERPINB6	-0.45193037
DOK5	-0.45720103
AFF3	-0.45766282
IFITM2	-0.4595529
EZR	-0.46379167
LZTS1	-0.466859
UPP1	-0.4674982
CDH6	-0.47161123
AKAP9	-0.4764821
CRB2	-0.4808896
SLC35F1	-0.4818905
ANXA2	-0.48195663
ZNF106	-0.4830492
PRSS23	-0.48571166
GAS7	-0.48955628
ERBIN	-0.48965484
PMEPA1	-0.49670643
MOXD1	-0.4978106
VLDLR	-0.5029259
RGS12	-0.50437135
LINC00472	-0.5066036
NDFIP1	-0.5096598
PDGFC	-0.5145769
KCND3	-0.5152535
DAAM1	-0.5155331
JUN	-0.52458715
NRCAM	-0.52557653
F3	-0.5256385
CALD1	-0.5272977
PDPN	-0.529208
PDP1	-0.5306695
AC092958.1	-0.5332993
UBL3	-0.5349935
MEG3	-0.5370577
CEMIP2	-0.53860795
GPC6	-0.53974426
GPM6B	-0.5421935
A2M	-0.5449747
ARHGAP29	-0.5483979
MAGI2.AS3	-0.5488279
PLK2	-0.55063033
FAM210B	-0.55078423
ITGB5	-0.55817944
ATP1B2	-0.5584404
MT3	-0.5592543
SMAD1	-0.5625808
SCG2	-0.56408894
SDC2	-0.56777114
SAT1	-0.5730388
FTH1	-0.5730594
FST	-0.5759764
DKK3	-0.5786212
PDGFA	-0.581457
CADM1	-0.58169836
ARID5B	-0.5860858
RAB31	-0.5864704
PEG10	-0.58681333
CYTOR	-0.5914069
PTX3	-0.60323083
GLUL	-0.6118097
KCNJ2	-0.61763936
ENC1	-0.6214634
NEDD9	-0.6253873
PROX1	-0.6256751
FRMD4B	-0.62569934
DPYSL3	-0.6260163
SPP1	-0.63021797
PODXL	-0.63558245
ZMAT3	-0.65007657
TENM1	-0.6503241
ID1	-0.6510116
TTYH1	-0.6517059
CST3	-0.67977077
CHN1	-0.6797975
APLP1	-0.6801318
EFNB2	-0.681534
GRIA2	-0.68200016
CLU	-0.6854896
CEBPD	-0.69040376
NFIX	-0.69187003
GRIA4	-0.6982542
GP1BB	-0.7008104
HEPACAM	-0.7094057
LIMCH1	-0.71609235
RNF180	-0.72455925
RCAN1	-0.7468771
CDH2	-0.7615129
GLIS3	-0.76694685
LRRC17	-0.76866764
ADGRV1	-0.7714782
SERPINE1	-0.7738218
GDF15	-0.78973144
MMP2	-0.8294268
IFITM3	-0.82993126
LYPD1	-0.83880204
TMEM132A	-0.84801614
CD44	-0.8510492
COL5A2	-0.8557044
RND3	-0.8643923
CSRP2	-0.877074
CNN3	-0.8834928
PPP1CB	-0.885147
TAGLN2	-0.8908103
ZBTB20	-0.8953513
TCEAL9	-0.9118972
CDK6	-0.9197052
CRYAB	-0.9403394
PBX1	-0.9644053
CDKN1A	-0.9869746
LGALS3	-0.9885399
FABP7	-0.99371594
ANXA1	-1.0175484
SLC1A3	-1.0970025
CHL1	-1.1077529
HEPN1	-1.1100258
CTGF	-1.1817948
LRRN3	-1.2332226
CYR61	-1.2957742
AC002454.1	-1.3250232
LPL	-1.3870441
ID3	-1.5051113
PMP22	-1.5190506
IGFBP5	-1.5951831
SPARCL1	-1.8095334
CCL2	-1.8805289
NEAT1	-2.0490282
GFAP	-2.2551115
