# Supplementary material for: Modeling glioblastoma heterogeneity as a dynamic network of cell states
Source: Mol Syst Biol. 2021 Sep 16;17(9):e10105. doi: 10.15252/msb.202010105 (PMC8444284; doi:10.15252/msb.202010105)
Supplement: Supplementary file 6 — Source Data for Figure 5 [file MSB-17-e10105-s004.zip › Figure5A_sourcedata/GSEA_3017/hallmarks_stateA.GseaPreranked.1621934654007/gene_set_sizes.xls]

NAME	ORIGINAL SIZE	AFTER RESTRICTING TO DATASET	STATUS
HALLMARK_TNFA_SIGNALING_VIA_NFKB	200	31
HALLMARK_HYPOXIA	200	35
HALLMARK_CHOLESTEROL_HOMEOSTASIS	74		Rejected!
HALLMARK_MITOTIC_SPINDLE	199	48
HALLMARK_WNT_BETA_CATENIN_SIGNALING	42		Rejected!
HALLMARK_TGF_BETA_SIGNALING	54		Rejected!
HALLMARK_IL6_JAK_STAT3_SIGNALING	87		Rejected!
HALLMARK_DNA_REPAIR	150		Rejected!
HALLMARK_G2M_CHECKPOINT	200	62
HALLMARK_APOPTOSIS	161	26
HALLMARK_NOTCH_SIGNALING	32		Rejected!
HALLMARK_ADIPOGENESIS	200		Rejected!
HALLMARK_ESTROGEN_RESPONSE_EARLY	200	19
HALLMARK_ESTROGEN_RESPONSE_LATE	200	25
HALLMARK_ANDROGEN_RESPONSE	100	17
HALLMARK_MYOGENESIS	200	19
HALLMARK_PROTEIN_SECRETION	96		Rejected!
HALLMARK_INTERFERON_ALPHA_RESPONSE	97		Rejected!
HALLMARK_INTERFERON_GAMMA_RESPONSE	200		Rejected!
HALLMARK_APICAL_JUNCTION	200	16
HALLMARK_APICAL_SURFACE	44		Rejected!
HALLMARK_HEDGEHOG_SIGNALING	36		Rejected!
HALLMARK_COMPLEMENT	200		Rejected!
HALLMARK_UNFOLDED_PROTEIN_RESPONSE	113		Rejected!
HALLMARK_PI3K_AKT_MTOR_SIGNALING	105		Rejected!
HALLMARK_MTORC1_SIGNALING	200	30
HALLMARK_E2F_TARGETS	200	63
HALLMARK_MYC_TARGETS_V1	200	31
HALLMARK_MYC_TARGETS_V2	58		Rejected!
HALLMARK_EPITHELIAL_MESENCHYMAL_TRANSITION	200	45
HALLMARK_INFLAMMATORY_RESPONSE	200	20
HALLMARK_XENOBIOTIC_METABOLISM	200		Rejected!
HALLMARK_FATTY_ACID_METABOLISM	158		Rejected!
HALLMARK_OXIDATIVE_PHOSPHORYLATION	200		Rejected!
HALLMARK_GLYCOLYSIS	200	29
HALLMARK_REACTIVE_OXYGEN_SPECIES_PATHWAY	49		Rejected!
HALLMARK_P53_PATHWAY	200	22
HALLMARK_UV_RESPONSE_UP	158		Rejected!
HALLMARK_UV_RESPONSE_DN	144	28
HALLMARK_ANGIOGENESIS	36		Rejected!
HALLMARK_HEME_METABOLISM	200		Rejected!
HALLMARK_COAGULATION	138		Rejected!
HALLMARK_IL2_STAT5_SIGNALING	199	20
HALLMARK_BILE_ACID_METABOLISM	112		Rejected!
HALLMARK_PEROXISOME	104		Rejected!
HALLMARK_ALLOGRAFT_REJECTION	200		Rejected!
HALLMARK_SPERMATOGENESIS	135		Rejected!
HALLMARK_KRAS_SIGNALING_UP	200	19
HALLMARK_KRAS_SIGNALING_DN	200		Rejected!
HALLMARK_PANCREAS_BETA_CELLS	40		Rejected!
