# Supplementary material for: Modeling glioblastoma heterogeneity as a dynamic network of cell states
Source: Mol Syst Biol. 2021 Sep 16;17(9):e10105. doi: 10.15252/msb.202010105 (PMC8444284; doi:10.15252/msb.202010105)
Supplement: Supplementary file 6 — Source Data for Figure 5 [file MSB-17-e10105-s004.zip › Figure5A_sourcedata/GSEA_3017/hallmarks_stateA.GseaPreranked.1621934654007/gsea_report_for_na_neg_1621934654007.xls]

NAME	GS<br> follow link to MSigDB	GS DETAILS	SIZE	ES	NES	NOM p-val	FDR q-val	FWER p-val	RANK AT MAX	LEADING EDGE
HALLMARK_EPITHELIAL_MESENCHYMAL_TRANSITION	HALLMARK_EPITHELIAL_MESENCHYMAL_TRANSITION	Details ...	45	-0.5522171	-2.7835345	0.0	0.0	0.0	207	tags=64%, list=21%, signal=78%
HALLMARK_APOPTOSIS	HALLMARK_APOPTOSIS	Details ...	26	-0.5438673	-2.4008327	0.0	0.0	0.0	194	tags=58%, list=20%, signal=70%
HALLMARK_UV_RESPONSE_DN	HALLMARK_UV_RESPONSE_DN	Details ...	28	-0.521325	-2.3374352	0.0	0.0	0.0	199	tags=54%, list=20%, signal=65%
HALLMARK_TNFA_SIGNALING_VIA_NFKB	HALLMARK_TNFA_SIGNALING_VIA_NFKB	Details ...	31	-0.5081107	-2.2592337	0.0016313214	2.6923078E-4	0.001	262	tags=65%, list=27%, signal=85%
HALLMARK_MYOGENESIS	HALLMARK_MYOGENESIS	Details ...	19	-0.5189362	-1.9907963	0.0063391444	0.010965373	0.049	216	tags=63%, list=22%, signal=79%
HALLMARK_INFLAMMATORY_RESPONSE	HALLMARK_INFLAMMATORY_RESPONSE	Details ...	20	-0.44386017	-1.7660167	0.013559322	0.035304807	0.174	226	tags=50%, list=23%, signal=64%
HALLMARK_P53_PATHWAY	HALLMARK_P53_PATHWAY	Details ...	22	-0.41636986	-1.7392999	0.023026315	0.036885582	0.207	191	tags=50%, list=19%, signal=61%
HALLMARK_HYPOXIA	HALLMARK_HYPOXIA	Details ...	35	-0.32738045	-1.5874249	0.035603717	0.08044287	0.461	225	tags=46%, list=23%, signal=57%
HALLMARK_KRAS_SIGNALING_UP	HALLMARK_KRAS_SIGNALING_UP	Details ...	19	-0.31402898	-1.2576221	0.19621342	0.32224223	0.94	412	tags=68%, list=42%, signal=115%
HALLMARK_IL2_STAT5_SIGNALING	HALLMARK_IL2_STAT5_SIGNALING	Details ...	20	-0.2928404	-1.1527234	0.29623288	0.4114083	0.975	62	tags=20%, list=6%, signal=21%
HALLMARK_ESTROGEN_RESPONSE_EARLY	HALLMARK_ESTROGEN_RESPONSE_EARLY	Details ...	19	-0.26259562	-1.0177106	0.44366196	0.55276436	0.998	166	tags=32%, list=17%, signal=37%
HALLMARK_ANDROGEN_RESPONSE	HALLMARK_ANDROGEN_RESPONSE	Details ...	17	-0.26673996	-0.99806404	0.4761062	0.5359065	1.0	112	tags=24%, list=11%, signal=26%
HALLMARK_MTORC1_SIGNALING	HALLMARK_MTORC1_SIGNALING	Details ...	30	-0.18379016	-0.82704175	0.63917524	0.72593707	1.0	20	tags=7%, list=2%, signal=7%
HALLMARK_APICAL_JUNCTION	HALLMARK_APICAL_JUNCTION	Details ...	16	-0.21130124	-0.76816964	0.7432432	0.7446764	1.0	417	tags=63%, list=42%, signal=106%
