# Supplementary material for: Modeling glioblastoma heterogeneity as a dynamic network of cell states
Source: Mol Syst Biol. 2021 Sep 16;17(9):e10105. doi: 10.15252/msb.202010105 (PMC8444284; doi:10.15252/msb.202010105)
Supplement: Supplementary file 6 — Source Data for Figure 5 [file MSB-17-e10105-s004.zip › Figure5A_sourcedata/GSEA_3017/hallmarks_stateA.GseaPreranked.1621934654007/gsea_report_for_na_pos_1621934654007.xls]

NAME	GS<br> follow link to MSigDB	GS DETAILS	SIZE	ES	NES	NOM p-val	FDR q-val	FWER p-val	RANK AT MAX	LEADING EDGE
HALLMARK_G2M_CHECKPOINT	HALLMARK_G2M_CHECKPOINT	Details ...	62	0.48520577	3.1930492	0.0	0.0	0.0	197	tags=52%, list=20%, signal=60%
HALLMARK_E2F_TARGETS	HALLMARK_E2F_TARGETS	Details ...	63	0.42562902	2.8185694	0.0	0.0	0.0	471	tags=86%, list=48%, signal=153%
HALLMARK_MYC_TARGETS_V1	HALLMARK_MYC_TARGETS_V1	Details ...	31	0.46499473	2.4497974	0.0	0.0	0.0	542	tags=100%, list=55%, signal=215%
HALLMARK_MITOTIC_SPINDLE	HALLMARK_MITOTIC_SPINDLE	Details ...	48	0.3889335	2.4275417	0.0	0.0	0.0	270	tags=56%, list=27%, signal=74%
HALLMARK_GLYCOLYSIS	HALLMARK_GLYCOLYSIS	Details ...	29	0.2749477	1.3955998	0.11702128	0.12546822	0.571	119	tags=28%, list=12%, signal=30%
HALLMARK_ESTROGEN_RESPONSE_LATE	HALLMARK_ESTROGEN_RESPONSE_LATE	Details ...	25	0.21782926	1.0678316	0.3517588	0.36822182	0.948	151	tags=24%, list=15%, signal=28%
