# Supplementary material for: Modeling glioblastoma heterogeneity as a dynamic network of cell states
Source: Mol Syst Biol. 2021 Sep 16;17(9):e10105. doi: 10.15252/msb.202010105 (PMC8444284; doi:10.15252/msb.202010105)
Supplement: Supplementary file 6 — Source Data for Figure 5 [file MSB-17-e10105-s004.zip › Figure5A_sourcedata/GSEA_3017/hallmarks_stateA.GseaPreranked.1621934654007/HALLMARK_ANDROGEN_RESPONSE.xls]

NAME	PROBE	GENE SYMBOL	GENE_TITLE	RANK IN GENE LIST	RANK METRIC SCORE	RUNNING ES	CORE ENRICHMENT
row_0	DBI	null	null	17	0.6830313801765442	0.08245545	No
row_1	SLC26A2	null	null	121	0.42783138155937195	0.038993318	No
row_2	CENPN	null	null	310	0.32282406091690063	-0.107375495	No
row_3	SORD	null	null	317	0.3195478320121765	-0.06678815	No
row_4	IDI1	null	null	334	0.3144282102584839	-0.037248734	No
row_5	FKBP5	null	null	368	0.3042055368423462	-0.026713153	No
row_6	PA2G4	null	null	402	0.2926282286643982	-0.017871939	No
row_7	SMS	null	null	463	0.2781416177749634	-0.03895726	No
row_8	UBE2I	null	null	564	0.2572217285633087	-0.1042989	No
row_9	TPD52	null	null	566	0.25664928555488586	-0.06776756	No
row_10	ZMIZ1	null	null	573	0.2549375891685486	-0.03663607	No
row_11	ITGAV	null	null	599	-0.25007158517837524	-0.025784187	No
row_12	AKAP12	null	null	690	-0.2957747280597687	-0.075184844	No
row_13	PMEPA1	null	null	877	-0.49670642614364624	-0.19404586	Yes
row_14	SAT1	null	null	909	-0.5730388164520264	-0.14210619	Yes
row_15	ARID5B	null	null	915	-0.5860857963562012	-0.061480545	Yes
row_16	CDK6	null	null	966	-0.9197052121162415	0.021627069	Yes
