# Supplementary material for: Modeling glioblastoma heterogeneity as a dynamic network of cell states
Source: Mol Syst Biol. 2021 Sep 16;17(9):e10105. doi: 10.15252/msb.202010105 (PMC8444284; doi:10.15252/msb.202010105)
Supplement: Supplementary file 6 — Source Data for Figure 5 [file MSB-17-e10105-s004.zip › Figure5A_sourcedata/GSEA_3017/hallmarks_stateA.GseaPreranked.1621934654007/HALLMARK_APICAL_JUNCTION.xls]

NAME	PROBE	GENE SYMBOL	GENE_TITLE	RANK IN GENE LIST	RANK METRIC SCORE	RUNNING ES	CORE ENRICHMENT
row_0	ZYX	null	null	136	0.41636958718299866	-0.06572243	No
row_1	EPB41L2	null	null	208	0.37069806456565857	-0.07271089	No
row_2	TIAL1	null	null	218	0.36628463864326477	-0.016699798	No
row_3	ITGB1	null	null	256	0.3459049165248871	0.006873129	No
row_4	NECTIN3	null	null	374	0.30165982246398926	-0.059742756	No
row_5	ADAM23	null	null	449	0.28108203411102295	-0.085786834	No
row_6	PTEN	null	null	572	0.25517380237579346	-0.16583036	Yes
row_7	CD99	null	null	604	-0.2524721920490265	-0.1527339	Yes
row_8	DLG1	null	null	611	-0.25728267431259155	-0.11306008	Yes
row_9	SDC3	null	null	637	-0.26407915353775024	-0.09172247	Yes
row_10	IRS1	null	null	657	-0.2727590501308441	-0.062665306	Yes
row_11	ARHGEF6	null	null	659	-0.27324822545051575	-0.0150024565	Yes
row_12	THY1	null	null	663	-0.2772645056247711	0.031318463	Yes
row_13	CDH4	null	null	794	-0.37649112939834595	-0.03533729	Yes
row_14	CDH6	null	null	868	-0.47161123156547546	-0.026401078	Yes
row_15	MMP2	null	null	953	-0.8294268250465393	0.034979466	Yes
