# Supplementary material for: Modeling glioblastoma heterogeneity as a dynamic network of cell states
Source: Mol Syst Biol. 2021 Sep 16;17(9):e10105. doi: 10.15252/msb.202010105 (PMC8444284; doi:10.15252/msb.202010105)
Supplement: Supplementary file 6 — Source Data for Figure 5 [file MSB-17-e10105-s004.zip › Figure5A_sourcedata/GSEA_3017/hallmarks_stateA.GseaPreranked.1621934654007/HALLMARK_APOPTOSIS.xls]

NAME	PROBE	GENE SYMBOL	GENE_TITLE	RANK IN GENE LIST	RANK METRIC SCORE	RUNNING ES	CORE ENRICHMENT
row_0	VDAC2	null	null	54	0.5144273042678833	-0.01854994	No
row_1	TOP2A	null	null	95	0.4569217264652252	-0.026748117	No
row_2	MGMT	null	null	301	0.3252362012863159	-0.21608467	No
row_3	HSPB1	null	null	312	0.3219835162162781	-0.20295615	No
row_4	SLC20A1	null	null	361	0.3057231605052948	-0.23051663	No
row_5	BRCA1	null	null	373	0.3020564317703247	-0.21988346	No
row_6	HMGB2	null	null	424	0.2876422703266144	-0.25084388	No
row_7	DPYD	null	null	630	-0.2620290517807007	-0.44479823	No
row_8	PEA15	null	null	668	-0.2811625599861145	-0.46271855	No
row_9	EMP1	null	null	724	-0.32158273458480835	-0.49639687	No
row_10	TIMP2	null	null	737	-0.3319976329803467	-0.48461574	No
row_11	SQSTM1	null	null	795	-0.3786447048187256	-0.51620424	Yes
row_12	APP	null	null	812	-0.3938184380531311	-0.50406456	Yes
row_13	ATF3	null	null	836	-0.4282895624637604	-0.49668306	Yes
row_14	TGFB2	null	null	840	-0.4320307970046997	-0.46823817	Yes
row_15	BNIP3L	null	null	841	-0.4322049617767334	-0.43666208	Yes
row_16	JUN	null	null	886	-0.5245871543884277	-0.44407475	Yes
row_17	SAT1	null	null	909	-0.5730388164520264	-0.4250786	Yes
row_18	NEDD9	null	null	923	-0.6253873109817505	-0.39290246	Yes
row_19	CLU	null	null	938	-0.6854895949363708	-0.35737485	Yes
row_20	MMP2	null	null	953	-0.8294268250465393	-0.31133145	Yes
row_21	IFITM3	null	null	954	-0.8299312591552734	-0.2506982	Yes
row_22	CD44	null	null	957	-0.8510491847991943	-0.19060111	Yes
row_23	CDKN1A	null	null	969	-0.9869745969772339	-0.12992907	Yes
row_24	LGALS3	null	null	970	-0.9885398745536804	-0.057708148	Yes
row_25	ANXA1	null	null	972	-1.0175484418869019	0.015592574	Yes
