# Supplementary material for: Modeling glioblastoma heterogeneity as a dynamic network of cell states
Source: Mol Syst Biol. 2021 Sep 16;17(9):e10105. doi: 10.15252/msb.202010105 (PMC8444284; doi:10.15252/msb.202010105)
Supplement: Supplementary file 6 — Source Data for Figure 5 [file MSB-17-e10105-s004.zip › Figure5A_sourcedata/GSEA_3017/hallmarks_stateA.GseaPreranked.1621934654007/HALLMARK_E2F_TARGETS.xls]

NAME	PROBE	GENE SYMBOL	GENE_TITLE	RANK IN GENE LIST	RANK METRIC SCORE	RUNNING ES	CORE ENRICHMENT
row_0	CDK1	null	null	3	1.0061004161834717	0.036603883	Yes
row_1	MKI67	null	null	4	0.9258198142051697	0.07327145	Yes
row_2	KPNA2	null	null	20	0.667002260684967	0.0834722	Yes
row_3	CKS2	null	null	40	0.5870774388313293	0.08618316	Yes
row_4	HMMR	null	null	43	0.5587525367736816	0.10615069	Yes
row_5	CKS1B	null	null	50	0.5302491188049316	0.120664984	Yes
row_6	SMC3	null	null	58	0.5040586590766907	0.13306092	Yes
row_7	CENPE	null	null	62	0.49614474177360535	0.14946774	Yes
row_8	MYBL2	null	null	69	0.4861452579498291	0.16223529	Yes
row_9	DLGAP5	null	null	76	0.47516924142837524	0.17456812	Yes
row_10	AURKA	null	null	78	0.4740375578403473	0.19226155	Yes
row_11	CDC20	null	null	80	0.4718940854072571	0.20987007	Yes
row_12	UBE2T	null	null	83	0.4699421525001526	0.2263202	Yes
row_13	DUT	null	null	87	0.4661819338798523	0.24154034	Yes
row_14	PLK1	null	null	89	0.4641089141368866	0.25884053	Yes
row_15	TOP2A	null	null	95	0.4569217264652252	0.27153173	Yes
row_16	AURKB	null	null	108	0.4461626410484314	0.27622926	Yes
row_17	CDCA8	null	null	115	0.4365193247795105	0.28703135	Yes
row_18	DEPDC1	null	null	119	0.43150439858436584	0.30087808	Yes
row_19	MELK	null	null	123	0.4272655248641968	0.3145569	Yes
row_20	JPT1	null	null	125	0.4259839653968811	0.33034712	Yes
row_21	BUB1B	null	null	129	0.4207001030445099	0.3437659	Yes
row_22	HELLS	null	null	135	0.4167361557483673	0.35486555	Yes
row_23	CCNB2	null	null	147	0.4112176299095154	0.35926017	Yes
row_24	MAD2L1	null	null	153	0.40602296590805054	0.3699355	Yes
row_25	KIF2C	null	null	165	0.3971867263317108	0.37377438	Yes
row_26	MYC	null	null	169	0.394923597574234	0.3861723	Yes
row_27	MCM7	null	null	171	0.39446499943733215	0.40071422	Yes
row_28	KIF22	null	null	197	0.3768623173236847	0.38861302	Yes
row_29	CDCA3	null	null	203	0.371850848197937	0.39793494	Yes
row_30	TRIP13	null	null	209	0.370431512594223	0.40720066	Yes
row_31	SMC4	null	null	217	0.3665674924850464	0.4141512	Yes
row_32	SPC25	null	null	226	0.36339494585990906	0.419895	Yes
row_33	TUBB	null	null	264	0.3399430215358734	0.39335862	Yes
row_34	ORC6	null	null	283	0.332645446062088	0.38707373	Yes
row_35	MTHFD2	null	null	287	0.3299993872642517	0.3969003	Yes
row_36	BRCA2	null	null	308	0.3230615556240082	0.38807368	Yes
row_37	RFC3	null	null	337	0.3136711120605469	0.37022653	Yes
row_38	BRCA1	null	null	373	0.3020564317703247	0.34435177	Yes
row_39	RPA3	null	null	381	0.30047687888145447	0.34868476	Yes
row_40	CSE1L	null	null	382	0.300368994474411	0.36058104	Yes
row_41	RRM2	null	null	383	0.2996169924736023	0.37244752	Yes
row_42	HMGA1	null	null	397	0.295124888420105	0.37008202	Yes
row_43	RACGAP1	null	null	399	0.29316434264183044	0.38061187	Yes
row_44	PA2G4	null	null	402	0.2926282286643982	0.3900394	Yes
row_45	HMGB2	null	null	424	0.2876422703266144	0.37872893	Yes
row_46	NOLC1	null	null	425	0.28760188817977905	0.39011952	Yes
row_47	POP7	null	null	427	0.28735390305519104	0.40041927	Yes
row_48	NCAPD2	null	null	440	0.28297537565231323	0.39865366	Yes
row_49	LMNB1	null	null	442	0.2821471393108368	0.40874717	Yes
row_50	ANP32E	null	null	453	0.2801097333431244	0.40903026	Yes
row_51	GINS1	null	null	462	0.27855634689331055	0.41141397	Yes
row_52	ATAD2	null	null	470	0.2751542329788208	0.41474402	Yes
row_53	EZH2	null	null	471	0.27483507990837097	0.42562902	Yes
row_54	KIF4A	null	null	504	0.2694709300994873	0.40170693	No
row_55	UBE2S	null	null	507	0.2691309154033661	0.41020384	No
row_56	NME1	null	null	509	0.2688213586807251	0.4197696	No
row_57	RANBP1	null	null	536	0.26330873370170593	0.40208995	No
row_58	CDKN3	null	null	539	0.26255661249160767	0.41032648	No
row_59	SRSF2	null	null	542	0.2619974911212921	0.41854087	No
row_60	DDX39A	null	null	562	0.25763726234436035	0.40820417	No
row_61	TMPO	null	null	584	0.252579927444458	0.395505	No
row_62	CDKN1A	null	null	969	-0.9869745969772339	0.019459514	No
