# Supplementary material for: Modeling glioblastoma heterogeneity as a dynamic network of cell states
Source: Mol Syst Biol. 2021 Sep 16;17(9):e10105. doi: 10.15252/msb.202010105 (PMC8444284; doi:10.15252/msb.202010105)
Supplement: Supplementary file 6 — Source Data for Figure 5 [file MSB-17-e10105-s004.zip › Figure5A_sourcedata/GSEA_3017/hallmarks_stateA.GseaPreranked.1621934654007/HALLMARK_EPITHELIAL_MESENCHYMAL_TRANSITION.xls]

NAME	PROBE	GENE SYMBOL	GENE_TITLE	RANK IN GENE LIST	RANK METRIC SCORE	RUNNING ES	CORE ENRICHMENT
row_0	IGFBP3	null	null	26	0.640938401222229	5.863288E-4	No
row_1	VIM	null	null	46	0.5433268547058105	0.004307475	No
row_2	ADAM12	null	null	90	0.4637487828731537	-0.02091812	No
row_3	EMP3	null	null	101	0.45234575867652893	-0.011649975	No
row_4	TNC	null	null	159	0.40191730856895447	-0.054438204	No
row_5	MCM7	null	null	171	0.39446499943733215	-0.04877334	No
row_6	SERPINE2	null	null	201	0.3725510239601135	-0.06315923	No
row_7	ITGB1	null	null	256	0.3459049165248871	-0.105226874	No
row_8	NT5E	null	null	445	0.2818009555339813	-0.29221046	No
row_9	VEGFA	null	null	546	0.26050806045532227	-0.38681027	No
row_10	ITGAV	null	null	599	-0.25007158517837524	-0.4309672	No
row_11	FLNA	null	null	636	-0.26404842734336853	-0.457543	No
row_12	THY1	null	null	663	-0.2772645056247711	-0.4729337	No
row_13	EFEMP2	null	null	686	-0.29439371824264526	-0.4833301	No
row_14	ID2	null	null	727	-0.3226585388183594	-0.5115728	No
row_15	NTM	null	null	762	-0.35416457056999207	-0.53206867	No
row_16	SPARC	null	null	782	-0.3686272203922272	-0.5360225	Yes
row_17	TPM1	null	null	784	-0.3694361746311188	-0.52085274	Yes
row_18	BDNF	null	null	790	-0.3737275302410126	-0.50973624	Yes
row_19	GPC1	null	null	801	-0.38443461060523987	-0.5034516	Yes
row_20	DST	null	null	818	-0.4001305103302002	-0.50284004	Yes
row_21	IGFBP2	null	null	822	-0.40355679392814636	-0.4882922	Yes
row_22	GJA1	null	null	823	-0.40536952018737793	-0.47048336	Yes
row_23	PRRX1	null	null	829	-0.4128303825855255	-0.457649	Yes
row_24	CD59	null	null	831	-0.4215601086616516	-0.44018933	Yes
row_25	PLOD2	null	null	838	-0.4305649995803833	-0.4276363	Yes
row_26	ELN	null	null	852	-0.44457074999809265	-0.42189106	Yes
row_27	CDH6	null	null	868	-0.47161123156547546	-0.41707876	Yes
row_28	PMEPA1	null	null	877	-0.49670642614364624	-0.40374085	Yes
row_29	JUN	null	null	886	-0.5245871543884277	-0.3891781	Yes
row_30	CALD1	null	null	889	-0.5272976756095886	-0.36813357	Yes
row_31	ITGB5	null	null	903	-0.5581794381141663	-0.35739726	Yes
row_32	SCG2	null	null	907	-0.5640889406204224	-0.33579683	Yes
row_33	SAT1	null	null	909	-0.5730388164520264	-0.31168237	Yes
row_34	CADM1	null	null	914	-0.5816983580589294	-0.2903688	Yes
row_35	PTX3	null	null	919	-0.6032308340072632	-0.26810923	Yes
row_36	DPYSL3	null	null	926	-0.6260163187980652	-0.24696957	Yes
row_37	SPP1	null	null	927	-0.630217969417572	-0.21928263	Yes
row_38	APLP1	null	null	935	-0.6801317930221558	-0.19682598	Yes
row_39	CDH2	null	null	947	-0.7615128755569458	-0.17503585	Yes
row_40	SERPINE1	null	null	951	-0.7738217711448669	-0.1442214	Yes
row_41	MMP2	null	null	953	-0.8294268250465393	-0.10884321	Yes
row_42	CD44	null	null	957	-0.8510491847991943	-0.074635975	Yes
row_43	COL5A2	null	null	958	-0.8557044267654419	-0.03704289	Yes
row_44	PMP22	null	null	982	-1.5190505981445312	0.00530228	Yes
