# Supplementary material for: Modeling glioblastoma heterogeneity as a dynamic network of cell states
Source: Mol Syst Biol. 2021 Sep 16;17(9):e10105. doi: 10.15252/msb.202010105 (PMC8444284; doi:10.15252/msb.202010105)
Supplement: Supplementary file 6 — Source Data for Figure 5 [file MSB-17-e10105-s004.zip › Figure5A_sourcedata/GSEA_3017/hallmarks_stateA.GseaPreranked.1621934654007/HALLMARK_ESTROGEN_RESPONSE_EARLY.xls]

NAME	PROBE	GENE SYMBOL	GENE_TITLE	RANK IN GENE LIST	RANK METRIC SCORE	RUNNING ES	CORE ENRICHMENT
row_0	CA12	null	null	24	0.6452749967575073	0.05617691	No
row_1	SLC26A2	null	null	121	0.42783138155937195	0.010773798	No
row_2	MYC	null	null	169	0.394923597574234	0.011810265	No
row_3	PPIF	null	null	248	0.3499614894390106	-0.024785161	No
row_4	ADCY1	null	null	269	0.33896344900131226	-0.0029046822	No
row_5	ARL3	null	null	318	0.31940048933029175	-0.012373994	No
row_6	FARP1	null	null	332	0.31483376026153564	0.013703547	No
row_7	FKBP5	null	null	368	0.3042055368423462	0.015744044	No
row_8	ABLIM1	null	null	452	0.2803739011287689	-0.03474056	No
row_9	INPP5F	null	null	469	0.27563032507896423	-0.016676757	No
row_10	ABAT	null	null	617	-0.2588076591491699	-0.13591415	No
row_11	ELOVL2	null	null	735	-0.3287101686000824	-0.21542308	Yes
row_12	HES1	null	null	736	-0.33145731687545776	-0.17384434	Yes
row_13	GJA1	null	null	823	-0.40536952018737793	-0.2117452	Yes
row_14	CHPT1	null	null	844	-0.4372428059577942	-0.17753634	Yes
row_15	PRSS23	null	null	874	-0.4857116639614105	-0.14653537	Yes
row_16	RAB31	null	null	916	-0.5864704251289368	-0.1152789	Yes
row_17	PODXL	null	null	928	-0.635582447052002	-0.04690196	Yes
row_18	CD44	null	null	957	-0.8510491847991943	0.03095974	Yes
