# Supplementary material for: Modeling glioblastoma heterogeneity as a dynamic network of cell states
Source: Mol Syst Biol. 2021 Sep 16;17(9):e10105. doi: 10.15252/msb.202010105 (PMC8444284; doi:10.15252/msb.202010105)
Supplement: Supplementary file 6 — Source Data for Figure 5 [file MSB-17-e10105-s004.zip › Figure5A_sourcedata/GSEA_3017/hallmarks_stateA.GseaPreranked.1621934654007/HALLMARK_ESTROGEN_RESPONSE_LATE.xls]

NAME	PROBE	GENE SYMBOL	GENE_TITLE	RANK IN GENE LIST	RANK METRIC SCORE	RUNNING ES	CORE ENRICHMENT
row_0	FABP5	null	null	0	1.7587436437606812	0.15590818	Yes
row_1	CA12	null	null	24	0.6452749967575073	0.18922648	Yes
row_2	CDC20	null	null	80	0.4718940854072571	0.17394552	Yes
row_3	TOP2A	null	null	95	0.4569217264652252	0.19991256	Yes
row_4	SLC26A2	null	null	121	0.42783138155937195	0.21187821	Yes
row_5	DNAJC1	null	null	151	0.40683943033218384	0.21782926	Yes
row_6	UGDH	null	null	224	0.36348146200180054	0.17528462	No
row_7	PPIF	null	null	248	0.3499614894390106	0.18242413	No
row_8	SORD	null	null	317	0.3195478320121765	0.14013857	No
row_9	ARL3	null	null	318	0.31940048933029175	0.1684526	No
row_10	FARP1	null	null	332	0.31483376026153564	0.18286236	No
row_11	FKBP5	null	null	368	0.3042055368423462	0.17348465	No
row_12	CHST8	null	null	375	0.3014112412929535	0.19397347	No
row_13	CDC6	null	null	391	0.29706618189811707	0.2047313	No
row_14	KIF20A	null	null	447	0.281431645154953	0.17256632	No
row_15	STIL	null	null	545	0.2612346410751343	0.09499721	No
row_16	CKB	null	null	676	-0.28655800223350525	-0.014594954	No
row_17	PRKAR2B	null	null	726	-0.32253482937812805	-0.036885716	No
row_18	ID2	null	null	727	-0.3226585388183594	-0.00828285	No
row_19	TSPAN13	null	null	760	-0.34941694140434265	-0.010537412	No
row_20	ALDH3A2	null	null	767	-0.35891515016555786	0.015048981	No
row_21	CHPT1	null	null	844	-0.4372428059577942	-0.025110593	No
row_22	PRSS23	null	null	874	-0.4857116639614105	-0.012167706	No
row_23	RAB31	null	null	916	-0.5864704251289368	-0.0027538703	No
row_24	CD44	null	null	957	-0.8510491847991943	0.031152628	No
