# Supplementary material for: Modeling glioblastoma heterogeneity as a dynamic network of cell states
Source: Mol Syst Biol. 2021 Sep 16;17(9):e10105. doi: 10.15252/msb.202010105 (PMC8444284; doi:10.15252/msb.202010105)
Supplement: Supplementary file 6 — Source Data for Figure 5 [file MSB-17-e10105-s004.zip › Figure5A_sourcedata/GSEA_3017/hallmarks_stateA.GseaPreranked.1621934654007/HALLMARK_G2M_CHECKPOINT.xls]

NAME	PROBE	GENE SYMBOL	GENE_TITLE	RANK IN GENE LIST	RANK METRIC SCORE	RUNNING ES	CORE ENRICHMENT
row_0	CDK1	null	null	3	1.0061004161834717	0.035157923	Yes
row_1	MKI67	null	null	4	0.9258198142051697	0.07049169	Yes
row_2	KIF11	null	null	6	0.8700329065322876	0.102616444	Yes
row_3	UBE2C	null	null	7	0.7925227284431458	0.13286296	Yes
row_4	KIF20B	null	null	10	0.7486704587936401	0.15927601	Yes
row_5	BUB3	null	null	12	0.74009108543396	0.18644156	Yes
row_6	KIF5B	null	null	16	0.687487006187439	0.20943965	Yes
row_7	KPNA2	null	null	20	0.667002260684967	0.23165594	Yes
row_8	CKS2	null	null	40	0.5870774388313293	0.2335433	Yes
row_9	HMMR	null	null	43	0.5587525367736816	0.2527082	Yes
row_10	CKS1B	null	null	50	0.5302491188049316	0.26646557	Yes
row_11	DBF4	null	null	55	0.5143303275108337	0.28177527	Yes
row_12	CENPE	null	null	62	0.49614474177360535	0.29423106	Yes
row_13	CCNA2	null	null	65	0.49452877044677734	0.31094486	Yes
row_14	TPX2	null	null	66	0.48753243684768677	0.32955146	Yes
row_15	MYBL2	null	null	69	0.4861452579498291	0.34594527	Yes
row_16	AURKA	null	null	78	0.4740375578403473	0.35539755	Yes
row_17	CDC20	null	null	80	0.4718940854072571	0.3723274	Yes
row_18	PLK1	null	null	89	0.4641089141368866	0.38140073	Yes
row_19	CENPF	null	null	94	0.4610731899738312	0.39467785	Yes
row_20	TOP2A	null	null	95	0.4569217264652252	0.4121162	Yes
row_21	AURKB	null	null	108	0.4461626410484314	0.41618496	Yes
row_22	KIF23	null	null	116	0.43633005023002625	0.42527804	Yes
row_23	JPT1	null	null	125	0.4259839653968811	0.43289635	Yes
row_24	KNL1	null	null	133	0.4180607795715332	0.44129217	Yes
row_25	CCNB2	null	null	147	0.4112176299095154	0.44294736	Yes
row_26	MAD2L1	null	null	153	0.40602296590805054	0.45304358	Yes
row_27	KIF2C	null	null	165	0.3971867263317108	0.4563231	Yes
row_28	MYC	null	null	169	0.394923597574234	0.46815556	Yes
row_29	NDC80	null	null	173	0.3929536044597626	0.47991282	Yes
row_30	BUB1	null	null	188	0.3843366205692291	0.47946218	Yes
row_31	KIF22	null	null	197	0.3768623173236847	0.48520577	Yes
row_32	SMC4	null	null	217	0.3665674924850464	0.4786774	No
row_33	INCENP	null	null	227	0.3619925379753113	0.48277357	No
row_34	CENPA	null	null	243	0.3521731197834015	0.4800155	No
row_35	TTK	null	null	262	0.3403543531894684	0.47356662	No
row_36	ORC6	null	null	283	0.332645446062088	0.4646637	No
row_37	BRCA2	null	null	308	0.3230615556240082	0.45107538	No
row_38	PRC1	null	null	350	0.30962643027305603	0.41861576	No
row_39	CCNF	null	null	366	0.3048099875450134	0.41405007	No
row_40	CDC6	null	null	391	0.29706618189811707	0.39946964	No
row_41	HMGA1	null	null	397	0.295124888420105	0.40533346	No
row_42	RACGAP1	null	null	399	0.29316434264183044	0.41544214	No
row_43	NOLC1	null	null	425	0.28760188817977905	0.39942056	No
row_44	NUSAP1	null	null	430	0.2860565781593323	0.40601823	No
row_45	LMNB1	null	null	442	0.2821471393108368	0.4049073	No
row_46	CDC45	null	null	446	0.2815942168235779	0.41241452	No
row_47	BCL3	null	null	455	0.27989158034324646	0.41445723	No
row_48	ODC1	null	null	460	0.27862095832824707	0.42077112	No
row_49	EZH2	null	null	471	0.27483507990837097	0.420461	No
row_50	MT2A	null	null	473	0.27453377842903137	0.42985862	No
row_51	KIF4A	null	null	504	0.2694709300994873	0.40774554	No
row_52	UBE2S	null	null	507	0.2691309154033661	0.41585705	No
row_53	UCK2	null	null	508	0.2689889967441559	0.426123	No
row_54	KIF15	null	null	538	0.2628609240055084	0.40483752	No
row_55	CDKN3	null	null	539	0.26255661249160767	0.41485795	No
row_56	SRSF2	null	null	542	0.2619974911212921	0.42269722	No
row_57	STIL	null	null	545	0.2612346410751343	0.4305074	No
row_58	FBXO5	null	null	557	0.2583198845386505	0.42848706	No
row_59	DDX39A	null	null	562	0.25763726234436035	0.4340001	No
row_60	TMPO	null	null	584	0.252579927444458	0.4209616	No
row_61	MEIS2	null	null	754	-0.34492138028144836	0.25162005	No
