# Supplementary material for: Modeling glioblastoma heterogeneity as a dynamic network of cell states
Source: Mol Syst Biol. 2021 Sep 16;17(9):e10105. doi: 10.15252/msb.202010105 (PMC8444284; doi:10.15252/msb.202010105)
Supplement: Supplementary file 6 — Source Data for Figure 5 [file MSB-17-e10105-s004.zip › Figure5A_sourcedata/GSEA_3017/hallmarks_stateA.GseaPreranked.1621934654007/HALLMARK_GLYCOLYSIS.xls]

NAME	PROBE	GENE SYMBOL	GENE_TITLE	RANK IN GENE LIST	RANK METRIC SCORE	RUNNING ES	CORE ENRICHMENT
row_0	CDK1	null	null	3	1.0061004161834717	0.07697801	Yes
row_1	MIF	null	null	13	0.7379220128059387	0.126347	Yes
row_2	IGFBP3	null	null	26	0.640938401222229	0.16486584	Yes
row_3	PGAM1	null	null	35	0.607613742351532	0.20490237	Yes
row_4	HMMR	null	null	43	0.5587525367736816	0.24209128	Yes
row_5	AURKA	null	null	78	0.4740375578403473	0.24438082	Yes
row_6	STC1	null	null	92	0.4631669819355011	0.26770264	Yes
row_7	DEPDC1	null	null	119	0.43150439858436584	0.2749477	Yes
row_8	CENPA	null	null	243	0.3521731197834015	0.1747293	No
row_9	HOMER1	null	null	255	0.34615546464920044	0.19082011	No
row_10	POLR3K	null	null	351	0.30945080518722534	0.11639724	No
row_11	P4HA1	null	null	411	0.28957152366638184	0.07793067	No
row_12	NT5E	null	null	445	0.2818009555339813	0.06595697	No
row_13	KIF20A	null	null	447	0.281431645154953	0.08732196	No
row_14	PFKP	null	null	454	0.2799881398677826	0.103358254	No
row_15	VEGFA	null	null	546	0.26050806045532227	0.029209541	No
row_16	SOX9	null	null	577	0.25411173701286316	0.018159473	No
row_17	DPYSL4	null	null	581	0.2531179189682007	0.035184607	No
row_18	SDC3	null	null	637	-0.26407915353775024	-0.0011406738	No
row_19	CHST2	null	null	652	-0.2707405984401703	0.005817303	No
row_20	GPC4	null	null	687	-0.2950282692909241	-0.0061459793	No
row_21	IRS2	null	null	781	-0.36807072162628174	-0.073816	No
row_22	CHPF	null	null	793	-0.3749743402004242	-0.055430617	No
row_23	GPC1	null	null	801	-0.38443461060523987	-0.032120988	No
row_24	PAM	null	null	832	-0.4215881824493408	-0.029836487	No
row_25	PLOD2	null	null	838	-0.4305649995803833	-7.6842855E-4	No
row_26	VLDLR	null	null	879	-0.5029258728027344	-0.0024353052	No
row_27	SDC2	null	null	908	-0.5677711367607117	0.013573871	No
row_28	CD44	null	null	957	-0.8510491847991943	0.031282745	No
