# Supplementary material for: Modeling glioblastoma heterogeneity as a dynamic network of cell states
Source: Mol Syst Biol. 2021 Sep 16;17(9):e10105. doi: 10.15252/msb.202010105 (PMC8444284; doi:10.15252/msb.202010105)
Supplement: Supplementary file 6 — Source Data for Figure 5 [file MSB-17-e10105-s004.zip › Figure5A_sourcedata/GSEA_3017/hallmarks_stateA.GseaPreranked.1621934654007/HALLMARK_HYPOXIA.xls]

NAME	PROBE	GENE SYMBOL	GENE_TITLE	RANK IN GENE LIST	RANK METRIC SCORE	RUNNING ES	CORE ENRICHMENT
row_0	MIF	null	null	13	0.7379220128059387	0.034291677	No
row_1	CA12	null	null	24	0.6452749967575073	0.06571329	No
row_2	IGFBP3	null	null	26	0.640938401222229	0.10629707	No
row_3	STC1	null	null	92	0.4631669819355011	0.0681771	No
row_4	S100A4	null	null	148	0.4092941880226135	0.037050925	No
row_5	MAP3K1	null	null	167	0.39627325534820557	0.043903716	No
row_6	NFIL3	null	null	204	0.37146177887916565	0.030257117	No
row_7	BCAN	null	null	276	0.3341963589191437	-0.022536235	No
row_8	P4HA1	null	null	411	0.28957152366638184	-0.14433528	No
row_9	PFKP	null	null	454	0.2799881398677826	-0.1702196	No
row_10	MT2A	null	null	473	0.27453377842903137	-0.17127457	No
row_11	VEGFA	null	null	546	0.26050806045532227	-0.22990377	No
row_12	TPD52	null	null	566	0.25664928555488586	-0.23316978	No
row_13	DPYSL4	null	null	581	0.2531179189682007	-0.23141858	No
row_14	NR3C1	null	null	610	-0.25633975863456726	-0.24414855	No
row_15	SDC3	null	null	637	-0.26407915353775024	-0.25427717	No
row_16	CHST2	null	null	652	-0.2707405984401703	-0.25138128	No
row_17	GPC4	null	null	687	-0.2950282692909241	-0.2678941	No
row_18	AKAP12	null	null	690	-0.2957747280597687	-0.25078022	No
row_19	NEDD4L	null	null	764	-0.35511526465415955	-0.3043134	Yes
row_20	IRS2	null	null	781	-0.36807072162628174	-0.2971939	Yes
row_21	PNRC1	null	null	786	-0.3708324134349823	-0.27730322	Yes
row_22	GPC1	null	null	801	-0.38443461060523987	-0.26702216	Yes
row_23	PDGFB	null	null	816	-0.39877915382385254	-0.2558093	Yes
row_24	PAM	null	null	832	-0.4215881824493408	-0.2441642	Yes
row_25	ATF3	null	null	836	-0.4282895624637604	-0.21949197	Yes
row_26	BNIP3L	null	null	841	-0.4322049617767334	-0.19561474	Yes
row_27	ANXA2	null	null	872	-0.4819566309452057	-0.19578807	Yes
row_28	VLDLR	null	null	879	-0.5029258728027344	-0.16941568	Yes
row_29	JUN	null	null	886	-0.5245871543884277	-0.14163625	Yes
row_30	F3	null	null	888	-0.5256385207176208	-0.10854195	Yes
row_31	SDC2	null	null	908	-0.5677711367607117	-0.09159858	Yes
row_32	SERPINE1	null	null	951	-0.7738217711448669	-0.08540519	Yes
row_33	CSRP2	null	null	960	-0.8770740032196045	-0.0368281	Yes
row_34	CDKN1A	null	null	969	-0.9869745969772339	0.018887745	Yes
