# Supplementary material for: Modeling glioblastoma heterogeneity as a dynamic network of cell states
Source: Mol Syst Biol. 2021 Sep 16;17(9):e10105. doi: 10.15252/msb.202010105 (PMC8444284; doi:10.15252/msb.202010105)
Supplement: Supplementary file 6 — Source Data for Figure 5 [file MSB-17-e10105-s004.zip › Figure5A_sourcedata/GSEA_3017/hallmarks_stateA.GseaPreranked.1621934654007/HALLMARK_IL2_STAT5_SIGNALING.xls]

NAME	PROBE	GENE SYMBOL	GENE_TITLE	RANK IN GENE LIST	RANK METRIC SCORE	RUNNING ES	CORE ENRICHMENT
row_0	GSTO1	null	null	15	0.7176393270492554	0.06888516	No
row_1	MYC	null	null	169	0.394923597574234	-0.04273702	No
row_2	NFIL3	null	null	204	0.37146177887916565	-0.03418399	No
row_3	ALCAM	null	null	252	0.34801989793777466	-0.041817047	No
row_4	SWAP70	null	null	323	0.3174811601638794	-0.07680122	No
row_5	CDC6	null	null	391	0.29706618189811707	-0.11108664	No
row_6	P4HA1	null	null	411	0.28957152366638184	-0.096666515	No
row_7	NT5E	null	null	445	0.2818009555339813	-0.09762287	No
row_8	ODC1	null	null	460	0.27862095832824707	-0.07932504	No
row_9	UCK2	null	null	508	0.2689889967441559	-0.09625066	No
row_10	ITGA6	null	null	544	0.2613927721977234	-0.10167276	No
row_11	ITGAV	null	null	599	-0.25007158517837524	-0.12805411	No
row_12	RGS16	null	null	620	-0.2596207559108734	-0.11818871	No
row_13	EMP1	null	null	724	-0.32158273458480835	-0.18678151	No
row_14	HOPX	null	null	821	-0.4032447934150696	-0.23854098	Yes
row_15	SERPINB6	null	null	861	-0.45193037390708923	-0.22569163	Yes
row_16	SPP1	null	null	927	-0.630217969417572	-0.2187385	Yes
row_17	APLP1	null	null	935	-0.6801317930221558	-0.14599906	Yes
row_18	IFITM3	null	null	954	-0.8299312591552734	-0.06700963	Yes
row_19	CD44	null	null	957	-0.8510491847991943	0.030991795	Yes
