# Supplementary material for: Modeling glioblastoma heterogeneity as a dynamic network of cell states
Source: Mol Syst Biol. 2021 Sep 16;17(9):e10105. doi: 10.15252/msb.202010105 (PMC8444284; doi:10.15252/msb.202010105)
Supplement: Supplementary file 6 — Source Data for Figure 5 [file MSB-17-e10105-s004.zip › Figure5A_sourcedata/GSEA_3017/hallmarks_stateA.GseaPreranked.1621934654007/HALLMARK_INFLAMMATORY_RESPONSE.xls]

NAME	PROBE	GENE SYMBOL	GENE_TITLE	RANK IN GENE LIST	RANK METRIC SCORE	RUNNING ES	CORE ENRICHMENT
row_0	HAS2	null	null	45	0.5511079430580139	0.0070357155	No
row_1	TNFAIP6	null	null	99	0.45518800616264343	-0.0035087268	No
row_2	EMP3	null	null	101	0.45234575867652893	0.0393898	No
row_3	MYC	null	null	169	0.394923597574234	0.0085297	No
row_4	ABI1	null	null	459	0.2788114845752716	-0.26294598	No
row_5	CD82	null	null	597	0.25003793835639954	-0.38019136	No
row_6	BST2	null	null	614	-0.25856295228004456	-0.37160876	No
row_7	RGS16	null	null	620	-0.2596207559108734	-0.35155982	No
row_8	ABCA1	null	null	647	-0.2680569291114807	-0.3523858	No
row_9	CHST2	null	null	652	-0.2707405984401703	-0.33022383	No
row_10	SLC4A4	null	null	763	-0.3550013303756714	-0.40938264	Yes
row_11	ITGB8	null	null	774	-0.36331334710121155	-0.3844284	Yes
row_12	DCBLD2	null	null	791	-0.3746207654476166	-0.36457437	Yes
row_13	SLC1A2	null	null	860	-0.45045188069343567	-0.39107466	Yes
row_14	F3	null	null	888	-0.5256385207176208	-0.36791748	Yes
row_15	PDPN	null	null	890	-0.5292080044746399	-0.31755412	Yes
row_16	KCNJ2	null	null	921	-0.6176393628120422	-0.28856105	Yes
row_17	SERPINE1	null	null	951	-0.7738217711448669	-0.24336655	Yes
row_18	CDKN1A	null	null	969	-0.9869745969772339	-0.16507407	Yes
row_19	CCL2	null	null	985	-1.8805289268493652	0.0020660532	Yes
