# Supplementary material for: Modeling glioblastoma heterogeneity as a dynamic network of cell states
Source: Mol Syst Biol. 2021 Sep 16;17(9):e10105. doi: 10.15252/msb.202010105 (PMC8444284; doi:10.15252/msb.202010105)
Supplement: Supplementary file 6 — Source Data for Figure 5 [file MSB-17-e10105-s004.zip › Figure5A_sourcedata/GSEA_3017/hallmarks_stateA.GseaPreranked.1621934654007/HALLMARK_KRAS_SIGNALING_UP.xls]

NAME	PROBE	GENE SYMBOL	GENE_TITLE	RANK IN GENE LIST	RANK METRIC SCORE	RUNNING ES	CORE ENRICHMENT
row_0	IGFBP3	null	null	26	0.640938401222229	0.05156191	No
row_1	MAP3K1	null	null	167	0.39627325534820557	-0.044448435	No
row_2	CCSER2	null	null	331	0.31519752740859985	-0.17411102	No
row_3	PEG3	null	null	335	0.3143439292907715	-0.13875934	No
row_4	PLAU	null	null	347	0.31005650758743286	-0.11218799	No
row_5	AMMECR1	null	null	481	0.27350926399230957	-0.21598975	No
row_6	SOX9	null	null	577	0.25411173701286316	-0.28294837	Yes
row_7	PRDM1	null	null	601	-0.25170040130615234	-0.2758985	Yes
row_8	RGS16	null	null	620	-0.2596207559108734	-0.26271993	Yes
row_9	SPRY2	null	null	669	-0.28151488304138184	-0.2778232	Yes
row_10	AKAP12	null	null	690	-0.2957747280597687	-0.2622866	Yes
row_11	EMP1	null	null	724	-0.32158273458480835	-0.25700927	Yes
row_12	ID2	null	null	727	-0.3226585388183594	-0.21960863	Yes
row_13	TSPAN13	null	null	760	-0.34941694140434265	-0.20989491	Yes
row_14	PSMB8	null	null	772	-0.36198994517326355	-0.17697152	Yes
row_15	DCBLD2	null	null	791	-0.3746207654476166	-0.14972721	Yes
row_16	PRRX1	null	null	829	-0.4128303825855255	-0.13741729	Yes
row_17	SPP1	null	null	927	-0.630217969417572	-0.16043802	Yes
row_18	SPARCL1	null	null	984	-1.8095333576202393	0.003095943	Yes
