# Supplementary material for: Modeling glioblastoma heterogeneity as a dynamic network of cell states
Source: Mol Syst Biol. 2021 Sep 16;17(9):e10105. doi: 10.15252/msb.202010105 (PMC8444284; doi:10.15252/msb.202010105)
Supplement: Supplementary file 6 — Source Data for Figure 5 [file MSB-17-e10105-s004.zip › Figure5A_sourcedata/GSEA_3017/hallmarks_stateA.GseaPreranked.1621934654007/HALLMARK_MITOTIC_SPINDLE.xls]

NAME	PROBE	GENE SYMBOL	GENE_TITLE	RANK IN GENE LIST	RANK METRIC SCORE	RUNNING ES	CORE ENRICHMENT
row_0	CDK1	null	null	3	1.0061004161834717	0.046724733	Yes
row_1	KIF11	null	null	6	0.8700329065322876	0.0877625	Yes
row_2	KIF20B	null	null	10	0.7486704587936401	0.12171522	Yes
row_3	KIF5B	null	null	16	0.687487006187439	0.15050474	Yes
row_4	PIF1	null	null	30	0.6269245743751526	0.16777892	Yes
row_5	SMC3	null	null	58	0.5040586590766907	0.16406366	Yes
row_6	CENPE	null	null	62	0.49614474177360535	0.18548767	Yes
row_7	TPX2	null	null	66	0.48753243684768677	0.2064844	Yes
row_8	DLGAP5	null	null	76	0.47516924142837524	0.22048478	Yes
row_9	AURKA	null	null	78	0.4740375578403473	0.24293964	Yes
row_10	PLK1	null	null	89	0.4641089141368866	0.25532743	Yes
row_11	CENPF	null	null	94	0.4610731899738312	0.2739476	Yes
row_12	TOP2A	null	null	95	0.4569217264652252	0.2966171	Yes
row_13	KIF23	null	null	116	0.43633005023002625	0.2969884	Yes
row_14	CCNB2	null	null	147	0.4112176299095154	0.28547546	Yes
row_15	ANLN	null	null	152	0.40676623582839966	0.30140126	Yes
row_16	KIF2C	null	null	165	0.3971867263317108	0.30834118	Yes
row_17	NDC80	null	null	173	0.3929536044597626	0.32039016	Yes
row_18	BUB1	null	null	188	0.3843366205692291	0.32456487	Yes
row_19	TUBGCP2	null	null	196	0.37822264432907104	0.33588302	Yes
row_20	KIF22	null	null	197	0.3768623173236847	0.35458052	Yes
row_21	EPB41L2	null	null	208	0.37069806456565857	0.36233386	Yes
row_22	SMC4	null	null	217	0.3665674924850464	0.37200993	Yes
row_23	INCENP	null	null	227	0.3619925379753113	0.3803952	Yes
row_24	TRIO	null	null	246	0.3507688343524933	0.37864918	Yes
row_25	TTK	null	null	262	0.3403543531894684	0.3795779	Yes
row_26	CENPJ	null	null	270	0.33866581320762634	0.3889335	Yes
row_27	BRCA2	null	null	308	0.3230615556240082	0.36560005	No
row_28	FARP1	null	null	332	0.31483376026153564	0.35675198	No
row_29	PRC1	null	null	350	0.30962643027305603	0.35402855	No
row_30	ECT2	null	null	365	0.30488765239715576	0.3542615	No
row_31	NET1	null	null	378	0.3006589412689209	0.3564123	No
row_32	RACGAP1	null	null	399	0.29316434264183044	0.34968063	No
row_33	NUSAP1	null	null	430	0.2860565781593323	0.33195803	No
row_34	LMNB1	null	null	442	0.2821471393108368	0.3342542	No
row_35	ABI1	null	null	459	0.2788114845752716	0.33106577	No
row_36	KIF4A	null	null	504	0.2694709300994873	0.29762667	No
row_37	KIF15	null	null	538	0.2628609240055084	0.27556175	No
row_38	FBXO5	null	null	557	0.2583198845386505	0.269229	No
row_39	DLG1	null	null	611	-0.25728267431259155	0.22561072	No
row_40	FLNA	null	null	636	-0.26404842734336853	0.21317919	No
row_41	KIFAP3	null	null	656	-0.27241429686546326	0.20648187	No
row_42	SPTBN1	null	null	725	-0.3222241699695587	0.15012814	No
row_43	DST	null	null	818	-0.4001305103302002	0.072107695	No
row_44	APC	null	null	856	-0.44702139496803284	0.054924317	No
row_45	EZR	null	null	865	-0.4637916684150696	0.06942403	No
row_46	ARHGAP29	null	null	899	-0.5483978986740112	0.06152562	No
row_47	NEDD9	null	null	923	-0.6253873109817505	0.06808522	No
