# Supplementary material for: Modeling glioblastoma heterogeneity as a dynamic network of cell states
Source: Mol Syst Biol. 2021 Sep 16;17(9):e10105. doi: 10.15252/msb.202010105 (PMC8444284; doi:10.15252/msb.202010105)
Supplement: Supplementary file 6 — Source Data for Figure 5 [file MSB-17-e10105-s004.zip › Figure5A_sourcedata/GSEA_3017/hallmarks_stateA.GseaPreranked.1621934654007/HALLMARK_MTORC1_SIGNALING.xls]

NAME	PROBE	GENE SYMBOL	GENE_TITLE	RANK IN GENE LIST	RANK METRIC SCORE	RUNNING ES	CORE ENRICHMENT
row_0	PPA1	null	null	19	0.6676233410835266	0.032274537	Yes
row_1	AURKA	null	null	78	0.4740375578403473	0.008730033	Yes
row_2	PLK1	null	null	89	0.4641089141368866	0.03451499	Yes
row_3	STC1	null	null	92	0.4631669819355011	0.06857716	Yes
row_4	CTSC	null	null	96	0.4564158320426941	0.101068564	Yes
row_5	BUB1	null	null	188	0.3843366205692291	0.0360762	Yes
row_6	ELOVL6	null	null	189	0.3825807571411133	0.06593636	Yes
row_7	BCAT1	null	null	194	0.38006627559661865	0.09142489	Yes
row_8	NFIL3	null	null	204	0.37146177887916565	0.111022644	Yes
row_9	SDF2L1	null	null	257	0.3449190557003021	0.08366358	Yes
row_10	PSMB5	null	null	280	0.33360064029693604	0.086736366	Yes
row_11	MTHFD2	null	null	287	0.3299993872642517	0.10622953	Yes
row_12	CACYBP	null	null	288	0.3296908736228943	0.13196167	Yes
row_13	HSPD1	null	null	291	0.3281206786632538	0.15548357	Yes
row_14	SORD	null	null	317	0.3195478320121765	0.15432802	Yes
row_15	IDI1	null	null	334	0.3144282102584839	0.16216744	Yes
row_16	CCNF	null	null	366	0.3048099875450134	0.15359858	No
row_17	RRM2	null	null	383	0.2996169924736023	0.160282	No
row_18	P4HA1	null	null	411	0.28957152366638184	0.15469913	No
row_19	HSPE1	null	null	465	0.2769301235675812	0.12098974	No
row_20	PSAT1	null	null	491	0.2712533473968506	0.11606483	No
row_21	QDPR	null	null	517	0.26707494258880615	0.11081381	No
row_22	POLR3G	null	null	561	0.25790321826934814	0.0860578	No
row_23	DDX39A	null	null	562	0.25763726234436035	0.1061662	No
row_24	CYP51A1	null	null	759	-0.34922322630882263	-0.071170084	No
row_25	SQSTM1	null	null	795	-0.3786447048187256	-0.07815158	No
row_26	PLOD2	null	null	838	-0.4305649995803833	-0.08838763	No
row_27	VLDLR	null	null	879	-0.5029258728027344	-0.09088828	No
row_28	CDKN1A	null	null	969	-0.9869745969772339	-0.1067575	No
row_29	IGFBP5	null	null	983	-1.5951831340789795	0.00417547	No
