# Supplementary material for: Modeling glioblastoma heterogeneity as a dynamic network of cell states
Source: Mol Syst Biol. 2021 Sep 16;17(9):e10105. doi: 10.15252/msb.202010105 (PMC8444284; doi:10.15252/msb.202010105)
Supplement: Supplementary file 6 — Source Data for Figure 5 [file MSB-17-e10105-s004.zip › Figure5A_sourcedata/GSEA_3017/hallmarks_stateA.GseaPreranked.1621934654007/HALLMARK_MYC_TARGETS_V1.xls]

NAME	PROBE	GENE SYMBOL	GENE_TITLE	RANK IN GENE LIST	RANK METRIC SCORE	RUNNING ES	CORE ENRICHMENT
row_0	BUB3	null	null	12	0.74009108543396	0.052935123	Yes
row_1	KPNA2	null	null	20	0.667002260684967	0.1046289	Yes
row_2	DDX21	null	null	53	0.5249375700950623	0.117631204	Yes
row_3	CCNA2	null	null	65	0.49452877044677734	0.14988688	Yes
row_4	CDC20	null	null	80	0.4718940854072571	0.17700532	Yes
row_5	DUT	null	null	87	0.4661819338798523	0.21197787	Yes
row_6	PRDX3	null	null	100	0.45260193943977356	0.23947942	Yes
row_7	MAD2L1	null	null	153	0.40602296590805054	0.22106296	Yes
row_8	MYC	null	null	169	0.394923597574234	0.24032705	Yes
row_9	MCM7	null	null	171	0.39446499943733215	0.2741796	Yes
row_10	IMPDH2	null	null	211	0.3699885904788971	0.2661594	Yes
row_11	C1QBP	null	null	212	0.36909207701683044	0.29881218	Yes
row_12	EIF4A1	null	null	229	0.36152610182762146	0.31407672	Yes
row_13	HSPD1	null	null	291	0.3281206786632538	0.27936402	Yes
row_14	NPM1	null	null	292	0.32769110798835754	0.30835417	Yes
row_15	RPS6	null	null	306	0.32375410199165344	0.3234119	Yes
row_16	RPS3	null	null	356	0.3066820502281189	0.29934177	Yes
row_17	HSP90AB1	null	null	363	0.30554431676864624	0.32010302	Yes
row_18	PA2G4	null	null	402	0.2926282286643982	0.30628383	Yes
row_19	CCT5	null	null	409	0.29043903946876526	0.32570878	Yes
row_20	NOLC1	null	null	425	0.28760188817977905	0.33547834	Yes
row_21	CDC45	null	null	446	0.2815942168235779	0.33949172	Yes
row_22	FBL	null	null	451	0.2807208299636841	0.3601468	Yes
row_23	ODC1	null	null	460	0.27862095832824707	0.37643635	Yes
row_24	HSPE1	null	null	465	0.2769301235675812	0.39675605	Yes
row_25	RPS5	null	null	476	0.27424702048301697	0.4105688	Yes
row_26	LSM2	null	null	492	0.27117741107940674	0.41888532	Yes
row_27	NOP16	null	null	499	0.27039721608161926	0.4365372	Yes
row_28	NME1	null	null	509	0.2688213586807251	0.45091486	Yes
row_29	RANBP1	null	null	536	0.26330873370170593	0.447041	Yes
row_30	SRSF2	null	null	542	0.2619974911212921	0.46499473	Yes
