# Supplementary material for: Modeling glioblastoma heterogeneity as a dynamic network of cell states
Source: Mol Syst Biol. 2021 Sep 16;17(9):e10105. doi: 10.15252/msb.202010105 (PMC8444284; doi:10.15252/msb.202010105)
Supplement: Supplementary file 6 — Source Data for Figure 5 [file MSB-17-e10105-s004.zip › Figure5A_sourcedata/GSEA_3017/hallmarks_stateA.GseaPreranked.1621934654007/HALLMARK_MYOGENESIS.xls]

NAME	PROBE	GENE SYMBOL	GENE_TITLE	RANK IN GENE LIST	RANK METRIC SCORE	RUNNING ES	CORE ENRICHMENT
row_0	IGFBP3	null	null	26	0.640938401222229	0.04090522	No
row_1	ADAM12	null	null	90	0.4637487828731537	0.024900617	No
row_2	ITGB1	null	null	256	0.3459049165248871	-0.10882138	No
row_3	ABLIM1	null	null	452	0.2803739011287689	-0.2804287	No
row_4	EFS	null	null	487	0.2722400724887848	-0.28674498	No
row_5	NOTCH1	null	null	666	-0.2798702120780945	-0.44086167	No
row_6	CKB	null	null	676	-0.28655800223350525	-0.41986498	No
row_7	ITGA7	null	null	773	-0.362102210521698	-0.48066774	Yes
row_8	IGFBP7	null	null	780	-0.36775609850883484	-0.44799373	Yes
row_9	SPARC	null	null	782	-0.3686272203922272	-0.41006768	Yes
row_10	GNAO1	null	null	788	-0.3726722300052643	-0.3758421	Yes
row_11	APP	null	null	812	-0.3938184380531311	-0.35795754	Yes
row_12	FHL1	null	null	814	-0.39709779620170593	-0.31702262	Yes
row_13	ITGB5	null	null	903	-0.5581794381141663	-0.34884718	Yes
row_14	FST	null	null	911	-0.5759763717651367	-0.29519957	Yes
row_15	CLU	null	null	938	-0.6854895949363708	-0.24958602	Yes
row_16	CNN3	null	null	961	-0.8834928274154663	-0.17891867	Yes
row_17	CRYAB	null	null	967	-0.9403393864631653	-0.0846997	Yes
row_18	CDKN1A	null	null	969	-0.9869745969772339	0.018575842	Yes
