# Supplementary material for: Modeling glioblastoma heterogeneity as a dynamic network of cell states
Source: Mol Syst Biol. 2021 Sep 16;17(9):e10105. doi: 10.15252/msb.202010105 (PMC8444284; doi:10.15252/msb.202010105)
Supplement: Supplementary file 6 — Source Data for Figure 5 [file MSB-17-e10105-s004.zip › Figure5A_sourcedata/GSEA_3017/hallmarks_stateA.GseaPreranked.1621934654007/HALLMARK_P53_PATHWAY.xls]

NAME	PROBE	GENE SYMBOL	GENE_TITLE	RANK IN GENE LIST	RANK METRIC SCORE	RUNNING ES	CORE ENRICHMENT
row_0	TM4SF1	null	null	1	1.0873342752456665	0.108348034	No
row_1	S100A4	null	null	148	0.4092941880226135	-0.0016166661	No
row_2	ADA	null	null	353	0.30836769938468933	-0.18177573	No
row_3	RPS12	null	null	479	0.27387842535972595	-0.2836238	No
row_4	PITPNC1	null	null	483	0.2732309401035309	-0.259243	No
row_5	ZFP36L1	null	null	532	0.26414525508880615	-0.28236008	No
row_6	CD82	null	null	597	0.25003793835639954	-0.32345945	No
row_7	ABAT	null	null	617	-0.2588076591491699	-0.31709275	No
row_8	RGS16	null	null	620	-0.2596207559108734	-0.2930459	No
row_9	NOTCH1	null	null	666	-0.2798702120780945	-0.3114755	No
row_10	RPS27L	null	null	688	-0.2950488328933716	-0.30353343	No
row_11	PHLDA3	null	null	798	-0.38229483366012573	-0.37791193	Yes
row_12	APP	null	null	812	-0.3938184380531311	-0.35175228	Yes
row_13	ATF3	null	null	836	-0.4282895624637604	-0.33247688	Yes
row_14	MDM2	null	null	847	-0.442290723323822	-0.29833546	Yes
row_15	UPP1	null	null	867	-0.46749821305274963	-0.270975	Yes
row_16	JUN	null	null	886	-0.5245871543884277	-0.23683633	Yes
row_17	PLK2	null	null	901	-0.5506303310394287	-0.19593698	Yes
row_18	SAT1	null	null	909	-0.5730388164520264	-0.14553702	Yes
row_19	PDGFA	null	null	913	-0.5814570188522339	-0.09014942	Yes
row_20	ZMAT3	null	null	929	-0.6500765681266785	-0.040281218	Yes
row_21	CDKN1A	null	null	969	-0.9869745969772339	0.018633397	Yes
