# Supplementary material for: Modeling glioblastoma heterogeneity as a dynamic network of cell states
Source: Mol Syst Biol. 2021 Sep 16;17(9):e10105. doi: 10.15252/msb.202010105 (PMC8444284; doi:10.15252/msb.202010105)
Supplement: Supplementary file 6 — Source Data for Figure 5 [file MSB-17-e10105-s004.zip › Figure5A_sourcedata/GSEA_3017/hallmarks_stateA.GseaPreranked.1621934654007/HALLMARK_TNFA_SIGNALING_VIA_NFKB.xls]

NAME	PROBE	GENE SYMBOL	GENE_TITLE	RANK IN GENE LIST	RANK METRIC SCORE	RUNNING ES	CORE ENRICHMENT
row_0	TNFAIP6	null	null	99	0.45518800616264343	-0.07490101	No
row_1	TGIF1	null	null	107	0.44659623503685	-0.054207098	No
row_2	TNC	null	null	159	0.40191730856895447	-0.08229225	No
row_3	MYC	null	null	169	0.394923597574234	-0.06692888	No
row_4	NFIL3	null	null	204	0.37146177887916565	-0.07916021	No
row_5	B4GALT5	null	null	214	0.36868390440940857	-0.06544247	No
row_6	PLAU	null	null	347	0.31005650758743286	-0.1839282	No
row_7	BCL3	null	null	455	0.27989158034324646	-0.27818245	No
row_8	VEGFA	null	null	546	0.26050806045532227	-0.3558885	No
row_9	ABCA1	null	null	647	-0.2680569291114807	-0.4435704	No
row_10	SOCS3	null	null	651	-0.27049827575683594	-0.42974082	No
row_11	ID2	null	null	727	-0.3226585388183594	-0.48787507	Yes
row_12	HES1	null	null	736	-0.33145731687545776	-0.47544706	Yes
row_13	JAG1	null	null	745	-0.3390198349952698	-0.4625448	Yes
row_14	IRS2	null	null	781	-0.36807072162628174	-0.47603372	Yes
row_15	PNRC1	null	null	786	-0.3708324134349823	-0.45695657	Yes
row_16	TUBB2A	null	null	792	-0.37481963634490967	-0.4386743	Yes
row_17	SQSTM1	null	null	795	-0.3786447048187256	-0.41701734	Yes
row_18	ATF3	null	null	836	-0.4282895624637604	-0.4319543	Yes
row_19	PMEPA1	null	null	877	-0.49670642614364624	-0.44260046	Yes
row_20	JUN	null	null	886	-0.5245871543884277	-0.41806027	Yes
row_21	F3	null	null	888	-0.5256385207176208	-0.3861396	Yes
row_22	PLK2	null	null	901	-0.5506303310394287	-0.36414582	Yes
row_23	SAT1	null	null	909	-0.5730388164520264	-0.33552203	Yes
row_24	PTX3	null	null	919	-0.6032308340072632	-0.30709457	Yes
row_25	CEBPD	null	null	939	-0.6904037594795227	-0.28364938	Yes
row_26	RCAN1	null	null	946	-0.7468770742416382	-0.24307834	Yes
row_27	SERPINE1	null	null	951	-0.7738217711448669	-0.19872756	Yes
row_28	CD44	null	null	957	-0.8510491847991943	-0.1505784	Yes
row_29	CDKN1A	null	null	969	-0.9869745969772339	-0.1001742	Yes
row_30	CCL2	null	null	985	-1.8805289268493652	0.002089821	Yes
