# Supplementary material for: Modeling glioblastoma heterogeneity as a dynamic network of cell states
Source: Mol Syst Biol. 2021 Sep 16;17(9):e10105. doi: 10.15252/msb.202010105 (PMC8444284; doi:10.15252/msb.202010105)
Supplement: Supplementary file 6 — Source Data for Figure 5 [file MSB-17-e10105-s004.zip › Figure5A_sourcedata/GSEA_3017/hallmarks_stateA.GseaPreranked.1621934654007/HALLMARK_UV_RESPONSE_DN.xls]

NAME	PROBE	GENE SYMBOL	GENE_TITLE	RANK IN GENE LIST	RANK METRIC SCORE	RUNNING ES	CORE ENRICHMENT
row_0	HAS2	null	null	45	0.5511079430580139	-0.009040176	No
row_1	MMP16	null	null	74	0.47686630487442017	-0.005468877	No
row_2	MYC	null	null	169	0.394923597574234	-0.076273136	No
row_3	MGMT	null	null	301	0.3252362012863159	-0.19040327	No
row_4	RBPMS	null	null	372	0.30248570442199707	-0.24255359	No
row_5	FZD2	null	null	551	0.259481817483902	-0.41015625	No
row_6	PTEN	null	null	572	0.25517380237579346	-0.4134713	No
row_7	ZMIZ1	null	null	573	0.2549375891685486	-0.39596927	No
row_8	NR3C1	null	null	610	-0.25633975863456726	-0.41587096	No
row_9	DLG1	null	null	611	-0.25728267431259155	-0.3982079	No
row_10	SIPA1L1	null	null	645	-0.2666521370410919	-0.41427663	No
row_11	IRS1	null	null	657	-0.2727590501308441	-0.40700942	No
row_12	PRKAR2B	null	null	726	-0.32253482937812805	-0.4557	No
row_13	BDNF	null	null	790	-0.3737275302410126	-0.49566776	Yes
row_14	LTBP1	null	null	815	-0.3974529802799225	-0.4933817	Yes
row_15	GJA1	null	null	823	-0.40536952018737793	-0.47284383	Yes
row_16	DDAH1	null	null	828	-0.4126884341239929	-0.4486785	Yes
row_17	MAP1B	null	null	851	-0.44367972016334534	-0.44113553	Yes
row_18	ANXA2	null	null	872	-0.4819566309452057	-0.42888144	Yes
row_19	VLDLR	null	null	879	-0.5029258728027344	-0.4006044	Yes
row_20	F3	null	null	888	-0.5256385207176208	-0.37285146	Yes
row_21	SDC2	null	null	908	-0.5677711367607117	-0.35366434	Yes
row_22	ID1	null	null	931	-0.65101158618927	-0.33188754	Yes
row_23	SERPINE1	null	null	951	-0.7738217711448669	-0.29855457	Yes
row_24	COL5A2	null	null	958	-0.8557044267654419	-0.24605851	Yes
row_25	RND3	null	null	959	-0.8643922805786133	-0.18671599	Yes
row_26	PMP22	null	null	982	-1.5190505981445312	-0.10534635	Yes
row_27	IGFBP5	null	null	983	-1.5951831340789795	0.004166635	Yes
