# Supplementary material for: Modeling glioblastoma heterogeneity as a dynamic network of cell states
Source: Mol Syst Biol. 2021 Sep 16;17(9):e10105. doi: 10.15252/msb.202010105 (PMC8444284; doi:10.15252/msb.202010105)
Supplement: Supplementary file 6 — Source Data for Figure 5 [file MSB-17-e10105-s004.zip › Figure5A_sourcedata/GSEA_3017/hallmarks_stateA.GseaPreranked.1621934654007/ranked_gene_list_na_pos_versus_na_neg_1621934654007.xls]

NAME	DESCRIPTION	GENE_SYMBOL	GENE_TITLE	SCORE
FABP5	null	null	null	1.7587436
TM4SF1	null	null	null	1.0873343
CREM	null	null	null	1.0226288
CDK1	null	null	null	1.0061004
MKI67	null	null	null	0.9258198
PDGFRA	null	null	null	0.87131083
KIF11	null	null	null	0.8700329
UBE2C	null	null	null	0.7925227
VGF	null	null	null	0.79221857
MCM10	null	null	null	0.75201744
KIF20B	null	null	null	0.74867046
CEP55	null	null	null	0.7474173
BUB3	null	null	null	0.7400911
MIF	null	null	null	0.737922
PCDH10	null	null	null	0.73405844
GSTO1	null	null	null	0.7176393
KIF5B	null	null	null	0.687487
DBI	null	null	null	0.6830314
OLIG2	null	null	null	0.6739839
PPA1	null	null	null	0.66762334
KPNA2	null	null	null	0.66700226
HIST1H4C	null	null	null	0.65908116
OLIG1	null	null	null	0.6524921
RPS24	null	null	null	0.6487967
CA12	null	null	null	0.645275
TP53I11	null	null	null	0.64188004
IGFBP3	null	null	null	0.6409384
ASPM	null	null	null	0.6387679
PCLAF	null	null	null	0.6367079
DANCR	null	null	null	0.6315206
PIF1	null	null	null	0.6269246
PCDH15	null	null	null	0.62347597
S100A2	null	null	null	0.6232238
HEY2	null	null	null	0.6170855
DNAJC9	null	null	null	0.6150438
PGAM1	null	null	null	0.60761374
PLCB1	null	null	null	0.6038433
CCNB1	null	null	null	0.59882647
ATP5MD	null	null	null	0.5916763
FAM107B	null	null	null	0.59132504
CKS2	null	null	null	0.58707744
EPN2	null	null	null	0.5823551
CDC123	null	null	null	0.57294005
HMMR	null	null	null	0.55875254
NCAPG	null	null	null	0.55635816
HAS2	null	null	null	0.55110794
VIM	null	null	null	0.54332685
HJURP	null	null	null	0.5389172
RNF157	null	null	null	0.5375601
GDI2	null	null	null	0.5372712
CKS1B	null	null	null	0.5302491
GLRX3	null	null	null	0.52871466
NUDT5	null	null	null	0.5281561
DDX21	null	null	null	0.52493757
VDAC2	null	null	null	0.5144273
DBF4	null	null	null	0.5143303
RPL22L1	null	null	null	0.51189077
ZNF511	null	null	null	0.5065421
SMC3	null	null	null	0.50405866
KIF14	null	null	null	0.5025069
MASTL	null	null	null	0.49867144
SLIT1	null	null	null	0.49671277
CENPE	null	null	null	0.49614474
EIF3A	null	null	null	0.4959331
MIS18BP1	null	null	null	0.4947329
CCNA2	null	null	null	0.49452877
TPX2	null	null	null	0.48753244
ECHS1	null	null	null	0.48696572
RPP30	null	null	null	0.48629656
MYBL2	null	null	null	0.48614526
HNRNPF	null	null	null	0.48509082
CHCHD1	null	null	null	0.48476237
TFAM	null	null	null	0.4790813
SGO2	null	null	null	0.47794682
MMP16	null	null	null	0.4768663
FGFBP3	null	null	null	0.47666195
DLGAP5	null	null	null	0.47516924
HIST1H1B	null	null	null	0.47471946
AURKA	null	null	null	0.47403756
SNHG3	null	null	null	0.4737098
CDC20	null	null	null	0.4718941
JMJD1C	null	null	null	0.47023067
VRK1	null	null	null	0.47007406
UBE2T	null	null	null	0.46994215
NUDT8	null	null	null	0.46803373
SAR1A	null	null	null	0.46754336
ADGRG6	null	null	null	0.46714932
DUT	null	null	null	0.46618193
RAB38	null	null	null	0.46427253
PLK1	null	null	null	0.4641089
ADAM12	null	null	null	0.46374878
BMI1	null	null	null	0.46365172
STC1	null	null	null	0.46316698
TUBB4B	null	null	null	0.46170747
CENPF	null	null	null	0.4610732
TOP2A	null	null	null	0.45692173
CTSC	null	null	null	0.45641583
NPM3	null	null	null	0.4563259
HIST1H1D	null	null	null	0.4557018
TNFAIP6	null	null	null	0.455188
PRDX3	null	null	null	0.45260194
EMP3	null	null	null	0.45234576
CISD1	null	null	null	0.45006865
GHITM	null	null	null	0.449667
PRTFDC1	null	null	null	0.4476867
RBM17	null	null	null	0.4466907
ZWINT	null	null	null	0.44661307
TGIF1	null	null	null	0.44659624
AURKB	null	null	null	0.44616264
ZEB1	null	null	null	0.44556147
RGS10	null	null	null	0.44525835
MRPS16	null	null	null	0.44436443
TET1	null	null	null	0.44332233
DOCK10	null	null	null	0.43819186
SEPHS1	null	null	null	0.43730482
CDCA8	null	null	null	0.43651932
KIF23	null	null	null	0.43633005
NSMCE4A	null	null	null	0.4345059
KLHL4	null	null	null	0.43383414
DEPDC1	null	null	null	0.4315044
MICU1	null	null	null	0.42884532
SLC26A2	null	null	null	0.42783138
MCMBP	null	null	null	0.42782807
MELK	null	null	null	0.42726552
KCND2	null	null	null	0.42646402
JPT1	null	null	null	0.42598397
SGO1	null	null	null	0.42479452
FAM204A	null	null	null	0.4220971
MT.ATP6	null	null	null	0.420895
BUB1B	null	null	null	0.4207001
SLCO4A1	null	null	null	0.42017028
HIST2H2AC	null	null	null	0.41880345
KANK1	null	null	null	0.41854778
KNL1	null	null	null	0.41806078
NDUFB8	null	null	null	0.41712555
HELLS	null	null	null	0.41673616
ZYX	null	null	null	0.4163696
GTPBP4	null	null	null	0.4138019
ST8SIA1	null	null	null	0.41368788
PPP2R2D	null	null	null	0.41349232
SERINC5	null	null	null	0.41303253
RTKN2	null	null	null	0.41302997
CTBP2	null	null	null	0.41298586
PIMREG	null	null	null	0.4129262
TSPAN14	null	null	null	0.4126024
YME1L1	null	null	null	0.41198877
GTSE1	null	null	null	0.41139865
CCNB2	null	null	null	0.41121763
S100A4	null	null	null	0.4092942
BZW2	null	null	null	0.40872523
CCDC85B	null	null	null	0.40746322
DNAJC1	null	null	null	0.40683943
ANLN	null	null	null	0.40676624
MAD2L1	null	null	null	0.40602297
LINC01224	null	null	null	0.4056439
SATB2	null	null	null	0.40537474
S100A16	null	null	null	0.40443796
PBX3	null	null	null	0.40426245
EIF4EBP2	null	null	null	0.4026513
TNC	null	null	null	0.4019173
KIFC1	null	null	null	0.4016302
IL1RAP	null	null	null	0.40146846
ARHGAP11A	null	null	null	0.3994013
RPS23	null	null	null	0.39909294
GNG4	null	null	null	0.39842162
KIF2C	null	null	null	0.39718673
UCHL1	null	null	null	0.3963196
MAP3K1	null	null	null	0.39627326
DPCD	null	null	null	0.3960667
MYC	null	null	null	0.3949236
CCAR1	null	null	null	0.39472085
MCM7	null	null	null	0.394465
CCDC6	null	null	null	0.39351097
NDC80	null	null	null	0.3929536
CALM1	null	null	null	0.3912287
BAMBI	null	null	null	0.39053518
BCCIP	null	null	null	0.39049917
WAPL	null	null	null	0.39012283
ANKRD26	null	null	null	0.39003122
SH3KBP1	null	null	null	0.3892019
FAM83D	null	null	null	0.38920006
MRPS6	null	null	null	0.38886613
ABRACL	null	null	null	0.38759655
CKLF	null	null	null	0.38757488
LPAR4	null	null	null	0.38747877
HNRNPH3	null	null	null	0.38733822
METRN	null	null	null	0.3868649
ARHGAP19	null	null	null	0.3854005
BUB1	null	null	null	0.38433662
ELOVL6	null	null	null	0.38258076
DCLRE1C	null	null	null	0.38127628
CMSS1	null	null	null	0.38113424
ATP5F1C	null	null	null	0.380608
COL9A3	null	null	null	0.38050112
BCAT1	null	null	null	0.38006628
HHIP	null	null	null	0.37942496
TUBGCP2	null	null	null	0.37822264
KIF22	null	null	null	0.37686232
CUEDC2	null	null	null	0.37558597
CCNY	null	null	null	0.37531587
PARD3	null	null	null	0.37528172
SERPINE2	null	null	null	0.37255102
NUTM2A.AS1	null	null	null	0.3722451
CDCA3	null	null	null	0.37185085
NFIL3	null	null	null	0.37146178
SUV39H2	null	null	null	0.3713182
PTMA	null	null	null	0.3712243
NRBF2	null	null	null	0.37114018
EPB41L2	null	null	null	0.37069806
TRIP13	null	null	null	0.3704315
LRRN1	null	null	null	0.37030944
IMPDH2	null	null	null	0.3699886
C1QBP	null	null	null	0.36909208
FLRT3	null	null	null	0.36881447
B4GALT5	null	null	null	0.3686839
ATCAY	null	null	null	0.36820218
ACTR1A	null	null	null	0.36723253
SMC4	null	null	null	0.3665675
TIAL1	null	null	null	0.36628464
SNHG25	null	null	null	0.36611885
RAB13	null	null	null	0.36589497
TM9SF3	null	null	null	0.36526972
GARS	null	null	null	0.36379308
FAM171A1	null	null	null	0.36354485
UGDH	null	null	null	0.36348146
VPS26A	null	null	null	0.36341056
SPC25	null	null	null	0.36339495
INCENP	null	null	null	0.36199254
RTL8A	null	null	null	0.36161044
EIF4A1	null	null	null	0.3615261
PALM2.AKAP2	null	null	null	0.361368
PGD	null	null	null	0.36112073
NCAPH	null	null	null	0.35921273
HRASLS	null	null	null	0.35842174
SOX6	null	null	null	0.3578123
ZNF704	null	null	null	0.35749614
PLS3	null	null	null	0.3552185
SCN1A	null	null	null	0.3551986
PDCD11	null	null	null	0.35424227
RTRAF	null	null	null	0.35409057
PSTK	null	null	null	0.353948
MRPL43	null	null	null	0.3538069
AMOT	null	null	null	0.3534238
CENPA	null	null	null	0.35217312
PITX1	null	null	null	0.35162365
H2AFZ	null	null	null	0.35143062
TRIO	null	null	null	0.35076883
SLK	null	null	null	0.35008955
PPIF	null	null	null	0.3499615
WAC	null	null	null	0.34989884
SNHG16	null	null	null	0.34851417
KIF1BP	null	null	null	0.34825075
ALCAM	null	null	null	0.3480199
DDIAS	null	null	null	0.34772605
ZDHHC16	null	null	null	0.34691063
HOMER1	null	null	null	0.34615546
ITGB1	null	null	null	0.34590492
SDF2L1	null	null	null	0.34491906
ATIC	null	null	null	0.34355322
FEN1	null	null	null	0.34280416
BMS1	null	null	null	0.34222302
SOX11	null	null	null	0.341771
TTK	null	null	null	0.34035435
KNSTRN	null	null	null	0.3401356
TUBB	null	null	null	0.33994302
DDX50	null	null	null	0.33976847
SLC25A5	null	null	null	0.3397546
GALR1	null	null	null	0.3396678
HOXD13	null	null	null	0.33931214
ADCY1	null	null	null	0.33896345
CENPJ	null	null	null	0.3386658
SNRPE	null	null	null	0.33780584
PLP1	null	null	null	0.33768964
LRR1	null	null	null	0.33722314
CLSPN	null	null	null	0.33579618
DEPDC1B	null	null	null	0.3353419
BCAN	null	null	null	0.33419636
NSUN6	null	null	null	0.3341211
NOC3L	null	null	null	0.333924
RPL18A	null	null	null	0.33368653
PSMB5	null	null	null	0.33360064
MDGA2	null	null	null	0.33352923
ESCO2	null	null	null	0.3328497
ORC6	null	null	null	0.33264545
SEPT9	null	null	null	0.33143127
MT1X	null	null	null	0.33096683
NUTM2B.AS1	null	null	null	0.33026865
MTHFD2	null	null	null	0.3299994
CACYBP	null	null	null	0.32969087
UPF2	null	null	null	0.32945916
DNAJB12	null	null	null	0.3288709
HSPD1	null	null	null	0.32812068
NPM1	null	null	null	0.3276911
ATP11A	null	null	null	0.3276358
C21orf58	null	null	null	0.327625
EXOSC1	null	null	null	0.32746953
IGLON5	null	null	null	0.32651177
C2orf69	null	null	null	0.32618257
GGCT	null	null	null	0.32612583
IDE	null	null	null	0.32562593
WAC.AS1	null	null	null	0.32552645
MGMT	null	null	null	0.3252362
G2E3	null	null	null	0.32492834
NR2F2	null	null	null	0.3244647
MND1	null	null	null	0.32443124
RPL10	null	null	null	0.32391763
RPS6	null	null	null	0.3237541
RAD18	null	null	null	0.3235429
BRCA2	null	null	null	0.32306156
HRK	null	null	null	0.32289037
CENPN	null	null	null	0.32282406
MLLT10	null	null	null	0.32236293
HSPB1	null	null	null	0.32198352
REX1BD	null	null	null	0.3206975
TIMM23	null	null	null	0.32059243
HNRNPDL	null	null	null	0.320343
FAM126A	null	null	null	0.31957933
SORD	null	null	null	0.31954783
ARL3	null	null	null	0.3194005
FANCI	null	null	null	0.31936708
SFRP2	null	null	null	0.31935468
DNA2	null	null	null	0.3181448
TUBA1C	null	null	null	0.31782845
SWAP70	null	null	null	0.31748116
TEDC1	null	null	null	0.3173727
STAM	null	null	null	0.3166931
DIP2C	null	null	null	0.316499
CUL2	null	null	null	0.31586945
SNHG5	null	null	null	0.31554374
ARL5B	null	null	null	0.3154702
ZDHHC6	null	null	null	0.315276
CCSER2	null	null	null	0.31519753
FARP1	null	null	null	0.31483376
LCOR	null	null	null	0.31469104
IDI1	null	null	null	0.3144282
PEG3	null	null	null	0.31434393
TNFAIP8L1	null	null	null	0.31368455
RFC3	null	null	null	0.3136711
PRPF18	null	null	null	0.31268576
ZNF22	null	null	null	0.31267807
SORCS1	null	null	null	0.31231326
CDCA5	null	null	null	0.31218243
CLIC1	null	null	null	0.31101778
CHD7	null	null	null	0.3106501
SYT17	null	null	null	0.31043237
COMMD3	null	null	null	0.3103906
CEP164	null	null	null	0.31033075
PLAU	null	null	null	0.3100565
CREB3L2	null	null	null	0.30994928
LEPROTL1	null	null	null	0.30987543
PRC1	null	null	null	0.30962643
POLR3K	null	null	null	0.3094508
TPP2	null	null	null	0.30875325
ADA	null	null	null	0.3083677
UBE2D1	null	null	null	0.30809942
LRRC75A.AS1	null	null	null	0.30669615
RPS3	null	null	null	0.30668205
ANP32B	null	null	null	0.3066669
EXOC6	null	null	null	0.30602974
MRPS18A	null	null	null	0.30597496
SGPL1	null	null	null	0.3057325
SLC20A1	null	null	null	0.30572316
GAP43	null	null	null	0.30568254
HSP90AB1	null	null	null	0.30554432
CACUL1	null	null	null	0.3055255
ECT2	null	null	null	0.30488765
CCNF	null	null	null	0.30481
TTF2	null	null	null	0.3047991
FKBP5	null	null	null	0.30420554
CDCA2	null	null	null	0.30405968
CSKMT	null	null	null	0.3029702
MYEF2	null	null	null	0.30276775
RBPMS	null	null	null	0.3024857
BRCA1	null	null	null	0.30205643
NECTIN3	null	null	null	0.30165982
CHST8	null	null	null	0.30141124
SLF2	null	null	null	0.30136123
CITED1	null	null	null	0.30071017
NET1	null	null	null	0.30065894
CKAP2	null	null	null	0.30063644
LARP4B	null	null	null	0.30056936
RPA3	null	null	null	0.30047688
CSE1L	null	null	null	0.300369
RRM2	null	null	null	0.299617
XRCC2	null	null	null	0.2995323
SHOC2	null	null	null	0.2992477
CENPW	null	null	null	0.2988124
UBALD2	null	null	null	0.2986789
TEX30	null	null	null	0.2983877
ENKUR	null	null	null	0.29808173
TNKS2	null	null	null	0.29775012
CDC6	null	null	null	0.29706618
ZMYND11	null	null	null	0.29676515
PHF19	null	null	null	0.29656136
RPL27A	null	null	null	0.29626298
BNIP3	null	null	null	0.29600534
RAB3B	null	null	null	0.29563868
HMGA1	null	null	null	0.2951249
SAAL1	null	null	null	0.29509994
RACGAP1	null	null	null	0.29316434
ATP2A1.AS1	null	null	null	0.29304278
BBIP1	null	null	null	0.29299974
PA2G4	null	null	null	0.29262823
HMGB1	null	null	null	0.29200262
NME4	null	null	null	0.2911736
PDZD8	null	null	null	0.29091245
TXNDC5	null	null	null	0.29083204
CREB5	null	null	null	0.29066455
ANXA7	null	null	null	0.29062065
CCT5	null	null	null	0.29043904
ATP13A4	null	null	null	0.29022986
P4HA1	null	null	null	0.28957152
HIST1H2AH	null	null	null	0.2895157
NFIA	null	null	null	0.28939503
DOCK1	null	null	null	0.2892876
ATAD1	null	null	null	0.2891431
DCP2	null	null	null	0.2887581
GALNT7	null	null	null	0.28868234
RNF144A	null	null	null	0.28835264
CSGALNACT2	null	null	null	0.2883105
TMEM160	null	null	null	0.28807804
SHC3	null	null	null	0.28801817
ACBD5	null	null	null	0.28795317
GAD1	null	null	null	0.28781274
HMGB2	null	null	null	0.28764227
NOLC1	null	null	null	0.2876019
ZNF32	null	null	null	0.28745133
POP7	null	null	null	0.2873539
FAM45A	null	null	null	0.28723714
PID1	null	null	null	0.28655002
NUSAP1	null	null	null	0.28605658
RUFY2	null	null	null	0.28597674
B4GALNT1	null	null	null	0.28586164
AC011447.3	null	null	null	0.28583676
NUF2	null	null	null	0.28530943
HIST1H2AL	null	null	null	0.28529638
RPL41	null	null	null	0.28473175
ZFAS1	null	null	null	0.28461066
USP54	null	null	null	0.28460822
MIS18A	null	null	null	0.2837719
NCAPD2	null	null	null	0.28297538
EEF1AKMT2	null	null	null	0.28219765
LMNB1	null	null	null	0.28214714
CDC25C	null	null	null	0.28205913
ENTPD1	null	null	null	0.28197592
NT5E	null	null	null	0.28180096
CDC45	null	null	null	0.28159422
KIF20A	null	null	null	0.28143165
CACNG8	null	null	null	0.2810915
ADAM23	null	null	null	0.28108203
VARS	null	null	null	0.28075927
FBL	null	null	null	0.28072083
ABLIM1	null	null	null	0.2803739
ANP32E	null	null	null	0.28010973
PFKP	null	null	null	0.27998814
BCL3	null	null	null	0.27989158
BCHE	null	null	null	0.27988914
ARMCX2	null	null	null	0.27942532
SLITRK2	null	null	null	0.279085
ABI1	null	null	null	0.27881148
ODC1	null	null	null	0.27862096
PRMT1	null	null	null	0.27856725
GINS1	null	null	null	0.27855635
SMS	null	null	null	0.27814162
MNS1	null	null	null	0.2781258
HSPE1	null	null	null	0.27693012
DNPH1	null	null	null	0.27681485
EBNA1BP2	null	null	null	0.2766513
TXNDC17	null	null	null	0.2760315
INPP5F	null	null	null	0.27563033
ATAD2	null	null	null	0.27515423
EZH2	null	null	null	0.27483508
RPS4X	null	null	null	0.27462175
MT2A	null	null	null	0.27453378
SMNDC1	null	null	null	0.27450192
SKA1	null	null	null	0.2743101
RPS5	null	null	null	0.27424702
SHCBP1	null	null	null	0.2739566
MTG1	null	null	null	0.27392775
RPS12	null	null	null	0.27387843
UROS	null	null	null	0.2737841
AMMECR1	null	null	null	0.27350926
TRAP1	null	null	null	0.27341393
PITPNC1	null	null	null	0.27323094
CUTC	null	null	null	0.2725411
MT.CO3	null	null	null	0.27249837
PDE3B	null	null	null	0.2724136
EFS	null	null	null	0.27224007
NHLRC2	null	null	null	0.27210465
VTI1A	null	null	null	0.27166945
BLM	null	null	null	0.27159852
PSAT1	null	null	null	0.27125335
LSM2	null	null	null	0.2711774
RPS17	null	null	null	0.27100605
C11orf96	null	null	null	0.270832
KIN	null	null	null	0.2707654
REEP3	null	null	null	0.27072832
CAMK1D	null	null	null	0.27066827
RPP38	null	null	null	0.2705462
NOP16	null	null	null	0.27039722
RPL26	null	null	null	0.27012694
EPC1	null	null	null	0.26991862
DHX32	null	null	null	0.26962817
PGP	null	null	null	0.26953664
KIF4A	null	null	null	0.26947093
CEP41	null	null	null	0.2693955
NUP93	null	null	null	0.2693576
UBE2S	null	null	null	0.26913092
UCK2	null	null	null	0.268989
NME1	null	null	null	0.26882136
ZNF724	null	null	null	0.26876357
PLEKHO1	null	null	null	0.26875475
SH3BGRL3	null	null	null	0.26856637
SUGT1	null	null	null	0.26855722
ARC	null	null	null	0.2685377
ANAPC16	null	null	null	0.26750368
ENTPD1.AS1	null	null	null	0.26709133
QDPR	null	null	null	0.26707494
HAUS8	null	null	null	0.2670115
EBF1	null	null	null	0.26653114
ZNF90	null	null	null	0.26648086
MANF	null	null	null	0.2661104
CIP2A	null	null	null	0.26608026
PITX2	null	null	null	0.2660072
PXDN	null	null	null	0.26577505
RPL37	null	null	null	0.26562226
PDCD5	null	null	null	0.26542377
MRTO4	null	null	null	0.26513538
RCC1	null	null	null	0.26463223
TBC1D12	null	null	null	0.26448685
AC090692.1	null	null	null	0.26434726
SKA3	null	null	null	0.26424274
ZFP36L1	null	null	null	0.26414526
TCTN3	null	null	null	0.26397666
TTC39C	null	null	null	0.263964
ALYREF	null	null	null	0.2637806
RANBP1	null	null	null	0.26330873
MTURN	null	null	null	0.2631556
KIF15	null	null	null	0.26286092
CDKN3	null	null	null	0.2625566
NKAIN1	null	null	null	0.26231527
TTF1	null	null	null	0.2621209
SRSF2	null	null	null	0.2619975
SNRNP48	null	null	null	0.261737
ITGA6	null	null	null	0.26139277
STIL	null	null	null	0.26123464
VEGFA	null	null	null	0.26050806
MARCH5	null	null	null	0.26027954
NFE2L3	null	null	null	0.25977588
CENPO	null	null	null	0.25962225
ERCC6L	null	null	null	0.25958788
FZD2	null	null	null	0.25948182
RPL23	null	null	null	0.25945404
CCDC77	null	null	null	0.2590157
LRRC4	null	null	null	0.2588306
SETD9	null	null	null	0.25874794
FRA10AC1	null	null	null	0.25836352
FBXO5	null	null	null	0.25831988
ZRANB1	null	null	null	0.25818172
DSEL	null	null	null	0.25815344
SPDL1	null	null	null	0.25796172
POLR3G	null	null	null	0.25790322
DDX39A	null	null	null	0.25763726
GNB4	null	null	null	0.25757328
UBE2I	null	null	null	0.25722173
RPL28	null	null	null	0.25672552
TPD52	null	null	null	0.2566493
PPP2R3B	null	null	null	0.2565109
RPL31	null	null	null	0.25635853
TPGS1	null	null	null	0.25597084
SUPV3L1	null	null	null	0.25576612
ZNF37A	null	null	null	0.25556442
PTEN	null	null	null	0.2551738
ZMIZ1	null	null	null	0.2549376
MT.ATP8	null	null	null	0.25488696
RPL4	null	null	null	0.25421262
PSMG2	null	null	null	0.2541412
SOX9	null	null	null	0.25411174
SEC23IP	null	null	null	0.25343928
RPL36A	null	null	null	0.25320217
OGA	null	null	null	0.25315103
DPYSL4	null	null	null	0.25311792
GRIK2	null	null	null	0.25284177
EIF5A	null	null	null	0.25263697
TMPO	null	null	null	0.25257993
COQ2	null	null	null	0.25248864
SHLD2	null	null	null	0.25231716
AGT	null	null	null	0.25224924
SNHG8	null	null	null	0.25215697
TIMM8A	null	null	null	0.25211862
GPATCH4	null	null	null	0.25165042
RNF19A	null	null	null	0.2515587
DNM1	null	null	null	0.2509847
INSYN2	null	null	null	0.2509072
ZNF714	null	null	null	0.25056604
HIST1H2BH	null	null	null	0.25051206
PARG	null	null	null	0.2503864
CD82	null	null	null	0.25003794
FAM200B	null	null	null	-0.25005513
ITGAV	null	null	null	-0.2500716
PLEKHA5	null	null	null	-0.2515743
PRDM1	null	null	null	-0.2517004
ITPRID2	null	null	null	-0.2517844
NES	null	null	null	-0.25189626
CD99	null	null	null	-0.2524722
GOLGB1	null	null	null	-0.25325313
CBLN4	null	null	null	-0.25389484
SEPT5	null	null	null	-0.25425637
SYPL1	null	null	null	-0.25534698
ZFHX3	null	null	null	-0.25604948
NR3C1	null	null	null	-0.25633976
DLG1	null	null	null	-0.25728267
LINC00662	null	null	null	-0.257856
NLGN4X	null	null	null	-0.258546
BST2	null	null	null	-0.25856295
GSE1	null	null	null	-0.25865304
PHKB	null	null	null	-0.25872806
ABAT	null	null	null	-0.25880766
FAM111A	null	null	null	-0.2589456
PLIN3	null	null	null	-0.2594041
RGS16	null	null	null	-0.25962076
AIG1	null	null	null	-0.25984204
DAG1	null	null	null	-0.25989276
TACC1	null	null	null	-0.26025248
GPR37L1	null	null	null	-0.2609519
FNBP1L	null	null	null	-0.26136214
IMMP2L	null	null	null	-0.26142997
MALT1	null	null	null	-0.26145816
ARHGEF26	null	null	null	-0.26171136
RTN1	null	null	null	-0.26176965
DPYD	null	null	null	-0.26202905
CHMP2A	null	null	null	-0.26207483
VMP1	null	null	null	-0.26230052
TMTC2	null	null	null	-0.26319686
KCNJ16	null	null	null	-0.26375863
CAMK2D	null	null	null	-0.26404235
FLNA	null	null	null	-0.26404843
SDC3	null	null	null	-0.26407915
IRF2BPL	null	null	null	-0.2641067
SHROOM3	null	null	null	-0.26411435
GNG12	null	null	null	-0.2654635
CLCN3	null	null	null	-0.26551563
MAGI1	null	null	null	-0.26643312
PTPRA	null	null	null	-0.2665899
CHODL	null	null	null	-0.2665993
SIPA1L1	null	null	null	-0.26665214
PCDHGB7	null	null	null	-0.2677936
ABCA1	null	null	null	-0.26805693
CNIH3	null	null	null	-0.26861635
EML1	null	null	null	-0.26897618
HOMER3	null	null	null	-0.26921704
SOCS3	null	null	null	-0.27049828
CHST2	null	null	null	-0.2707406
CXADR	null	null	null	-0.2713158
TCEAL4	null	null	null	-0.27199832
C6orf62	null	null	null	-0.2723477
KIFAP3	null	null	null	-0.2724143
IRS1	null	null	null	-0.27275905
ZNF385D	null	null	null	-0.27315223
ARHGEF6	null	null	null	-0.27324823
TP53TG1	null	null	null	-0.27452314
GCC2	null	null	null	-0.27552423
PGM2L1	null	null	null	-0.27608338
THY1	null	null	null	-0.2772645
SORT1	null	null	null	-0.27925813
DCTN3	null	null	null	-0.2796081
NOTCH1	null	null	null	-0.2798702
RAB3IP	null	null	null	-0.28015953
PEA15	null	null	null	-0.28116256
SPRY2	null	null	null	-0.28151488
DPYSL2	null	null	null	-0.282195
ZKSCAN1	null	null	null	-0.28275335
SEZ6L2	null	null	null	-0.28337616
CHD9	null	null	null	-0.28412053
MICA	null	null	null	-0.28422385
GLRA2	null	null	null	-0.28618547
CKB	null	null	null	-0.286558
ELMOD1	null	null	null	-0.28658465
PTTG1IP	null	null	null	-0.28983572
SEMA6A	null	null	null	-0.291616
ERICH3	null	null	null	-0.2917416
HLA.C	null	null	null	-0.29199076
RHOJ	null	null	null	-0.29261416
DDR1	null	null	null	-0.29388246
BRI3	null	null	null	-0.29399452
SOX2.OT	null	null	null	-0.2941501
EFEMP2	null	null	null	-0.29439372
GPC4	null	null	null	-0.29502827
RPS27L	null	null	null	-0.29504883
KCNIP1	null	null	null	-0.2950735
AKAP12	null	null	null	-0.29577473
ADGRL3	null	null	null	-0.2963236
HS6ST1	null	null	null	-0.2967118
SCOC	null	null	null	-0.2973053
STIM2	null	null	null	-0.297636
CNR1	null	null	null	-0.2976604
S100B	null	null	null	-0.29873398
TCEAL3	null	null	null	-0.29925326
TMEM59L	null	null	null	-0.29937655
FCGR2A	null	null	null	-0.29962635
ZFHX4	null	null	null	-0.30127954
SERINC1	null	null	null	-0.30162758
MALAT1	null	null	null	-0.30239782
MEG8	null	null	null	-0.30324572
MXRA7	null	null	null	-0.3037971
ATP6AP2	null	null	null	-0.3040716
MIR4435.2HG	null	null	null	-0.30425856
CACNG4	null	null	null	-0.30694035
SSBP2	null	null	null	-0.30743042
MDFIC	null	null	null	-0.30765498
DSTN	null	null	null	-0.30920547
SMARCA2	null	null	null	-0.30950186
LINC01551	null	null	null	-0.30961546
NAV3	null	null	null	-0.31071195
TERF2IP	null	null	null	-0.3111331
NME3	null	null	null	-0.31129667
TSC22D4	null	null	null	-0.3120436
S100A6	null	null	null	-0.31257027
ASCC3	null	null	null	-0.31434348
ARAP2	null	null	null	-0.31459665
PCDH9	null	null	null	-0.31500518
FZD7	null	null	null	-0.31587908
ZEB2	null	null	null	-0.31872126
BICD1	null	null	null	-0.3188588
EMP1	null	null	null	-0.32158273
SPTBN1	null	null	null	-0.32222417
PRKAR2B	null	null	null	-0.32253483
ID2	null	null	null	-0.32265854
RFFL	null	null	null	-0.32278135
SCD5	null	null	null	-0.32365873
HLA.B	null	null	null	-0.32450494
PAX8.AS1	null	null	null	-0.325749
CBR1	null	null	null	-0.32719243
C1orf61	null	null	null	-0.327565
GRIA1	null	null	null	-0.3286588
ELOVL2	null	null	null	-0.32871017
HES1	null	null	null	-0.33145732
TIMP2	null	null	null	-0.33199763
LINC01578	null	null	null	-0.33218232
KCNJ6	null	null	null	-0.33453596
NRN1	null	null	null	-0.3359852
KLHDC8A	null	null	null	-0.33627322
SNHG14	null	null	null	-0.33769053
PON2	null	null	null	-0.3377243
CAMK2N1	null	null	null	-0.33853385
JAG1	null	null	null	-0.33901983
LRRCC1	null	null	null	-0.3407988
GRIK3	null	null	null	-0.34143698
TRIM56	null	null	null	-0.34148085
IAH1	null	null	null	-0.34283435
MYO6	null	null	null	-0.34349534
HEY1	null	null	null	-0.34419054
TMEM161B.AS1	null	null	null	-0.34446433
C1orf122	null	null	null	-0.344546
MEIS2	null	null	null	-0.34492138
SRGAP3	null	null	null	-0.34517074
FZD3	null	null	null	-0.34529418
DENND5B	null	null	null	-0.34664994
KCNE4	null	null	null	-0.3476071
CYP51A1	null	null	null	-0.34922323
TSPAN13	null	null	null	-0.34941694
WSCD1	null	null	null	-0.3510315
NTM	null	null	null	-0.35416457
SLC4A4	null	null	null	-0.35500133
NEDD4L	null	null	null	-0.35511526
LPCAT2	null	null	null	-0.35760486
BOC	null	null	null	-0.35874504
ALDH3A2	null	null	null	-0.35891515
TBX2	null	null	null	-0.35897192
MPC1	null	null	null	-0.3598406
DLX1	null	null	null	-0.36093247
MSI2	null	null	null	-0.36130223
PSMB8	null	null	null	-0.36198995
ITGA7	null	null	null	-0.3621022
ITGB8	null	null	null	-0.36331335
CUX1	null	null	null	-0.3640241
NKAIN3.IT1	null	null	null	-0.3652118
SNTG1	null	null	null	-0.36658496
EPHA4	null	null	null	-0.3670663
SETBP1	null	null	null	-0.36751747
IGFBP7	null	null	null	-0.3677561
IRS2	null	null	null	-0.36807072
SPARC	null	null	null	-0.36862722
MLC1	null	null	null	-0.36931002
TPM1	null	null	null	-0.36943617
MACF1	null	null	null	-0.37053287
PNRC1	null	null	null	-0.3708324
PIK3C2A	null	null	null	-0.37224248
GNAO1	null	null	null	-0.37267223
JAKMIP2	null	null	null	-0.37311286
BDNF	null	null	null	-0.37372753
DCBLD2	null	null	null	-0.37462077
TUBB2A	null	null	null	-0.37481964
CHPF	null	null	null	-0.37497434
CDH4	null	null	null	-0.37649113
SQSTM1	null	null	null	-0.3786447
LHFPL6	null	null	null	-0.38109255
TRAM2	null	null	null	-0.38178942
PHLDA3	null	null	null	-0.38229483
SRGAP1	null	null	null	-0.38276476
NPC2	null	null	null	-0.3831681
GPC1	null	null	null	-0.3844346
BEX1	null	null	null	-0.38453755
MSMO1	null	null	null	-0.38559926
MIR99AHG	null	null	null	-0.38648176
CRIM1	null	null	null	-0.38784295
SUB1	null	null	null	-0.38785762
SEC14L1	null	null	null	-0.3883985
NKAIN3	null	null	null	-0.38857248
CXXC5	null	null	null	-0.39148897
SSX2IP	null	null	null	-0.39150107
PHPT1	null	null	null	-0.39325765
APP	null	null	null	-0.39381844
MRC2	null	null	null	-0.39508632
FHL1	null	null	null	-0.3970978
LTBP1	null	null	null	-0.39745298
PDGFB	null	null	null	-0.39877915
NUDT3	null	null	null	-0.39903623
DST	null	null	null	-0.4001305
C1QTNF6	null	null	null	-0.4010674
IFI27L2	null	null	null	-0.40158647
HOPX	null	null	null	-0.4032448
IGFBP2	null	null	null	-0.4035568
GJA1	null	null	null	-0.40536952
LONRF2	null	null	null	-0.40850592
FTL	null	null	null	-0.40863785
ARMH4	null	null	null	-0.40873796
SEMA3E	null	null	null	-0.4121412
DDAH1	null	null	null	-0.41268843
PRRX1	null	null	null	-0.41283038
RORB	null	null	null	-0.41344792
CD59	null	null	null	-0.4215601
PAM	null	null	null	-0.42158818
AC004540.2	null	null	null	-0.4229206
TTYH3	null	null	null	-0.42759168
FILIP1L	null	null	null	-0.4279009
ATF3	null	null	null	-0.42828956
RTN4	null	null	null	-0.42941004
PLOD2	null	null	null	-0.430565
NACC2	null	null	null	-0.43146852
TGFB2	null	null	null	-0.4320308
BNIP3L	null	null	null	-0.43220496
MAP1LC3A	null	null	null	-0.43596098
POU3F2	null	null	null	-0.4365632
CHPT1	null	null	null	-0.4372428
SDCBP	null	null	null	-0.43841216
SDK1	null	null	null	-0.44190922
MDM2	null	null	null	-0.44229072
ZFP36L2	null	null	null	-0.44283321
ST8SIA5	null	null	null	-0.44304407
TMSB4X	null	null	null	-0.4431549
MAP1B	null	null	null	-0.44367972
ELN	null	null	null	-0.44457075
ZNF528.AS1	null	null	null	-0.44632027
TAX1BP1	null	null	null	-0.4468846
TMEM47	null	null	null	-0.44697508
APC	null	null	null	-0.4470214
CPEB4	null	null	null	-0.44742247
TFDP2	null	null	null	-0.44811645
DCLK2	null	null	null	-0.44900864
SLC1A2	null	null	null	-0.45045188
SERPINB6	null	null	null	-0.45193037
DOK5	null	null	null	-0.45720103
AFF3	null	null	null	-0.45766282
IFITM2	null	null	null	-0.4595529
EZR	null	null	null	-0.46379167
LZTS1	null	null	null	-0.466859
UPP1	null	null	null	-0.4674982
CDH6	null	null	null	-0.47161123
AKAP9	null	null	null	-0.4764821
CRB2	null	null	null	-0.4808896
SLC35F1	null	null	null	-0.4818905
ANXA2	null	null	null	-0.48195663
ZNF106	null	null	null	-0.4830492
PRSS23	null	null	null	-0.48571166
GAS7	null	null	null	-0.48955628
ERBIN	null	null	null	-0.48965484
PMEPA1	null	null	null	-0.49670643
MOXD1	null	null	null	-0.4978106
VLDLR	null	null	null	-0.5029259
RGS12	null	null	null	-0.50437135
LINC00472	null	null	null	-0.5066036
NDFIP1	null	null	null	-0.5096598
PDGFC	null	null	null	-0.5145769
KCND3	null	null	null	-0.5152535
DAAM1	null	null	null	-0.5155331
JUN	null	null	null	-0.52458715
NRCAM	null	null	null	-0.52557653
F3	null	null	null	-0.5256385
CALD1	null	null	null	-0.5272977
PDPN	null	null	null	-0.529208
PDP1	null	null	null	-0.5306695
AC092958.1	null	null	null	-0.5332993
UBL3	null	null	null	-0.5349935
MEG3	null	null	null	-0.5370577
CEMIP2	null	null	null	-0.53860795
GPC6	null	null	null	-0.53974426
GPM6B	null	null	null	-0.5421935
A2M	null	null	null	-0.5449747
ARHGAP29	null	null	null	-0.5483979
MAGI2.AS3	null	null	null	-0.5488279
PLK2	null	null	null	-0.55063033
FAM210B	null	null	null	-0.55078423
ITGB5	null	null	null	-0.55817944
ATP1B2	null	null	null	-0.5584404
MT3	null	null	null	-0.5592543
SMAD1	null	null	null	-0.5625808
SCG2	null	null	null	-0.56408894
SDC2	null	null	null	-0.56777114
SAT1	null	null	null	-0.5730388
FTH1	null	null	null	-0.5730594
FST	null	null	null	-0.5759764
DKK3	null	null	null	-0.5786212
PDGFA	null	null	null	-0.581457
CADM1	null	null	null	-0.58169836
ARID5B	null	null	null	-0.5860858
RAB31	null	null	null	-0.5864704
PEG10	null	null	null	-0.58681333
CYTOR	null	null	null	-0.5914069
PTX3	null	null	null	-0.60323083
GLUL	null	null	null	-0.6118097
KCNJ2	null	null	null	-0.61763936
ENC1	null	null	null	-0.6214634
NEDD9	null	null	null	-0.6253873
PROX1	null	null	null	-0.6256751
FRMD4B	null	null	null	-0.62569934
DPYSL3	null	null	null	-0.6260163
SPP1	null	null	null	-0.63021797
PODXL	null	null	null	-0.63558245
ZMAT3	null	null	null	-0.65007657
TENM1	null	null	null	-0.6503241
ID1	null	null	null	-0.6510116
TTYH1	null	null	null	-0.6517059
CST3	null	null	null	-0.67977077
CHN1	null	null	null	-0.6797975
APLP1	null	null	null	-0.6801318
EFNB2	null	null	null	-0.681534
GRIA2	null	null	null	-0.68200016
CLU	null	null	null	-0.6854896
CEBPD	null	null	null	-0.69040376
NFIX	null	null	null	-0.69187003
GRIA4	null	null	null	-0.6982542
GP1BB	null	null	null	-0.7008104
HEPACAM	null	null	null	-0.7094057
LIMCH1	null	null	null	-0.71609235
RNF180	null	null	null	-0.72455925
RCAN1	null	null	null	-0.7468771
CDH2	null	null	null	-0.7615129
GLIS3	null	null	null	-0.76694685
LRRC17	null	null	null	-0.76866764
ADGRV1	null	null	null	-0.7714782
SERPINE1	null	null	null	-0.7738218
GDF15	null	null	null	-0.78973144
MMP2	null	null	null	-0.8294268
IFITM3	null	null	null	-0.82993126
LYPD1	null	null	null	-0.83880204
TMEM132A	null	null	null	-0.84801614
CD44	null	null	null	-0.8510492
COL5A2	null	null	null	-0.8557044
RND3	null	null	null	-0.8643923
CSRP2	null	null	null	-0.877074
CNN3	null	null	null	-0.8834928
PPP1CB	null	null	null	-0.885147
TAGLN2	null	null	null	-0.8908103
ZBTB20	null	null	null	-0.8953513
TCEAL9	null	null	null	-0.9118972
CDK6	null	null	null	-0.9197052
CRYAB	null	null	null	-0.9403394
PBX1	null	null	null	-0.9644053
CDKN1A	null	null	null	-0.9869746
LGALS3	null	null	null	-0.9885399
FABP7	null	null	null	-0.99371594
ANXA1	null	null	null	-1.0175484
SLC1A3	null	null	null	-1.0970025
CHL1	null	null	null	-1.1077529
HEPN1	null	null	null	-1.1100258
CTGF	null	null	null	-1.1817948
LRRN3	null	null	null	-1.2332226
CYR61	null	null	null	-1.2957742
AC002454.1	null	null	null	-1.3250232
LPL	null	null	null	-1.3870441
ID3	null	null	null	-1.5051113
PMP22	null	null	null	-1.5190506
IGFBP5	null	null	null	-1.5951831
SPARCL1	null	null	null	-1.8095334
CCL2	null	null	null	-1.8805289
NEAT1	null	null	null	-2.0490282
GFAP	null	null	null	-2.2551115
