# Supplementary material for: Modeling glioblastoma heterogeneity as a dynamic network of cell states
Source: Mol Syst Biol. 2021 Sep 16;17(9):e10105. doi: 10.15252/msb.202010105 (PMC8444284; doi:10.15252/msb.202010105)
Supplement: Supplementary file 6 — Source Data for Figure 5 [file MSB-17-e10105-s004.zip › Figure5A_sourcedata/GSEA_3017/hallmarks_stateB.GseaPreranked.1621934634368/edb/gene_sets.gmt]

HALLMARK_ESTROGEN_RESPONSE_LATE	http://www.gsea-msigdb.org/gsea/msigdb/cards/HALLMARK_ESTROGEN_RESPONSE_LATE	PRSS23	CA12	OLFM1	TSPAN13	RBBP8	MYOF	EMP2	CHPT1	STIL	CD44	BTG3	CDC6	KIF20A	FABP5	MEST	CDC20	PRKAR2B	HSPA4L	TFPI2	ALDH3A2	IDH2	PLK4	MOCS2	RNASEH2A	TOP2A
HALLMARK_HYPOXIA	http://www.gsea-msigdb.org/gsea/msigdb/cards/HALLMARK_HYPOXIA	SERPINE1	STC1	BTG1	CSRP2	PNRC1	CHST2	SAP30	IDS	MIF	GPC4	CA12	CDKN1B	ANXA2	SDC2	PDGFB	MYH9	AKAP12	GPC1
HALLMARK_UV_RESPONSE_DN	http://www.gsea-msigdb.org/gsea/msigdb/cards/HALLMARK_UV_RESPONSE_DN	MMP16	ANXA2	CDKN1B	SDC2	DLG1	COL5A2	PRKAR2B	SERPINE1	PMP22	DYRK1A	SYNE1	LAMC1	DDAH1	IGFBP5	ID1	HAS2
HALLMARK_DNA_REPAIR	http://www.gsea-msigdb.org/gsea/msigdb/cards/HALLMARK_DNA_REPAIR	POLR2A	PCNA	POLD3	LIG1	RFC2	RPA3	RFC3	RFC4	RFC5	SAC3D1	POLH	RAD51	POLA2	FEN1	TYMS	DUT	POLA1	ZWINT	MPC2	ALYREF
HALLMARK_MTORC1_SIGNALING	http://www.gsea-msigdb.org/gsea/msigdb/cards/HALLMARK_MTORC1_SIGNALING	IFRD1	PLOD2	SCD	PRDX1	HMGCS1	PPA1	AURKA	HMGCR	DHFR	UCHL5	SQLE	IGFBP5	IDI1	CCNF	STC1	RRM2	RPN1	PLK1	NUP205	PHGDH	MLLT11	MCM4	RPA1	TUBG1	BUB1
HALLMARK_EPITHELIAL_MESENCHYMAL_TRANSITION	http://www.gsea-msigdb.org/gsea/msigdb/cards/HALLMARK_EPITHELIAL_MESENCHYMAL_TRANSITION	COL5A2	SERPINE1	SPARC	LAMC1	TPM1	CDH2	MMP2	FSTL1	SPP1	TFPI2	ITGB5	VIM	ELN	PLOD2	ITGB1	COL5A3	MEST	EFEMP2	GPC1	PMEPA1	CD44	CALU	PRRX1	TNFRSF12A	APLP1	PMP22	FLNA	CADM1	NTM
HALLMARK_APOPTOSIS	http://www.gsea-msigdb.org/gsea/msigdb/cards/HALLMARK_APOPTOSIS	CDKN1B	CD44	BTG3	TNFRSF12A	TSPO	HSPB1	CDC25B	CDK2	MMP2	BRCA1	TGFB2	HMGB2	IFITM3	EMP1	ANXA1	TOP2A	DPYD
HALLMARK_MYC_TARGETS_V1	http://www.gsea-msigdb.org/gsea/msigdb/cards/HALLMARK_MYC_TARGETS_V1	PCNA	XPO1	RFC4	DUT	TFDP1	DEK	UBA2	KPNB1	CCNA2	CDK2	USP1	RRM1	IFRD1	KPNA2	HSP90AB1	MAD2L1	MCM4	CDC20	CDC45	TYMS	DDX21
HALLMARK_GLYCOLYSIS	http://www.gsea-msigdb.org/gsea/msigdb/cards/HALLMARK_GLYCOLYSIS	GPC1	PLOD2	HMMR	GPC4	MIF	CHST2	CD44	CDK1	SDC2	GMPPB	STC1	KIF20A	AURKA	CENPA	SAP30	DEPDC1
HALLMARK_SPERMATOGENESIS	http://www.gsea-msigdb.org/gsea/msigdb/cards/HALLMARK_SPERMATOGENESIS	HSPA4L	KIF2C	AURKA	CCNB2	CDKN3	EZH2	NEK2	RFC4	DBF4	TTK	NCAPH	TOPBP1	BUB1	CDK1	PARP2
HALLMARK_MITOTIC_SPINDLE	http://www.gsea-msigdb.org/gsea/msigdb/cards/HALLMARK_MITOTIC_SPINDLE	KIF23	MYH9	CKAP5	RACGAP1	KIF2C	TTK	KIF15	BIRC5	CDC27	CNTRL	KIF4A	BRCA2	PLK1	NEK2	TOP2A	PRC1	ANLN	CDK5RAP2	SAC3D1	INCENP	CENPJ	CENPF	CENPE	MID1	CEP57	SASS6	DLGAP5	RANBP9	TPX2	DLG1	FLNA	PCM1	EZR	CDK1	ECT2	KIF22	AURKA	FBXO5	NUSAP1	PCNT	KIFAP3	ARHGAP29	CCNB2	PIF1	SMC1A	ACTN4	NDC80	SMC4	LMNB1	CEP192	BUB1
HALLMARK_E2F_TARGETS	http://www.gsea-msigdb.org/gsea/msigdb/cards/HALLMARK_E2F_TARGETS	AURKA	BRCA2	CCP110	CENPE	CKS2	DNMT1	DONSON	EED	GINS1	GINS4	LIG1	MAD2L1	MCM4	MELK	MMS22L	NUP205	ORC6	PCNA	PLK4	PRIM2	RAD51AP1	RFC2	RPA3	TMPO	UBE2T	CDK1	TOP2A	BIRC5	CCNB2	RRM2	HMGB2	BUB1B	RFC3	EZH2	CHEK1	SMC4	MKI67	CDC20	PLK1	KIF2C	DLGAP5	AURKB	TRIP13	HMMR	E2F8	BRCA1	MYBL2	RACGAP1	CKS1B	KPNA2	CDKN3	ATAD2	RPA1	TK1	CDCA8	NCAPD2	MRE11	KIF4A	LMNB1	KIF22	SMC1A	CCNE1	CDCA3	ASF1B	POLA2	TIMELESS	UBE2S	PRKDC	USP1	SPAG5	POLD3	DUT	TACC3	KIF18B	CDC25B	SPC25	BARD1	RNASEH2A	DEK	CENPM	CBX5	DSCC1	DEPDC1	DCK	CDKN2C	TCF19	RAD1	PTTG1	UBR7	TUBG1	TUBB	ANP32E	RAD21	CSE1L	XPO1	EXOSC8	NUP107	PSIP1	CDKN1B	DIAPH3	PSMC3IP	RBBP7	MXD3	CIT	SPC24
HALLMARK_G2M_CHECKPOINT	http://www.gsea-msigdb.org/gsea/msigdb/cards/HALLMARK_G2M_CHECKPOINT	AURKA	CCNA2	TOP2A	CCNB2	CENPA	BIRC5	CDC20	PLK1	TTK	PRC1	NDC80	NUSAP1	CKS2	KIF2C	MKI67	AURKB	TPX2	SMC4	BUB1	CENPF	RACGAP1	CENPE	KIF23	UBE2C	PTTG1	CDK1	KIF4A	MAD2L1	NEK2	KIF22	HMMR	KPNA2	CDKN3	CDC25B	PLK4	CDC6	CCNF	LMNB1	KIF15	CHEK1	UBE2S	NSD2	DBF4	TACC3	CDKN2C	CDKN1B	FBXO5	POLQ	EZH2	RAD21	PRIM2	CHAF1A	SMC1A	INCENP	CKS1B	TFDP1	KPNB1	STIL	DTYMK	CDC27	BARD1	CDC45	XPO1	TMPO	BRCA2	KNL1	KMT5A	MYBL2	NUP50	SMC2	SQLE	ORC6	PBK	SAP30	POLA2	HMGN2	MAP3K20	MEIS2
