# Supplementary material for: Modeling glioblastoma heterogeneity as a dynamic network of cell states
Source: Mol Syst Biol. 2021 Sep 16;17(9):e10105. doi: 10.15252/msb.202010105 (PMC8444284; doi:10.15252/msb.202010105)
Supplement: Supplementary file 6 — Source Data for Figure 5 [file MSB-17-e10105-s004.zip › Figure5A_sourcedata/GSEA_3017/hallmarks_stateB.GseaPreranked.1621934634368/edb/results.edb]

<?xml version="1.0" encoding="UTF-8"?>

<EDB LC_PROC="none" SORT_MODE="real" ORDER="descending" METRIC="None" NUM_PERMS="1000">
  <DTG RANKED_LIST="state43017.rnk" TEMPLATE="na_as_pre_ranked" GENESET="gene_sets.gmt#HALLMARK_ESTROGEN_RESPONSE_LATE" ES="-0.1597" NES="-0.9688" NP="0.4695" FDR="0.9334" FWER="0.6300" RND_ES="-0.1611 0.4142 -0.1701 0.2961 0.2160 0.2663 0.2818 -0.1350 0.3542 0.2865 0.2433 -0.1225 0.2179 0.2840 0.1445 0.3155 0.1602 -0.2031 0.2157 0.2239 0.1460 -0.1471 0.1620 0.2643 -0.1428 0.2157 -0.1324 0.2090 0.2596 0.2401 -0.2846 0.2922 0.2712 0.2630 0.2524 0.2459 0.1489 0.2057 -0.1122 0.2137 0.2684 0.2199 0.2526 0.3152 0.1825 0.1749 0.2538 0.3260 0.2528 0.2147 0.1902 0.2616 0.1279 0.1394 -0.1577 0.3087 0.1947 0.2035 0.1983 0.3390 0.4129 0.1704 0.2319 0.1791 0.3200 0.2248 0.2520 0.2416 0.2348 0.3167 0.2527 0.2238 0.2777 0.2446 0.1135 0.1250 0.3374 0.1829 0.3787 0.2422 0.2141 0.2293 0.2053 0.2885 0.2740 0.2924 0.1324 0.2319 0.2477 0.3198 0.3313 0.1831 0.2960 0.3570 0.2539 0.1780 0.1724 0.2224 -0.1537 0.1973 0.2221 0.2584 0.3876 -0.2683 -0.2025 0.2469 0.1726 0.1370 0.2714 0.3576 0.3205 -0.1249 -0.1875 -0.1038 0.1228 -0.1987 0.2696 0.1838 0.2131 0.2579 0.2252 0.2990 0.4214 0.1343 -0.1034 -0.1518 0.2883 0.2638 0.1094 0.2631 0.3064 0.2654 0.1957 0.1185 0.2509 0.2220 0.1664 0.1332 0.2372 0.1592 0.2036 0.2375 0.2376 0.1683 0.2007 -0.1905 0.3598 0.2277 0.1979 0.2348 0.2836 0.1163 0.2795 -0.1675 0.1750 -0.1469 -0.1581 0.2027 -0.2583 0.3021 0.2703 -0.1716 0.1378 0.2956 0.3754 0.1264 0.3512 0.2622 0.1476 -0.1713 0.0938 0.3134 0.2764 0.3105 0.1739 0.2602 0.2825 0.2237 0.2055 0.1246 0.1596 -0.1639 0.2517 0.1112 0.3680 0.1838 0.1404 0.1931 0.2645 0.2402 0.2921 0.1755 0.1858 0.1659 0.2139 0.1181 0.2765 0.3863 -0.1034 0.1535 0.2130 0.3427 0.2494 0.2117 -0.1627 0.1152 -0.2201 0.3936 -0.2357 0.2394 0.1110 0.3013 0.2013 0.1742 0.3177 0.3439 0.2480 0.3224 0.2311 0.2578 0.2944 -0.2338 0.1712 0.1044 0.2661 0.2327 0.1440 -0.1808 0.2824 -0.1166 0.1679 0.3688 0.3410 0.3120 -0.1386 0.2047 -0.1959 -0.2533 0.4190 0.1664 0.1529 0.2293 0.2911 -0.1129 0.1663 0.2426 0.3509 0.3565 0.2212 0.3804 0.1317 0.3931 0.2808 0.1382 0.3683 0.2493 0.2335 0.1335 -0.1524 0.2339 0.1177 0.1193 0.2311 0.2239 0.1478 0.1223 0.2652 0.1461 0.3401 0.1614 0.1819 0.1979 0.3179 0.3199 0.2542 -0.1228 0.2123 -0.2063 0.2835 0.2850 0.3679 0.2599 -0.1828 0.2495 -0.1811 0.4027 0.1245 0.1181 0.3588 0.3217 0.1921 0.2823 0.1987 0.2868 -0.1351 0.1908 0.2200 0.1687 0.3162 0.2767 0.2010 0.1729 0.1481 0.2432 0.2633 -0.1406 0.1819 -0.1864 0.3342 0.1517 0.2770 0.1750 0.3527 0.3334 0.1320 0.4775 0.2187 0.2845 0.1590 0.2796 0.1522 0.1624 -0.1759 0.2894 0.2146 0.1496 0.3358 0.2307 -0.2389 0.3707 0.2798 0.2167 0.2817 0.2284 0.3257 0.2223 0.1824 0.1435 0.1759 -0.2190 0.2580 0.2238 0.1908 0.2954 -0.1578 0.3744 -0.1061 0.2033 -0.1981 0.2251 0.3275 0.3207 0.2030 0.1583 0.1940 0.1596 0.2752 0.2497 0.2247 0.2672 0.1777 0.2508 0.1716 0.2886 0.2798 0.2044 0.3646 0.3040 0.3930 -0.1473 0.1431 0.2171 0.1674 0.1538 0.1779 0.3921 0.2273 -0.2084 0.2353 0.2143 0.3040 0.1754 0.2258 0.3615 0.1775 0.3621 0.2493 -0.1284 -0.1292 -0.1224 0.3791 0.2803 -0.1639 0.3687 0.2608 0.2216 0.3544 0.1531 -0.1911 -0.1618 0.3479 0.1001 0.2341 0.2040 0.1060 0.2541 0.2373 -0.0853 0.3521 0.1990 -0.1254 0.2407 0.2348 0.1287 -0.1333 -0.1211 0.1488 0.1619 0.2477 0.1653 -0.1691 0.1522 0.1239 0.2173 0.3357 0.2375 0.2824 0.2369 0.3111 0.2941 0.3194 -0.1503 0.2467 0.2078 0.3695 0.2968 0.4008 0.2953 0.2383 0.3048 0.1570 0.1569 -0.2717 0.2776 0.1669 0.1808 0.3456 -0.1736 0.2609 0.2944 -0.1483 0.3369 -0.1796 0.3153 0.2476 0.0925 -0.1632 0.1850 0.1931 0.3132 0.2099 0.1742 0.1783 -0.1004 0.3064 -0.1220 -0.1850 0.2955 0.2034 0.3391 0.2724 -0.1442 -0.2148 0.1815 0.2918 0.3549 0.2286 0.2198 0.3443 0.2232 0.2176 0.2438 0.1672 0.1554 0.2481 0.3169 -0.2311 0.2262 0.2167 0.2498 0.1712 0.1725 0.3241 0.1071 -0.1353 0.2692 0.1705 0.3378 0.2095 -0.1482 0.2728 0.1324 0.3259 0.2499 0.1942 0.3160 0.2438 0.2144 0.1480 0.1135 0.2990 -0.1868 0.1878 0.2749 0.1856 0.1498 0.3121 0.3190 -0.2208 -0.1556 0.4111 0.1777 0.3532 0.1795 -0.1641 0.3265 0.1875 0.1251 0.1238 0.3786 0.3938 -0.2320 0.1193 0.1240 0.3537 0.1628 0.3755 0.2046 0.2666 0.3273 0.1973 0.2288 0.1991 -0.1401 0.1552 0.2580 0.2809 0.3029 -0.2093 0.2298 0.3470 0.2327 0.1810 0.2719 -0.1512 0.4551 0.3575 -0.1274 0.2504 0.1278 0.3275 0.1576 0.1760 0.2317 0.2577 0.1175 0.2420 -0.1211 0.1349 0.2379 0.2914 0.2226 0.2130 0.0778 0.2810 0.2786 0.2611 0.2347 0.3210 -0.1401 0.1321 0.0879 0.1979 0.2223 0.1706 0.2149 -0.2145 -0.1390 0.1566 -0.1429 0.2613 -0.2414 -0.1692 0.2785 0.1731 0.1593 0.1913 0.2518 0.1385 0.2696 0.2442 0.2696 -0.1766 0.2145 0.2323 0.2090 0.4646 0.1602 0.1917 0.1614 -0.1653 0.2135 0.1804 0.2263 -0.2429 -0.1495 0.2328 -0.2158 0.2716 0.3323 0.3543 0.2318 0.1605 0.2810 0.2531 0.2974 0.1973 -0.1135 0.2466 0.1610 -0.1236 0.2704 0.2695 0.1790 0.3060 0.2149 0.2103 0.4208 -0.1483 0.1576 0.3409 0.1353 0.1714 -0.1332 -0.1537 -0.1256 -0.1116 0.2437 0.2135 0.2841 0.1649 0.3329 0.3213 0.2549 0.2973 -0.1469 0.2543 -0.2729 0.1534 0.1048 -0.1927 0.1342 0.3436 0.2627 0.2435 0.2091 -0.1719 0.1486 0.1734 0.2484 0.2473 0.3338 0.1635 0.1864 0.2215 0.2930 -0.1572 0.3039 0.1718 0.3395 0.2498 0.2170 -0.1892 0.1435 0.1945 0.3142 0.4038 -0.1212 -0.3017 0.2737 0.1712 0.3613 0.1130 0.3254 0.1889 0.2706 0.3408 0.2933 0.2752 0.3189 0.1970 0.3306 0.1975 0.1339 0.1986 0.3136 0.1470 0.1647 0.1885 0.2970 0.0980 0.1302 0.3084 -0.1136 0.2814 0.2991 0.2501 -0.1615 0.2423 0.2235 0.1098 0.1960 0.2133 0.0762 0.2491 -0.1555 0.2745 0.3615 0.2707 0.2339 0.4098 0.2151 -0.1379 0.2136 0.3760 0.1991 -0.1292 0.1229 0.2902 0.1857 -0.1181 -0.2451 0.1654 0.3149 0.2206 0.2548 0.3519 0.2169 0.1840 0.3404 -0.2531 -0.1546 0.1387 0.3603 0.1715 0.2839 0.2627 0.1555 0.2599 0.3114 -0.1275 0.3327 -0.1267 0.1451 0.2091 0.1912 0.3605 0.1435 0.1822 0.2295 -0.1338 -0.2396 0.3341 0.1544 0.3166 0.1860 0.3358 0.3641 0.3633 0.1644 0.3133 0.2068 0.2755 -0.1460 0.2470 0.1913 0.2833 0.3028 0.3798 0.1208 0.2775 0.1357 0.3131 0.3237 0.2173 0.2731 0.1767 0.2456 0.1897 0.2481 0.2227 0.1101 0.2820 0.2640 0.3027 -0.1707 0.3278 0.1010 0.1308 0.1704 0.2853 0.2031 0.2776 0.2579 0.1405 0.2778 0.2328 0.2978 0.2603 0.1337 0.3192 0.3091 0.1127 0.2475 0.1377 0.1237 0.2152 0.3830 0.3156 0.3243 0.2600 0.3310 0.1230 0.3802 -0.1952 -0.1418 0.2511 0.2934 -0.1190 0.1764 0.2378 0.1414 0.2848 0.3239 0.1594 0.2066 0.1377 0.1408 0.4119 -0.1362 0.2466 0.3221 -0.1872 0.3286 0.2014 0.2938 0.3162 -0.1510 0.3921 -0.1995 0.3278 0.1553 0.1788 0.4179 0.4105 -0.1503 0.0994 0.1699 0.1967 0.2162 -0.1272 -0.2425 0.3055 0.3001 0.1362 0.3511 0.2218 -0.1060 0.1467 0.2385 0.2382 0.1979 0.2113 0.2532 -0.1521 0.3751 0.2307 0.1955 0.2568 -0.2251 0.1865 0.2025 0.2181 0.1565 0.2167 0.1014 0.3576 -0.1059 0.2804 0.1274 0.2083 0.1283 -0.2489 -0.1519 0.1236 0.2665 0.3655 0.1766 0.2833 0.2259 -0.1067 0.1618 0.2259 0.1837 0.2162 -0.2043 0.2877 0.1732 0.1336 0.2321 -0.0939 0.2557 0.2222 0.2341 0.3219 0.2611 0.1544 0.3052 -0.1211 -0.1902 -0.0923 0.2686 -0.1284 0.1558 0.2226 0.1366 0.1962 0.1671 0.3507 0.1772 0.2421 -0.1695 0.2102 0.2274 -0.1207 0.2099 0.2022 0.2345 0.2379 0.1589 -0.0979 -0.1693 0.1604 0.3338 0.3007 0.3408 0.2370 -0.1255 0.1198 0.3295 0.2937 0.2371 0.1277 0.2068 0.2092 0.2153 0.3020 -0.1900 0.2726 0.2423 0.3259 0.3177 0.3300 -0.1631 0.1562 0.1557 0.4056 -0.1782 0.3717 -0.1591 0.1642 0.1239 -0.1932 0.1567 0.1095 0.1778 0.3009 0.3021 0.1993 0.2936 0.2476 0.2679 0.4407 0.2628 0.2288 0.1239 0.1565 0.2371 0.0985 0.3072" HIT_INDICES="3 146 176 184 231 239 255 301 325 329 333 337 392 431 441 445 461 478 502 528 593 598 611 698 759" ES_PROFILE="0.1009 -0.0471 -0.0442 -0.0117 -0.0361 -0.0079 0.0081 -0.0194 -0.0179 0.0105 0.0388 0.0668 0.0237 0.0007 0.0172 0.0417 0.0494 0.0554 0.0514 0.0443 -0.0170 0.0032 0.0123 -0.0780 -0.0000" RANK_AT_ES="758.0000" RANK_SCORE_AT_ES="-0.6727"/>
  <DTG RANKED_LIST="state43017.rnk" TEMPLATE="na_as_pre_ranked" GENESET="gene_sets.gmt#HALLMARK_HYPOXIA" ES="-0.1807" NES="-0.9180" NP="0.5174" FDR="0.5414" FWER="0.6780" RND_ES="0.1965 0.3460 -0.1590 0.2479 -0.2938 0.2770 0.3293 0.1368 0.1642 0.3278 0.1787 -0.2358 0.2739 -0.1550 0.2882 0.1396 -0.1795 -0.1490 0.1791 -0.1660 0.3736 0.1481 -0.1524 -0.1196 0.3298 0.2175 0.2701 0.1317 0.1530 -0.2871 0.2783 0.0973 0.1786 -0.2399 0.3253 0.3296 0.3443 0.3404 0.3303 -0.1153 0.2651 0.3643 0.2665 -0.2319 0.1822 0.1292 0.5014 -0.1230 0.3521 -0.1199 -0.2547 0.2661 -0.1415 0.3953 0.2188 0.2605 0.2505 0.4465 -0.2464 0.1851 0.1543 0.2606 0.2889 0.2089 0.2251 0.2330 0.2607 -0.2213 0.1493 0.2895 0.4451 0.3003 0.1648 -0.1299 0.1579 -0.1004 0.1303 -0.1628 0.3854 0.2543 0.3177 0.1610 0.2204 0.2139 0.1715 0.3452 0.3013 -0.1765 0.2112 -0.3146 0.2343 0.1701 -0.2534 0.1712 0.2940 0.2671 0.2906 0.2503 -0.1077 -0.2319 0.1979 0.3509 0.3239 0.2523 0.3647 0.2870 -0.2339 -0.3675 -0.1618 0.2073 0.1757 0.2055 0.1551 -0.1187 0.3695 0.2222 0.3272 -0.2422 -0.2235 0.3902 0.1475 0.2274 0.3728 0.1226 0.2320 0.2702 0.2849 0.3459 0.1292 -0.1914 0.1503 0.2972 0.2228 0.3978 0.2298 0.1648 -0.1711 0.1783 0.2114 0.2029 -0.1523 0.2746 0.3896 0.2702 0.1241 0.2058 -0.1267 0.2516 0.2083 -0.2624 0.2913 0.2394 0.2699 -0.1775 0.1999 0.3664 0.2140 -0.1260 -0.2426 0.2572 0.2967 0.1853 0.2761 0.1731 0.1732 0.4840 0.2503 0.4191 0.3053 0.3269 0.3535 0.1703 0.2831 0.1682 -0.1846 0.3409 -0.1679 0.1746 0.3203 0.3198 -0.2756 0.1542 0.2329 -0.1373 0.1632 0.1986 0.3485 -0.1724 0.2180 0.2511 0.3301 0.2643 -0.1690 0.1737 0.4183 0.1979 0.3356 0.2588 0.2023 0.2404 -0.1429 0.2086 0.2421 0.2139 0.2134 0.2674 0.3591 0.2441 0.2906 0.2344 0.2557 0.1492 0.1345 0.2695 0.1818 0.3240 -0.2066 0.4333 0.4746 0.2603 0.2334 0.3159 0.2301 0.1867 0.3861 0.2437 0.1972 0.2210 0.2296 0.3384 -0.1997 0.1656 0.1584 0.2978 0.3069 0.3395 0.2566 -0.2680 0.1832 -0.2049 0.3003 0.1855 0.2535 0.2835 0.2987 0.2497 0.1754 0.3048 -0.1794 -0.1222 0.1809 0.2392 0.2197 0.1757 0.2964 0.3491 0.3299 0.1923 0.2408 0.1027 0.3091 -0.1223 0.2732 0.2257 -0.1556 0.2124 0.2440 0.3452 0.2106 0.2589 0.2069 0.3440 0.1787 0.1774 0.1438 0.1312 0.1306 -0.2847 -0.1403 0.3759 -0.1752 0.4695 0.3299 0.2262 0.2374 0.3968 0.2704 0.2231 0.1579 0.1496 -0.1991 0.3768 0.4228 0.3344 0.1299 0.3164 -0.2335 0.1918 -0.1269 0.1975 0.2075 0.3056 0.4197 0.2339 0.2592 0.3341 0.3818 0.3844 0.3899 -0.3047 0.1658 0.2153 0.3256 0.4406 0.2372 0.3816 -0.3027 0.2085 0.1181 0.3431 0.2259 0.4115 -0.1360 0.3692 -0.2849 0.3633 -0.1522 0.2376 -0.1847 -0.3562 0.3552 0.2056 0.2340 0.2035 0.2251 0.2199 0.2157 0.3107 0.2679 -0.2142 0.3277 0.1601 -0.1234 0.2338 0.3305 0.1267 0.2497 -0.1873 -0.1563 0.2486 -0.2766 0.1807 0.2528 -0.2685 0.1663 0.4163 0.2692 0.2964 0.2096 0.3972 0.1970 0.2250 0.1692 0.3484 0.1836 -0.2011 0.1780 0.2167 0.2175 -0.1106 0.2788 -0.2755 0.2422 -0.2365 0.3518 0.3801 0.1374 0.1432 -0.2451 0.2176 0.2009 0.3134 0.1743 0.3192 0.1682 0.3409 0.2533 -0.1483 0.2605 0.2731 0.3271 0.3254 0.3154 0.3179 0.3884 0.1751 0.1780 0.3212 0.3213 -0.1672 0.3436 0.2761 0.2948 -0.1393 -0.3039 0.2784 0.2977 0.2003 -0.0862 -0.1914 0.1494 0.1512 0.2111 0.2108 0.1962 0.1998 0.1249 -0.1967 0.4161 0.2531 0.3481 0.2218 0.1906 0.1206 0.3582 -0.1946 0.3069 0.2774 0.3075 0.1910 0.2620 0.1976 -0.3019 0.2585 -0.1285 0.3922 0.1921 0.2083 -0.3157 0.3103 -0.3213 0.1872 0.4085 -0.1893 0.3245 0.2687 0.4532 0.3240 0.2529 0.3067 0.1941 0.1836 -0.1476 0.2660 0.2925 0.3861 -0.1671 0.5167 0.2375 0.1917 0.3628 0.4834 0.2549 -0.2615 -0.1235 0.2319 0.1824 0.2086 0.2575 -0.2521 -0.2171 -0.1439 -0.1604 0.4182 -0.3119 0.4435 0.3036 0.3344 0.3715 0.2920 0.4236 0.2682 0.2498 0.1289 0.2416 0.2614 0.1588 0.2229 0.2435 0.3292 0.3710 0.1937 0.3340 0.3649 0.2753 0.3551 0.3149 0.3245 0.2614 0.3333 -0.1879 0.3745 0.1057 0.3067 0.2628 0.2072 -0.1532 0.2562 0.4326 0.1806 0.2402 0.1551 0.2807 0.3066 -0.1968 -0.1846 0.2592 0.2381 0.1604 0.3074 0.3345 0.3538 0.2827 0.1751 0.2459 0.2465 0.2662 0.1494 0.2104 0.3478 -0.3022 0.3619 0.1291 0.2552 -0.1604 -0.1487 -0.1373 0.3289 0.2774 0.1852 -0.2236 -0.2038 0.3584 -0.1092 0.3051 0.3392 0.3045 0.2694 -0.1748 -0.1334 0.3071 0.2906 0.3624 0.2121 0.2339 0.2315 0.2228 -0.2575 0.4527 0.1954 0.2515 0.3052 0.3810 0.3008 0.2087 -0.2455 0.3089 0.1259 0.1761 -0.1829 0.2215 0.3151 0.1384 0.2294 0.1644 -0.1846 0.2149 0.2288 -0.1388 0.2445 -0.2466 0.2760 -0.1588 0.2009 0.2973 0.1499 0.1475 0.3173 0.3117 0.2394 0.2129 0.3105 0.2936 0.2592 0.2382 0.3281 0.2535 0.1868 0.2829 -0.1580 0.2439 0.2505 0.2248 0.1819 0.3334 0.2801 0.2367 0.2190 0.2683 0.3246 0.3438 -0.2480 -0.1011 0.4152 0.2098 0.3096 -0.1780 0.3608 0.1580 0.1821 -0.2253 0.1519 0.3407 -0.1376 -0.1586 -0.2519 -0.1115 0.2359 -0.1654 0.3589 -0.3909 0.3380 0.2806 -0.1155 0.3469 0.1938 -0.1111 0.2284 0.3252 0.2536 0.3544 0.2689 0.1579 0.2239 0.3627 0.1959 -0.1985 -0.1181 0.2601 -0.2214 0.1421 0.1282 0.3423 0.4783 0.2595 0.2129 0.2759 0.2227 0.1738 -0.2336 0.3703 -0.1402 -0.2579 -0.2379 0.2129 0.3959 -0.1744 0.1333 0.2373 0.1578 0.2143 0.3063 0.1501 0.2176 -0.2183 0.2052 0.2054 0.2367 0.2309 0.3510 0.3748 0.2429 0.3721 0.2372 -0.2973 0.2718 0.2872 0.1594 0.2669 0.2773 0.2157 0.4075 0.3117 0.2502 0.2039 -0.1425 0.2005 -0.1356 0.1542 0.4088 0.2206 0.3772 0.2811 0.2551 0.3981 0.2285 0.4072 0.3070 -0.1626 0.3088 0.3318 0.2290 -0.2286 -0.2538 0.3227 0.1526 0.2231 0.2769 0.1282 -0.1694 0.3634 -0.1258 0.3107 0.1420 -0.1733 0.3238 0.2890 0.2678 -0.2898 0.1572 -0.1426 -0.1381 0.2631 0.1692 0.2999 0.3086 -0.1921 0.2712 0.2858 0.2243 0.3621 0.3838 -0.1957 0.2522 0.1643 0.1666 0.3251 -0.3222 0.2595 0.2181 0.2865 0.2578 0.3127 0.1771 0.4292 0.2417 0.2524 -0.1063 0.0997 0.1404 0.2479 0.1777 0.2654 0.2901 0.3727 -0.1566 0.1578 -0.3130 0.2796 0.2011 0.2343 0.2641 0.2929 -0.2542 0.3838 0.3479 -0.1806 0.1428 0.4311 0.4395 -0.2507 0.1806 0.1932 0.2179 0.1873 0.3226 0.1768 0.2162 0.2572 0.4479 -0.1941 0.3789 0.1770 0.2345 0.2825 0.2408 0.2373 -0.2544 0.2400 0.4377 0.4169 0.3554 0.1403 0.1976 0.1479 0.5631 0.3789 0.2525 0.2397 0.2862 0.2424 0.1822 0.3137 0.2494 0.3718 -0.3774 0.2368 0.2992 0.2219 0.3579 0.3298 0.1989 0.2742 0.2804 0.1620 -0.1604 0.2082 0.3472 0.1919 -0.1690 0.3247 0.2116 0.1746 0.2654 0.2968 0.4109 0.3026 0.2464 0.2606 0.1270 -0.2850 -0.2154 0.2446 0.2245 0.2285 0.4560 0.1390 0.2431 0.2360 0.3573 0.2224 0.1511 0.4104 0.3388 0.2964 0.3452 0.3233 0.1436 -0.1809 -0.2543 0.1669 -0.1941 0.1486 0.3185 0.4004 -0.2310 0.3053 0.3397 0.2001 -0.1128 0.3809 0.3406 0.3088 0.1993 0.2481 0.3880 0.4216 -0.3366 -0.1883 0.4038 0.4140 -0.2003 0.2329 0.2118 0.1792 -0.1376 0.1935 0.2834 0.2668 0.3004 0.2936 0.2674 0.1939 0.1487 0.2954 0.1517 0.1767 0.2392 0.3235 0.2873 0.3632 0.2638 0.3443 0.2022 0.2025 0.2388 -0.2540 0.1858 0.3713 0.4165 0.2824 0.3145 0.1609 0.2760 0.3522 0.2171 -0.0990 0.2729 0.3572 -0.1222 0.3066 -0.2679 0.2878 0.2188 0.2027 0.2999 0.2213 -0.2564 0.3063 0.1554 0.4182 -0.1669 0.2891 0.3194 -0.2739 0.2405 0.2731 0.3766 0.3109 0.3993 0.2152 0.2404 0.2571 0.1974 0.2216 0.2470 0.2470 0.3023 -0.2506 -0.1900 0.1124 0.2265 0.3450 0.1947 0.3033 -0.1747 -0.1361 0.2273 0.1412 0.3130 0.2626 -0.2344 -0.2151 0.3090 0.1350 0.4892 0.2420 0.2295 0.3328 -0.2171 0.1736 0.4241 0.2968 -0.1367 -0.1589 0.2859 0.2710 0.2150 0.3891 0.2767 0.4103 -0.1711 0.1594 -0.1051 0.2771 0.3703 -0.1412 0.4133 0.4994 0.3553 0.1157 0.3842 0.2934 0.3347 0.2815 0.1674 0.1921 0.1877 0.3569 -0.1769" HIT_INDICES="8 96 107 211 217 224 273 278 320 427 465 547 651 698 703 726 741 751" ES_PROFILE="0.1113 0.0694 0.1277 0.0459 0.0956 0.1431 0.1290 0.1738 0.1660 0.0648 0.0554 -0.0157 -0.1188 -0.1424 -0.1088 -0.0899 -0.0496 0.0108" RANK_AT_ES="697.0000" RANK_SCORE_AT_ES="-0.2738"/>
  <DTG RANKED_LIST="state43017.rnk" TEMPLATE="na_as_pre_ranked" GENESET="gene_sets.gmt#HALLMARK_UV_RESPONSE_DN" ES="0.2631" NES="0.9515" NP="0.5031" FDR="0.5233" FWER="1.0000" RND_ES="0.2600 0.3444 -0.1425 0.1576 -0.1477 -0.1905 -0.2158 0.2807 0.2093 0.1676 0.3237 -0.1658 0.1973 0.3475 0.3897 0.2286 0.4046 0.2635 0.2393 0.3436 0.3196 0.2613 -0.2601 0.4857 0.2036 0.2912 0.1969 0.2997 0.2782 -0.2727 0.1541 0.3106 0.2970 0.2556 0.1767 0.3894 0.3225 0.2323 0.2046 0.2281 0.1670 0.2630 -0.1035 0.2631 -0.1711 0.3467 0.2669 0.2109 0.4241 0.2050 0.1827 0.1663 0.2425 0.1900 0.2837 0.2110 0.4486 0.3035 0.2392 0.2450 0.2399 0.2101 -0.1200 0.3255 0.2862 0.2441 0.2213 0.2540 0.3184 -0.1928 0.3441 0.2286 -0.1382 0.4501 0.3914 0.4431 0.1659 0.3844 0.1721 0.2279 0.5411 0.1428 0.2734 0.2290 0.3062 0.1184 0.2618 0.3314 0.2285 0.1841 0.2453 0.3677 0.2699 0.1796 0.1996 0.2624 0.3641 -0.1947 0.3316 0.4085 -0.1876 0.2436 0.3922 0.2391 0.2667 0.3568 0.2673 0.2217 0.1941 -0.4420 0.2932 0.2485 0.1782 0.1853 0.2588 0.2536 0.3805 0.1718 -0.1113 -0.3062 0.2117 0.1792 0.4778 -0.1303 0.1801 0.3431 0.3011 0.2948 -0.2433 -0.1979 0.2058 -0.3091 0.2934 0.2726 -0.1967 0.1502 0.1440 0.3236 0.4095 0.1913 -0.2129 0.2174 0.2766 -0.1774 0.2103 -0.1812 0.3353 -0.1868 0.1625 0.3622 0.2763 0.1519 0.2445 -0.3318 0.2551 0.2306 0.3241 0.2478 0.2519 -0.1546 0.1811 0.2021 0.2091 0.3864 0.3503 0.1496 0.2920 0.2985 0.2451 0.3708 0.2004 0.2517 0.2376 -0.2671 0.3958 0.4346 -0.1156 0.2457 0.2069 -0.2467 -0.1966 0.3515 0.3395 0.1776 0.4514 0.3499 0.2843 0.3527 -0.1746 -0.2124 0.2083 0.1844 0.2624 0.2464 0.2234 0.2494 0.1784 0.4360 0.2916 -0.1536 0.2025 0.2476 0.2480 0.3023 0.2660 0.2311 0.3058 0.2700 0.3870 0.2442 0.3124 0.3163 -0.1680 0.3763 0.3751 -0.1734 0.3505 -0.1565 0.2909 0.1863 0.3546 -0.2741 0.2625 0.2246 0.3313 0.3465 0.3365 0.1625 0.2110 0.2370 0.2509 0.4086 0.4095 0.1928 -0.4145 0.2182 -0.2193 0.1881 -0.1485 0.1269 0.2710 0.1144 -0.1855 0.3274 0.1774 0.2027 0.4648 0.2943 0.1481 0.3241 0.1849 -0.1687 0.3480 0.2886 0.3495 0.4332 0.3290 0.2125 0.4025 -0.1507 0.3042 0.3994 0.2949 -0.1828 -0.2746 0.4298 -0.1592 -0.2365 0.2782 0.2392 -0.1472 0.2266 0.3263 0.2547 -0.3961 0.3359 -0.1743 0.4615 0.3072 0.3311 0.2322 0.1865 0.2274 0.2973 -0.2241 0.1949 0.2732 -0.1980 0.2374 0.4069 0.3168 0.3510 0.3303 0.2316 0.2421 0.2434 0.3855 0.2060 0.2816 0.2414 0.2070 0.1815 0.2543 -0.1925 0.3200 0.2566 0.2657 0.1934 -0.2417 0.3214 0.1846 0.1637 0.3465 0.2303 0.3627 0.1906 0.2907 0.2754 0.3197 0.3305 0.3956 0.2765 -0.1552 0.2928 -0.1930 -0.1757 0.2959 0.2711 0.2508 0.2113 0.1521 0.2984 0.3120 0.2378 0.2198 0.4137 0.1238 -0.2325 0.3074 0.2641 -0.3119 0.3104 0.2543 0.4413 0.5293 0.3864 0.4942 -0.2327 0.2312 0.1989 0.3901 0.1526 0.1242 0.2628 0.3151 0.3028 -0.1653 0.2289 0.3330 0.2049 0.4082 0.4227 0.1287 -0.1465 0.2269 0.2920 0.2186 0.2630 0.2714 0.1897 -0.2938 0.3763 -0.1867 0.2386 0.2602 -0.2674 -0.1732 -0.1818 0.1442 0.3821 0.2151 0.4427 0.3420 0.2169 0.3926 0.2518 0.3013 0.2293 0.2516 0.4353 0.2092 -0.3385 0.3071 0.1812 0.3421 0.2688 -0.2488 -0.1396 0.1807 -0.2715 -0.2244 -0.1787 0.1926 0.1856 -0.2134 0.4405 0.3075 -0.1641 0.1132 0.3044 -0.3062 -0.1501 0.3800 0.4164 0.4230 -0.1982 0.2062 0.3231 0.1341 -0.2067 0.2753 0.1758 0.4535 -0.1484 -0.1521 0.3192 0.3794 0.2568 0.2394 -0.1599 0.2565 0.2955 0.1528 0.4101 0.3046 0.1653 0.2550 0.2492 0.2758 0.1722 0.2436 0.4801 0.3040 0.1542 0.3466 0.2831 0.1950 0.2419 0.3177 0.1795 0.2699 0.4069 -0.1647 -0.2756 0.3782 0.3957 0.2661 -0.1563 0.1737 0.2755 0.1542 -0.2705 0.2684 0.1818 0.2105 0.3518 0.5317 -0.1915 0.2529 0.2626 0.2637 0.1538 0.1695 0.2683 0.2048 -0.0989 0.1205 0.5012 0.1449 0.2746 -0.1194 0.4436 0.2266 0.3060 -0.1355 0.2483 0.3942 -0.2555 0.2985 0.2443 -0.2807 0.4089 0.2351 0.2607 0.1992 0.4146 0.2681 0.3133 0.2146 0.3947 0.1642 0.3129 -0.1613 0.1682 0.4467 0.2854 0.2727 0.3830 0.4101 0.3040 -0.1701 0.3503 0.3888 0.2220 0.2348 0.4048 0.3713 0.2325 0.3521 0.2081 -0.2184 0.2034 0.3566 0.1514 0.2126 0.1430 0.4021 -0.1680 -0.1246 -0.1670 0.2163 0.1191 0.1794 0.2570 0.2910 0.3184 -0.2081 0.1765 0.1838 0.2544 0.2169 0.2250 0.3878 0.3464 0.2340 0.4064 0.3891 0.1938 0.2004 0.1521 0.2111 0.2666 0.2952 0.3723 0.2285 0.3065 0.2917 0.1833 0.3205 -0.2123 0.3136 0.2463 -0.1802 -0.1667 0.1625 0.3398 0.1630 -0.2275 0.3129 -0.2044 -0.4121 0.3638 0.2406 -0.3442 0.2630 0.2402 0.1864 -0.2392 -0.1940 -0.2870 0.1528 0.2238 0.1972 0.2824 0.2914 0.2944 0.2996 -0.2162 0.2074 0.2226 0.2078 0.2071 0.2609 0.2558 -0.2191 0.1857 0.3408 0.2298 0.2856 0.2560 0.3015 0.2092 0.4437 0.2315 0.1662 0.4091 -0.2003 0.2566 0.4587 0.1706 0.4538 -0.1707 0.3342 0.1879 0.3237 0.2142 0.1861 -0.3048 0.2195 0.2566 0.2910 0.3018 0.3168 0.1933 0.3106 0.2453 0.2957 0.1945 0.1657 0.2115 0.2619 -0.1936 0.3235 0.2662 0.3297 0.3108 0.3229 0.2714 0.1828 -0.1375 0.2323 0.2715 0.2777 0.1699 0.3073 -0.1162 0.2208 0.2811 0.2854 0.2780 0.2221 0.3677 0.1721 0.2641 0.1957 0.2003 0.1541 0.2294 0.3743 -0.2208 0.3752 0.2567 0.2308 0.3641 0.3015 -0.1749 -0.1889 0.3889 0.3235 0.5535 -0.1532 0.2518 -0.2769 0.2565 0.2283 -0.3519 0.1956 0.2253 0.4087 0.2978 0.2862 -0.1442 0.3720 0.2062 0.2516 -0.1417 0.4061 -0.2312 0.2567 0.2143 0.1938 0.3022 0.2281 0.3624 0.4340 0.2744 -0.1493 0.2882 -0.3104 0.2466 0.2833 -0.1415 0.2792 0.3893 0.2494 0.2290 0.1723 0.3690 0.3709 -0.2535 0.1889 -0.2339 0.1452 0.2140 0.4025 -0.1452 0.2155 -0.2763 0.3466 -0.2900 0.2714 0.2938 0.3131 0.2998 0.3084 0.4399 0.3363 0.1423 0.2280 0.3906 0.3416 0.3444 0.3498 0.3352 0.2152 0.2704 0.2203 0.2054 0.3699 0.4062 0.2230 -0.1751 0.1920 -0.2727 0.1611 0.2795 -0.3415 0.3633 -0.2042 0.5683 0.2223 -0.2136 -0.1688 0.2906 0.2456 0.1832 0.1359 -0.2510 0.2700 -0.1630 0.2803 -0.1694 0.2756 0.3023 0.2740 0.1694 -0.1278 0.2291 0.3691 -0.1612 0.5084 0.2126 0.3392 0.5001 0.0982 0.3197 -0.2342 0.3075 -0.0945 0.2078 0.1749 0.2991 -0.2606 0.4390 0.2815 -0.1467 0.2411 -0.1655 0.2355 0.1493 0.1189 0.4107 0.1886 -0.1273 0.3918 -0.2383 0.1511 0.2836 0.1463 0.1982 0.2839 0.2453 0.1019 0.3885 -0.2512 0.2148 -0.2196 0.2380 0.1556 0.1370 0.1322 0.4708 -0.2331 0.3098 0.3035 0.3884 0.2788 0.2058 0.2087 0.2405 0.2680 -0.1650 0.3291 0.4214 0.1442 0.2517 0.3619 0.2366 0.3650 0.2429 0.1807 0.2806 0.2373 0.2450 -0.1347 0.2369 -0.2297 -0.1289 0.3522 -0.1519 0.2010 0.2499 0.2788 0.4564 0.3969 0.2400 0.3767 0.3740 0.1796 0.4771 -0.1236 0.2611 0.3231 0.2579 -0.1774 0.3169 0.3526 -0.1508 0.2142 0.3574 0.4262 0.2983 0.4146 -0.2782 0.1943 -0.2483 -0.1244 0.1470 0.3913 0.2450 0.3629 0.2393 0.1328 0.2465 -0.2003 0.3144 -0.2345 0.2224 0.2944 0.3146 -0.1277 0.4018 -0.1400 0.1972 0.3422 0.1912 0.4099 0.3378 0.3013 0.1861 0.3587 0.2103 -0.2114 0.4101 -0.1588 -0.1935 0.1436 0.3539 0.4020 0.3544 -0.1482 0.3446 0.1690 0.4782 0.2430 0.2046 -0.1407 0.2406 0.2907 0.1967 0.2346 -0.2042 0.3724 0.2083 0.1691 -0.3321 0.5495 0.2919 0.1760 0.3085 -0.0889 0.1745 0.2847 0.3096 0.2896 0.1164 0.2558 0.2278 0.2477 0.1754 0.2593 0.2955 0.3335 0.3755 0.2365 -0.2332 0.4279 0.2528 0.2171 0.3443 0.3713 -0.2270 0.2031 0.4075 -0.2032 0.1150 -0.1194 0.2221 0.3202 -0.2258 0.2613 0.2291 0.4705 0.1699 0.2683 0.1903 0.1712 0.2102 0.3083 0.2650 0.3653 0.3123 0.2663 -0.3675 0.1786 0.1841 0.2598 0.3141 0.2799 0.3076 0.2240 0.2447 0.2892 -0.2280 0.2425 0.2393 0.1995 -0.2005 0.1961 0.2011 0.2548 -0.2047 0.1523 0.2896 0.3537 -0.2150 0.2335 0.2641 0.4364 0.2758 0.3203 -0.1846 0.1689 0.4470 -0.2973 -0.1802 0.2514 0.2138 0.3503 0.3487" HIT_INDICES="8 67 70 107 211 300 347 390 427 438 450 458 516 611 707 733" ES_PROFILE="0.1271 0.1422 0.2305 0.2631 0.1890 0.1254 0.1152 0.1079 0.1066 0.1396 0.1711 0.2076 0.1749 0.0898 0.0071 0.0349" RANK_AT_ES="107.0000" RANK_SCORE_AT_ES="0.5131"/>
  <DTG RANKED_LIST="state43017.rnk" TEMPLATE="na_as_pre_ranked" GENESET="gene_sets.gmt#HALLMARK_DNA_REPAIR" ES="0.2530" NES="0.9889" NP="0.4647" FDR="0.5275" FWER="0.9980" RND_ES="0.4045 -0.2198 0.4866 -0.2518 0.3383 -0.1078 0.3130 0.1295 0.2946 0.4228 0.2365 0.1951 -0.1369 0.1525 0.3367 0.3509 0.2421 0.2399 0.2292 0.2434 0.3249 -0.1348 0.3373 0.3673 0.1828 0.3517 -0.2595 0.2590 -0.1103 0.2421 0.4442 0.2712 0.3463 0.2055 0.4901 0.3165 0.1699 0.2453 0.1587 -0.1503 0.4996 0.2075 -0.1491 -0.2512 0.3518 0.3651 0.1632 0.1320 0.4079 0.2586 0.2717 0.3007 0.3504 0.2770 0.3176 0.2070 0.3738 0.2543 0.3138 0.2790 0.1750 0.2790 0.1635 -0.2800 -0.1378 -0.2117 -0.1255 0.1760 0.1321 -0.2404 0.3218 0.3580 0.4136 0.3718 0.2105 0.2143 -0.1921 0.1461 -0.1532 0.1670 0.2319 0.4108 -0.1940 0.1939 0.1996 -0.1432 0.2086 0.1975 0.2168 -0.0961 0.3829 0.2543 0.3651 0.1699 0.2307 0.2211 -0.1595 0.2184 0.4970 0.2979 0.1826 0.2257 0.3908 0.1383 -0.1439 -0.1419 0.3148 0.3161 0.2760 0.3276 0.1764 0.2038 0.2409 0.2044 0.4464 0.1619 0.2932 0.4078 0.1608 0.2074 0.1782 0.3319 0.3979 0.2497 0.1870 0.1801 -0.2946 0.2238 0.1798 0.1869 0.3604 0.4322 0.1214 -0.1024 0.1724 0.2540 -0.2967 -0.1120 -0.2034 -0.1817 0.2570 0.1960 0.2138 0.2315 0.3549 0.2769 0.3137 0.2319 0.3878 -0.1271 0.2571 0.2083 0.2761 0.3233 -0.2005 -0.1759 0.3018 0.3531 0.2611 0.3505 0.3422 0.3879 0.1595 -0.2189 0.2689 0.2339 0.2876 0.4087 -0.1581 0.2443 0.3493 0.2463 0.1381 -0.1649 0.3936 0.1619 0.3431 0.2905 0.1643 0.3410 -0.2306 0.2250 0.2869 0.2360 0.1406 0.2797 -0.2033 0.3318 0.1646 0.4411 -0.2258 0.3197 0.1054 -0.1566 0.3056 0.2337 0.2571 0.1772 0.2737 0.2668 0.2123 0.2032 -0.1297 -0.1837 0.1843 0.3779 0.1997 0.2886 -0.1270 0.2131 0.2459 0.1373 -0.2088 0.2634 0.2540 0.2490 0.3094 0.4528 0.2999 0.3681 0.2903 0.1302 0.2580 0.1215 0.2189 0.1653 0.1997 -0.1743 0.2198 0.1598 0.1173 -0.1657 0.1642 0.3617 0.4391 0.2107 0.1174 0.2152 0.1287 0.3038 0.5426 0.3481 0.1498 0.3148 0.1920 0.3165 0.3556 0.1482 0.3792 0.1634 0.4029 0.2467 0.3951 -0.0993 0.1398 0.2521 -0.0943 0.2381 -0.1912 0.1833 0.2784 0.2384 0.3152 0.2329 0.2815 0.2191 0.2889 0.2472 0.1820 0.2216 0.2976 0.2011 0.2683 0.1923 0.1600 0.2160 0.2271 -0.1350 0.1299 0.2830 0.3445 -0.1649 0.4750 0.1881 0.1538 0.1398 0.1541 0.1368 0.1648 0.2824 0.1386 -0.1597 0.2271 -0.1216 0.1751 0.3285 0.3317 0.2207 0.1603 -0.2024 -0.2216 -0.1273 0.3197 -0.1449 0.2835 -0.1946 0.1878 -0.3301 0.1224 0.2771 0.1838 -0.2882 -0.1299 0.2321 0.4100 0.2183 0.3243 0.4363 0.2186 0.1651 0.1822 0.2789 0.3642 0.2653 -0.2345 0.3994 0.1874 0.2463 0.2467 -0.2369 0.3486 0.2463 0.2348 0.1729 0.3826 0.1974 -0.1170 0.4329 0.3156 0.2474 0.2648 -0.1364 0.3550 0.2189 0.2734 0.2625 0.3428 0.3538 0.2218 -0.2912 0.3447 0.3541 0.2156 -0.1129 -0.1929 0.2658 0.1959 0.3626 0.2951 0.1545 0.4796 0.3169 0.4061 -0.1851 0.1750 0.2133 0.1763 0.1612 0.1447 0.2903 0.2172 0.2385 0.1598 -0.1056 0.3735 0.3298 -0.1198 -0.1630 0.3652 0.2598 0.2133 0.1402 0.3644 0.2793 -0.2169 0.3349 0.1576 0.2193 0.1690 0.3398 0.2624 0.2147 0.3982 -0.1989 0.1526 0.3450 0.1585 0.2292 0.3093 0.1819 0.2335 0.1547 0.1934 0.2016 0.2414 0.2149 0.2658 0.1317 0.3563 0.2180 0.3408 0.1738 0.4051 0.2648 0.1685 0.2659 0.1887 -0.2292 0.2426 0.1387 0.2344 0.1843 0.1836 0.2098 0.1692 -0.0891 0.2136 0.2311 -0.1915 0.3700 0.2688 0.1533 -0.1608 0.2361 -0.2153 0.1264 0.2636 -0.1605 0.2814 0.3797 0.2751 -0.1791 0.3871 0.2248 0.3258 0.2416 -0.1339 0.2250 0.3479 -0.1695 0.2517 -0.2365 0.2855 0.2337 -0.1813 0.4171 0.2484 0.1594 0.1567 0.3839 0.2843 0.3193 0.1605 0.3451 0.1979 0.1662 0.1891 0.1813 0.1075 0.4089 0.2925 0.2954 -0.2147 -0.1845 0.1765 0.2983 0.2668 0.2868 -0.2401 0.2245 0.2947 0.3086 0.3707 0.1802 0.2290 0.2104 0.3621 0.3968 0.2461 0.3697 0.2922 0.2255 0.2710 0.2266 0.1552 0.1721 -0.2135 0.2880 0.3694 0.2901 0.1702 0.3497 0.1625 0.1608 0.3869 0.3090 0.2050 0.3457 -0.1240 0.1943 0.2602 0.3769 0.1922 0.2270 0.2000 0.1336 0.2129 0.4399 -0.3328 0.2112 0.1285 -0.1266 0.2463 0.2904 0.3085 0.2953 0.2431 0.3925 0.1364 -0.1951 0.2632 0.1785 -0.1946 0.4761 0.3360 0.1685 0.3084 0.2087 -0.1851 -0.2673 0.4785 -0.2202 0.1725 0.2729 -0.1256 0.2794 0.3025 0.2777 0.2636 0.3026 0.1980 0.1676 -0.2233 0.4090 0.1669 0.1871 -0.2097 0.1702 0.2227 0.1691 0.2828 -0.1001 0.1597 -0.0973 -0.1740 0.2458 -0.1743 0.4219 0.2227 0.3048 0.2233 -0.1865 0.3027 -0.1201 -0.1657 0.1138 0.2743 0.0998 -0.2189 0.1105 0.2424 0.1549 0.3687 -0.1176 -0.2816 0.1738 -0.1357 0.2592 0.1294 0.1491 0.1956 0.3820 -0.2060 0.1268 -0.1608 0.1731 0.3430 0.2446 0.2711 0.3090 0.3505 0.2493 0.2602 -0.2357 0.2072 0.2902 0.4496 -0.1331 0.2256 0.1809 0.2169 0.1210 0.3842 0.1717 0.1499 0.1340 0.1564 0.1878 0.2508 -0.2001 -0.1781 0.1852 -0.1730 0.3085 0.3001 0.5493 -0.2273 0.2147 0.1554 0.3018 0.2585 0.2667 -0.1562 0.1733 0.3088 0.2601 0.3857 0.3410 0.1429 0.3206 0.3074 0.3004 -0.1757 -0.1870 0.2551 0.2949 0.1358 -0.2022 -0.1762 -0.1499 0.1730 0.1325 0.2457 0.3136 0.2961 -0.1994 0.3839 0.2001 0.1846 0.3354 0.1685 0.1396 0.2211 0.3685 0.2114 0.2683 -0.2121 0.1156 0.2894 0.3926 0.2215 0.1513 -0.2297 0.2514 0.3553 0.3083 0.3854 0.2705 0.2602 0.2699 0.4029 0.2079 0.2452 0.1872 0.1122 0.2815 0.2331 -0.1244 0.2350 0.1443 0.2689 0.2320 0.2429 0.2517 0.1660 0.4037 0.3355 0.2272 0.1944 0.2998 0.1152 0.2230 0.3378 0.1245 0.2725 0.2779 0.2542 0.1613 0.1602 0.2025 0.3433 0.2358 -0.2363 0.1922 -0.1122 0.1597 0.3519 0.2185 0.2285 0.2532 0.3534 0.1699 0.3038 0.2899 0.2926 0.4763 0.2144 0.1712 -0.1420 -0.1452 0.1984 0.1985 0.3025 0.2911 0.2133 0.2112 0.4321 0.2412 0.1821 -0.1628 0.2077 -0.1405 0.2820 0.2441 0.3424 -0.2270 -0.2340 0.1722 0.2254 0.1693 0.4080 0.3195 0.2028 0.1855 0.2340 0.3155 0.3904 0.1850 0.1816 -0.1768 0.2525 -0.3136 -0.2234 -0.1537 0.2717 0.2059 0.1332 0.2735 0.2045 0.2877 0.3621 0.2616 0.1842 0.1421 0.3146 0.2671 0.4070 -0.1281 0.2228 0.2533 0.1574 0.1755 0.2214 0.1851 0.1763 0.2901 0.1834 -0.1535 0.3176 0.1117 0.3219 0.2707 0.1779 -0.1209 0.4001 0.1350 0.2886 -0.2098 0.4351 0.3574 0.3432 0.2530 0.3492 -0.1485 0.2264 0.1723 0.2375 0.1357 -0.1541 0.2020 0.1318 0.2284 0.3310 0.2205 0.3130 0.2499 0.1775 0.3089 0.3188 0.3338 0.2472 0.2281 -0.1661 0.3767 -0.1291 -0.2109 0.1791 -0.3001 0.1592 0.1658 0.1962 0.2964 0.2414 0.2391 0.2556 0.2942 -0.1947 0.2390 0.2349 0.3329 0.2846 0.2582 0.2757 -0.1318 0.2015 0.2169 0.1832 0.3315 0.2251 0.4562 0.1543 -0.1875 0.2766 0.2304 0.2487 0.1823 -0.1106 0.2227 0.0971 0.3483 0.1717 0.1332 -0.1643 -0.1313 0.3753 0.1978 0.2408 0.1989 0.1422 0.2872 0.2381 0.4948 0.2091 -0.1640 -0.1497 0.2549 0.2979 0.1965 0.3626 0.2040 0.1903 0.1327 0.3336 0.2765 0.1841 0.1281 0.2698 -0.1993 0.2946 0.2228 0.2485 0.3626 0.2323 0.1411 0.2662 0.2411 0.1717 0.3618 -0.1467 0.3962 0.4095 0.1373 -0.1376 0.1592 0.2159 0.2629 -0.1201 0.1701 0.4848 0.1181 0.2948 0.2119 0.0965 0.2754 0.2141 0.1932 0.2433 0.3280 -0.0940 0.3291 0.2010 0.4746 0.2088 0.1703 0.3063 0.2764 -0.1628 0.1475 0.1986 0.1774 0.2848 -0.3823 0.3548 0.1670 0.1750 0.5074 -0.2772 0.2702 -0.2032 0.4355 0.3001 -0.2210 0.2162 0.1459 0.2736 0.1163 0.2906 0.2532 0.2436 0.2614 0.2383 0.1825 0.2568 0.2333 0.2029 0.1940 0.1342 0.1416 0.1848 0.4405 0.1533 0.2785 0.1601 0.2096 0.2379 0.2092 0.2974 -0.2216 0.1791 0.2943 -0.1845 0.2211 0.2278 -0.1486 -0.2118 0.3115 0.2118 -0.2385 0.2516 0.3327 0.4093 0.3380 0.3856 0.1483 -0.1984 0.3240 0.2598 0.2850 0.2825 0.1042 0.1903 -0.1696 -0.1382 0.2477 0.3306 0.2308 0.2979 -0.3081 0.3462 -0.1530" HIT_INDICES="63 124 180 212 214 242 247 252 260 295 322 331 380 412 492 529 545 546 584 670" ES_PROFILE="-0.0007 -0.0125 -0.0258 -0.0105 0.0452 0.0629 0.1113 0.1588 0.2013 0.2047 0.2170 0.2530 0.2322 0.2329 0.1657 0.1558 0.1738 0.2121 0.1997 0.1203" RANK_AT_ES="331.0000" RANK_SCORE_AT_ES="0.3334"/>
  <DTG RANKED_LIST="state43017.rnk" TEMPLATE="na_as_pre_ranked" GENESET="gene_sets.gmt#HALLMARK_MTORC1_SIGNALING" ES="0.2692" NES="1.1268" NP="0.3246" FDR="0.4023" FWER="0.9830" RND_ES="-0.1699 0.2526 0.2109 0.4043 0.2001 -0.1574 0.2763 0.3367 0.2434 0.2152 -0.1831 0.3429 0.1570 -0.1178 0.2100 0.2951 0.2677 0.0980 0.2976 0.2543 -0.2000 0.2574 0.3775 0.2892 0.1399 -0.1329 0.1781 -0.1336 0.3170 0.1709 -0.1303 0.2951 0.1552 0.1880 0.3306 0.3115 0.2864 0.2418 0.1808 0.1758 0.2867 0.2282 0.3971 0.1830 -0.1823 0.2671 0.1376 0.2260 0.2021 0.2137 0.1410 0.2927 0.2505 0.2407 -0.1526 -0.1619 0.1265 -0.1342 0.3370 0.2191 0.1655 0.2599 0.2129 0.2825 0.3075 0.2845 -0.2350 -0.2121 0.3668 0.2175 0.2721 -0.1126 -0.0861 0.1522 -0.2710 0.2784 0.4417 0.1592 -0.1687 0.2212 0.1441 0.2235 0.2208 0.2112 0.1628 0.2787 -0.2034 0.1528 0.2749 0.1857 0.2680 0.1501 0.2556 -0.1468 0.2112 0.1461 0.1362 0.2287 -0.2302 0.1963 0.3758 -0.0981 0.1714 0.3362 -0.1786 0.2693 -0.3309 0.1721 0.2768 0.1016 0.1104 0.4201 -0.2172 0.2540 0.2971 0.1524 0.1462 0.1985 0.1861 0.2599 0.3903 -0.1289 -0.1458 0.3317 0.1685 0.3005 0.2886 -0.1918 0.2293 0.1912 0.2226 0.1524 0.1711 0.1723 0.2838 0.3683 0.3373 0.1867 0.3046 -0.1794 0.2960 0.3485 0.2381 0.1656 0.2841 0.1345 0.1798 0.3644 0.1216 0.2656 0.2368 0.2386 0.2123 0.2357 0.1729 0.1576 0.2430 0.2899 0.1229 0.2969 0.2807 -0.1837 0.2598 0.2249 0.1540 0.2994 0.2730 0.1701 0.4903 -0.1771 0.2612 0.2776 0.2701 0.1870 0.2477 -0.1039 0.1287 0.2054 -0.1086 -0.2401 0.4561 0.2788 -0.2257 0.3384 0.1878 0.2575 0.3081 -0.1252 0.2030 0.3568 0.1190 0.1624 0.3047 0.2461 0.2650 0.1990 0.2076 0.1763 0.2216 0.3233 -0.1433 0.2503 0.2537 0.2528 0.3047 -0.1391 0.1524 0.4066 0.2415 -0.1498 0.2963 0.1685 0.2181 0.1525 0.1745 0.3679 -0.2103 0.1588 0.3811 0.1870 0.2804 -0.1357 0.2058 0.2307 0.1671 0.3406 0.2597 0.2270 0.2970 0.1027 0.3118 0.1976 0.2759 0.1673 0.1582 0.1309 0.2169 0.0757 0.2738 0.2344 -0.1401 0.2583 -0.1627 -0.1279 0.2473 0.2950 0.1943 0.2013 0.2955 0.1050 0.1897 0.2662 0.3368 -0.1673 0.2703 0.3968 0.2162 0.2020 0.1402 0.2950 0.1049 0.2309 0.1662 -0.1279 0.1417 -0.1201 0.2433 0.2184 0.3088 -0.2426 -0.2419 0.3226 0.3135 0.2954 0.1639 0.2314 -0.2234 0.3186 -0.1649 0.1806 -0.1623 0.2275 0.2449 0.2287 0.2022 0.2201 0.3365 0.2834 0.3461 0.1540 -0.1105 0.2930 0.3076 0.1029 0.2242 0.1260 0.3160 0.2119 -0.1456 -0.1692 0.2580 0.2730 0.2262 0.1920 -0.1442 0.2493 0.1315 0.1663 0.1762 0.3493 0.2596 0.2192 0.2908 -0.2250 -0.1294 0.2989 0.1504 0.4517 0.2387 0.2103 0.2561 0.3497 0.1299 0.2879 0.3214 0.4092 0.2371 0.1090 0.2119 0.2132 0.2711 0.3250 0.1681 -0.1328 0.1854 0.1371 0.2618 -0.1834 0.2510 0.1371 0.2645 0.1515 0.2692 0.1232 -0.1433 0.2235 0.2122 -0.2327 -0.1183 0.2493 0.2523 -0.1028 0.1347 -0.1667 0.2492 0.1985 0.2690 0.3312 0.0804 0.3177 0.2897 0.2321 0.1588 0.1640 0.2534 0.1417 0.1804 0.2974 0.3249 -0.2224 -0.2620 0.2678 0.2715 -0.1469 0.1411 -0.1633 0.1527 -0.1333 0.2378 -0.1647 0.3516 0.1884 -0.0844 0.1029 0.2160 0.2380 0.2601 0.1513 0.2803 0.3844 -0.1850 0.2296 0.2145 0.2319 0.2049 0.1692 0.2636 0.1126 0.2095 0.2325 0.2746 0.2390 0.1855 0.1960 0.1709 -0.1260 -0.1061 0.2553 -0.0929 0.3858 0.2140 0.2716 0.3216 -0.2011 0.2384 -0.1515 0.1540 0.2435 0.3579 0.3337 0.3150 0.2617 0.2971 0.3112 0.2633 0.1533 0.2020 0.1349 0.1562 0.1427 0.2611 0.2449 0.1974 0.2470 0.1860 0.2348 0.1557 0.1964 0.1649 0.4177 0.3678 0.2456 -0.1092 0.2894 0.2308 0.2560 -0.1585 0.2007 -0.2668 0.2600 -0.2017 0.1706 0.1811 0.2430 -0.1473 0.1954 0.2004 0.2368 0.1668 0.2807 -0.4088 0.1408 0.1294 0.2395 0.1929 0.2533 0.1777 0.3278 0.3103 0.2422 0.1938 -0.1990 0.3344 0.1313 0.3649 0.3149 0.1614 -0.1483 0.2326 0.3850 0.1626 0.2270 0.2564 0.1751 0.1089 0.2333 0.2255 0.2114 0.2303 0.1340 0.1786 -0.1331 0.2522 0.2219 0.2941 -0.1470 0.2317 0.4067 0.2997 0.1062 0.1844 0.2648 -0.2147 -0.0980 0.3994 0.2173 0.2731 0.2586 0.2428 0.2354 0.1922 0.0830 0.1755 0.2993 0.2356 0.1940 0.2442 0.2480 -0.0744 0.1254 0.3769 0.2823 0.2513 0.2282 0.2097 0.2197 0.1774 0.2493 0.3913 0.3743 0.3504 0.2344 0.2738 0.2780 0.2039 0.2210 0.0758 -0.3136 -0.2537 -0.1965 0.2347 0.1761 0.1720 0.1503 -0.1407 0.1508 0.3708 0.2834 0.1724 0.2525 0.1817 0.2183 0.2202 -0.1408 0.3638 -0.1363 0.1239 0.2500 0.2525 0.2110 -0.1786 0.2237 0.1614 0.2727 0.1949 -0.1944 0.2508 -0.1376 0.3084 0.1723 0.2350 0.1455 0.3651 0.2375 0.3320 -0.1129 -0.1522 -0.3118 0.2779 0.1766 -0.1306 0.3879 0.2854 0.2775 0.1740 0.2641 0.2030 0.3711 0.3538 0.1242 0.3303 0.2247 -0.1660 0.1643 0.1985 0.1768 0.3215 0.1797 0.2435 0.4541 -0.1203 0.1379 0.1828 -0.1166 0.3569 0.2169 0.2372 0.2376 0.2340 0.1792 0.1380 0.1421 0.2731 -0.1463 0.1549 -0.1963 0.2036 0.1674 0.2445 0.2109 0.2137 0.3409 0.2079 -0.1636 0.1846 0.3161 0.2597 0.3284 0.1914 0.1913 0.3028 0.2369 0.2256 0.1802 0.1783 0.2719 0.2622 -0.0889 0.2328 0.2162 0.2615 0.2425 0.2667 0.2421 0.2913 0.1046 0.2824 0.2960 0.1477 0.2492 -0.1918 0.2294 0.1684 0.2444 -0.1436 0.4017 0.2947 0.2191 0.1093 0.2684 0.2088 0.1728 -0.1488 -0.1445 -0.1275 -0.1582 0.1793 0.1552 0.4926 0.1521 0.2678 -0.1668 0.1954 0.2194 0.3582 0.2923 0.2916 0.2107 0.1603 0.1851 0.3374 0.2581 -0.1998 0.2143 0.3040 0.2293 0.2242 0.2589 0.2258 0.3640 0.1424 0.1610 0.3457 0.2391 0.3230 0.1145 0.3044 -0.1543 0.1501 0.1384 0.3319 -0.1993 -0.1894 0.2945 -0.1413 0.3137 0.2059 0.3072 0.2069 0.4157 -0.1320 -0.1484 0.2873 0.1064 0.2634 0.3987 0.2004 0.2339 0.2788 0.2025 0.1281 0.2827 0.1376 0.3339 -0.1872 0.2766 0.2081 -0.1646 0.1644 0.2296 0.1210 0.2674 0.0870 -0.0996 0.3043 0.3165 0.1706 0.3127 0.1747 0.1575 0.2084 0.2358 0.1182 0.3116 0.2511 0.2161 0.0895 0.2769 0.2992 0.3797 0.3621 0.2562 0.1368 0.3382 -0.1643 0.3039 0.4243 0.1507 -0.1983 0.2940 0.1643 0.2391 0.2354 0.1290 0.2996 0.1508 0.1574 0.2526 0.3511 0.3146 -0.1835 0.3339 0.4091 0.1800 0.2362 0.2837 0.1194 0.2890 0.1260 0.1103 0.3168 0.2745 0.2308 0.2869 0.1729 0.1654 0.0995 0.2514 -0.1894 0.2871 0.2667 0.3165 -0.1522 0.3680 0.2937 0.2074 0.2586 0.2074 0.1618 0.1992 0.1974 0.2515 -0.1844 0.2512 0.2953 0.1435 0.1035 0.2332 0.3472 0.2723 0.3810 0.1690 0.3524 0.2229 0.1610 0.2934 0.1163 0.3512 0.3005 0.2638 0.2208 0.1946 -0.2200 0.2403 0.2207 0.1588 0.2217 0.2330 0.2155 0.2205 -0.1363 0.1772 0.2782 -0.1896 0.4065 0.2783 0.2146 0.3056 0.2892 0.2310 0.2320 0.2776 0.2109 0.1695 0.1708 0.2934 -0.1902 0.2786 0.3773 0.1749 -0.1909 0.2050 0.1544 0.1955 0.1430 0.3073 0.2095 0.1932 0.2899 0.1992 0.2561 0.2606 0.3947 -0.1043 0.1257 0.3237 0.3002 0.2034 0.1982 -0.1116 0.3530 0.2469 0.2131 0.1959 0.2088 0.2549 0.2606 0.1773 0.2544 0.3055 0.2694 0.2470 0.3788 0.2507 0.1827 0.3080 0.2168 0.4078 0.1464 0.3724 0.1963 0.1841 0.2690 0.1347 0.3434 0.3018 0.1474 0.2168 0.1374 0.2537 0.1593 0.1939 0.2245 0.2423 0.3022 0.2257 0.1361 0.2745 0.1618 0.4008 0.2098 0.1729 0.2207 0.2187 0.3101 -0.1462 0.1757 0.2809 0.3970 0.3234 0.2397 0.2055 -0.1828 0.2261 0.2649 0.2017 -0.1342 0.2231 0.1457 0.3267 0.2523 0.2910 0.2437 0.3198 0.2086 0.2021 0.2714 0.2975 0.2254 0.3343 0.1973 -0.1966 0.2028 0.2805 0.1575 0.1479 0.1479 0.2928 -0.1045 0.2658 0.2078 0.2093 -0.1194 0.1711 0.1010 0.1034 0.3320 0.2906 -0.1714 0.2630 0.2027 0.3824 0.4262 0.2638 0.1403 0.3027 0.2118 0.2618 0.2313 -0.1967 0.3107 0.2698 0.2180 0.2435 0.1912 0.1832 0.2334 -0.1510 0.1850 -0.1380 -0.1252 0.1761 0.2823 -0.1447 0.3545 0.1495 0.2610 -0.1655 0.3757 0.2913 -0.2562 0.1683 0.2500 -0.0949 0.2258 0.2388 0.3479 0.2871 0.1990 0.2515" HIT_INDICES="7 49 55 67 78 106 113 165 199 268 344 474 571 594 662 671 683 688 703 719 734 735 739 742 744" ES_PROFILE="0.0747 0.0804 0.1330 0.1748 0.2157 0.2284 0.2692 0.2426 0.2380 0.1806 0.1102 -0.0378 -0.1425 -0.1470 -0.2138 -0.2004 -0.1906 -0.1708 -0.1630 -0.1520 -0.1329 -0.0939 -0.0577 -0.0196 0.0204" RANK_AT_ES="113.0000" RANK_SCORE_AT_ES="0.5085"/>
  <DTG RANKED_LIST="state43017.rnk" TEMPLATE="na_as_pre_ranked" GENESET="gene_sets.gmt#HALLMARK_EPITHELIAL_MESENCHYMAL_TRANSITION" ES="0.2600" NES="1.1437" NP="0.3005" FDR="0.4286" FWER="0.9790" RND_ES="-0.2034 0.2613 0.3629 0.1172 0.2678 0.1417 0.3082 0.2768 0.2123 0.2269 0.2847 0.2479 0.1752 0.4238 -0.3049 0.4268 0.1335 0.1581 0.2431 0.3237 0.3120 0.2969 0.2523 0.2337 0.1687 -0.1798 0.2569 0.1547 -0.1850 0.2231 0.1944 0.1726 0.2585 0.2084 0.2442 0.1550 -0.2032 0.3807 -0.0961 -0.1557 0.2178 0.2762 0.1845 -0.1306 0.1779 0.1832 -0.1359 -0.1157 0.3567 -0.1464 0.1399 0.2430 0.1923 0.2843 0.1777 0.2241 0.1942 0.1585 0.2979 0.0887 0.1967 0.1760 0.2562 0.3849 -0.1928 0.0976 0.2460 0.2168 0.2344 0.1294 0.2600 0.1787 -0.1604 -0.1458 0.1851 0.2981 0.2366 0.2521 0.2565 0.1657 0.1579 -0.1640 0.3256 0.2715 0.2308 -0.0990 0.1918 0.2153 0.1217 0.1898 -0.2217 -0.0977 0.4763 0.2877 0.2848 0.2057 0.3853 0.2798 0.2233 0.1774 0.3109 0.2351 -0.2135 0.2231 0.1478 0.1218 0.2398 0.2145 0.1913 0.1258 0.1126 0.2335 -0.1302 -0.1546 0.2103 0.1945 0.2283 0.2836 0.2327 0.2644 0.1073 0.1811 0.1827 0.1780 0.1216 0.2507 -0.1717 0.1662 0.1928 0.3186 0.2646 -0.1460 0.1560 -0.1492 0.2691 -0.0938 0.1691 0.1285 0.1310 0.1564 -0.0999 0.1879 0.2026 0.2042 0.1739 0.2763 0.2695 0.3197 0.0958 -0.1093 0.2759 -0.1802 0.1853 0.1158 0.2311 0.3074 0.2446 0.1548 0.2405 0.1928 0.1402 -0.1209 0.3413 0.2362 -0.2219 0.1873 -0.1056 0.2542 0.2103 -0.1687 0.2244 0.1489 0.2488 0.1976 0.1575 0.3532 0.3045 0.2249 -0.1196 -0.1678 0.2870 -0.1615 0.2247 0.1741 0.1809 -0.1677 0.2796 0.1657 0.1514 0.2923 0.2241 0.2612 0.3709 0.2126 -0.1898 0.2180 0.2186 0.1853 -0.1122 0.4096 0.2130 0.2109 0.3570 0.1196 0.1835 -0.1847 -0.1354 0.2021 0.1671 0.2500 -0.1189 0.3303 -0.2140 0.2903 0.2755 0.1555 0.3204 0.3099 0.1955 0.2081 0.3036 0.2036 0.3129 0.1269 0.2045 0.2445 0.1846 0.2921 0.2505 0.3250 0.2050 0.2159 0.3895 -0.1412 0.2471 -0.1148 0.2506 0.1216 0.2770 0.2521 0.2437 0.1131 0.2723 0.2592 0.1905 0.2378 0.3725 0.1409 0.3017 0.1197 -0.1398 0.1064 0.2661 0.1840 0.1980 -0.1295 -0.1094 0.1676 0.1886 0.1623 0.1775 0.2927 0.2866 0.2942 -0.1530 0.3873 0.3035 0.1732 0.1952 0.3932 0.2222 0.2977 0.3676 0.2573 0.1763 0.2671 -0.1016 0.1804 0.2336 0.2918 0.3045 0.2054 0.2898 -0.1163 0.2388 0.2281 0.1781 0.2821 0.1845 -0.1163 -0.1729 0.1764 0.2527 0.1836 0.2739 0.2190 0.1421 -0.2353 0.1188 -0.1555 0.3485 0.1746 0.2705 0.2197 0.2534 0.1501 0.2480 0.2704 0.1313 0.1466 0.2339 0.1939 0.1427 0.1987 0.1004 0.3038 0.1244 0.2004 -0.1696 0.1213 0.1927 0.2323 0.3922 0.2675 0.1712 0.2528 0.1021 0.2436 0.1878 0.2174 0.2207 0.1424 0.1104 0.0877 -0.0969 -0.1447 0.1571 -0.1382 0.3318 0.3186 0.1718 -0.1827 0.2013 0.2258 0.1435 0.2418 0.3618 0.3252 0.2990 0.2948 0.1739 0.2005 0.1476 0.2942 0.2357 0.1874 -0.1258 -0.2610 0.2301 0.2680 0.3825 0.1779 0.3812 0.3997 0.1375 0.2260 0.2407 0.1269 0.1410 0.2145 0.2167 0.1113 0.2057 -0.1297 0.2334 0.3063 0.2633 0.1774 0.2526 0.2159 -0.1076 0.2529 0.1484 0.1909 0.2951 0.4415 0.2287 0.2171 0.2757 0.2844 -0.1053 0.1686 0.5178 -0.1296 0.2823 0.2242 0.1983 0.1796 0.2567 -0.0917 0.1658 0.2437 0.2144 0.1991 0.2215 0.1128 0.2937 0.4238 0.3355 -0.2392 -0.1472 0.1430 0.2528 0.2508 0.1488 0.2915 0.1287 0.2402 0.2640 0.2773 0.3454 0.2264 0.1992 0.3012 0.1900 0.1886 0.1862 0.2493 0.2901 -0.1192 0.3028 -0.1292 0.2437 0.2265 0.2140 0.2608 0.1875 0.3596 0.2516 0.3052 0.2285 0.2078 0.1357 0.1046 0.1391 0.1653 0.2486 0.1178 0.2831 0.2058 0.3421 0.3152 0.2754 0.1789 0.1530 0.3569 0.1380 0.3522 0.2109 0.1877 0.2348 0.2919 0.1387 0.2357 0.1396 0.2186 0.2307 -0.1459 0.2872 0.1239 -0.1966 0.2645 0.2064 0.2801 0.2559 0.3080 0.1547 0.2332 0.1506 0.1639 0.3478 0.1690 -0.1312 0.2207 -0.1218 0.2349 0.2184 0.2058 0.2398 0.3174 -0.1476 0.2401 0.2625 0.2039 0.2141 -0.1523 0.1553 -0.1509 0.1787 -0.1821 0.2305 0.1433 0.2280 0.0840 0.2235 0.3244 0.2283 0.0842 0.3416 0.2255 0.3641 0.1778 -0.1451 0.2522 0.2706 0.1250 0.2090 0.3958 0.1167 0.1255 0.2517 0.1734 0.1097 -0.1546 -0.2070 0.1021 0.1823 0.1733 0.1997 0.2373 -0.1514 0.1323 0.1734 -0.1230 0.1579 0.1965 0.3829 0.3783 0.2250 0.1842 0.3603 0.1983 0.2198 0.2609 0.2287 0.3447 -0.1453 0.3013 -0.0793 0.3508 0.3193 0.2337 0.2609 0.2917 0.1601 0.2880 0.3421 0.2940 0.1277 0.1364 0.2519 0.2616 0.1835 0.2297 0.1450 0.1757 0.3076 0.2061 0.3593 -0.1264 -0.2003 0.2489 0.2762 -0.1342 -0.1212 -0.2384 0.2236 0.1898 0.2599 -0.1004 0.2188 -0.1655 0.2810 0.2624 0.2114 0.2668 0.1541 0.1591 0.2333 0.1430 0.3117 -0.0903 0.1325 -0.1108 0.2178 0.1885 0.2897 0.3017 -0.1871 0.2444 0.1361 -0.2958 0.1467 0.2968 0.1634 -0.1341 0.2339 0.3362 0.1408 0.2231 0.1871 0.1403 0.2038 0.2645 0.1936 0.1580 0.3673 -0.1510 0.2114 0.2889 0.3064 0.1608 -0.1534 0.3340 0.2482 0.1997 0.1653 0.2457 0.1677 0.1348 0.1525 0.2509 0.2067 0.2977 0.3020 0.3243 0.2459 0.2426 0.0974 0.2326 0.2794 0.2123 0.2498 0.1949 0.2991 0.2546 0.2280 0.2735 0.2145 0.3005 0.1696 0.0987 0.2414 0.5128 0.2667 0.1644 -0.1272 0.2472 0.0906 0.1633 -0.1594 0.3428 0.2339 0.1024 0.1674 0.1425 0.1827 0.1281 0.1529 0.4832 -0.0903 0.4764 0.3076 0.1626 0.2393 0.1998 0.3507 0.2834 0.1322 0.1871 0.3666 0.1945 0.1667 0.2192 0.3035 0.2486 0.2344 0.1839 0.1931 0.2360 0.1270 0.2288 0.2332 0.1963 0.2100 0.2790 0.1351 0.1759 0.3013 0.3122 0.2631 0.1621 0.3156 0.2209 0.1552 0.3154 0.2314 0.1236 0.2592 0.2581 -0.1487 0.1185 0.2103 0.1353 0.2300 0.2579 -0.2661 0.2315 0.3010 0.1195 0.2098 0.1976 0.1872 0.2517 0.2584 0.1574 -0.1795 0.2098 0.5193 0.1316 0.2272 0.1526 0.1750 0.2196 0.2356 0.3183 0.2207 0.3091 0.3377 0.1896 0.1560 0.1576 0.1673 -0.2308 0.2348 -0.0926 0.2089 0.1234 0.1242 0.1079 0.2482 -0.2424 0.2003 0.0833 0.1727 0.3583 -0.1101 0.3040 0.3306 -0.1278 0.1927 0.2971 0.1468 0.1491 0.2392 0.3942 0.2874 0.1794 0.1446 0.3363 0.2373 0.2507 0.2873 0.1880 -0.2230 0.1425 -0.1536 0.1604 0.1650 0.2219 0.2941 0.2276 -0.1184 0.2967 0.2846 0.1936 0.2608 -0.1567 0.1312 0.2161 0.3035 0.2436 0.1822 0.1797 0.2585 0.1761 0.2984 0.3295 0.2163 0.3535 -0.1715 0.0943 -0.1165 0.2908 0.1487 0.0972 0.2317 -0.1027 0.2628 0.1485 0.0778 0.2574 0.1350 0.2493 0.3032 0.3001 0.1540 0.2757 -0.2492 0.1658 0.3305 -0.0928 -0.1095 0.2660 0.1826 -0.1444 -0.0998 0.1120 0.3156 0.2072 0.3238 0.3808 0.1920 0.1702 0.1452 0.1596 0.1642 -0.1683 0.2741 0.2866 0.3124 0.1929 0.2187 0.2354 0.3211 0.2607 0.2661 0.2814 0.1193 0.1064 0.2685 0.3068 0.0992 0.1272 0.1088 0.2262 0.1549 0.4356 0.2238 0.2433 0.2328 0.1614 -0.1651 0.1272 -0.1552 0.2356 0.2069 0.2110 0.2356 0.3990 -0.1926 0.2465 0.2200 0.2918 0.2109 0.4000 0.1679 -0.1898 0.1591 0.1574 0.3231 0.0826 0.1230 0.2086 0.2152 0.1524 0.2541 0.2789 0.2225 0.1487 0.1957 -0.1257 0.2227 0.2850 -0.1382 0.1746 0.2138 0.2810 0.2325 0.1750 0.2694 -0.0860 0.2176 0.2821 0.1920 0.2339 0.2944 0.3781 0.1541 0.0961 0.2236 0.2781 0.2173 0.2144 0.2127 0.2448 -0.1696 0.2665 0.3902 0.3116 0.1806 0.1604 0.2275 0.1388 0.2116 0.1688 0.1643 0.2458 0.2426 0.2025 0.2768 0.1799 0.1675 0.2387 0.2090 0.1037 0.1962 0.1839 -0.1200 -0.1442 0.2037 0.2927 0.2688 -0.1410 0.3374 0.1831 0.1761 0.1216 -0.0999 0.1279 0.2571 0.1377 0.2458 0.2929 0.2518 0.2442 0.2184 0.2925 0.1479 0.2174 0.2411 -0.1799 0.1511 0.1295 0.1775 0.3200 0.4310 0.2002 0.2383 0.2301 0.3332 -0.1552 0.1934 0.0935 0.1798 0.3289 0.2639 0.1950 0.3019 0.1733 0.2836 0.2970 0.3861 0.2395 0.2509 0.3283 0.4163 0.1526 0.1495 -0.1419 0.1310 0.1166 0.1450 0.2263 0.1832 0.2383 0.2727 0.1373 0.1393 0.1768" HIT_INDICES="8 38 70 80 134 146 182 198 201 209 225 226 301 318 350 362 438 441 474 480 507 516 552 558 609 651 676 692 693" ES_PROFILE="0.0685 0.0890 0.0990 0.1381 0.1096 0.1368 0.1283 0.1458 0.1807 0.2084 0.2240 0.2600 0.1903 0.1993 0.1865 0.2007 0.1249 0.1489 0.1312 0.1503 0.1402 0.1545 0.1314 0.1493 0.1047 0.0718 0.0619 0.0656 0.0903" RANK_AT_ES="226.0000" RANK_SCORE_AT_ES="0.3959"/>
  <DTG RANKED_LIST="state43017.rnk" TEMPLATE="na_as_pre_ranked" GENESET="gene_sets.gmt#HALLMARK_APOPTOSIS" ES="0.3485" NES="1.3262" NP="0.1663" FDR="0.2459" FWER="0.8520" RND_ES="0.3254 0.1738 0.3262 -0.2062 0.2385 0.1999 0.1930 0.1405 0.1537 0.3083 -0.2691 -0.1913 -0.1288 0.1239 -0.1887 0.1973 0.3577 0.1717 0.2577 0.2360 0.2293 0.1910 0.2197 0.1682 -0.2776 0.2886 0.2011 -0.2070 0.2004 0.2079 0.2159 0.1996 0.2054 0.3008 0.1719 -0.2575 0.1355 0.4017 0.2373 0.2987 0.1918 0.2194 -0.2476 0.3271 -0.2059 0.2277 -0.1752 0.2852 0.3238 0.2427 0.2052 0.2166 0.1974 0.3681 0.2852 0.2027 0.2620 -0.1389 0.2059 0.2465 0.3296 -0.2288 0.2276 0.2982 0.2796 0.4867 0.1513 0.3549 0.2347 0.2062 0.1797 0.2148 -0.2078 0.2432 0.2636 0.2023 0.4466 0.1574 0.2042 0.2569 0.3082 0.4306 0.1435 0.2142 0.4485 0.1351 0.3565 -0.1935 0.1536 0.2142 0.3073 0.2122 0.2884 0.1345 0.2168 -0.3879 0.2272 0.1874 0.3057 0.4550 0.2587 0.3564 0.2666 -0.2345 0.2933 0.2136 0.2041 0.2837 0.3070 0.2272 -0.1998 0.3637 0.2531 0.1379 0.3642 -0.1705 -0.2078 0.2232 0.2537 0.1318 0.4050 0.2112 0.2361 0.1860 0.1404 -0.1831 0.2372 0.2728 0.2562 0.2426 0.3484 0.2711 0.1467 0.1981 0.3835 0.3318 0.2148 0.1866 0.1650 -0.1813 0.3710 -0.2153 0.3030 0.4686 0.1902 0.2997 0.2346 0.2277 0.3045 0.1599 -0.3188 -0.3451 0.2661 0.1764 0.1709 0.3281 0.1565 0.2894 0.1826 0.3285 0.2200 -0.1319 0.3490 0.3674 0.3262 0.3764 0.3950 0.1894 -0.1546 0.2716 0.3228 -0.2018 0.1268 -0.1691 0.2062 0.3394 0.2165 0.1965 0.1979 -0.1586 -0.1709 0.1608 0.1069 0.3021 0.3511 0.2250 0.1845 0.1533 0.2015 0.1472 0.2155 0.3200 0.3949 0.2008 0.3942 0.3460 0.1823 0.1717 0.2465 0.2592 0.3055 0.1726 0.2849 0.1681 0.2142 0.2062 0.3557 0.2661 -0.3159 0.4250 0.2566 0.3452 0.2302 0.2881 0.3796 0.2453 0.2188 0.2533 0.2479 0.1888 0.3129 0.3342 0.1179 0.1955 0.1684 0.2439 0.1601 0.2718 0.2988 -0.2234 0.3568 0.1634 0.3138 0.3305 -0.2802 0.2005 0.1597 -0.1379 0.3484 0.2818 0.2828 0.2452 0.3415 0.3369 0.3587 0.2063 -0.1480 0.3566 0.2183 -0.2077 0.2813 0.2678 0.2903 0.1795 0.3620 0.1593 0.3923 0.3463 0.2241 -0.1304 0.2869 0.2541 0.3269 0.2487 0.4367 0.1956 -0.2178 0.3522 -0.2140 0.2387 0.2590 0.2050 0.2459 0.2176 -0.3039 -0.1655 0.1241 -0.1714 0.4792 0.1638 0.2650 0.3763 0.3431 -0.2363 0.3239 0.1499 -0.2037 0.2207 0.2831 -0.3109 0.1911 0.1563 0.2867 0.1966 0.1957 0.3894 0.2218 -0.2156 0.2966 0.3488 0.1717 0.4707 0.2292 -0.2247 0.2359 -0.2133 0.1936 0.3651 0.2407 0.3081 0.3849 0.2064 -0.1629 0.2686 0.3029 0.1457 0.1997 0.1483 0.1584 0.3276 0.4405 -0.1791 -0.2665 -0.2844 0.4273 -0.2428 -0.1764 0.3120 -0.1397 0.2541 0.3014 0.2012 0.1440 0.2018 0.1464 0.3035 0.3039 0.1943 0.2336 0.3127 0.2676 0.3670 0.4018 0.1758 -0.1316 0.2518 0.3002 -0.1496 0.1750 0.3327 0.3133 0.1891 0.1944 0.2163 0.3191 0.1959 -0.1490 0.2450 0.1804 0.3053 0.3254 0.2061 0.3531 0.2496 0.1388 0.1581 0.3461 -0.2463 -0.3122 0.4765 0.2335 0.4093 0.2631 0.3622 0.1432 -0.1558 0.3098 0.2482 0.3676 0.2687 0.3643 0.3161 0.3405 0.3152 -0.1715 0.1249 0.4661 0.2277 0.4016 0.2875 0.1710 0.2516 0.2680 0.4363 0.1162 0.3512 0.2671 0.3540 0.2380 0.2480 0.2637 0.1667 0.3296 0.2552 0.2532 0.2648 0.2828 0.1446 -0.1251 0.1043 0.2441 0.1452 0.3638 0.1627 0.4291 0.1720 0.2418 0.3144 0.2972 0.2879 0.3186 0.3100 -0.1790 0.2261 0.2679 0.2960 0.1912 0.1697 -0.1817 0.1832 -0.1400 0.3657 0.2213 0.3925 -0.2382 0.4410 0.1984 0.2031 0.4086 0.2643 0.3222 0.2087 0.2162 0.0905 0.2316 0.3469 0.2947 0.3657 0.2370 0.2177 0.2619 0.3447 0.2480 0.4724 0.3260 0.3328 0.2621 0.1937 0.2113 0.2654 0.3416 -0.2160 0.3813 -0.2069 0.1943 0.1440 0.3430 0.3458 -0.1682 0.4717 0.3548 -0.1010 0.1554 0.3494 0.3643 0.3817 -0.1565 0.1795 0.2040 0.3219 0.2292 0.1650 0.2514 -0.1925 0.2366 0.3404 0.2388 0.1515 0.2624 -0.1446 0.1605 0.3266 0.3069 -0.3149 0.2247 0.1774 0.3046 0.2781 0.2787 0.2201 0.1535 0.2116 0.2004 -0.2288 0.2421 0.2161 0.2072 0.1657 0.2299 0.2027 -0.2275 0.1888 0.1741 0.3524 0.3128 -0.1968 0.2512 0.2167 -0.2059 0.2902 0.2010 -0.1344 0.3317 0.2268 -0.2172 0.3088 0.3503 -0.2316 0.1954 0.2121 0.3975 0.3086 0.3866 -0.1519 0.2521 0.2615 0.2389 0.3564 0.2478 0.2859 0.2574 0.2748 0.2263 0.2311 -0.2032 0.1709 -0.1655 0.2140 0.2112 0.2905 0.3581 0.2432 0.1887 0.2924 0.3112 0.2309 0.3525 -0.1292 -0.3182 -0.1425 -0.1036 0.3909 0.2632 0.2361 0.1609 0.3789 -0.3109 -0.1823 0.1651 -0.1567 0.3267 0.3060 -0.1933 0.1546 0.2969 -0.2107 0.2822 0.3661 0.3258 0.4635 0.1669 0.2216 0.2354 0.3718 0.2688 0.2799 -0.1871 0.4080 0.2432 -0.1521 -0.1871 0.4833 0.1732 -0.2122 0.2719 0.2125 0.2225 0.1882 0.1387 -0.1921 0.1694 0.2102 0.2829 0.1619 0.2043 0.2146 0.1817 -0.2396 0.3366 0.2012 0.3404 0.2510 0.3054 0.1712 0.2806 0.2409 0.1292 0.4114 -0.1508 -0.1640 0.2411 0.1131 0.2969 -0.1817 0.3204 0.2616 0.2510 0.2376 0.1735 0.3671 -0.2476 0.2237 0.1292 0.5320 0.2576 0.2162 0.3468 0.1738 -0.1867 0.1590 0.1653 0.2739 0.2288 0.2972 0.1606 0.2029 -0.1322 0.2025 -0.2435 0.2794 0.1987 0.2024 0.1843 0.3258 0.2159 -0.1934 0.3393 0.1243 0.1892 -0.2208 0.2878 0.1865 0.2233 0.2002 -0.4096 -0.1626 -0.2571 -0.1493 0.1858 0.4092 -0.2046 0.4547 0.3183 0.3142 0.2245 0.2418 -0.1735 0.3245 0.2342 0.3115 0.1363 0.3097 0.1954 0.3865 0.2514 0.2026 0.1583 0.1858 0.3412 0.2729 0.2183 0.2385 0.1844 0.3064 -0.1803 0.4168 0.1788 -0.2826 0.2329 0.2748 -0.1819 -0.2161 0.3239 0.1351 0.4502 -0.1588 -0.2050 0.3242 -0.2046 -0.1384 -0.1642 0.1713 0.1631 0.2035 -0.1709 0.4581 0.3246 0.1921 0.2672 0.3176 0.3152 -0.2149 0.1612 0.2147 0.2425 0.2015 -0.2432 0.4036 -0.2068 0.2873 0.3087 0.3019 0.2077 0.1520 0.1794 0.1732 0.1953 -0.1929 -0.2092 -0.1538 -0.1213 -0.1669 0.4195 -0.1109 0.1845 0.3557 0.1325 0.3075 0.2829 0.2744 -0.1805 0.2405 0.3471 0.2341 0.2752 0.1185 0.2142 -0.1680 0.2644 0.2333 0.4325 0.1692 0.2401 0.3945 0.1424 0.3293 0.2277 0.1853 0.2078 0.3869 0.1760 0.4247 0.2006 -0.1160 -0.3231 0.2139 -0.1484 0.2030 0.2454 -0.1343 0.1654 0.1925 0.2309 0.2414 0.4032 0.2883 0.1709 0.2893 0.1800 0.2170 0.1554 0.3163 0.2785 0.3911 0.2188 0.2363 -0.1334 0.2558 0.2744 0.2960 0.1354 0.3324 -0.2906 0.4235 -0.1299 0.3133 0.1465 -0.2974 0.2137 0.2065 0.2275 -0.2275 0.3104 0.3738 0.2810 0.1346 0.1470 0.3659 -0.1717 0.1942 0.2036 0.5545 0.2625 0.2702 0.1190 0.2306 0.2588 0.2798 -0.3122 0.3975 0.3472 -0.1349 0.2311 -0.1289 0.3889 -0.1588 0.2741 0.1675 0.2434 0.1746 0.2939 -0.1617 -0.1555 0.3585 -0.2280 0.1807 0.4922 0.4127 0.1510 -0.2229 0.2044 0.3128 0.4396 0.3944 0.3524 0.2785 0.3114 0.3280 -0.1992 0.1726 0.3187 0.2970 0.1303 0.3327 0.3903 0.2246 -0.1971 0.2574 0.2330 0.2551 0.4029 0.1749 0.1952 -0.2062 -0.1240 0.1833 0.2267 0.2291 -0.1616 -0.2137 0.4892 0.4465 0.4001 0.2274 0.2103 0.2048 0.2855 0.2248 0.3230 0.4848 0.4156 0.3609 0.1586 0.2952 0.2502 0.2644 -0.2896 0.2117 0.3290 -0.2967 0.1483 0.3288 0.1557 0.1893 -0.2498 0.1812 -0.1704 0.2322 0.2121 0.3262 0.3144 0.3578 0.3282 0.2077 0.3341 -0.2719 0.1614 0.3732 0.2102 -0.2946 0.4372 -0.2111 -0.1805 -0.2493 -0.1836 0.3520 0.2111 0.2813 0.2421 -0.2011 0.2384 0.1612 -0.2410 0.2391 0.2693 0.2523 0.3466 -0.1747 -0.2771 0.2913 0.2126 0.1905 0.2754 0.3066 0.1375 0.4124 -0.2039 0.2072 0.2026 0.2466 0.2959 0.1426 0.2304 0.1669 0.2542 0.2039 0.4430 -0.1716 0.1380 0.4556 -0.2367 0.2667 0.1905 0.2492 0.2528 0.2924 0.2076 0.2605 0.1490 -0.2921 0.1657 -0.1949 0.4057 -0.1711 -0.1814 0.2848 0.2309 0.2940 0.2562 0.3033 0.2332 0.3501 -0.1669 0.3866 0.3407 0.2297 0.4732 0.2835 0.2613 0.3620 0.1259 -0.1642 0.2571 0.2110 0.3032 -0.2108 0.3565 -0.2106 -0.1386 -0.2318" HIT_INDICES="3 14 80 134 146 160 171 235 286 337 388 427 512 565 634 723 730" ES_PROFILE="0.1401 0.2316 0.2196 0.2129 0.2601 0.3031 0.3485 0.3157 0.2960 0.2729 0.2472 0.2359 0.1600 0.1261 0.0690 -0.0034 0.0390" RANK_AT_ES="171.0000" RANK_SCORE_AT_ES="0.4403"/>
  <DTG RANKED_LIST="state43017.rnk" TEMPLATE="na_as_pre_ranked" GENESET="gene_sets.gmt#HALLMARK_MYC_TARGETS_V1" ES="0.3439" NES="1.4031" NP="0.1225" FDR="0.1979" FWER="0.7220" RND_ES="0.2293 0.2134 0.2261 0.3183 0.2045 -0.2701 -0.1706 0.1709 0.2446 0.1729 0.1619 0.2344 0.2913 -0.1760 0.3402 0.3017 -0.1935 -0.1778 0.1666 0.2782 -0.1204 0.2052 0.1718 -0.1241 0.2942 0.2701 0.1092 0.2124 0.2588 0.4799 0.3660 0.1425 0.2151 0.3487 0.2442 0.2089 0.5312 0.1689 0.2980 0.2236 0.1928 0.3576 0.1547 0.2876 0.4310 0.1780 -0.1852 0.2542 0.3879 0.2490 0.1970 -0.1800 -0.2767 0.1582 0.2657 0.1929 0.2001 0.3990 0.2689 0.3178 0.2130 0.2469 -0.2844 -0.0957 0.3518 0.3227 0.1535 0.1748 -0.1928 -0.1831 0.2274 0.1510 0.2160 -0.1326 -0.1488 0.2768 -0.1978 -0.1792 0.3975 0.2344 0.2465 0.1242 0.2923 0.1372 -0.1162 0.2788 0.2488 0.2946 -0.1890 0.3818 0.1653 0.3143 0.3534 0.1900 0.2397 0.3660 -0.2220 0.1423 0.2683 -0.1457 -0.0893 -0.2132 0.1729 0.2315 0.2466 0.2601 0.2051 0.2046 0.1285 0.3189 0.2895 0.1588 0.1463 0.2923 0.1894 0.4279 0.1881 0.1890 0.1760 -0.1245 0.3831 0.2767 0.1772 0.2159 0.1018 0.2956 -0.2264 0.1861 0.2817 0.1724 0.1475 0.1462 0.2460 0.2967 0.3072 0.3156 0.2044 0.2604 0.3043 0.3616 0.2407 0.1654 0.1788 0.2241 0.3144 0.3329 0.1781 -0.1406 0.2074 0.4412 0.1214 -0.2106 0.2625 0.2299 0.3884 0.1708 -0.1421 -0.1978 0.1723 0.2270 0.2192 0.2286 0.2430 0.1414 -0.2260 0.3391 0.1613 0.2621 0.1993 0.3244 0.2236 0.3671 0.2295 0.2197 0.3220 0.3590 -0.1908 0.3045 0.1834 -0.2789 0.2166 0.2466 -0.1311 0.1473 0.3252 0.1299 0.1902 0.3414 0.3366 0.3304 0.1715 0.2644 -0.1935 0.1689 0.1587 -0.1253 -0.1726 0.3910 0.3599 0.1620 -0.2438 -0.1146 0.1737 -0.1871 -0.1530 0.2209 0.1740 0.1835 0.2223 0.1407 0.2658 0.1381 0.2695 -0.1288 0.1877 -0.1322 0.3888 0.2746 0.3231 0.1561 0.2618 0.2710 0.3582 -0.1785 -0.1678 0.1562 0.2505 0.3226 -0.2105 -0.1964 0.1548 -0.2067 -0.1432 0.3489 0.2788 0.2812 0.2058 0.2492 -0.1529 0.1295 0.1362 0.2129 0.3468 0.2309 0.2967 0.2190 0.1636 0.3651 -0.1037 0.2595 -0.2363 0.2549 -0.1135 0.1871 0.2687 0.1696 -0.1907 0.3012 0.1755 0.1574 0.1454 0.3127 0.4649 0.1375 0.3200 0.1261 0.1869 0.1710 -0.2681 0.1643 0.2399 0.2262 -0.1962 -0.2897 0.1699 0.2809 0.2957 0.1878 -0.1249 0.2259 0.2565 0.2288 0.2966 0.2678 0.3261 0.1894 0.3604 0.2725 0.2340 0.2179 0.2350 0.2245 0.2181 0.3976 -0.1283 0.2013 0.2712 0.1598 0.4172 0.3414 0.2920 0.2380 0.3660 0.4817 0.3345 0.3485 0.1740 0.1637 0.3269 0.3390 0.3337 0.2074 0.2271 0.1902 0.1525 0.3319 0.2353 0.2619 0.3314 -0.2018 0.4306 0.1146 0.3410 -0.1746 0.1862 0.1336 0.0922 0.1944 0.2561 0.2208 0.1561 -0.1163 0.2239 -0.2076 0.3448 0.2269 0.2418 -0.1811 0.3674 0.2901 0.2361 0.3059 0.2584 0.1635 0.1699 0.1480 0.4091 0.2744 0.3516 -0.1551 0.1655 0.1326 -0.1423 -0.1977 -0.1664 0.1452 0.1892 -0.1571 0.3719 0.2331 0.3306 0.2897 0.4350 0.4397 0.3841 0.3867 0.1679 0.2111 0.2714 0.2196 0.2503 -0.2438 0.1220 0.3532 0.1913 0.2569 0.1534 0.4059 0.2410 0.3116 -0.1777 0.3616 0.2876 0.2184 0.1743 0.2328 0.1940 0.3921 -0.2462 0.2570 0.1256 -0.2472 -0.1952 0.2577 -0.1320 0.2928 0.2870 0.1461 -0.1480 0.3555 0.1454 0.1896 0.2042 0.2332 0.2394 0.3323 0.3335 -0.1762 0.1813 -0.2072 0.2270 0.2175 -0.1854 0.1647 0.2150 0.1997 0.2309 0.2754 0.3041 -0.1791 0.1150 0.0816 0.1695 0.2018 0.3379 0.2111 0.2669 0.2202 -0.2133 0.1746 0.1587 0.2273 0.2959 0.3063 0.1340 0.2302 -0.1267 0.3325 0.1069 0.3154 0.3204 0.1164 0.4047 0.3676 -0.1773 0.2079 0.2638 0.1817 -0.2439 0.2362 0.2330 0.1486 0.2387 0.2172 0.1551 0.1889 0.2314 0.2441 -0.1794 0.3729 0.3613 0.3437 0.2078 0.3308 0.2731 0.2127 0.2740 0.3712 0.3146 0.3235 -0.2482 0.1312 -0.1398 0.1801 0.1462 0.2707 0.1598 0.1327 0.4298 0.3130 0.2096 0.2791 0.1499 0.2334 -0.2219 0.1701 -0.1847 -0.1453 0.1187 0.1622 0.1905 0.2443 0.2113 0.2873 0.2872 -0.1837 -0.1455 -0.3707 0.2145 0.1948 0.4309 0.2242 -0.1382 -0.2373 0.2807 0.3264 0.3247 0.3159 -0.3296 0.1143 0.3930 0.2488 0.1752 0.2837 0.2902 0.2701 -0.1364 0.2026 0.1957 0.3939 0.1953 0.1554 0.2243 -0.1148 0.1703 -0.1268 0.2145 0.3112 -0.1486 0.2000 0.1378 0.1137 0.1955 0.1717 -0.1474 -0.1030 0.1783 0.2739 0.1818 -0.1366 -0.2090 -0.2735 0.1777 0.4001 0.2613 0.2557 0.1542 0.1563 -0.1211 0.1014 0.3155 0.2194 -0.2359 0.2809 0.1878 0.1488 0.1584 0.2912 0.3795 -0.2113 -0.1673 0.2064 -0.2102 0.3057 -0.3047 -0.2534 0.2497 0.3032 0.3356 0.3219 0.2656 0.3422 0.2819 0.2770 0.4257 0.2405 0.2934 0.2880 0.2061 -0.1448 0.4544 -0.1459 -0.1558 0.2324 -0.1183 -0.1676 0.1812 0.2893 0.2598 0.2561 0.1606 0.2092 0.2610 0.1535 -0.1882 0.2554 0.1112 0.2399 0.2715 -0.1661 0.2828 0.1936 -0.2041 0.2652 0.2804 0.1775 0.1508 -0.1998 -0.1691 0.3508 0.1581 0.2568 0.2815 0.3039 0.2380 0.4247 0.1098 0.2156 0.2880 0.2753 0.1498 0.1844 0.3196 0.3426 0.2901 0.2405 0.1200 0.3582 0.2560 0.2881 0.1417 -0.1908 0.1586 -0.2081 0.2408 0.2646 0.2545 0.2599 0.2263 0.2106 0.2403 0.3159 0.1669 0.2726 0.1673 0.2882 0.2139 -0.1093 0.2145 0.2576 0.1778 0.1650 0.1411 -0.1558 -0.3531 0.2274 0.3392 0.3731 0.2477 0.2304 0.1410 0.1929 0.3120 -0.2101 0.2683 0.2645 0.3200 0.1937 0.3101 0.2788 0.2502 0.1629 0.1156 0.3238 0.1850 0.2604 0.3056 0.3430 0.3616 0.1420 0.1762 0.2268 0.2407 0.2937 0.2375 0.4161 0.1691 -0.1566 0.3920 0.1632 0.2282 0.1503 -0.2276 -0.1336 0.2582 0.2123 0.2002 -0.1346 0.4710 0.2741 0.2248 0.1892 0.3298 0.2730 0.3005 0.2798 0.1369 0.2778 0.2006 0.1788 0.2310 -0.1783 0.1400 0.1947 0.2795 0.3284 0.2225 0.1880 0.1989 0.2631 0.2188 0.3741 0.2575 0.1011 -0.2027 0.4804 0.2691 0.1244 -0.1994 0.1518 0.1319 0.1533 -0.1565 0.3395 -0.1191 0.2215 0.1401 0.2123 0.1224 0.2343 0.2763 0.1542 0.2266 0.2911 0.2561 0.2659 0.4166 0.2185 -0.1219 0.1836 0.2602 -0.2139 0.1505 0.1509 0.3216 0.1348 0.3392 0.1281 -0.1595 0.4176 -0.1678 0.3290 -0.2473 0.4422 0.1734 -0.2693 -0.1353 0.2519 -0.1521 0.1466 0.1237 0.1343 -0.1935 0.1586 0.1671 0.2263 0.2519 0.4147 0.2196 0.3402 0.1583 0.2882 0.3951 0.2523 0.1818 0.3902 0.1852 0.3502 0.2638 0.2184 0.3172 0.2015 0.2682 0.1748 0.2093 0.3763 0.3024 0.3608 0.2707 -0.1110 -0.1024 0.2031 0.2101 0.1864 0.2055 0.2142 0.3211 0.3032 0.2073 0.1292 0.1620 0.1229 0.3370 0.2521 0.1918 -0.2610 0.2045 0.2856 0.1452 0.3060 0.3752 0.2009 0.1629 -0.1707 0.2234 -0.2285 0.1862 0.2535 0.1765 0.1184 0.3767 0.1626 0.2868 0.3338 0.1843 0.4594 -0.1560 0.1938 0.1542 0.1952 -0.1319 -0.1418 0.3063 -0.1461 0.1245 0.2026 0.3697 0.3070 0.2885 0.1932 0.1920 -0.1749 0.0959 0.0907 -0.1129 0.1029 0.3499 0.3351 0.2766 0.1903 0.2940 0.1757 0.1668 0.2399 0.2148 0.3278 -0.1480 -0.1099 0.1461 0.2513 0.1021 0.2423 -0.1568 0.2569 -0.2539 0.4014 0.2024 0.3582 0.1282 0.1928 0.2568 0.2446 -0.3445 0.2784 0.1751 0.1919 0.3611 0.2850 0.1762 0.2801 0.3212 -0.1170 0.1775 0.2124 0.1897 -0.1811 0.3116 0.1680 0.2599 -0.1383 0.3289 0.1622 -0.2706 0.2145 0.1261 0.1524 0.2277 0.1834 0.1731 0.2979 0.3762 -0.1102 0.2022 -0.1440 0.1327 0.3941 -0.3303 0.2412 0.1088 0.2508 0.1783 0.2371 -0.2491 0.3743 0.4672 0.2309 0.3936 0.2419 0.1948 0.2607 -0.1257 -0.2060 0.1400 0.1578 0.1888 0.2272 0.2088 0.1644 0.2998 0.3326 -0.1538 -0.1176 0.2438 0.2319 0.2761 0.3438 0.2214 0.3584 0.1896 0.2351 0.2474 0.3297 0.3233 0.1330 0.2011 0.2556 -0.1055 0.1790 -0.1155 0.3532 -0.1009 -0.2860 0.3882 0.3530 0.1611 0.2534 0.2116 0.1427 0.1841 -0.1502 0.2169 -0.2275 0.2996 0.3260 0.2033 -0.1466 0.2671 0.3358 0.4568 0.2160 -0.2003 0.1845 0.2145 0.1650 0.3348 0.2160 0.2366 0.2528 0.2040 0.2522 -0.1394 0.2625 0.1224 0.3090 0.2359 0.3934 -0.1700 0.1362 0.2258 0.2208" HIT_INDICES="33 54 63 77 103 124 154 184 185 199 242 295 316 365 444 565 594 600 626 701 745" ES_PROFILE="0.0332 0.0782 0.1366 0.1845 0.2105 0.2402 0.2535 0.2639 0.3134 0.3439 0.3315 0.3016 0.3138 0.2858 0.2140 0.0827 0.0752 0.0987 0.0947 0.0265 0.0189" RANK_AT_ES="199.0000" RANK_SCORE_AT_ES="0.4178"/>
  <DTG RANKED_LIST="state43017.rnk" TEMPLATE="na_as_pre_ranked" GENESET="gene_sets.gmt#HALLMARK_GLYCOLYSIS" ES="0.3869" NES="1.4323" NP="0.0891" FDR="0.2076" FWER="0.6650" RND_ES="0.2163 0.2297 0.3591 -0.2214 0.2330 0.2150 0.3698 -0.1814 0.2222 0.3889 0.3992 0.2155 -0.1720 -0.2363 0.5475 -0.1326 -0.3946 0.1772 0.2230 0.3002 -0.1943 0.3425 0.1456 0.2731 0.2912 0.1404 0.1475 0.2088 0.2342 -0.1815 -0.1339 0.2353 -0.1867 0.3370 0.4454 0.1501 -0.2444 -0.2504 0.3481 -0.2865 -0.1796 0.2506 -0.1808 0.2104 0.2977 0.1745 0.2515 0.2290 0.3356 0.3365 -0.1387 0.3408 0.4879 0.2586 0.2770 -0.1156 0.2393 0.3635 0.1444 -0.2258 0.2676 0.2303 -0.2136 0.1907 0.3481 0.1822 0.2332 0.1655 0.2226 0.3232 0.3022 0.2128 0.2462 0.2751 -0.1971 0.2197 0.2400 0.1997 0.3751 0.2146 -0.1983 0.2063 -0.1935 0.2178 0.1737 -0.2184 0.2879 -0.2004 0.1745 -0.2970 0.2582 0.2235 0.3539 0.2067 0.2414 0.3598 0.2772 0.2356 0.2904 -0.1839 -0.1979 -0.2997 0.2409 0.2118 0.2201 0.2375 0.1728 0.2407 0.2475 0.2126 0.1945 -0.2971 0.2411 -0.1759 0.2074 -0.1271 0.2415 0.2069 0.2037 0.2360 0.3845 0.3239 0.3198 0.2226 0.2909 -0.2035 0.3780 0.1883 0.2403 0.2457 0.4534 -0.2114 0.2925 0.2806 0.3594 0.1806 0.2633 0.1978 0.3013 0.2201 0.4187 0.3388 0.3519 -0.2347 0.1503 0.2108 0.2888 -0.1411 0.3294 0.3231 0.1181 0.2304 -0.1736 0.3517 0.2110 0.3225 0.1442 -0.1399 0.2297 0.2373 0.1301 0.2560 0.3345 0.1868 0.2434 -0.0968 0.3836 0.1930 0.2620 0.2082 0.3278 -0.1129 0.2379 0.2166 0.1797 0.2330 0.3217 0.1800 0.1792 0.2334 0.4036 0.2366 -0.1673 0.2840 0.1955 0.2164 -0.3697 0.3324 0.3046 0.4484 0.1450 0.2725 0.3771 0.1313 -0.1730 0.3529 0.2956 0.3775 -0.1653 0.1472 0.2749 0.3302 0.3630 0.2019 -0.2368 -0.1673 -0.2304 -0.2194 -0.2984 -0.1524 0.1997 0.2080 0.2993 0.4637 0.2812 0.1625 0.2773 0.2370 -0.1088 0.2774 -0.2102 0.2652 0.1439 0.2923 0.4334 -0.1577 0.3113 0.2355 0.3287 0.2501 0.1818 0.4185 0.2840 0.2001 0.1921 0.3518 0.2267 -0.1914 0.3697 0.2738 0.1893 0.1285 0.2095 -0.1694 -0.4382 0.1850 -0.1572 0.2341 -0.1393 -0.1514 0.1469 0.3617 -0.1277 0.1638 0.2105 0.2409 -0.1792 0.2955 0.2781 -0.2124 0.2698 -0.1053 0.1792 0.3552 0.2858 0.3364 0.2512 -0.1170 0.2931 0.2138 0.3332 0.3073 0.1488 0.1775 0.2770 0.2195 0.3100 0.3092 -0.1822 0.4470 0.1583 -0.1358 0.2625 -0.1965 0.2068 0.1636 -0.1102 0.2433 0.3050 -0.2137 0.2949 -0.2299 0.3140 0.3820 0.2079 0.1136 0.4187 0.2376 -0.2674 0.2255 -0.1154 -0.1758 0.3544 0.2882 0.2151 0.1399 0.1684 -0.2180 0.3507 -0.1744 0.3487 0.4533 0.3438 0.2932 0.3198 0.2181 0.1656 0.2791 -0.1586 0.2165 0.3362 0.2438 0.1619 0.1501 0.1358 0.1883 -0.1801 0.2265 -0.2293 0.3645 0.3441 0.3042 -0.1526 0.2728 -0.3370 0.2708 -0.1789 0.3410 0.2967 0.3145 0.2950 0.3535 -0.2598 0.2649 -0.1347 0.2878 0.2465 0.1834 -0.1583 0.3466 0.2610 0.2777 0.3972 0.2114 0.4795 -0.2434 0.1771 0.2261 0.2344 0.1507 0.4443 -0.2151 0.2667 0.2170 0.2084 0.2216 0.2041 0.3553 -0.2228 0.4102 0.2622 0.4705 -0.1461 -0.1257 0.3301 0.3138 -0.2366 0.3509 0.3070 0.2444 0.3510 0.2370 0.2496 0.2534 0.2099 0.4286 0.3257 0.3403 -0.1281 0.3349 0.1615 -0.1638 -0.1352 0.2503 -0.1529 -0.1559 -0.2588 -0.1490 0.3283 0.2919 -0.3347 0.2252 -0.1266 -0.1640 0.3332 -0.3321 0.2671 0.5201 0.3303 0.2810 0.3112 0.2471 0.2849 0.2814 0.3436 0.3516 -0.1694 0.1917 0.2684 -0.1922 0.3098 0.2554 0.2918 0.1452 0.1476 0.2660 0.1366 0.2220 -0.1250 0.2660 0.4202 -0.2643 0.3277 0.3097 0.2652 -0.2154 0.2420 -0.1728 -0.1394 0.3789 -0.2138 0.3309 0.2467 0.2387 -0.2084 0.1586 0.2469 0.1555 0.2931 0.2309 0.1742 0.3725 0.2204 0.1947 0.1595 -0.1520 -0.3038 0.3069 -0.2768 0.3192 0.1996 0.1151 -0.1675 0.3433 0.3286 0.3332 0.1828 0.1667 -0.1277 0.1862 -0.2836 -0.3546 0.3261 0.2457 0.2929 0.2180 0.2517 -0.3103 0.3780 -0.2239 0.4189 0.3162 0.1474 0.1429 0.2399 0.4084 -0.0756 0.2375 0.1734 -0.1586 0.4036 0.3071 0.3872 0.2801 -0.3140 0.2217 0.4080 0.1880 0.3619 0.1799 0.4159 0.1706 0.2922 0.3713 0.2206 0.1632 0.3221 0.2023 0.2714 0.4150 0.3319 0.1157 0.1824 -0.1874 -0.2321 0.2348 0.3280 -0.1201 -0.2591 0.3089 -0.3274 0.2926 -0.1842 0.2474 0.2619 0.1790 0.1596 -0.2272 0.2483 0.2021 0.2731 0.1792 0.1621 0.3005 0.3221 0.3486 0.3011 0.2365 -0.2540 0.3056 0.2691 0.2683 0.2365 0.3298 0.4068 -0.2226 -0.1913 0.3154 0.2880 0.2731 0.2809 0.2251 0.4097 -0.1782 0.2058 0.3339 -0.2408 -0.1488 0.3622 0.4945 0.2527 0.2354 0.1218 0.1805 0.3880 -0.1694 0.3311 0.2794 0.1851 0.3127 0.2835 -0.2412 0.3362 0.3234 0.2176 0.1579 0.1392 0.2433 0.2015 0.1910 0.2646 0.2542 0.3965 -0.1317 0.3332 -0.2309 -0.1324 -0.3884 0.1531 -0.1510 -0.2258 0.2182 0.3132 0.3488 0.2336 -0.2227 0.2169 0.3276 0.3486 -0.2110 0.4730 -0.2432 0.3404 0.3133 0.2766 0.2332 0.2329 0.3186 0.2506 -0.1232 0.1924 0.1962 0.2469 0.1446 -0.1118 0.4136 0.3749 0.3315 0.2611 0.2181 0.2176 -0.1867 -0.1294 0.2412 0.1678 0.2147 -0.0981 0.3803 0.3442 -0.2385 0.1667 0.3073 0.2919 0.2477 0.3066 0.4468 0.2526 0.2028 0.4529 0.2032 0.2905 0.2195 0.3181 -0.1166 0.2069 0.3486 0.2848 0.3049 0.1322 0.3097 0.2567 0.2097 0.2481 -0.1809 0.2186 -0.2264 0.1751 -0.1237 0.3962 0.2960 0.3386 -0.1506 -0.2346 0.2912 0.3962 0.3130 0.2474 0.1597 0.2798 0.2342 -0.1828 0.4107 0.2236 0.1831 0.3614 -0.1091 -0.1631 0.2961 -0.1559 -0.1378 0.3220 0.3284 0.1895 -0.1570 -0.2452 -0.1642 0.2462 0.4807 0.1717 0.3883 0.2323 -0.1203 0.3846 -0.2698 0.1864 -0.2041 0.1776 0.3318 -0.2450 0.2681 -0.3711 0.1308 -0.1825 -0.1871 0.3367 0.1455 -0.2663 0.3886 0.3119 -0.1855 0.3386 0.2356 0.2297 0.3546 0.4151 0.2477 0.1463 0.3774 0.3436 -0.2903 0.2065 0.2137 0.3993 0.2034 0.4051 0.1724 0.1783 -0.1517 -0.1704 0.1691 0.1755 0.2644 0.2308 0.2995 0.3734 0.1782 0.2235 0.2887 0.3001 -0.2442 0.3162 0.2258 0.1925 0.2787 0.3320 0.3491 0.3651 -0.2569 0.4053 0.2694 0.1755 0.1801 0.2846 -0.1898 0.3726 0.2539 0.1951 0.2391 0.2228 0.2041 0.2331 0.2494 0.4388 0.1661 0.1542 0.2322 0.2980 0.1914 0.3803 0.3147 0.2549 -0.3701 0.2660 -0.1737 0.1960 0.1455 -0.3091 0.2543 -0.1922 0.2938 -0.2597 0.1106 0.2420 -0.1269 0.2778 -0.1750 0.1845 0.2388 0.3747 -0.2130 0.3474 0.3740 0.3343 -0.1549 0.3009 0.3664 0.2856 0.2427 0.2529 0.2047 0.2318 0.3242 -0.1514 0.4282 0.4666 0.3845 0.4043 -0.3607 0.1642 0.1989 0.1932 -0.1618 -0.1954 0.1430 0.3911 0.2334 0.2870 0.2880 -0.2364 0.2495 -0.2793 0.2618 -0.1828 0.1835 -0.2682 0.4706 0.2886 0.1676 0.2181 0.1632 0.3573 -0.1872 0.2420 0.2070 -0.3535 0.2442 -0.1795 0.1748 0.2516 -0.1411 0.3244 0.3373 0.2406 0.2057 0.3043 0.1837 0.1759 0.1283 0.2545 0.3444 -0.1116 0.3158 -0.2537 0.2744 0.1492 0.2806 0.4512 0.2774 0.3361 0.1588 -0.2513 -0.2124 -0.2346 0.3507 0.3397 -0.2090 0.2131 -0.2172 0.4078 0.1837 0.2441 0.3058 0.2103 0.2146 0.3341 0.1644 0.2344 0.1390 0.1475 -0.1425 0.3146 0.2353 0.5737 0.2766 0.2837 0.1310 0.2512 0.2923 -0.2272 0.1982 0.1205 0.2826 0.3122 0.3520 0.2065 0.2723 0.3486 -0.1827 0.3404 0.2630 0.1574 0.3626 0.2644 0.1889 0.2897 0.3540 0.3219 0.3463 -0.1373 0.1624 -0.1551 0.3031 -0.2070 -0.1774 0.1761 0.3141 0.3905 0.3135 0.2556 0.3757 0.3150 -0.1761 -0.2934 0.3477 -0.2215 0.1453 0.1834 0.3105 0.4124 0.2366 0.1150 0.3194 0.3425 -0.1914 0.2234 0.3545 0.3312 -0.1961 0.1853 0.4423 0.4243 0.2478 0.2972 0.2989 -0.2176 0.1174 0.5448 0.4712 -0.2297 0.2138 0.1209 -0.1523 0.3934 0.4253 0.1986 0.2559 -0.1788 0.2428 0.3206 -0.3863 0.1823 -0.1708 0.1672 0.1984 -0.2258 0.3675 0.2158 0.1920 0.1229 -0.1841 0.4397 0.2596 0.2306 0.2922 -0.2369 0.2767 0.2113 0.2095 -0.1781 -0.2670 0.2335 0.2339 0.2123 -0.1201 0.4292 -0.3858 0.2363 0.3026 -0.1403 0.1175 -0.1352 0.2419 0.3138 0.2856 0.2321 -0.2513 0.3389 -0.1247 0.3219 0.3654" HIT_INDICES="51 55 69 97 107 146 191 217 224 392 474 547 622 651 703 751" ES_PROFILE="0.0255 0.1127 0.1819 0.2248 0.2886 0.3062 0.3101 0.3362 0.3869 0.2085 0.1420 0.0855 0.0244 0.0245 -0.0028 0.0108" RANK_AT_ES="224.0000" RANK_SCORE_AT_ES="0.3975"/>
  <DTG RANKED_LIST="state43017.rnk" TEMPLATE="na_as_pre_ranked" GENESET="gene_sets.gmt#HALLMARK_SPERMATOGENESIS" ES="0.4919" NES="1.7642" NP="0.0114" FDR="0.0331" FWER="0.1240" RND_ES="0.2819 -0.1816 0.2331 -0.2410 0.3217 0.2807 0.4250 0.2761 -0.1885 0.3461 0.3680 0.2794 -0.3097 0.2858 0.2027 0.2712 -0.1574 0.1636 0.1710 0.3824 0.2676 -0.1926 0.1962 0.1844 -0.2029 -0.1765 0.2744 0.2746 -0.1785 0.2190 0.4169 0.2176 -0.2612 0.2295 0.2893 -0.2008 0.4111 0.3216 -0.1910 0.1767 0.3120 0.3484 0.1447 0.2220 0.3045 0.2399 0.2632 0.2543 0.1273 0.1549 -0.2027 0.2181 0.2773 0.3311 0.1909 0.2967 0.3210 -0.3067 0.1416 0.3611 0.1510 0.2463 -0.1586 0.4543 0.1892 0.1647 0.1414 0.3513 0.3659 0.2469 0.3574 0.3431 0.3197 0.2197 0.3627 0.1976 0.2206 0.2115 0.2516 0.3143 0.2376 0.1837 0.3821 0.1968 -0.2271 -0.2940 0.2287 0.2559 0.2365 -0.1976 -0.1812 0.4249 0.1842 0.1186 -0.2000 -0.1418 -0.1767 0.1772 -0.2303 0.3635 0.3082 0.2306 0.2957 0.3125 0.3523 0.2486 -0.1961 0.4802 0.4232 0.2160 0.5579 0.2156 0.2979 0.3241 0.3237 0.3420 0.2501 0.3357 0.2527 0.1856 -0.1583 0.2463 0.2686 0.1816 -0.1302 0.2366 0.2262 0.2151 -0.2126 0.2711 0.3401 0.2090 0.1600 0.2261 0.2121 -0.2309 0.2422 0.1950 0.6399 0.1989 0.2112 0.4022 0.2895 0.4617 -0.2970 0.1508 0.1701 0.4015 0.3250 -0.1396 0.3648 0.2093 -0.1801 0.2805 0.3478 0.3451 -0.1785 0.2532 0.1800 -0.2029 0.4330 -0.1638 0.1988 0.1443 -0.2191 0.3961 0.4471 0.4222 0.2363 0.4259 0.3040 0.4068 -0.1641 0.1384 -0.1570 0.2155 0.2529 -0.1982 0.1687 0.2491 0.4155 -0.2825 0.4643 0.4040 0.2418 0.3764 0.3949 -0.2855 0.2676 0.4728 -0.2640 -0.1445 0.3750 0.5272 0.4051 0.1843 0.3165 -0.1557 0.3477 0.2105 0.1686 0.2899 0.2189 0.2270 0.3500 0.3000 0.4258 0.2415 0.1976 0.4562 0.3748 0.1500 0.1397 0.2468 0.3200 0.2503 0.1939 0.1917 0.2714 0.3349 0.1581 0.2526 -0.2255 0.4886 -0.2469 0.2442 0.1758 -0.2094 0.2468 0.1807 0.2639 0.2825 0.3444 0.2965 0.2003 0.2352 0.2628 -0.2271 -0.1511 -0.1648 0.3823 0.4591 0.3355 0.2760 -0.3642 0.2631 -0.1376 -0.2864 0.2578 0.2623 0.2911 0.3302 0.2093 -0.2671 0.4076 0.1907 0.2688 -0.3064 0.1756 -0.2631 0.3110 0.4761 0.2762 0.3079 0.3177 0.3676 0.2752 -0.3022 -0.2297 0.1565 0.2711 -0.1513 0.3671 -0.0854 -0.1839 0.2493 0.3870 0.1538 -0.1946 0.2345 0.2304 0.3362 0.3313 0.1731 0.3172 0.4920 0.3354 0.3076 0.3023 0.1585 0.3271 0.2600 0.2890 0.3563 -0.1396 0.1390 0.3461 0.1703 0.2331 -0.2962 0.3193 0.3265 0.1327 0.3434 -0.3088 -0.1965 -0.2234 0.2608 0.4578 -0.1785 0.2563 0.3252 0.0964 -0.2043 0.2964 -0.3125 0.3118 0.1341 0.1598 0.4018 0.3355 0.2879 0.2161 0.1461 0.2883 0.2462 0.1772 0.1791 0.3492 -0.3532 0.2003 0.2201 -0.2690 0.2885 0.3197 0.1311 -0.1963 0.2650 0.1896 0.2549 0.3455 0.1728 0.2849 -0.2228 0.1495 0.2649 0.1993 0.2776 -0.1725 0.2759 0.2061 0.3820 0.1221 0.3563 -0.2523 0.3245 -0.2274 0.1524 0.4430 0.1810 -0.1736 -0.3128 0.3178 0.4177 0.1329 0.1985 0.1941 0.2747 0.1695 0.1701 0.4073 0.3623 0.3416 0.2017 0.2394 0.3196 0.1531 0.1958 0.3116 0.3856 0.4345 0.4592 0.3427 0.2024 0.2217 0.1966 0.2295 0.3046 0.1256 0.2525 0.3031 -0.2040 0.2082 0.3190 -0.2392 0.2856 -0.2275 0.4917 0.4517 0.2134 -0.1815 0.3447 -0.1935 -0.1557 0.1733 0.1551 -0.2296 -0.3517 0.2861 0.2949 0.3252 0.4130 0.2445 0.2495 0.1476 0.2618 0.3471 0.2869 -0.1329 0.1562 0.3480 0.2104 -0.1369 0.2144 0.4306 0.4723 0.3950 0.2454 0.3073 0.3342 0.4318 0.3330 0.2702 0.2969 0.3538 0.2477 0.3788 0.3023 0.2038 0.2425 0.1879 0.2308 0.2048 0.4308 -0.1441 0.3624 0.3694 -0.1409 0.3046 0.3915 -0.3259 0.2608 0.1305 0.2488 0.1801 0.5299 0.3003 0.2252 0.2351 0.2622 -0.3021 0.2195 0.3459 -0.2093 0.4123 0.4326 -0.3001 0.2079 0.2073 0.3584 0.3132 0.3676 -0.1651 -0.1393 0.2297 0.2776 0.2934 0.2540 0.3775 0.2447 0.1935 -0.1404 0.5669 0.4766 0.2144 0.3821 0.1481 0.3825 0.1541 0.1733 0.2641 0.2669 0.2618 -0.1973 0.1787 0.2970 0.3249 0.3551 0.1711 0.5157 0.1705 0.2074 0.1676 0.2599 0.2927 0.1565 0.1242 0.2475 0.4040 -0.1401 0.2430 -0.3453 0.4258 -0.2444 -0.1458 0.3476 0.1682 -0.3906 0.3403 0.4601 0.2496 -0.1034 0.1709 -0.2098 0.4748 0.2007 0.3726 0.3210 0.3317 -0.1349 0.2195 0.2330 0.4588 0.1596 0.5150 -0.1279 0.3247 -0.1751 0.1980 0.2489 0.1687 0.2674 -0.1729 0.1423 0.4187 0.1374 -0.1888 0.2041 -0.1887 -0.2722 0.2062 0.3309 -0.2558 0.2434 -0.2378 0.2043 -0.2408 0.3823 0.2171 0.2034 -0.1151 0.3689 0.1559 0.3782 -0.3952 0.1908 0.1183 0.3981 0.2637 -0.1620 0.1608 0.3018 0.2135 -0.1754 -0.1594 -0.2431 -0.2219 0.2875 0.4361 0.2335 0.3878 0.2232 0.3195 0.2059 0.2675 0.3843 0.3730 0.1794 0.2738 0.2677 0.1358 0.3450 0.3160 -0.3843 -0.1812 0.2549 0.2702 0.1166 -0.3176 0.4395 -0.2537 0.1482 0.2361 0.2498 0.2499 0.3220 0.2483 0.2420 0.4709 0.2268 -0.1617 0.2896 -0.2224 0.2540 0.3028 0.2665 0.2154 0.1545 0.4234 0.1678 0.2978 0.4345 0.3272 0.2287 0.3093 0.3639 0.1668 0.3367 0.2489 0.4715 0.3868 -0.2111 0.3424 0.2052 0.2879 0.2773 0.3947 -0.1436 0.2563 -0.2040 -0.1540 0.2449 0.1512 -0.1197 0.1646 0.3319 0.3679 0.4139 -0.2190 -0.1658 0.2391 -0.2254 -0.1065 0.1943 0.1688 0.2068 0.3061 0.1588 0.2078 0.2258 0.2373 0.2983 -0.1576 0.3881 0.2171 0.2262 0.3368 0.3471 0.4340 0.2527 0.2551 0.3090 0.2063 0.2649 0.1867 0.2804 0.4360 0.3140 0.2264 0.4692 0.2185 0.3207 0.3829 -0.1080 0.2661 -0.4027 -0.1406 -0.1906 0.3126 0.3024 0.1501 0.2191 -0.1683 -0.1794 -0.3221 0.2754 0.3231 0.2537 0.4053 -0.1603 0.3342 0.2845 0.3185 0.1822 -0.2399 0.3595 0.1418 -0.2805 0.3633 0.1265 0.2325 0.4507 -0.2000 0.2370 -0.2980 0.1942 0.3334 0.2507 0.4161 0.4425 -0.2011 -0.2940 0.2532 -0.1440 0.1518 0.2054 0.3811 0.1162 0.3922 0.2794 0.4501 0.3226 0.2596 0.1867 0.2512 0.1526 0.3772 0.2280 0.2224 -0.2560 -0.2351 0.2509 0.2243 -0.2743 0.2014 0.2840 0.3428 -0.2154 0.1815 -0.1785 0.1438 0.4459 -0.1624 0.1637 0.2115 0.2221 -0.1624 0.2963 0.2660 0.1790 0.2910 0.2603 0.2402 0.3374 0.3183 0.2805 0.2298 0.2985 -0.3640 0.2885 0.3105 0.2227 0.2274 -0.1799 -0.1363 0.2342 0.2998 0.3959 0.2484 0.4389 0.2411 0.3116 0.2374 0.3563 -0.2897 0.3496 0.1854 -0.2260 0.1749 0.4372 0.1742 0.3632 0.2450 0.2320 0.2563 0.4162 0.2095 0.2330 0.2848 0.2971 0.1439 0.1608 0.2176 0.1615 0.2588 0.4145 0.1922 0.1649 0.2311 0.1564 0.3543 0.2089 0.3910 0.2319 0.3406 0.3859 0.3093 0.1737 -0.1745 0.1139 0.3135 0.4421 0.2603 -0.2194 0.3188 -0.1808 -0.2155 -0.1444 0.3483 -0.2476 -0.2094 0.4467 0.3344 0.1372 0.3218 -0.2327 0.1809 0.1669 0.4239 0.4284 -0.2140 0.4818 0.2546 0.1883 0.3092 -0.2261 -0.3064 0.1926 0.2879 0.2864 0.2311 0.1832 0.4107 -0.2459 0.2529 0.3502 0.3320 0.1755 0.3059 0.3715 0.3348 0.3763 -0.3395 -0.2092 -0.2111 -0.1516 0.3383 0.3030 0.2468 0.1541 0.2805 0.2074 0.3325 -0.2054 0.3266 0.1581 0.1272 0.1611 0.1181 0.3640 0.2450 -0.2005 0.2397 0.1802 -0.1988 -0.2738 0.2887 0.2967 0.3483 0.4097 -0.1490 -0.1826 -0.1758 0.1378 0.1702 0.3424 0.2850 0.1795 -0.3034 0.2763 -0.2714 0.2625 0.3110 0.3497 0.3274 0.4599 0.1519 0.3759 -0.3721 -0.2619 0.2863 -0.1705 0.3271 0.1705 0.1581 -0.2847 0.3679 -0.1383 0.4279 0.2848 0.3397 0.3206 0.1246 0.2223 0.2682 0.2858 -0.2357 0.3138 0.1684 0.2706 -0.2054 0.3553 0.2073 0.1907 0.3029 -0.1378 0.4284 0.1914 0.3419 0.3276 0.1886 -0.2054 -0.3003 -0.1339 0.2580 -0.2369 0.3764 0.2534 -0.1772 -0.2439 0.2305 0.2116 0.4273 0.1308 0.2948 -0.3386 0.2064 0.2454 0.2317 0.2539 0.1886 0.2724 0.1791 0.2465 0.1383 0.3402 0.2247 0.3199 -0.2148 0.4906 0.1788 -0.2577 0.2620 0.3741 -0.2242 0.1507 0.3482 0.1803 0.3422 0.4076 0.2882 -0.2031 0.2529 0.1961 0.2498 0.2189 -0.1557 -0.1530 0.2652 -0.2358 0.3233 0.2816 0.3575 0.5718 0.2912 -0.1988 0.1941 0.1671 0.3814 0.2106" HIT_INDICES="55 66 69 79 94 108 113 137 194 236 250 295 369 372 461" ES_PROFILE="0.0160 0.0884 0.1709 0.2412 0.3014 0.3585 0.4271 0.4663 0.4527 0.4542 0.4919 0.4839 0.4324 0.4760 0.4000" RANK_AT_ES="250.0000" RANK_SCORE_AT_ES="0.3793"/>
  <DTG RANKED_LIST="state43017.rnk" TEMPLATE="na_as_pre_ranked" GENESET="gene_sets.gmt#HALLMARK_MITOTIC_SPINDLE" ES="0.5186" NES="2.6314" NP="0.0000" FDR="0.0000" FWER="0.0000" RND_ES="0.3345 0.1397 0.1897 0.1764 0.1758 0.1771 -0.1164 0.1581 0.1493 0.1402 0.2193 0.1631 0.1520 0.2624 -0.1473 -0.1325 0.2109 0.1257 0.1945 0.2745 0.2837 0.1909 0.1209 0.2709 0.2093 0.1407 0.2925 0.1058 0.1600 0.1555 0.1469 0.1396 0.1497 0.1940 0.2763 0.2622 0.2632 0.1262 0.1237 0.2036 0.1825 0.1200 -0.0911 0.1289 0.2607 -0.1324 0.0865 0.1417 0.1977 -0.1266 0.1888 0.2929 0.1466 0.1695 0.0859 0.1779 0.1235 0.0948 0.2206 0.1837 0.1877 0.1093 0.1312 0.1301 0.1939 0.1452 0.2680 0.2691 -0.1045 0.1289 -0.1520 0.1608 0.0977 0.2532 0.1109 0.0994 0.1661 0.2235 0.2267 0.2613 -0.1139 0.1657 0.0955 0.2762 0.2379 0.1686 -0.0940 0.1971 0.2477 0.2574 0.2046 -0.1456 0.1957 0.1817 -0.1572 0.1511 -0.0668 0.2388 0.2152 0.1840 0.3146 0.2271 0.2934 0.1657 0.2281 0.1770 0.1615 0.1453 0.1574 0.1315 0.1148 -0.1227 0.1589 0.1787 0.2875 0.1362 -0.0949 0.2930 0.2620 0.2589 0.2217 0.3024 0.2066 0.1292 0.1913 0.1851 0.3461 0.1814 0.2087 0.2669 0.2243 0.2712 0.1195 0.2341 0.0972 0.2948 0.1756 0.0935 0.2059 0.2308 -0.1483 0.2252 -0.1135 0.2664 0.2175 0.2338 0.2003 0.1732 0.2742 0.1394 0.2271 0.2491 0.2318 0.1706 0.1847 -0.1407 -0.0933 0.1896 0.2274 0.2434 0.2349 0.1589 0.1584 0.2765 -0.1340 -0.1729 0.1420 0.1569 0.1690 0.1361 0.1151 0.0751 0.2836 0.2633 0.1633 0.2615 0.1033 0.2035 0.1952 0.1674 0.0954 0.1732 0.2742 0.2652 -0.1199 0.2887 0.1695 0.1875 0.3177 0.1682 0.2009 0.2118 0.1965 0.2205 0.1908 0.2101 0.2744 0.2861 0.1535 0.2536 0.2059 0.2093 0.1890 0.1925 0.1908 0.2354 -0.0592 0.2616 0.1219 0.3037 -0.1247 0.1692 0.2627 0.2501 0.1874 0.2252 0.2045 0.2654 0.2062 0.1961 0.1729 0.1190 0.1167 0.2878 0.1514 0.1805 0.1618 0.1549 0.1435 0.2026 0.1632 0.2092 0.0898 0.2317 -0.1026 0.3490 0.1318 0.2254 0.1725 0.2662 0.2416 0.2117 0.3400 0.1253 0.0762 -0.0963 0.3662 0.0998 0.2750 0.1773 0.2122 0.2430 0.1628 0.2451 -0.0936 0.2385 0.2277 -0.1285 0.1956 0.1595 0.2078 0.2209 0.2067 0.2626 0.2239 0.2215 0.1970 0.1989 0.1464 0.1112 0.2727 0.0761 -0.0712 0.0999 0.2161 0.1897 0.1356 0.2331 0.0873 0.2118 0.1775 0.1258 0.1095 0.1711 0.2118 0.1893 0.1981 0.2007 0.2480 0.2225 0.1344 0.1693 -0.0829 0.2929 0.2639 0.2590 0.0800 0.2248 0.1697 0.2312 0.0788 0.1390 0.1706 0.1628 0.1836 0.1483 0.1649 0.2399 0.2665 0.1323 0.0871 0.1804 0.1267 0.2114 0.2441 0.2295 0.1729 0.1577 0.1628 0.1481 0.2974 0.2250 0.2092 0.1828 0.2482 0.1626 0.2202 0.2187 0.2309 0.2035 0.1352 0.1638 0.2492 -0.1507 0.2122 0.1282 0.2460 0.1511 0.2181 0.0892 0.2061 0.2745 -0.1070 0.2136 0.1522 0.1396 0.1096 0.0787 0.1853 0.2836 0.2056 0.1584 0.2268 0.1192 -0.1421 0.2366 0.1870 0.1805 0.1766 0.1910 0.1903 0.0943 0.1457 -0.1244 0.1401 0.2175 0.1698 0.1768 0.2284 0.1918 0.3160 0.2529 0.1089 0.2681 0.2243 0.0936 0.2142 0.1458 0.2189 0.1642 0.1498 -0.0923 0.1122 0.1006 -0.1236 -0.0893 0.1483 0.2343 0.1754 0.2408 0.0872 0.2622 0.1796 0.1171 0.1951 0.2147 0.2770 0.2020 0.2332 0.0933 0.3561 0.1034 0.1394 0.0867 0.2885 0.1519 0.1595 0.2464 0.2305 0.2289 0.2500 0.1849 0.1959 0.2163 -0.0965 -0.0860 -0.1300 0.2738 0.1184 0.1452 0.1928 0.2888 0.1769 0.2398 0.1713 0.1968 0.1295 0.2733 -0.0938 0.1912 0.2188 0.2031 0.0945 0.2219 0.1356 0.1876 0.2619 0.2039 0.0957 0.2202 0.1095 0.2607 0.1644 0.2600 0.0728 0.2487 0.1788 0.2402 0.2274 0.1835 0.2667 -0.1280 0.1799 0.2504 0.2590 0.1489 0.0755 0.2794 0.1951 0.1675 0.1621 0.2284 0.3157 0.1154 0.2923 0.1389 0.2583 0.2618 -0.1073 0.2216 0.2466 0.1214 0.1763 0.2579 0.1134 0.1080 0.2245 0.2324 0.2446 -0.1017 0.1543 0.2819 0.2005 0.1359 0.2041 0.1727 0.1555 0.2044 0.1383 0.1931 0.3320 0.2269 -0.0789 0.2721 -0.1522 0.1789 0.2173 0.4153 0.1602 0.2744 0.1779 0.1262 0.2207 -0.1196 0.2613 0.1553 0.2936 0.1603 0.1801 0.1547 0.1629 0.1845 0.2096 0.1091 0.2753 0.3069 0.1298 0.2190 -0.1329 0.1765 0.1896 0.1931 0.1282 0.2359 -0.1773 0.2058 0.1928 0.3490 0.1628 0.1009 0.2828 0.1564 -0.1073 0.1898 0.1429 0.3222 -0.1199 0.1567 0.2241 0.2453 0.1943 0.2618 0.1563 0.2347 0.1490 0.1264 0.2079 0.1694 0.2916 0.1908 0.1821 -0.1104 0.1500 0.2346 0.2883 0.2491 0.2698 0.1672 -0.0927 0.1311 0.1088 0.0986 0.3223 0.2881 0.2375 0.1907 0.1247 -0.0727 0.2781 0.2009 0.2602 0.2806 0.1339 -0.1183 0.2150 0.2011 0.3303 0.1234 0.2472 0.2077 0.2987 0.1900 0.2951 -0.0949 0.2288 0.0916 0.3039 0.1203 0.1562 0.2250 0.3030 0.1956 0.1827 0.2183 0.1848 0.2046 0.1350 0.1696 0.2185 0.0711 0.1212 0.0920 0.1402 0.1497 0.1611 0.0798 0.1518 0.1465 0.1779 0.2922 0.1802 0.2647 0.2112 0.2472 0.1276 0.1745 0.1974 0.2777 0.2106 0.2119 0.1894 0.1857 0.2402 0.1422 0.3213 0.1241 0.2306 0.1372 0.2627 0.1915 0.1779 0.1682 0.1614 0.2251 0.1038 0.2426 0.2975 0.1181 0.1903 0.1087 0.2314 0.2780 0.2054 0.2253 0.1252 0.1613 0.2626 0.2618 0.1163 0.1458 0.1878 0.2624 0.2997 0.1963 0.1967 0.1064 -0.1239 0.2679 0.1280 0.1452 0.2072 0.1409 -0.1221 -0.0948 0.2327 0.2758 0.2152 0.2119 0.1531 0.2059 0.1113 0.2324 0.1995 0.1353 0.1404 -0.0874 0.2893 0.2277 0.3161 0.2065 0.1973 0.1548 0.2649 0.1624 0.2141 0.1854 0.1960 0.2657 0.2042 0.3072 0.0916 0.2588 0.1795 0.2729 0.2172 0.2184 0.1919 0.1123 0.1202 0.0904 0.1533 0.1458 0.2401 0.2926 0.2864 -0.0731 0.2210 0.1813 0.1721 0.2071 0.1816 0.2473 0.2592 0.1651 0.3605 0.1399 0.2290 0.1588 0.1128 0.1898 0.1991 0.2259 0.2347 0.1533 0.2517 0.1914 0.1617 0.1818 0.2090 0.1180 0.2358 0.1784 0.2958 0.1552 0.2736 0.2293 0.1585 0.2540 0.2988 0.2074 0.3175 0.1481 0.1788 0.1652 0.3252 0.2033 0.2469 0.2205 0.1481 0.2441 0.2307 0.1227 0.3287 0.1113 0.2427 0.1468 0.2489 0.2898 0.2701 0.2548 -0.1157 0.1422 0.2506 0.1499 0.1832 0.1951 0.2086 0.3338 0.2445 0.1393 -0.1346 0.2278 0.1822 0.1819 -0.1773 0.2921 0.2723 0.1774 0.1942 0.1604 0.2113 0.2828 0.2753 0.0701 0.1508 0.2355 -0.1168 0.2329 0.0981 0.2409 0.1369 0.1108 0.1859 0.1811 0.1960 0.1296 0.1789 0.1773 0.1297 0.1960 0.2151 0.1334 0.2766 0.2099 0.2344 0.3213 0.1721 0.1733 0.1681 0.1611 0.1403 0.1692 0.1273 0.2399 0.1844 0.1969 0.2134 0.2090 0.1709 0.1895 0.1763 0.1097 0.1839 0.2146 0.1816 0.1825 0.2072 0.1216 0.2349 0.1895 0.1531 0.1962 0.1840 0.0740 0.3193 0.2061 0.1855 0.2171 0.2525 0.1294 0.2208 0.2136 0.1779 0.2243 0.1627 0.2534 0.1161 0.2718 0.1751 0.1858 0.1814 0.3424 -0.1146 0.1760 0.2239 0.2912 0.3263 0.1518 0.1654 0.3242 0.1388 0.2311 0.1955 0.2001 0.1956 0.2296 0.1996 0.1935 0.2036 0.1538 0.1868 0.1215 0.0900 0.1367 0.1412 0.1924 0.1704 -0.1832 0.1399 0.1947 0.2540 0.1894 0.1560 0.2501 0.1321 -0.1100 0.2453 0.3203 0.1675 0.1588 0.1891 0.1340 0.1834 0.1920 0.1345 0.2346 0.2207 0.1866 0.2360 0.1035 0.1524 0.1532 0.1492 0.1607 0.2396 0.3119 0.1713 0.1542 0.2354 0.2144 0.2245 0.2260 -0.1112 0.1923 0.2574 0.3143 0.2625 0.1974 0.3471 0.1796 0.1114 0.1609 0.1846 0.1946 -0.0847 0.2794 0.2767 -0.1238 0.1995 0.2099 0.0800 0.2163 0.1272 -0.1390 0.2820 0.1660 0.2277 0.2163 -0.1072 -0.0931 0.1841 -0.1008 -0.1593 0.1392 0.2208 0.0906 0.1573 0.2441 0.1899 0.1674 0.1367 0.2173 0.1367 0.1454 0.2406 0.2764 0.2783 -0.1858 0.2243 0.0827 -0.1116 0.1240 0.1662 0.1728 -0.1274 0.2388 0.3739 0.1145 -0.1074 0.1978 0.2392 0.0955 0.3435 0.2016 0.2524 0.2547 0.3061 0.2163 0.1572 -0.1114 0.2389 0.2069 0.1347 0.1946 0.1715 0.2082 0.1505 0.1938 -0.0895 0.1216 0.1439 0.2356 0.1647 0.1791 0.2159 0.1313 -0.1315 0.2050 0.1074 0.2025" HIT_INDICES="3 12 13 15 18 24 27 29 34 37 39 41 43 46 55 66 69 75 78 84 90 113 116 137 140 152 173 174 181 192 194 232 250 261 273 274 275 347 363 375 376 395 403 432 518 520 529 575 576 605 676" ES_PROFILE="0.0386 0.0591 0.0909 0.1207 0.1479 0.1694 0.1942 0.2199 0.2409 0.2644 0.2891 0.3137 0.3383 0.3611 0.3744 0.3837 0.4041 0.4197 0.4394 0.4545 0.4691 0.4583 0.4755 0.4664 0.4825 0.4852 0.4743 0.4916 0.5004 0.5032 0.5186 0.4820 0.4731 0.4736 0.4725 0.4868 0.5011 0.4140 0.4055 0.4026 0.4152 0.4021 0.4044 0.3766 0.2678 0.2774 0.2770 0.2242 0.2349 0.2058 0.1171" RANK_AT_ES="194.0000" RANK_SCORE_AT_ES="0.4235"/>
  <DTG RANKED_LIST="state43017.rnk" TEMPLATE="na_as_pre_ranked" GENESET="gene_sets.gmt#HALLMARK_E2F_TARGETS" ES="0.4930" NES="2.9254" NP="0.0000" FDR="0.0000" FWER="0.0000" RND_ES="0.2016 0.2115 0.1400 0.1874 0.1357 0.1375 0.2157 0.1454 0.1595 0.2348 0.1238 0.1717 0.1562 0.1921 0.1156 -0.0542 0.1925 0.0904 0.1129 -0.1263 0.2011 0.2090 0.2058 0.1354 0.1695 0.1677 0.1368 0.1943 0.1850 0.1048 0.1202 0.1729 0.1902 0.1858 0.1551 0.1795 0.1432 0.1981 0.2084 0.1301 0.2008 0.1495 0.2218 0.1414 0.0671 0.1261 0.2179 0.1249 -0.0714 0.1445 0.0961 0.1639 -0.0906 0.2098 0.1524 0.1114 0.1165 0.1413 0.1121 0.2146 0.2138 0.1613 0.1834 0.0998 0.1678 0.2848 -0.0963 0.1630 0.2097 0.2048 0.1634 0.1215 0.1451 0.1733 0.1081 0.0913 0.0976 0.1134 0.1355 0.2181 0.1326 0.1429 0.1456 0.1837 0.1640 0.1234 0.2098 0.2117 0.1606 0.2058 0.2498 0.1061 0.2750 0.1837 0.2625 0.1567 0.1567 0.1339 0.1653 0.1817 0.1073 0.1673 0.1845 0.1297 0.1907 -0.0779 0.1704 0.1974 0.1257 0.2296 0.1295 0.1416 0.1717 0.1743 0.1218 0.3082 0.1732 0.1936 0.2743 0.2060 0.1051 0.2968 0.1243 0.1327 0.2513 0.1830 0.1383 0.2378 0.2151 0.2175 0.1994 0.1625 0.1778 0.1509 0.1457 0.1498 0.1408 0.1683 0.2279 0.2723 0.1852 0.1632 0.1218 0.1330 0.1702 0.1275 0.1497 0.1029 0.1214 0.1774 0.1733 0.2070 0.1189 0.1709 0.2200 0.1463 0.1554 0.1411 0.2052 0.2067 0.1564 -0.0769 0.1084 0.0743 0.2107 0.1641 0.1997 0.1816 0.1950 0.1105 0.1457 0.2138 0.1800 0.1181 0.1545 0.2040 0.1353 0.1648 0.1251 0.1899 0.2104 0.1430 0.1418 0.2111 0.1973 0.1289 0.1067 0.0635 0.2265 0.2306 0.1591 0.2563 0.2191 0.1423 0.1406 0.1929 0.2191 0.2336 0.2285 0.1658 0.2355 0.1116 0.1484 0.1745 0.2509 0.2255 0.1766 0.1716 0.0995 0.1527 0.1189 0.1319 0.1407 0.1712 0.1491 0.1531 0.1454 0.1690 0.2143 0.1741 0.2475 0.0881 0.1834 0.1365 0.1444 0.2090 0.1611 0.0901 0.2014 0.1686 0.1931 0.1026 0.0899 0.1171 0.2549 0.2524 0.1127 0.1927 0.1404 0.0773 0.1575 0.1442 0.1534 0.1833 0.1472 0.1131 0.1459 0.1959 0.1804 0.2104 0.1163 0.1908 0.2083 0.1688 0.0987 -0.0722 0.1124 0.1865 0.1004 0.1016 0.2046 0.1425 0.2284 0.1655 0.1875 0.1944 0.1562 0.1664 0.1590 0.1333 0.2404 0.1413 0.2160 0.1569 0.1689 0.2110 0.2542 0.1697 0.0984 0.1945 0.1988 0.1836 0.1699 0.1593 0.1750 0.1301 0.2041 0.0870 0.1166 0.1276 0.2658 0.1403 0.1770 0.1467 0.3001 0.1598 0.1563 0.2557 0.1361 0.1889 0.1726 0.0857 0.1000 0.1063 0.1546 0.1250 0.1568 0.1528 0.1587 0.1173 0.1095 0.2187 0.1318 0.1010 0.1015 0.1726 0.2446 0.1962 0.1896 0.1219 0.1622 0.1571 0.1514 0.1550 0.2048 0.2056 0.2473 0.1373 0.1478 0.1259 0.1855 0.1291 0.1214 0.1633 0.1241 0.1078 0.2196 0.1197 0.0549 0.1510 0.2160 0.1817 0.1553 0.2045 0.2165 0.1108 0.1955 0.2005 0.1402 0.2504 0.1754 0.1695 0.1345 0.1413 0.1510 0.1364 0.1974 0.2556 0.1484 0.2480 0.1031 0.1300 0.2258 0.2317 0.1784 0.1118 0.1455 0.1525 0.2363 0.2249 0.2066 0.1716 0.1231 0.1693 0.1502 0.2807 0.1936 0.0831 0.2389 0.1849 0.1589 0.1714 0.2293 0.2042 0.1423 0.1965 0.0839 0.0842 0.0828 0.1367 0.1605 0.1793 0.1558 0.1777 0.1738 0.1113 0.1996 0.1834 0.1746 0.1905 0.1565 0.2093 0.2148 0.1814 0.1442 0.2006 0.2345 0.2370 0.1445 0.1562 0.1252 0.1030 0.1951 0.1548 0.2255 0.2092 0.2124 0.1691 0.1401 0.1585 0.2477 0.3486 0.1515 0.1591 0.1888 0.1539 0.2346 0.1917 0.0982 0.1721 0.1812 0.2264 0.1444 0.1821 0.2247 -0.0711 0.1766 0.2166 0.0749 0.1227 0.1442 0.2395 0.1193 0.2112 0.2384 0.1799 0.1602 0.1421 0.0861 -0.0638 0.2533 0.2094 0.1223 0.2343 0.2141 0.1320 0.1213 0.2022 0.1969 0.2206 0.1678 0.2267 0.1466 0.1230 0.1366 0.1813 0.1903 0.1402 -0.0650 0.2745 0.1792 0.1704 0.2630 0.2140 0.1356 0.1251 0.1401 0.1771 0.1479 0.1982 0.1266 0.2117 0.1109 0.2082 0.2259 0.1710 0.1286 0.1731 0.1774 0.1795 0.1426 0.1654 0.0667 0.1887 0.1950 0.0735 0.1992 0.2802 0.2075 0.1177 0.2005 0.2049 0.1290 0.1783 0.2097 0.1613 0.1257 0.2217 0.2304 0.1271 0.1722 0.1013 0.2340 0.1651 0.1760 0.2489 0.2396 0.1933 0.1984 0.2748 0.1506 0.1602 0.1524 0.1943 0.1741 0.1254 0.1605 0.1023 0.1397 0.1340 0.2542 0.1733 0.2278 0.2212 0.2297 -0.1020 0.1325 0.1408 0.1776 0.2092 0.1568 0.1604 0.1772 0.1711 0.1420 0.2176 0.1070 0.1058 0.1596 0.1737 0.1581 0.2014 0.1060 0.1523 0.2024 0.1645 0.3046 0.0957 0.1862 0.2109 0.1683 0.3070 0.2010 0.1544 0.2242 0.1760 0.2040 0.1615 0.1997 0.1844 0.1328 0.1687 0.1507 0.0782 0.1191 0.1679 0.1693 0.1446 0.1427 0.1037 0.2426 0.0742 0.1658 0.1548 0.1447 0.2611 0.2122 0.1956 0.2098 0.1278 0.1222 0.1549 0.1540 0.2118 0.1435 0.1768 0.1300 0.1569 0.1654 0.1388 0.1590 0.1333 0.2352 0.2508 0.1712 0.1269 0.1662 -0.0673 0.2013 0.1837 0.2022 0.2789 0.1711 0.2272 0.0750 0.1482 0.1395 0.1458 0.0708 0.1709 0.2496 0.1788 0.2034 0.1525 0.1837 0.1593 0.2055 0.2510 0.1466 0.1620 0.1437 0.1181 0.1844 0.2370 0.1727 0.1063 0.1529 0.1654 0.1524 0.1462 0.1198 0.1221 0.1959 0.1423 0.1702 0.1145 -0.0763 0.0858 0.0753 0.2295 0.1051 0.1442 0.1880 0.1792 0.2534 0.1932 0.1226 0.2236 0.1091 0.0974 0.1738 0.1742 0.1674 0.1309 0.1117 0.0844 0.2033 -0.0884 0.2636 0.2386 0.1340 0.1631 0.1238 0.2346 0.1734 0.1622 0.1522 0.1323 0.0753 0.2138 0.2178 0.2023 0.1833 0.2154 0.1354 0.1404 0.1445 0.2058 0.2096 0.1273 0.1517 0.1056 0.1551 0.0995 0.0979 0.2358 0.1453 0.1012 0.0535 0.1846 0.1404 0.1557 0.1294 0.1278 0.0998 0.1390 0.0927 0.1923 0.2041 0.2199 0.1535 0.1560 0.2170 0.1910 0.1251 0.1515 0.1460 0.2796 0.1662 0.2178 0.1940 0.1673 0.1873 0.1827 0.1726 0.2106 0.2110 0.0920 0.2129 0.1978 0.2142 0.2113 0.2329 0.2332 0.1586 0.1237 0.1979 0.2007 0.2099 0.1234 0.1711 0.0916 0.1160 0.1648 0.2077 0.1001 0.0761 0.1284 0.2018 0.1891 0.1581 0.1405 0.2070 0.2136 0.1607 0.1300 0.1824 -0.0696 0.0931 0.2257 0.1578 0.1572 0.1698 0.2436 0.1413 0.1335 0.3260 0.1204 0.0955 0.1551 0.1061 0.1861 0.2064 0.2215 0.1207 0.1714 0.1132 0.1702 0.0722 0.2284 0.1744 0.1694 0.2539 0.1564 0.1495 0.2160 0.0966 0.2954 0.1007 0.1026 0.1300 0.0692 0.1434 0.1801 0.1649 0.1551 0.1308 0.0812 0.1842 0.1001 0.1916 0.2068 0.1895 0.2205 0.2180 0.1461 0.1257 0.1266 0.1609 0.2490 0.1840 0.1624 0.1291 0.1023 0.1485 0.1446 0.1963 0.2883 0.1516 0.1312 0.1562 0.1815 0.1262 0.1075 0.3021 0.1553 0.1728 0.2836 0.2343 0.1337 0.1654 0.1981 0.2683 0.3038 0.1376 0.2593 0.1279 0.1456 0.2562 0.2071 0.2065 0.2097 0.1432 0.2575 0.2218 0.2014 0.2037 0.1692 0.1989 0.1494 0.0560 0.1369 0.1938 0.2529 0.1360 0.1539 0.1691 0.0881 0.1730 0.1931 0.2090 0.1570 0.1766 0.1739 0.2741 0.2225 0.2049 0.0897 0.0689 0.1964 0.1397 0.2294 0.2033 0.1704 0.1604 0.2050 0.1559 0.2203 0.1840 0.1066 0.1334 0.1189 0.1279 0.1754 0.1623 0.1461 0.2519 0.1250 0.1083 0.1776 0.1546 0.1088 0.1081 0.2391 0.1601 0.2378 0.1674 0.1018 0.1517 0.1202 0.1518 0.0625 0.1704 0.1669 0.2263 0.1357 0.2839 0.1760 0.1358 0.1697 0.0881 0.2017 0.1836 0.0958 0.1428 0.1497 0.0881 0.1894 0.1906 0.1929 0.1773 0.1043 -0.0998 0.1455 0.0914 0.1841 0.1567 0.1675 0.1672 0.2189 0.1437 0.1781 0.1426 0.1559 0.1628 0.2412 0.1367 0.1320 0.1600 0.2443 0.1688 0.1509 0.1806 0.1494 0.1131 0.1323 0.1003 0.1530 0.1041 0.1132 0.1172 0.2108 0.2370 0.1632 0.1584 0.1407 0.2083 0.2083 0.1636 0.1886 0.2093 0.1399 0.1988 0.1919 0.1503 0.2350 0.1223 0.1788 0.1493 0.2047 0.2026 0.1646 0.1691 0.0613 -0.0974 0.1974 0.1449 0.1180 0.1217 0.1372 0.1439 0.1881 0.2030 0.1824 0.2567 0.1018 0.1035 0.1707 0.2362 0.1607 0.0867 0.2698 0.3428 0.1447 0.1786 0.1838 0.1399 0.0883 0.2357 0.1302" HIT_INDICES="3 7 14 17 21 28 33 37 40 41 42 43 46 55 58 64 66 69 72 75 77 78 82 83 87 89 91 92 97 104 108 110 111 112 115 116 120 122 123 124 125 127 136 150 152 156 164 165 167 171 174 179 184 185 189 191 199 204 207 214 228 236 241 242 250 252 255 263 265 268 274 277 280 283 284 286 306 316 321 322 326 331 332 340 363 365 367 380 383 391 413 422 424 427 430 457 459 477 478 523 559 571 584 607 647" ES_PROFILE="0.0180 0.0317 0.0389 0.0518 0.0628 0.0679 0.0759 0.0852 0.0959 0.1095 0.1232 0.1369 0.1474 0.1481 0.1578 0.1626 0.1734 0.1826 0.1916 0.2005 0.2108 0.2227 0.2298 0.2415 0.2485 0.2584 0.2683 0.2797 0.2847 0.2864 0.2926 0.3017 0.3124 0.3231 0.3306 0.3411 0.3470 0.3558 0.3662 0.3765 0.3868 0.3955 0.3934 0.3832 0.3912 0.3962 0.3948 0.4041 0.4118 0.4165 0.4225 0.4255 0.4284 0.4374 0.4418 0.4491 0.4472 0.4497 0.4552 0.4545 0.4429 0.4403 0.4423 0.4504 0.4476 0.4540 0.4587 0.4557 0.4619 0.4665 0.4664 0.4708 0.4752 0.4797 0.4871 0.4930 0.4712 0.4646 0.4656 0.4726 0.4751 0.4759 0.4829 0.4791 0.4522 0.4574 0.4626 0.4508 0.4543 0.4501 0.4243 0.4184 0.4231 0.4263 0.4295 0.3958 0.4004 0.3804 0.3864 0.3250 0.2772 0.2660 0.2533 0.2252 0.1710" RANK_AT_ES="286.0000" RANK_SCORE_AT_ES="0.3564"/>
  <DTG RANKED_LIST="state43017.rnk" TEMPLATE="na_as_pre_ranked" GENESET="gene_sets.gmt#HALLMARK_G2M_CHECKPOINT" ES="0.5709" NES="3.2613" NP="0.0000" FDR="0.0000" FWER="0.0000" RND_ES="0.1817 0.1268 0.1290 0.1465 0.1651 0.0685 0.1511 0.2044 0.1450 0.2745 0.1676 0.1156 0.1776 0.1367 0.2056 0.1553 0.1660 0.1426 0.1514 0.1683 0.2003 0.1672 0.1913 0.1240 0.1521 0.2061 0.2186 -0.0774 0.1325 0.2197 0.2334 0.0801 0.1465 0.2356 0.2278 0.2644 0.1883 0.1264 0.1771 0.2540 0.1950 0.1892 0.1668 0.2035 0.1900 0.2115 0.1060 0.1659 0.1621 0.0847 0.1446 0.1143 -0.1221 0.1361 0.1905 0.1846 0.1526 0.1205 0.2317 -0.1308 0.1984 0.1232 0.2324 0.1830 0.2080 0.1704 0.1327 0.1844 0.1382 0.2719 0.1892 0.0765 0.2666 0.0928 0.2118 0.1925 0.1434 0.1812 0.1418 0.1702 0.1683 0.1154 0.1279 0.1532 0.2046 0.1788 0.1145 0.1677 0.1748 0.1663 0.0983 0.1102 0.1719 0.1272 0.1439 0.2483 0.2750 0.2159 0.1920 0.1421 0.1589 0.1318 0.1214 0.1880 0.1412 0.0824 0.2241 0.1860 0.1232 0.1921 0.1286 0.1893 0.2945 0.1792 0.3053 0.0826 0.1457 0.1327 0.1627 0.1098 0.3032 0.0928 0.2375 0.1005 0.1769 0.2063 0.0858 0.1238 0.2204 0.2416 0.1459 0.1496 0.1067 0.1617 0.2021 0.0839 0.1702 0.1473 0.1854 0.1504 0.2025 0.1184 0.2902 0.1757 0.0755 0.1312 0.3182 0.2624 0.1777 0.0882 0.0768 0.0660 0.2542 0.2458 0.1458 0.2096 0.1032 0.2226 0.1145 0.1958 0.0689 0.2999 0.1634 0.1432 0.2666 0.2018 0.1352 0.2612 0.1750 0.0913 0.1875 0.0976 0.2295 0.2003 0.1662 0.1547 0.0721 0.0725 0.0908 0.1705 0.1784 0.1688 0.2517 0.1846 0.2113 -0.0858 0.2204 0.1146 0.1944 0.1824 0.1587 0.2064 0.1756 0.1691 0.1115 0.1453 0.2095 0.1371 0.1841 0.1111 0.2155 0.1271 0.2388 0.1325 -0.0898 0.2290 0.1735 0.2202 0.1029 0.2650 0.2082 0.1090 0.1036 0.1918 0.1492 0.1547 0.1119 0.2296 0.2187 0.2618 0.1140 0.1020 0.1643 0.1485 0.2803 0.2338 0.1131 0.2737 0.1989 0.1838 0.0610 0.0989 0.1506 0.2022 0.1221 0.1270 0.1399 0.1111 0.2362 0.1210 0.1283 0.2089 0.1705 0.1305 0.0885 0.2058 0.1143 0.2143 0.1558 0.1854 0.1004 -0.0953 0.0969 0.1095 0.1965 0.1164 0.1606 -0.0926 0.2744 0.1781 0.1991 0.2508 0.1380 0.1755 0.2180 0.1981 0.1729 0.1192 -0.1549 0.1380 0.1655 0.1408 0.0834 0.2163 0.2057 0.1096 0.1751 0.2019 0.2495 0.1595 0.1579 0.1919 0.0934 0.0801 0.1957 0.2085 0.1008 0.1825 0.1223 0.2182 0.2178 -0.0965 0.1701 0.2020 0.1253 0.2033 0.0794 0.1532 0.1406 0.0747 0.1086 -0.1269 0.1290 0.1885 0.1434 0.2484 0.1465 0.1150 0.2271 0.0914 0.1333 0.1253 0.1839 0.2833 0.2176 0.1153 0.1789 0.2241 0.2031 0.1427 0.1205 0.1270 0.1414 -0.0825 0.1286 0.1885 0.1508 0.2710 0.1995 -0.1356 0.1796 0.1674 0.2747 0.2296 0.1346 0.1662 0.1749 0.1207 0.1275 0.1564 0.2286 0.2038 0.1763 0.1580 0.1392 0.0708 0.1526 0.1685 0.1564 0.0781 -0.0642 0.1328 0.1756 0.2056 0.1195 0.1446 0.1908 0.1668 0.2439 0.1313 0.0885 0.1240 0.1634 0.1612 0.2360 0.1239 0.1149 0.1746 0.1127 0.1192 0.1495 0.1226 0.2500 0.1697 0.1950 0.1624 0.1610 0.1862 0.1231 0.2338 0.2219 0.1878 0.1198 0.0842 0.2006 0.1511 0.2265 0.1731 0.1747 0.1501 0.1983 0.1874 -0.1155 0.1479 0.2389 0.2621 0.1797 0.0981 0.0820 0.2694 -0.1113 0.1491 0.1835 0.1704 0.1951 0.1274 0.2406 0.2801 0.2928 0.2267 0.1940 0.1135 0.2274 0.2232 0.1115 0.1294 0.2364 0.1732 -0.1296 0.1907 0.2409 0.1685 0.1246 -0.1440 0.1654 0.1797 0.1763 0.2797 0.2112 0.2712 0.1766 0.1496 0.1990 0.1940 0.1394 0.1108 0.1603 0.2831 0.2727 0.0768 0.1849 0.2007 0.1940 0.1102 0.1468 0.2003 0.2499 0.1541 0.2406 0.2143 0.1640 0.2815 0.1638 0.2383 0.2266 0.1712 0.2603 0.2088 0.1465 0.1719 0.2590 0.2933 0.1992 0.1021 0.1791 0.2566 0.2734 0.1415 0.2135 0.2095 0.0883 0.1616 0.1867 0.1992 0.1604 0.1724 0.2255 0.2392 0.2706 0.1241 0.2367 0.1251 0.1718 0.1343 0.1339 0.0853 0.1262 0.1642 0.1160 0.1913 0.2309 0.1375 0.1032 0.3478 0.2102 0.1519 0.2531 0.1605 0.1583 0.1227 0.2620 -0.0714 0.1113 0.1249 0.2749 0.1635 0.2322 0.1504 0.2454 0.1938 0.1738 0.2148 0.1827 0.2514 0.1945 0.2064 0.2023 0.1524 0.1407 0.1772 0.1704 0.1789 0.1988 -0.1243 0.0887 0.2346 0.1090 0.1478 0.2393 0.2211 0.1126 0.1733 -0.1131 0.2098 0.2303 0.1078 0.1968 0.0827 0.2264 0.1367 0.2643 0.1851 0.1804 0.1286 0.1402 0.2392 0.2093 0.2421 0.1994 0.1360 0.3001 0.2195 0.1739 0.2164 0.2379 0.1982 0.2099 0.1997 0.2969 0.1319 0.2167 0.1539 0.1186 0.1283 0.1314 0.1063 0.2254 0.1979 0.2390 0.1309 0.0741 0.2457 0.1623 0.1322 0.1277 0.2214 0.1833 0.2763 0.2624 0.1291 0.1204 0.2595 0.1208 0.1920 0.1694 0.1676 0.1669 0.2162 0.2096 0.1560 0.1548 0.1089 0.2154 0.1428 0.2235 0.1360 0.1133 0.1038 -0.0946 0.2495 0.1857 0.1203 0.2214 0.2708 0.1871 0.1511 0.1658 0.1221 0.1515 0.1976 0.2377 0.2439 0.2260 0.1829 0.2202 0.2623 0.1663 0.1250 0.1854 0.1605 0.2361 0.1040 0.3253 0.1870 0.1668 0.2046 0.1888 0.1612 0.0858 0.1136 0.1869 0.1322 0.2490 0.1139 0.2064 0.1052 0.2164 0.3158 0.1237 0.1626 0.2111 0.1340 0.2304 0.1316 0.1900 0.1848 0.1622 0.2125 0.1744 0.1567 0.2501 0.1358 0.2760 0.1683 0.2052 0.1221 0.1734 0.1166 0.1351 0.1257 0.2097 0.2348 0.1089 0.0795 0.1721 0.1827 0.2997 0.1269 0.1481 0.1865 0.0792 -0.0935 0.2142 0.1495 0.2297 0.1641 0.1761 0.2662 0.1569 0.1537 0.2173 0.2012 0.1114 0.2372 0.1356 0.1928 0.2178 0.1122 -0.1442 0.1896 0.1665 0.1843 0.1415 0.2486 0.1251 0.2533 -0.0621 0.2381 0.1351 0.1581 0.2086 0.2487 0.2041 0.1401 0.1997 0.2063 0.1233 0.1230 0.1429 0.1354 0.1646 0.2293 0.2138 0.2544 0.2619 -0.0894 0.1833 0.1548 0.1388 0.0979 0.1304 0.2940 0.2038 0.0675 0.2927 0.2246 0.1677 0.1272 0.1330 0.1963 0.1404 0.1195 -0.0789 0.1388 0.1446 0.1927 -0.1101 0.1311 0.1755 0.1376 0.2318 0.1170 0.1600 0.1129 0.1757 0.1149 0.1701 0.2177 0.1778 0.1071 0.2298 0.1414 0.0748 0.2221 0.1595 0.2236 0.2299 -0.0572 -0.1016 -0.0850 0.1749 0.1280 0.1614 0.2447 0.1891 0.2049 0.2363 0.1804 0.1813 0.1250 0.2166 0.2418 0.1644 0.1553 0.1999 0.1663 0.0986 0.3215 0.0942 0.1410 0.1508 0.0748 0.2637 0.1472 0.2115 0.1771 0.1693 0.2229 0.1327 0.1500 0.1490 0.2862 0.1199 0.2973 0.1564 0.1631 0.1760 0.0941 0.0872 0.1943 0.1977 0.1263 0.1436 0.2016 0.1559 0.2009 0.0727 0.2221 0.2801 0.2851 0.1723 0.1957 0.1931 0.1910 0.1572 0.2294 0.1662 0.1556 0.2246 0.0995 0.1551 0.2262 0.1532 0.1275 0.1036 0.1722 0.2506 0.2191 0.1763 0.1175 0.1496 0.1347 0.1587 0.1982 0.2893 0.1688 0.2839 0.2180 0.0826 0.1410 0.2756 0.1756 0.1990 0.1244 0.1310 0.1813 0.1161 0.1510 0.2349 0.1423 0.2054 0.2697 0.1866 0.2051 0.1923 0.1940 0.2120 0.2358 0.1489 0.2206 0.0873 0.1235 0.1990 0.1302 0.2100 0.1174 0.1764 0.1501 0.0847 0.1151 0.1266 0.2945 0.1626 0.1211 0.1324 -0.0718 0.2365 0.1723 -0.0728 -0.0825 0.1108 0.1091 0.1360 0.1987 0.1468 0.2363 0.1714 0.2211 0.2760 0.2540 0.2583 -0.0701 0.2266 0.1661 0.1985 0.1691 0.2432 0.1547 0.1460 0.1912 0.0897 0.2153 0.1885 0.2195 0.1504 -0.0676 0.1396 0.2008 0.1903 -0.0995 0.1868 0.2259 0.1601 0.1345 0.1740 0.1594 0.1847 0.1562 0.1064 0.2006 0.2611 0.2287 0.2249 0.1897 0.1557 -0.1427 0.1989 0.2013 0.1414 0.1807 0.1377 0.1450 0.1008 0.0772 0.2683 0.1864 0.1614 0.1962 0.1196 0.1478 0.1278 0.2226 0.2229 0.1400 0.0618 0.2058 0.1554 0.1775 0.1422 0.1559 0.1081 0.2280 0.1239 0.1298 0.1530 0.2059 0.2379 0.1151 0.1289 0.1860 0.2275 0.2012 0.2353 0.1722 0.1539 0.1514 0.0882 0.1081 0.2125 0.1742 0.1457 0.2572 0.1747 0.2199 0.3352 0.1863 0.1428 0.1927 0.1654 0.0703 0.1791 0.1038 0.1478 0.1913 0.1776 0.1664 0.2360 0.1175 0.2774 0.2245 0.2984 0.1955 0.1745 0.2458 0.0996 0.1864 0.2344 0.1413 0.2317 0.1862" HIT_INDICES="3 11 12 13 15 18 21 24 27 29 33 34 35 37 41 43 51 54 55 58 66 68 69 72 75 77 78 79 83 87 89 95 106 108 113 115 116 118 127 137 140 150 152 154 162 164 174 179 184 189 191 194 231 236 239 243 250 255 274 276 286 303 363 365 373 380 391 405 413 427 444 470 477 520 547 582 600 735" ES_PROFILE="0.0232 0.0335 0.0540 0.0745 0.0931 0.1095 0.1256 0.1411 0.1559 0.1720 0.1849 0.2020 0.2191 0.2345 0.2469 0.2622 0.2682 0.2813 0.2971 0.3098 0.3147 0.3282 0.3432 0.3549 0.3666 0.3797 0.3942 0.4087 0.4186 0.4284 0.4410 0.4475 0.4459 0.4576 0.4647 0.4762 0.4891 0.5005 0.5014 0.5005 0.5098 0.5084 0.5187 0.5289 0.5301 0.5400 0.5380 0.5433 0.5485 0.5535 0.5630 0.5709 0.5281 0.5322 0.5392 0.5447 0.5456 0.5493 0.5321 0.5399 0.5358 0.5212 0.4429 0.4496 0.4475 0.4467 0.4400 0.4288 0.4263 0.4149 0.3989 0.3696 0.3681 0.3136 0.2825 0.2395 0.2213 0.0352" RANK_AT_ES="194.0000" RANK_SCORE_AT_ES="0.4235"/>
</EDB>
