# Supplementary material for: Modeling glioblastoma heterogeneity as a dynamic network of cell states
Source: Mol Syst Biol. 2021 Sep 16;17(9):e10105. doi: 10.15252/msb.202010105 (PMC8444284; doi:10.15252/msb.202010105)
Supplement: Supplementary file 6 — Source Data for Figure 5 [file MSB-17-e10105-s004.zip › Figure5A_sourcedata/GSEA_3017/hallmarks_stateB.GseaPreranked.1621934634368/edb/state43017.rnk]

HIST1H4C	1.3734537
HIST1H1B	1.2720274
HIST1H1D	1.1804476
TOP2A	1.0790106
HIST1H1C	1.0408754
HIST1H1E	0.98341495
HIST1H2AH	0.8827316
RRM2	0.8750607
SERPINE1	0.87304854
HIST2H2AC	0.87229997
FAM111A	0.8128248
UBE2C	0.80199254
TPX2	0.8014792
NUSAP1	0.8014547
HMGB2	0.786303
FBXO5	0.78518134
NCAPG	0.77765554
SPC25	0.76341915
PRC1	0.75605065
CDCA2	0.7513546
ESCO2	0.74187845
TACC3	0.7414516
GTSE1	0.731878
HJURP	0.73078394
KIF23	0.7210532
LRRN3	0.7038907
ASPM	0.6949621
NDC80	0.6947279
ATAD2	0.6852572
KIF15	0.68381804
ARHGAP11A	0.6832126
PCLAF	0.6807712
SGO1	0.6774331
KPNA2	0.6758664
CENPF	0.67043865
KNL1	0.6659573
SGO2	0.66399425
KIF4A	0.6624544
SPP1	0.66143495
ANLN	0.6592998
RAD51AP1	0.65681654
SMC4	0.6548558
MELK	0.65471935
CENPE	0.6542225
NUF2	0.6510195
PRR11	0.6494077
DLGAP5	0.64723754
KIFC1	0.6452115
KIF18A	0.63925314
DHFR	0.6381476
NCAPG2	0.63592273
CENPA	0.6355943
CDCA5	0.6322953
CKAP2	0.6281815
CCNA2	0.62606347
AURKA	0.61740136
FANCI	0.61506075
LPL	0.6146171
MYBL2	0.6123147
CKAP2L	0.61111444
CENPU	0.6054257
TAGLN2	0.6036663
CENPK	0.6030841
TYMS	0.6010977
BUB1B	0.5956084
CCDC34	0.5950174
KIF2C	0.5905986
IGFBP5	0.58963203
SMC2	0.58552265
CDK1	0.5854577
PMP22	0.5763083
H2AFX	0.57591337
CKS1B	0.5745661
CIP2A	0.57449275
UPP1	0.5717726
RACGAP1	0.571574
FOXM1	0.56980705
MAD2L1	0.56878436
PLK1	0.56683284
DBF4	0.5667846
MMP2	0.56507474
CTGF	0.56438494
CDCA8	0.5620545
CKS2	0.5584204
ECT2	0.55831015
KIF14	0.5572867
E2F7	0.556336
UBE2S	0.55529153
LIMCH1	0.5517148
AURKB	0.54806304
PIF1	0.54534256
SPC24	0.5444952
CENPM	0.5439632
CCNB1	0.54360306
NCAPH	0.543033
PBK	0.5398653
CSRP2	0.538821
DEPDC1	0.5359057
XRCC2	0.53024983
SKA3	0.5254708
TMEM106C	0.5231333
HIST1H3G	0.52074087
HIST1H3D	0.52029806
RRM1	0.5196428
MXD3	0.51891637
CMC2	0.5164946
CCNF	0.5132799
SDC2	0.5131125
CDKN3	0.51303065
CEP135	0.51251984
UBE2T	0.5116781
CDCA3	0.5106288
DIAPH3	0.5095878
BUB1	0.5084842
TUBB4B	0.5065544
RAD21	0.5064487
BIRC5	0.5043695
CLSPN	0.50328237
DTYMK	0.502821
CEP152	0.5019283
ASF1B	0.50149626
HIST1H2AM	0.49734423
PSMC3IP	0.49455327
KIF18B	0.4940386
DUT	0.49352252
E2F8	0.4930686
SPDL1	0.49238503
TMPO	0.49158123
ITGB3BP	0.4904711
LMNB2	0.48825073
HELLPAR	0.48784053
SKA1	0.48748678
GFAP	0.4870938
SHCBP1	0.48424563
TNFRSF12A	0.48380327
GMNN	0.48355475
NCAPD2	0.4830986
TTK	0.48218295
FANCB	0.4784261
CENPL	0.4779567
INCENP	0.47584453
MDFIC	0.47555378
C21orf58	0.46988142
HIST1H2AG	0.46648154
UGCG	0.46550727
CYR61	0.4648166
CD44	0.46402293
HIST1H2AL	0.4620736
CDCA4	0.46131968
FANCD2	0.46124375
ORC6	0.4611448
LYPD1	0.4590085
KIF22	0.4587311
NCAPD3	0.4581264
CDC45	0.45624647
KNSTRN	0.45578817
SPAG5	0.4553904
CCL2	0.4545825
MCM8	0.45446846
GPC6	0.4538546
ANXA1	0.45306495
CEP78	0.45051977
POLQ	0.4498904
CENPQ	0.4464159
CDKN2C	0.44515714
RPA1	0.44515193
PDE1C	0.44451723
TK1	0.44361678
BRIP1	0.44341108
PIMREG	0.44277868
ATAD5	0.44152513
BRCA1	0.44028807
TRIOBP	0.4394933
CDK5RAP2	0.437736
BRCA2	0.43632627
SMCHD1	0.436259
RBBP8	0.4360555
DEPDC1B	0.43586054
NCAM1	0.43583196
MKI67	0.43582794
FEN1	0.43502152
ARHGAP29	0.43445298
ELN	0.43294057
RHNO1	0.4317571
CDC20	0.43137065
USP1	0.42989218
MIS18BP1	0.42953643
DDIAS	0.42822027
MGME1	0.42812732
BARD1	0.42715394
CDKN2D	0.42686212
HMMR	0.4261776
CKAP5	0.42551777
MND1	0.42406195
NEK2	0.4234689
NEDD1	0.42289105
MIS18A	0.42094463
CCDC15	0.4193088
PMEPA1	0.4178211
MCM4	0.4177555
WDR62	0.4145359
CADM1	0.4137986
DSN1	0.413028
SYNE2	0.41261724
CCP110	0.41102058
PDPN	0.41046697
PEG10	0.4104314
TCF19	0.40952942
CRYAB	0.4094668
NTM	0.40903863
CXXC5	0.40816706
ANXA2	0.40752184
ZWINT	0.40722725
AXL	0.40706092
LIG1	0.40675992
CCNE2	0.40623292
H2AFZ	0.40487182
GPC4	0.40393713
HSPB11	0.40086213
MNS1	0.40058038
UTRN	0.3996125
AC002454.1	0.39926237
SSX2IP	0.39863136
CENPO	0.39757848
CHST2	0.39746818
TPM1	0.39713573
ITGB5	0.39592043
FANCA	0.39542025
TIMELESS	0.39515144
MORC4	0.39478865
ZNF724	0.3945514
STIL	0.39294535
PCM1	0.39261717
PKMYT1	0.39021742
POC1A	0.38974038
EMP1	0.38958636
EZH2	0.38835385
SLC1A3	0.3882033
VRK1	0.38815945
CDC6	0.38751337
PARPBP	0.38741535
TRIP13	0.3868436
PCNA	0.38591263
HMGN2	0.3857973
SUGP2	0.38487598
CRIM1	0.38473997
PPP1CB	0.38461623
POLA1	0.38322374
RTKN2	0.3794642
CCSAP	0.37946174
CCNB2	0.37928826
JADE1	0.37800607
POLD3	0.3767205
HEY1	0.37612516
MPHOSPH9	0.37537214
PLK4	0.3740688
RAD18	0.37329528
EPS8	0.37125087
RAD23A	0.37107405
C18orf54	0.37105677
RFC5	0.37007987
CENPJ	0.36953327
GAS2L3	0.36901072
TUBB	0.36797428
DPF1	0.3672166
GINS4	0.36699817
ASRGL1	0.36580086
CENPW	0.36558375
TUBG1	0.36534807
CEP57L1	0.36390722
TUBA1C	0.3622213
RFLNB	0.36193126
FST	0.36183295
MYH9	0.36179116
SMC1A	0.3607867
PCNT	0.36045313
CHAF1A	0.35945228
MMS22L	0.35939988
PDGFB	0.35882565
ZFP36L2	0.35810733
ANP32E	0.35798928
PLD5	0.3579812
SDK1	0.35750768
GINS1	0.35739908
PSIP1	0.35733503
RAMP1	0.35701093
CDC25B	0.35644194
NEMP1	0.3563772
CDH4	0.355642
SLC2A4RG	0.35507378
CALM2	0.35406363
TENM1	0.35367814
ZWILCH	0.3529476
HAUS8	0.35268456
DCBLD2	0.35142893
RFC4	0.35141885
TUBB2A	0.3511875
SUZ12	0.34866536
LINC00707	0.34813297
CENPP	0.34782103
DDAH1	0.34648994
TFPI2	0.3464275
DOK5	0.3461294
NSD2	0.3456297
NEIL3	0.34534657
DTL	0.34501874
PRKDC	0.34403524
CDC25C	0.34342298
BCAP29	0.34341672
CENPN	0.34295073
ABHD3	0.3428559
PKP4	0.3424114
RANGAP1	0.34238428
SEC14L1	0.34207335
FAM111B	0.34173304
OIP5	0.34119073
DEK	0.34066886
KCNIP1	0.33946565
PRRX1	0.33934554
PHF19	0.33910742
AKAP12	0.3389838
CSE1L	0.33788115
RFC3	0.3375496
PRDX6	0.33751547
HAUS6	0.33740464
OLFM1	0.33665332
CIT	0.33646014
FAM184A	0.3357513
PDGFA	0.3350405
PRSS23	0.33390385
GP1BB	0.3336787
RFC2	0.33342528
MRE11	0.3327542
EMP2	0.33257815
NES	0.3319033
HIST1H4E	0.33144385
HIRIP3	0.33099023
BTG3	0.33059338
LMF2	0.3300221
AIG1	0.3299752
UBR7	0.3297094
STAT1	0.32843745
MACF1	0.32840866
NFATC2IP	0.32835788
PHGDH	0.3280761
PHTF2	0.3271202
EIF5	0.32689688
DLG1	0.3268336
NRGN	0.32599026
LRRCC1	0.32577333
SPARC	0.3253589
HAUS3	0.32520184
HAT1	0.32423207
TMEM237	0.324193
TRAM2	0.32415852
IMMP2L	0.32413706
ARHGAP11B	0.3229243
CCDC14	0.32202536
GRIA4	0.32177144
TACC1	0.32155865
HES4	0.32151738
RCAN1	0.32147458
FSTL1	0.32131332
LMNB1	0.32119793
PNRC2	0.32100305
XPO1	0.3208268
WDR34	0.3207504
RBBP7	0.32069314
UACA	0.31961426
TOPBP1	0.3193623
MALT1	0.31929305
STRN4	0.319112
PARP2	0.3186664
KMT5A	0.317686
EFNB2	0.31728432
MID1	0.31695658
ACTN4	0.31593058
NCAPH2	0.3147713
SOGA1	0.3144541
PIN1	0.31440714
POLA2	0.31413442
CEP128	0.31365007
ZNF714	0.31340617
DCK	0.31258777
GSTCD	0.31238833
TCEAL9	0.3122359
SLC35F1	0.31218702
RABL6	0.31161943
TGFB2	0.3115135
ID3	0.3112597
ID1	0.31125697
PRIM2	0.31117797
KIF20A	0.3111716
HAUS2	0.31116298
TMEM245	0.31014654
CEP192	0.30985013
TTYH3	0.30947247
CPNE8	0.30907378
HIST1H2BC	0.30886266
TEDC1	0.30862373
IFI27L1	0.30797765
GCLM	0.30764252
CEP295	0.30719295
EZR	0.30699176
RHEB	0.30656803
MEIS2	0.30650434
TMEM132A	0.30643797
PPP1R14C	0.30549958
BLM	0.30504677
CENPC	0.30372167
LRR1	0.30367354
LIN54	0.30347413
MPC2	0.30335477
PTTG1	0.3020591
FABP7	0.3020298
ZGRF1	0.30192396
RGS17	0.30042693
PPP3CA	0.29990822
LPCAT2	0.29981586
CD47	0.2997909
SMC5	0.29951826
PRADC1	0.29933256
DSCC1	0.29930004
PPME1	0.2991178
CCNE1	0.29891
AHI1	0.2988605
AC068587.4	0.29864654
CDKN1B	0.2982726
CYTOR	0.29806504
ZMYM1	0.2980195
NUP107	0.2975325
MOCS2	0.2959289
SASS6	0.29591247
C12orf75	0.29589966
GAMT	0.2952848
PPP1R9A	0.29512277
ZNF66	0.2950849
TMEM47	0.2947625
LAMC1	0.29469293
GINM1	0.29464015
PHIP	0.29452777
MEST	0.29448792
PRPSAP1	0.29429308
RECQL4	0.2940373
TFDP1	0.29391304
CHPT1	0.29386842
G2E3	0.29376814
IQGAP3	0.29375213
TEX30	0.29354843
CCDC150	0.29337358
DYRK1A	0.29314646
TERF1	0.29300588
P4HTM	0.29182506
SREBF1	0.29162586
ITGA7	0.29141945
CEP350	0.2911028
MZT1	0.29096326
CBX5	0.29088888
SYNE1	0.29073137
EED	0.29031247
SEMA3A	0.29026833
HSPA4L	0.28960195
TMUB1	0.28922346
SAE1	0.28920236
RFWD3	0.2889736
IDS	0.28896743
ING2	0.2888772
PRKACA	0.28856534
NUP155	0.28820974
TTYH1	0.28737885
NUP50	0.28730145
KCTD9	0.2869455
ZNF107	0.28681177
NR2F1	0.28671572
PLOD2	0.28637847
ACTN1	0.28602254
YEATS4	0.28590554
CHEK1	0.28585833
RNASEH2A	0.28540617
LRRFIP2	0.2851172
APLP1	0.28504646
OLFM2	0.2848316
ARHGAP33	0.28480572
NUCKS1	0.28465727
ARID5B	0.28457895
HADH	0.28447577
CDT1	0.2843748
APOLD1	0.2842087
METTL4	0.28325826
MOXD1	0.28298426
KCNJ2	0.28252482
HMGXB4	0.28206027
POLH	0.28201103
CHTF18	0.28200182
TBC1D5	0.28194955
CTDSPL2	0.2819494
HOXB3	0.28151384
TTLL7	0.2814511
DBF4B	0.28140798
COTL1	0.28129873
RBMS1	0.28129247
CENPH	0.28093362
MYOF	0.2804139
ARSJ	0.28036526
ZNF83	0.28026745
CAMK2N1	0.28026322
PSMC3	0.2800178
EFEMP2	0.27977923
IKBIP	0.27919388
XRCC1	0.27907503
TNFAIP8L1	0.27906466
FAM83D	0.27883303
IFITM3	0.27856755
WDHD1	0.27840683
TTF2	0.2783588
EML1	0.2782703
COL5A2	0.2780053
MBNL2	0.27792597
KIFAP3	0.27786267
YBX3	0.27771136
CDC27	0.27760577
WWC2	0.2775746
LSM3	0.2773692
DNMT1	0.2769806
RAB23	0.2767893
FZR1	0.27653039
SLF1	0.27644655
CNN3	0.27641308
TSPAN13	0.2763692
SAC3D1	0.2759108
SMARCA2	0.27569345
NFIC	0.27553955
PDGFC	0.27537712
NUCB2	0.27533472
NAV3	0.27517065
CPNE2	0.27496323
HAS3	0.2747853
ADGRL3	0.27440754
UXS1	0.27394032
ADGRV1	0.27393422
CTDSPL	0.2738268
HIST1H2AJ	0.273472
FIGNL1	0.27333775
MAGI2.AS3	0.27328536
LHFPL6	0.2731174
POLR2A	0.27284405
ALYREF	0.27281386
SAP30	0.27266833
SCLT1	0.2726082
DKK3	0.2725991
SLC44A2	0.27257603
ACYP1	0.2725219
CALU	0.27230427
SCAPER	0.27201682
HACD2	0.2717465
RORB	0.27125505
CNN2	0.27122393
ERCC6L	0.27115518
CDH2	0.2710068
DONSON	0.27051458
YAP1	0.2702626
NIF3L1	0.2702338
BRD8	0.27021033
NUP85	0.27000517
GGH	0.26995644
CDK2	0.2698329
PPP2R3B	0.26974645
PBX1	0.26971596
DDX11	0.26946566
TMTC3	0.2693513
CTNNAL1	0.26931626
NUP205	0.26930988
RAI14	0.26898447
RTN1	0.26896366
CNIH3	0.2689225
CNTRL	0.26873747
RANBP9	0.2686983
EPDR1	0.26869512
SAPCD2	0.26844382
VPS13A	0.26827043
ICMT	0.26805148
PCDH19	0.26788214
MAP3K20	0.26761442
TNRC18	0.2675639
RPA3	0.2674887
ZNF682	0.26745135
CCDC18	0.26736468
GNG12	0.26669356
ST8SIA5	0.26604065
ZNF850	0.2657992
SLC43A3	0.26523033
MSH3	0.26513132
HIST1H4H	0.26485035
ALDH3A2	0.264784
IFRD1	0.263695
ARHGEF39	0.26360065
GNA11	0.26354408
MAP2K1	0.26350093
IDH2	0.26336926
KHDRBS3	0.26301163
KPNB1	0.26298156
PSMB8	0.26291853
AC092718.4	0.26284713
LINC01578	0.26279458
ERI1	0.2624832
CEP57	0.2624096
RMDN3	0.2622414
RAD1	0.26221466
CWF19L2	0.26205778
COL5A3	0.26177415
AKR7A2	0.26168615
PRKAR2B	0.2616547
KDELC2	0.26135886
PUM2	0.26127943
OXCT1	0.26085767
LMO4	0.26076707
TBC1D31	0.26071447
PAX6	0.2606672
ZNF519	0.2604511
HMGA2	0.26023623
SPATS2L	0.2595775
ICA1L	0.25907642
GMPPB	0.25903422
NDE1	0.259018
NACC2	0.25900054
CRYBG3	0.25893524
UBA2	0.2588319
PLSCR1	0.2587169
CHCHD3	0.2585281
ARL6IP6	0.25840482
CENPI	0.25830582
MPRIP	0.25809976
RADX	0.25805452
NRCAM	0.25772792
DPYD	0.2576006
ZNF85	0.25753164
PRKACB	0.25739986
HNRNPUL1	0.2571492
SCCPDH	0.25685176
HEG1	0.25668085
PRPF4	0.25666618
NLGN4X	0.2566218
MAGT1	0.25662115
CEP44	0.2564746
ASH2L	0.25637436
CHN1	0.2563567
TSPAN5	0.25627446
EXOSC8	0.25621864
MAGI3	0.25601542
RAB28	0.2558469
VAV3	0.25562075
GPC1	0.25552118
UHRF1	0.2554303
FAM76B	0.25540504
DESI2	0.2551801
NUP37	0.25516006
FN3KRP	0.25513208
PIGX	0.25511187
RDX	0.2551002
ATG5	0.25489104
PCBP2	0.25479352
SRBD1	0.25433213
RPN1	0.2535197
PXMP2	0.2534168
MCC	0.25302035
GPAA1	0.2530104
CBY1	0.25278306
RASSF8	0.25265077
THOP1	0.2525226
PODXL	0.25252178
RAD51	0.25242248
UCHL5	0.2524099
HNRNPUL2	0.25225127
USP13	0.2520677
FAM13B	0.25175482
SPATA5	0.2515076
FLNA	0.2511583
LONRF2	0.25108513
MYBL1	0.2507902
ZNF347	0.25042334
SGCE	0.25017044
PLA2G12A	0.25008687
SINHCAF	-0.2523537
HMGCR	-0.25656143
RPL10A	-0.25953028
RPL13A	-0.25995842
TUBA1A	-0.26251304
RPS25	-0.26271814
SCD	-0.26309332
DCX	-0.2642179
LRRC75A.AS1	-0.2642792
MSMO1	-0.26678485
VIM	-0.26691562
ITGB1	-0.27104184
GABPB1.AS1	-0.27210158
METRN	-0.2728451
RPL37	-0.2737234
GDI2	-0.27381355
CA12	-0.2738942
FLRT3	-0.2746283
PLS3	-0.27519158
HSP90AB1	-0.2772641
RPL5	-0.27860892
STC1	-0.27888194
RPL23	-0.28314334
RPL31	-0.2837099
CHD7	-0.28430673
MMP16	-0.2847664
ID4	-0.2853546
DSEL	-0.29658437
MYO10	-0.30522794
EPN2	-0.30530027
SOX4	-0.30532825
PCDH10	-0.30534542
NEAT1	-0.3081872
CTXN1	-0.30885303
MARCKSL1	-0.3110348
ZEB1	-0.317235
NDUFB8	-0.32305405
PRDX1	-0.32558885
PTMS	-0.33256578
FGFBP3	-0.33424643
RPL10	-0.33454484
TSPO	-0.3445832
TMEM256	-0.345498
AC010642.2	-0.34634644
PNRC1	-0.347535
PPP1R14B	-0.35067832
AC103591.3	-0.3613238
OLIG1	-0.37041953
HSPB1	-0.3783121
MXD4	-0.3843185
MIR4458HG	-0.3843737
HAS2	-0.38915992
IDI1	-0.39672357
SQLE	-0.405316
DLL3	-0.41435456
FAM107B	-0.41572616
ATCAY	-0.41661265
HMGCS1	-0.418186
DBI	-0.42222008
BTG1	-0.42284587
PPA1	-0.42364725
GAP43	-0.42832687
MLLT11	-0.43018833
DDX21	-0.43999517
SNHG25	-0.44393218
TUBB3	-0.44784692
ATP5MD	-0.46608904
SNHG3	-0.4923726
CREM	-0.4959301
MIF	-0.51863927
HES6	-0.52302617
DANCR	-0.5718529
SOX11	-0.5757078
SNHG19	-0.5816834
TM4SF1	-0.585415
RPS24	-0.59548944
PDGFRA	-0.6727158
FABP5	-1.640848
