# Supplementary material for: Modeling glioblastoma heterogeneity as a dynamic network of cell states
Source: Mol Syst Biol. 2021 Sep 16;17(9):e10105. doi: 10.15252/msb.202010105 (PMC8444284; doi:10.15252/msb.202010105)
Supplement: Supplementary file 6 — Source Data for Figure 5 [file MSB-17-e10105-s004.zip › Figure5A_sourcedata/GSEA_3017/hallmarks_stateB.GseaPreranked.1621934634368/gsea_report_for_na_neg_1621934634368.xls]

NAME	GS<br> follow link to MSigDB	GS DETAILS	SIZE	ES	NES	NOM p-val	FDR q-val	FWER p-val	RANK AT MAX	LEADING EDGE
HALLMARK_ESTROGEN_RESPONSE_LATE	HALLMARK_ESTROGEN_RESPONSE_LATE	Details ...	25	-0.15966314	-0.96879476	0.4695122	0.93338186	0.63	2	tags=4%, list=0%, signal=4%
HALLMARK_HYPOXIA	HALLMARK_HYPOXIA	Details ...	18	-0.18074803	-0.9180282	0.51741296	0.54135394	0.678	63	tags=28%, list=8%, signal=30%
