# Supplementary material for: Modeling glioblastoma heterogeneity as a dynamic network of cell states
Source: Mol Syst Biol. 2021 Sep 16;17(9):e10105. doi: 10.15252/msb.202010105 (PMC8444284; doi:10.15252/msb.202010105)
Supplement: Supplementary file 6 — Source Data for Figure 5 [file MSB-17-e10105-s004.zip › Figure5A_sourcedata/GSEA_3017/hallmarks_stateB.GseaPreranked.1621934634368/gsea_report_for_na_pos_1621934634368.xls]

NAME	GS<br> follow link to MSigDB	GS DETAILS	SIZE	ES	NES	NOM p-val	FDR q-val	FWER p-val	RANK AT MAX	LEADING EDGE
HALLMARK_G2M_CHECKPOINT	HALLMARK_G2M_CHECKPOINT	Details ...	78	0.57088006	3.261261	0.0	0.0	0.0	194	tags=67%, list=26%, signal=80%
HALLMARK_E2F_TARGETS	HALLMARK_E2F_TARGETS	Details ...	105	0.49304935	2.92544	0.0	0.0	0.0	286	tags=72%, list=38%, signal=100%
HALLMARK_MITOTIC_SPINDLE	HALLMARK_MITOTIC_SPINDLE	Details ...	51	0.5186123	2.6313732	0.0	0.0	0.0	194	tags=61%, list=26%, signal=76%
HALLMARK_SPERMATOGENESIS	HALLMARK_SPERMATOGENESIS	Details ...	15	0.49186653	1.7641675	0.011435832	0.033112988	0.124	250	tags=73%, list=33%, signal=107%
HALLMARK_GLYCOLYSIS	HALLMARK_GLYCOLYSIS	Details ...	16	0.38691828	1.4322698	0.089121886	0.20761603	0.665	224	tags=56%, list=29%, signal=78%
HALLMARK_MYC_TARGETS_V1	HALLMARK_MYC_TARGETS_V1	Details ...	21	0.3439196	1.403078	0.12254902	0.19789568	0.722	199	tags=48%, list=26%, signal=63%
HALLMARK_APOPTOSIS	HALLMARK_APOPTOSIS	Details ...	17	0.34846833	1.3262141	0.16625616	0.2458785	0.852	171	tags=41%, list=23%, signal=52%
HALLMARK_EPITHELIAL_MESENCHYMAL_TRANSITION	HALLMARK_EPITHELIAL_MESENCHYMAL_TRANSITION	Details ...	29	0.26000845	1.1437147	0.30046403	0.42864308	0.979	226	tags=41%, list=30%, signal=57%
HALLMARK_MTORC1_SIGNALING	HALLMARK_MTORC1_SIGNALING	Details ...	25	0.269185	1.1267734	0.32464454	0.40227747	0.983	113	tags=28%, list=15%, signal=32%
HALLMARK_DNA_REPAIR	HALLMARK_DNA_REPAIR	Details ...	20	0.25295308	0.98886853	0.4647202	0.52748406	0.998	331	tags=60%, list=44%, signal=103%
HALLMARK_UV_RESPONSE_DN	HALLMARK_UV_RESPONSE_DN	Details ...	16	0.26309577	0.9515486	0.5030979	0.5233297	1.0	107	tags=25%, list=14%, signal=28%
