# Supplementary material for: Modeling glioblastoma heterogeneity as a dynamic network of cell states
Source: Mol Syst Biol. 2021 Sep 16;17(9):e10105. doi: 10.15252/msb.202010105 (PMC8444284; doi:10.15252/msb.202010105)
Supplement: Supplementary file 6 — Source Data for Figure 5 [file MSB-17-e10105-s004.zip › Figure5A_sourcedata/GSEA_3017/hallmarks_stateB.GseaPreranked.1621934634368/hallmarks_state4.GseaPreranked.1621934634368.rpt]

producer_class	xtools.gsea.GseaPreranked
producer_timestamp	1621934634368
param	rpt_label	hallmarks_state4
param	rnd_seed	timestamp
param	set_min	15
param	zip_report	false
param	create_svgs	false
param	scoring_scheme	weighted
param	rnk	C:\Users\idala384\Dropbox (UU)\Barcoding_project\revision\data\rnk.files 3017\state43017.rnk
param	norm	meandiv
param	out	C:\Users\idala384\Dropbox (UU)\Barcoding_project\revision\output\GSEA_3017
param	help	false
param	set_max	500
param	gmx	ftp.broadinstitute.org://pub/gsea/gene_sets/h.all.v7.4.symbols.gmt
param	make_sets	true
param	plot_top_x	20
param	gui	false
param	nperm	1000

file	C:\Users\idala384\Dropbox (UU)\Barcoding_project\revision\output\GSEA_3017\hallmarks_state4.GseaPreranked.1621934634368\index.html
