# Supplementary material for: Modeling glioblastoma heterogeneity as a dynamic network of cell states
Source: Mol Syst Biol. 2021 Sep 16;17(9):e10105. doi: 10.15252/msb.202010105 (PMC8444284; doi:10.15252/msb.202010105)
Supplement: Supplementary file 6 — Source Data for Figure 5 [file MSB-17-e10105-s004.zip › Figure5A_sourcedata/GSEA_3017/hallmarks_stateB.GseaPreranked.1621934634368/HALLMARK_APOPTOSIS.xls]

NAME	PROBE	GENE SYMBOL	GENE_TITLE	RANK IN GENE LIST	RANK METRIC SCORE	RUNNING ES	CORE ENRICHMENT
row_0	TOP2A	null	null	3	1.0790106058120728	0.14008267	Yes
row_1	HMGB2	null	null	14	0.7863029837608337	0.23164794	Yes
row_2	MMP2	null	null	80	0.5650747418403625	0.21964018	Yes
row_3	TNFRSF12A	null	null	134	0.48380327224731445	0.21292795	Yes
row_4	CD44	null	null	146	0.4640229344367981	0.26010132	Yes
row_5	ANXA1	null	null	160	0.4530649483203888	0.30311927	Yes
row_6	BRCA1	null	null	171	0.44028806686401367	0.34846833	Yes
row_7	EMP1	null	null	235	0.38958635926246643	0.31571287	No
row_8	CDC25B	null	null	286	0.3564419448375702	0.29602706	No
row_9	BTG3	null	null	337	0.33059337735176086	0.27288872	No
row_10	TGFB2	null	null	388	0.3115135133266449	0.24720192	No
row_11	CDKN1B	null	null	427	0.29827260971069336	0.23589733	No
row_12	IFITM3	null	null	512	0.2785675525665283	0.16004962	No
row_13	CDK2	null	null	565	0.26983290910720825	0.12610388	No
row_14	DPYD	null	null	634	0.2576006054878235	0.06898999	No
row_15	TSPO	null	null	723	-0.3445832133293152	-0.0034237793	No
row_16	HSPB1	null	null	730	-0.3783121109008789	0.039030913	No
