# Supplementary material for: Modeling glioblastoma heterogeneity as a dynamic network of cell states
Source: Mol Syst Biol. 2021 Sep 16;17(9):e10105. doi: 10.15252/msb.202010105 (PMC8444284; doi:10.15252/msb.202010105)
Supplement: Supplementary file 6 — Source Data for Figure 5 [file MSB-17-e10105-s004.zip › Figure5A_sourcedata/GSEA_3017/hallmarks_stateB.GseaPreranked.1621934634368/HALLMARK_DNA_REPAIR.xls]

NAME	PROBE	GENE SYMBOL	GENE_TITLE	RANK IN GENE LIST	RANK METRIC SCORE	RUNNING ES	CORE ENRICHMENT
row_0	TYMS	null	null	63	0.6010977029800415	-7.4613607E-4	Yes
row_1	DUT	null	null	124	0.4935225248336792	-0.012540858	Yes
row_2	FEN1	null	null	180	0.4350215196609497	-0.025791865	Yes
row_3	ZWINT	null	null	212	0.4072272479534149	-0.0105125215	Yes
row_4	LIG1	null	null	214	0.40675991773605347	0.04524176	Yes
row_5	PCNA	null	null	242	0.38591262698173523	0.062934116	Yes
row_6	POLA1	null	null	247	0.3832237422466278	0.11133006	Yes
row_7	POLD3	null	null	252	0.37672048807144165	0.158813	Yes
row_8	RFC5	null	null	260	0.3700798749923706	0.2013096	Yes
row_9	RFC4	null	null	295	0.3514188528060913	0.20469987	Yes
row_10	RFC3	null	null	322	0.3375495970249176	0.21695383	Yes
row_11	RFC2	null	null	331	0.33342528343200684	0.25295308	Yes
row_12	POLA2	null	null	380	0.314134418964386	0.23219001	No
row_13	MPC2	null	null	412	0.30335476994514465	0.23288655	No
row_14	POLH	null	null	492	0.2820110321044922	0.16572174	No
row_15	SAC3D1	null	null	529	0.27591079473495483	0.15580863	No
row_16	POLR2A	null	null	545	0.2728440463542938	0.17384334	No
row_17	ALYREF	null	null	546	0.2728138566017151	0.21214408	No
row_18	RPA3	null	null	584	0.2674886882305145	0.19969721	No
row_19	RAD51	null	null	670	0.2524224817752838	0.12027031	No
