# Supplementary material for: Modeling glioblastoma heterogeneity as a dynamic network of cell states
Source: Mol Syst Biol. 2021 Sep 16;17(9):e10105. doi: 10.15252/msb.202010105 (PMC8444284; doi:10.15252/msb.202010105)
Supplement: Supplementary file 6 — Source Data for Figure 5 [file MSB-17-e10105-s004.zip › Figure5A_sourcedata/GSEA_3017/hallmarks_stateB.GseaPreranked.1621934634368/HALLMARK_E2F_TARGETS.xls]

NAME	PROBE	GENE SYMBOL	GENE_TITLE	RANK IN GENE LIST	RANK METRIC SCORE	RUNNING ES	CORE ENRICHMENT
row_0	TOP2A	null	null	3	1.0790106058120728	0.017967017	Yes
row_1	RRM2	null	null	7	0.8750606775283813	0.03167227	Yes
row_2	HMGB2	null	null	14	0.7863029837608337	0.038942672	Yes
row_3	SPC25	null	null	17	0.7634191513061523	0.05184176	Yes
row_4	TACC3	null	null	21	0.741451621055603	0.06275509	Yes
row_5	ATAD2	null	null	28	0.6852571964263916	0.067914024	Yes
row_6	KPNA2	null	null	33	0.675866425037384	0.07593016	Yes
row_7	KIF4A	null	null	37	0.6624544262886047	0.08519276	Yes
row_8	RAD51AP1	null	null	40	0.6568165421485901	0.095864266	Yes
row_9	SMC4	null	null	41	0.6548557877540588	0.10954823	Yes
row_10	MELK	null	null	42	0.654719352722168	0.12322935	Yes
row_11	CENPE	null	null	43	0.6542224884033203	0.13690008	Yes
row_12	DLGAP5	null	null	46	0.6472375392913818	0.14737143	Yes
row_13	AURKA	null	null	55	0.6174013614654541	0.148059	Yes
row_14	MYBL2	null	null	58	0.6123147010803223	0.15780059	Yes
row_15	BUB1B	null	null	64	0.5956084132194519	0.16261292	Yes
row_16	KIF2C	null	null	66	0.5905985832214355	0.17342743	Yes
row_17	CDK1	null	null	69	0.5854576826095581	0.18260781	Yes
row_18	CKS1B	null	null	72	0.574566125869751	0.19156061	Yes
row_19	RACGAP1	null	null	75	0.5715739727020264	0.20045087	Yes
row_20	MAD2L1	null	null	77	0.5687843561172485	0.21080956	Yes
row_21	PLK1	null	null	78	0.5668328404426575	0.22265418	Yes
row_22	CDCA8	null	null	82	0.5620545148849487	0.2298188	Yes
row_23	CKS2	null	null	83	0.5584204196929932	0.24148764	Yes
row_24	UBE2S	null	null	87	0.5552915334701538	0.24851094	Yes
row_25	AURKB	null	null	89	0.5480630397796631	0.25843665	Yes
row_26	SPC24	null	null	91	0.5444952249526978	0.26828778	Yes
row_27	CENPM	null	null	92	0.5439631938934326	0.2796545	Yes
row_28	DEPDC1	null	null	97	0.5359057188034058	0.28474602	Yes
row_29	MXD3	null	null	104	0.5189163684844971	0.28642908	Yes
row_30	CDKN3	null	null	108	0.5130306482315063	0.29256928	Yes
row_31	UBE2T	null	null	110	0.5116780996322632	0.30173466	Yes
row_32	CDCA3	null	null	111	0.5106288194656372	0.31240484	Yes
row_33	DIAPH3	null	null	112	0.509587824344635	0.32305327	Yes
row_34	RAD21	null	null	115	0.5064486861228943	0.33058268	Yes
row_35	BIRC5	null	null	116	0.5043694972991943	0.34112206	Yes
row_36	ASF1B	null	null	120	0.5014962553977966	0.34702125	Yes
row_37	PSMC3IP	null	null	122	0.49455326795578003	0.3558288	Yes
row_38	KIF18B	null	null	123	0.4940386116504669	0.3661523	Yes
row_39	DUT	null	null	124	0.4935225248336792	0.37646502	Yes
row_40	E2F8	null	null	125	0.4930686056613922	0.38676825	Yes
row_41	TMPO	null	null	127	0.4915812313556671	0.39551368	Yes
row_42	NCAPD2	null	null	136	0.4830985963344574	0.39339486	Yes
row_43	ORC6	null	null	150	0.4611448049545288	0.38318366	Yes
row_44	KIF22	null	null	152	0.45873111486434937	0.39124268	Yes
row_45	SPAG5	null	null	156	0.45539039373397827	0.39617842	Yes
row_46	CDKN2C	null	null	164	0.44515714049339294	0.39479348	Yes
row_47	RPA1	null	null	165	0.4451519250869751	0.40409544	Yes
row_48	TK1	null	null	167	0.4436167776584625	0.4118386	Yes
row_49	BRCA1	null	null	171	0.44028806686401367	0.4164588	Yes
row_50	BRCA2	null	null	174	0.436326265335083	0.42252287	Yes
row_51	MKI67	null	null	179	0.43582794070243835	0.42552313	Yes
row_52	CDC20	null	null	184	0.43137064576148987	0.42843026	Yes
row_53	USP1	null	null	185	0.4298921823501587	0.43741336	Yes
row_54	BARD1	null	null	189	0.42715394496917725	0.44175908	Yes
row_55	HMMR	null	null	191	0.42617759108543396	0.44913784	Yes
row_56	MCM4	null	null	199	0.41775551438331604	0.4471803	Yes
row_57	CCP110	null	null	204	0.41102057695388794	0.44966218	Yes
row_58	TCF19	null	null	207	0.4095294177532196	0.4551663	Yes
row_59	LIG1	null	null	214	0.40675991773605347	0.45450574	Yes
row_60	TIMELESS	null	null	228	0.39515143632888794	0.44291556	Yes
row_61	EZH2	null	null	236	0.3883538544178009	0.44034362	Yes
row_62	TRIP13	null	null	241	0.38684359192848206	0.44232032	Yes
row_63	PCNA	null	null	242	0.38591262698173523	0.45038438	Yes
row_64	CCNB2	null	null	250	0.3792882561683655	0.44762304	Yes
row_65	POLD3	null	null	252	0.37672048807144165	0.45396832	Yes
row_66	PLK4	null	null	255	0.3740687966346741	0.4587315	Yes
row_67	TUBB	null	null	263	0.36797428131103516	0.45573372	Yes
row_68	GINS4	null	null	265	0.36699816584587097	0.46187586	Yes
row_69	TUBG1	null	null	268	0.36534807085990906	0.46645677	Yes
row_70	SMC1A	null	null	274	0.36078670620918274	0.46636224	Yes
row_71	MMS22L	null	null	277	0.3593998849391937	0.47081888	Yes
row_72	ANP32E	null	null	280	0.35798928141593933	0.47524604	Yes
row_73	GINS1	null	null	283	0.3573990762233734	0.47966087	Yes
row_74	PSIP1	null	null	284	0.35733503103256226	0.4871278	Yes
row_75	CDC25B	null	null	286	0.3564419448375702	0.49304935	Yes
row_76	PRKDC	null	null	306	0.34403523802757263	0.47123075	No
row_77	DEK	null	null	316	0.34066885709762573	0.46460894	No
row_78	CSE1L	null	null	321	0.3378811478614807	0.4655625	No
row_79	RFC3	null	null	322	0.3375495970249176	0.472616	No
row_80	CIT	null	null	326	0.336460143327713	0.47506654	No
row_81	RFC2	null	null	331	0.33342528343200684	0.475927	No
row_82	MRE11	null	null	332	0.3327541947364807	0.48288026	No
row_83	UBR7	null	null	340	0.32970941066741943	0.4790829	No
row_84	LMNB1	null	null	363	0.3211979269981384	0.4522069	No
row_85	XPO1	null	null	365	0.32082679867744446	0.45738426	No
row_86	RBBP7	null	null	367	0.32069313526153564	0.46255878	No
row_87	POLA2	null	null	380	0.314134418964386	0.4508024	No
row_88	DCK	null	null	383	0.31258776783943176	0.45428082	No
row_89	PRIM2	null	null	391	0.31117796897888184	0.45009622	No
row_90	PTTG1	null	null	413	0.3020591139793396	0.424347	No
row_91	DSCC1	null	null	422	0.29930004477500916	0.4183875	No
row_92	CCNE1	null	null	424	0.298909991979599	0.42310685	No
row_93	CDKN1B	null	null	427	0.29827260971069336	0.42628616	No
row_94	NUP107	null	null	430	0.29753249883651733	0.42945004	No
row_95	CBX5	null	null	457	0.29088887572288513	0.39583382	No
row_96	EED	null	null	459	0.2903124690055847	0.40037352	No
row_97	CHEK1	null	null	477	0.2858583331108093	0.38039267	No
row_98	RNASEH2A	null	null	478	0.2854061722755432	0.38635656	No
row_99	DNMT1	null	null	523	0.27698060870170593	0.3249688	No
row_100	DONSON	null	null	559	0.270514577627182	0.2771864	No
row_101	NUP205	null	null	571	0.2693098783493042	0.26602006	No
row_102	RPA3	null	null	584	0.2674886882305145	0.25328892	No
row_103	RAD1	null	null	607	0.26221466064453125	0.22518042	No
row_104	EXOSC8	null	null	647	0.25621864199638367	0.17099242	No
