# Supplementary material for: Modeling glioblastoma heterogeneity as a dynamic network of cell states
Source: Mol Syst Biol. 2021 Sep 16;17(9):e10105. doi: 10.15252/msb.202010105 (PMC8444284; doi:10.15252/msb.202010105)
Supplement: Supplementary file 6 — Source Data for Figure 5 [file MSB-17-e10105-s004.zip › Figure5A_sourcedata/GSEA_3017/hallmarks_stateB.GseaPreranked.1621934634368/HALLMARK_EPITHELIAL_MESENCHYMAL_TRANSITION.xls]

NAME	PROBE	GENE SYMBOL	GENE_TITLE	RANK IN GENE LIST	RANK METRIC SCORE	RUNNING ES	CORE ENRICHMENT
row_0	SERPINE1	null	null	8	0.8730485439300537	0.06848981	Yes
row_1	SPP1	null	null	38	0.6614349484443665	0.08899833	Yes
row_2	PMP22	null	null	70	0.5763083100318909	0.09902568	Yes
row_3	MMP2	null	null	80	0.5650747418403625	0.13812672	Yes
row_4	TNFRSF12A	null	null	134	0.48380327224731445	0.1096418	Yes
row_5	CD44	null	null	146	0.4640229344367981	0.13681273	Yes
row_6	ELN	null	null	182	0.4329405725002289	0.12832391	Yes
row_7	PMEPA1	null	null	198	0.41782110929489136	0.14581923	Yes
row_8	CADM1	null	null	201	0.41379860043525696	0.18073244	Yes
row_9	NTM	null	null	209	0.40903863310813904	0.20837261	Yes
row_10	TPM1	null	null	225	0.39713573455810547	0.2239859	Yes
row_11	ITGB5	null	null	226	0.39592042565345764	0.26000845	Yes
row_12	TFPI2	null	null	301	0.3464275002479553	0.19029672	No
row_13	PRRX1	null	null	318	0.3393455445766449	0.19928402	No
row_14	SPARC	null	null	350	0.32535889744758606	0.18647891	No
row_15	FSTL1	null	null	362	0.3213133215904236	0.20066549	No
row_16	LAMC1	null	null	438	0.2946929335594177	0.12487875	No
row_17	MEST	null	null	441	0.29448792338371277	0.14893655	No
row_18	PLOD2	null	null	474	0.2863784730434418	0.13121685	No
row_19	APLP1	null	null	480	0.28504645824432373	0.15031166	No
row_20	EFEMP2	null	null	507	0.27977922558784485	0.14019947	No
row_21	COL5A2	null	null	516	0.27800530195236206	0.15454967	No
row_22	CALU	null	null	552	0.2723042666912079	0.13144547	No
row_23	CDH2	null	null	558	0.2710067927837372	0.14926289	No
row_24	COL5A3	null	null	609	0.2617741525173187	0.10468077	No
row_25	GPC1	null	null	651	0.25552117824554443	0.071841635	No
row_26	FLNA	null	null	676	0.25115829706192017	0.061861366	No
row_27	VIM	null	null	692	-0.26691561937332153	0.06562666	No
row_28	ITGB1	null	null	693	-0.2710418403148651	0.090287216	No
