# Supplementary material for: Modeling glioblastoma heterogeneity as a dynamic network of cell states
Source: Mol Syst Biol. 2021 Sep 16;17(9):e10105. doi: 10.15252/msb.202010105 (PMC8444284; doi:10.15252/msb.202010105)
Supplement: Supplementary file 6 — Source Data for Figure 5 [file MSB-17-e10105-s004.zip › Figure5A_sourcedata/GSEA_3017/hallmarks_stateB.GseaPreranked.1621934634368/HALLMARK_ESTROGEN_RESPONSE_LATE.xls]

NAME	PROBE	GENE SYMBOL	GENE_TITLE	RANK IN GENE LIST	RANK METRIC SCORE	RUNNING ES	CORE ENRICHMENT
row_0	TOP2A	null	null	3	1.0790106058120728	0.10091172	Yes
row_1	CD44	null	null	146	0.4640229344367981	-0.047133714	No
row_2	RBBP8	null	null	176	0.4360555112361908	-0.044159025	No
row_3	CDC20	null	null	184	0.43137064576148987	-0.011708224	No
row_4	STIL	null	null	231	0.3929453492164612	-0.036057632	No
row_5	CDC6	null	null	239	0.3875133693218231	-0.007874373	No
row_6	PLK4	null	null	255	0.3740687966346741	0.008116306	No
row_7	TFPI2	null	null	301	0.3464275002479553	-0.019398987	No
row_8	OLFM1	null	null	325	0.33665332198143005	-0.017933384	No
row_9	PRSS23	null	null	329	0.33390384912490845	0.0104755685	No
row_10	EMP2	null	null	333	0.3325781524181366	0.03875552	No
row_11	BTG3	null	null	337	0.33059337735176086	0.06684235	No
row_12	KIF20A	null	null	392	0.31117159128189087	0.02365157	No
row_13	MOCS2	null	null	431	0.2959288954734802	7.46313E-4	No
row_14	MEST	null	null	441	0.29448792338371277	0.017156623	No
row_15	CHPT1	null	null	445	0.29386842250823975	0.04166992	No
row_16	HSPA4L	null	null	461	0.2896019518375397	0.04944153	No
row_17	RNASEH2A	null	null	478	0.2854061722755432	0.05544433	No
row_18	MYOF	null	null	502	0.2804138958454132	0.051437546	No
row_19	TSPAN13	null	null	528	0.27636921405792236	0.0443161	No
row_20	ALDH3A2	null	null	593	0.2647840082645416	-0.016993865	No
row_21	IDH2	null	null	598	0.26336926221847534	0.0031911589	No
row_22	PRKAR2B	null	null	611	0.26165470480918884	0.012324994	No
row_23	CA12	null	null	698	-0.27389419078826904	-0.07803048	No
row_24	FABP5	null	null	759	-1.6408480405807495	-6.775372E-8	No
