# Supplementary material for: Modeling glioblastoma heterogeneity as a dynamic network of cell states
Source: Mol Syst Biol. 2021 Sep 16;17(9):e10105. doi: 10.15252/msb.202010105 (PMC8444284; doi:10.15252/msb.202010105)
Supplement: Supplementary file 6 — Source Data for Figure 5 [file MSB-17-e10105-s004.zip › Figure5A_sourcedata/GSEA_3017/hallmarks_stateB.GseaPreranked.1621934634368/HALLMARK_G2M_CHECKPOINT.xls]

NAME	PROBE	GENE SYMBOL	GENE_TITLE	RANK IN GENE LIST	RANK METRIC SCORE	RUNNING ES	CORE ENRICHMENT
row_0	TOP2A	null	null	3	1.0790106058120728	0.023212833	Yes
row_1	UBE2C	null	null	11	0.8019925355911255	0.033471726	Yes
row_2	TPX2	null	null	12	0.8014792203903198	0.053981416	Yes
row_3	NUSAP1	null	null	13	0.8014547228813171	0.07449047	Yes
row_4	FBXO5	null	null	15	0.7851813435554504	0.09311683	Yes
row_5	PRC1	null	null	18	0.7560506463050842	0.109531455	Yes
row_6	TACC3	null	null	21	0.741451621055603	0.1255725	Yes
row_7	KIF23	null	null	24	0.7210531830787659	0.14109156	Yes
row_8	NDC80	null	null	27	0.694727897644043	0.15593694	Yes
row_9	KIF15	null	null	29	0.6838180422782898	0.17196943	Yes
row_10	KPNA2	null	null	33	0.675866425037384	0.18486589	Yes
row_11	CENPF	null	null	34	0.6704386472702026	0.20202227	Yes
row_12	KNL1	null	null	35	0.6659572720527649	0.21906398	Yes
row_13	KIF4A	null	null	37	0.6624544262886047	0.23454978	Yes
row_14	SMC4	null	null	41	0.6548557877540588	0.24690858	Yes
row_15	CENPE	null	null	43	0.6542224884033203	0.26218373	Yes
row_16	CENPA	null	null	51	0.6355943083763123	0.2681845	Yes
row_17	CCNA2	null	null	54	0.6260634660720825	0.2812728	Yes
row_18	AURKA	null	null	55	0.6174013614654541	0.29707196	Yes
row_19	MYBL2	null	null	58	0.6123147010803223	0.30980843	Yes
row_20	KIF2C	null	null	66	0.5905985832214355	0.3146578	Yes
row_21	SMC2	null	null	68	0.5855226516723633	0.32817492	Yes
row_22	CDK1	null	null	69	0.5854576826095581	0.34315667	Yes
row_23	CKS1B	null	null	72	0.574566125869751	0.35492715	Yes
row_24	RACGAP1	null	null	75	0.5715739727020264	0.36662105	Yes
row_25	MAD2L1	null	null	77	0.5687843561172485	0.37970984	Yes
row_26	PLK1	null	null	78	0.5668328404426575	0.394215	Yes
row_27	DBF4	null	null	79	0.5667846202850342	0.40871888	Yes
row_28	CKS2	null	null	83	0.5584204196929932	0.41860992	Yes
row_29	UBE2S	null	null	87	0.5552915334701538	0.4284209	Yes
row_30	AURKB	null	null	89	0.5480630397796631	0.44097945	Yes
row_31	PBK	null	null	95	0.5398653149604797	0.4474631	Yes
row_32	CCNF	null	null	106	0.513279914855957	0.44593507	Yes
row_33	CDKN3	null	null	108	0.5130306482315063	0.45759714	Yes
row_34	BUB1	null	null	113	0.5084841847419739	0.46474406	Yes
row_35	RAD21	null	null	115	0.5064486861228943	0.47623768	Yes
row_36	BIRC5	null	null	116	0.5043694972991943	0.4891444	Yes
row_37	DTYMK	null	null	118	0.5028210282325745	0.5005452	Yes
row_38	TMPO	null	null	127	0.4915812313556671	0.50139445	Yes
row_39	TTK	null	null	137	0.48218294978141785	0.500537	Yes
row_40	INCENP	null	null	140	0.47584453225135803	0.5097812	Yes
row_41	ORC6	null	null	150	0.4611448049545288	0.5083853	Yes
row_42	KIF22	null	null	152	0.45873111486434937	0.51865786	Yes
row_43	CDC45	null	null	154	0.4562464654445648	0.5288668	Yes
row_44	POLQ	null	null	162	0.4498904049396515	0.5301155	Yes
row_45	CDKN2C	null	null	164	0.44515714049339294	0.5400407	Yes
row_46	BRCA2	null	null	174	0.436326265335083	0.5380097	Yes
row_47	MKI67	null	null	179	0.43582794070243835	0.54329735	Yes
row_48	CDC20	null	null	184	0.43137064576148987	0.548471	Yes
row_49	BARD1	null	null	189	0.42715394496917725	0.55353665	Yes
row_50	HMMR	null	null	191	0.42617759108543396	0.5629761	Yes
row_51	NEK2	null	null	194	0.4234688878059387	0.57088006	Yes
row_52	STIL	null	null	231	0.3929453492164612	0.52814955	No
row_53	EZH2	null	null	236	0.3883538544178009	0.53222233	No
row_54	CDC6	null	null	239	0.3875133693218231	0.53920615	No
row_55	HMGN2	null	null	243	0.38579729199409485	0.5446798	No
row_56	CCNB2	null	null	250	0.3792882561683655	0.5455881	No
row_57	PLK4	null	null	255	0.3740687966346741	0.5492953	No
row_58	SMC1A	null	null	274	0.36078670620918274	0.53213483	No
row_59	CHAF1A	null	null	276	0.3594522774219513	0.53986686	No
row_60	CDC25B	null	null	286	0.3564419448375702	0.53579164	No
row_61	NSD2	null	null	303	0.3456296920776367	0.5211758	No
row_62	LMNB1	null	null	363	0.3211979269981384	0.44288495	No
row_63	XPO1	null	null	365	0.32082679867744446	0.44962856	No
row_64	KMT5A	null	null	373	0.31768599152565	0.44749415	No
row_65	POLA2	null	null	380	0.314134418964386	0.44673514	No
row_66	PRIM2	null	null	391	0.31117796897888184	0.44003537	No
row_67	MEIS2	null	null	405	0.30650433897972107	0.42881715	No
row_68	PTTG1	null	null	413	0.3020591139793396	0.42628285	No
row_69	CDKN1B	null	null	427	0.29827260971069336	0.41485402	No
row_70	TFDP1	null	null	444	0.2939130365848541	0.39891478	No
row_71	NUP50	null	null	470	0.2873014509677887	0.36960986	No
row_72	CHEK1	null	null	477	0.2858583331108093	0.36812726	No
row_73	CDC27	null	null	520	0.2776057720184326	0.31364757	No
row_74	SAP30	null	null	547	0.27266833186149597	0.28250194	No
row_75	MAP3K20	null	null	582	0.2676144242286682	0.23949675	No
row_76	KPNB1	null	null	600	0.2629815638065338	0.22129971	No
row_77	SQLE	null	null	735	-0.40531599521636963	0.035190724	No
