# Supplementary material for: Modeling glioblastoma heterogeneity as a dynamic network of cell states
Source: Mol Syst Biol. 2021 Sep 16;17(9):e10105. doi: 10.15252/msb.202010105 (PMC8444284; doi:10.15252/msb.202010105)
Supplement: Supplementary file 6 — Source Data for Figure 5 [file MSB-17-e10105-s004.zip › Figure5A_sourcedata/GSEA_3017/hallmarks_stateB.GseaPreranked.1621934634368/HALLMARK_GLYCOLYSIS.xls]

NAME	PROBE	GENE SYMBOL	GENE_TITLE	RANK IN GENE LIST	RANK METRIC SCORE	RUNNING ES	CORE ENRICHMENT
row_0	CENPA	null	null	51	0.6355943083763123	0.025455358	Yes
row_1	AURKA	null	null	55	0.6174013614654541	0.11273613	Yes
row_2	CDK1	null	null	69	0.5854576826095581	0.1818516	Yes
row_3	DEPDC1	null	null	97	0.5359057188034058	0.22482118	Yes
row_4	SDC2	null	null	107	0.513112485408783	0.28861323	Yes
row_5	CD44	null	null	146	0.4640229344367981	0.30616647	Yes
row_6	HMMR	null	null	191	0.42617759108543396	0.3100579	Yes
row_7	GPC4	null	null	217	0.40393713116645813	0.33619764	Yes
row_8	CHST2	null	null	224	0.3974681794643402	0.38691828	Yes
row_9	KIF20A	null	null	392	0.31117159128189087	0.20847787	No
row_10	PLOD2	null	null	474	0.2863784730434418	0.14196199	No
row_11	SAP30	null	null	547	0.27266833186149597	0.08551516	No
row_12	GMPPB	null	null	622	0.2590342164039612	0.024363691	No
row_13	GPC1	null	null	651	0.25552117824554443	0.0245206	No
row_14	STC1	null	null	703	-0.2788819372653961	-0.0027814354	No
row_15	MIF	null	null	751	-0.5186392664909363	0.0107527375	No
