# Supplementary material for: Modeling glioblastoma heterogeneity as a dynamic network of cell states
Source: Mol Syst Biol. 2021 Sep 16;17(9):e10105. doi: 10.15252/msb.202010105 (PMC8444284; doi:10.15252/msb.202010105)
Supplement: Supplementary file 6 — Source Data for Figure 5 [file MSB-17-e10105-s004.zip › Figure5A_sourcedata/GSEA_3017/hallmarks_stateB.GseaPreranked.1621934634368/HALLMARK_HYPOXIA.xls]

NAME	PROBE	GENE SYMBOL	GENE_TITLE	RANK IN GENE LIST	RANK METRIC SCORE	RUNNING ES	CORE ENRICHMENT
row_0	SERPINE1	null	null	8	0.8730485439300537	0.11131045	Yes
row_1	CSRP2	null	null	96	0.5388209819793701	0.0694116	Yes
row_2	SDC2	null	null	107	0.513112485408783	0.1276911	Yes
row_3	ANXA2	null	null	211	0.4075218439102173	0.04586728	Yes
row_4	GPC4	null	null	217	0.40393713116645813	0.09561762	Yes
row_5	CHST2	null	null	224	0.3974681794643402	0.1431156	Yes
row_6	MYH9	null	null	273	0.3617911636829376	0.12902053	Yes
row_7	PDGFB	null	null	278	0.3588256537914276	0.17380993	Yes
row_8	AKAP12	null	null	320	0.33898380398750305	0.1659593	No
row_9	CDKN1B	null	null	427	0.29827260971069336	0.06481432	No
row_10	IDS	null	null	465	0.28896743059158325	0.055359956	No
row_11	SAP30	null	null	547	0.27266833186149597	-0.015672956	No
row_12	GPC1	null	null	651	0.25552117824554443	-0.118753426	No
row_13	CA12	null	null	698	-0.27389419078826904	-0.14244509	No
row_14	STC1	null	null	703	-0.2788819372653961	-0.10883548	No
row_15	PNRC1	null	null	726	-0.34753501415252686	-0.08988378	No
row_16	BTG1	null	null	741	-0.42284587025642395	-0.049618512	No
row_17	MIF	null	null	751	-0.5186392664909363	0.010781596	No
