# Supplementary material for: Modeling glioblastoma heterogeneity as a dynamic network of cell states
Source: Mol Syst Biol. 2021 Sep 16;17(9):e10105. doi: 10.15252/msb.202010105 (PMC8444284; doi:10.15252/msb.202010105)
Supplement: Supplementary file 6 — Source Data for Figure 5 [file MSB-17-e10105-s004.zip › Figure5A_sourcedata/GSEA_3017/hallmarks_stateB.GseaPreranked.1621934634368/HALLMARK_MITOTIC_SPINDLE.xls]

NAME	PROBE	GENE SYMBOL	GENE_TITLE	RANK IN GENE LIST	RANK METRIC SCORE	RUNNING ES	CORE ENRICHMENT
row_0	TOP2A	null	null	3	1.0790106058120728	0.03859602	Yes
row_1	TPX2	null	null	12	0.8014792203903198	0.059124272	Yes
row_2	NUSAP1	null	null	13	0.8014547228813171	0.09093505	Yes
row_3	FBXO5	null	null	15	0.7851813435554504	0.12068948	Yes
row_4	PRC1	null	null	18	0.7560506463050842	0.14787725	Yes
row_5	KIF23	null	null	24	0.7210531830787659	0.16944459	Yes
row_6	NDC80	null	null	27	0.694727897644043	0.19419837	Yes
row_7	KIF15	null	null	29	0.6838180422782898	0.21992956	Yes
row_8	CENPF	null	null	34	0.6704386472702026	0.24089839	Yes
row_9	KIF4A	null	null	37	0.6624544262886047	0.2643712	Yes
row_10	ANLN	null	null	39	0.6592997908592224	0.28912923	Yes
row_11	SMC4	null	null	41	0.6548557877540588	0.31371087	Yes
row_12	CENPE	null	null	43	0.6542224884033203	0.33826736	Yes
row_13	DLGAP5	null	null	46	0.6472375392913818	0.3611362	Yes
row_14	AURKA	null	null	55	0.6174013614654541	0.37435815	Yes
row_15	KIF2C	null	null	66	0.5905985832214355	0.3836954	Yes
row_16	CDK1	null	null	69	0.5854576826095581	0.4041121	Yes
row_17	RACGAP1	null	null	75	0.5715739727020264	0.41974643	Yes
row_18	PLK1	null	null	78	0.5668328404426575	0.4394239	Yes
row_19	ECT2	null	null	84	0.5583101511001587	0.45453176	Yes
row_20	PIF1	null	null	90	0.5453425645828247	0.4691249	Yes
row_21	BUB1	null	null	113	0.5084841847419739	0.4582777	Yes
row_22	BIRC5	null	null	116	0.5043694972991943	0.4754759	Yes
row_23	TTK	null	null	137	0.48218294978141785	0.46640563	Yes
row_24	INCENP	null	null	140	0.47584453225135803	0.48247164	Yes
row_25	KIF22	null	null	152	0.45873111486434937	0.48516446	Yes
row_26	CDK5RAP2	null	null	173	0.43773600459098816	0.47433004	Yes
row_27	BRCA2	null	null	174	0.436326265335083	0.49164838	Yes
row_28	ARHGAP29	null	null	181	0.43445298075675964	0.50042975	Yes
row_29	CKAP5	null	null	192	0.4255177676677704	0.5032147	Yes
row_30	NEK2	null	null	194	0.4234688878059387	0.5186123	Yes
row_31	PCM1	null	null	232	0.3926171660423279	0.48200965	No
row_32	CCNB2	null	null	250	0.3792882561683655	0.47308666	No
row_33	CENPJ	null	null	261	0.3695332705974579	0.47364953	No
row_34	MYH9	null	null	273	0.3617911636829376	0.4724947	No
row_35	SMC1A	null	null	274	0.36078670620918274	0.48681477	No
row_36	PCNT	null	null	275	0.36045312881469727	0.50112164	No
row_37	DLG1	null	null	347	0.3268336057662964	0.41395304	No
row_38	LMNB1	null	null	363	0.3211979269981384	0.40554523	No
row_39	MID1	null	null	375	0.3169565796852112	0.40261084	No
row_40	ACTN4	null	null	376	0.31593057513237	0.41515055	No
row_41	CEP192	null	null	395	0.30985012650489807	0.40206102	No
row_42	EZR	null	null	403	0.3069917559623718	0.40437287	No
row_43	SASS6	null	null	432	0.2959124743938446	0.37662578	No
row_44	KIFAP3	null	null	518	0.27786266803741455	0.26776734	No
row_45	CDC27	null	null	520	0.2776057720184326	0.27737543	No
row_46	SAC3D1	null	null	529	0.27591079473495483	0.2770432	No
row_47	CNTRL	null	null	575	0.26873746514320374	0.22424005	No
row_48	RANBP9	null	null	576	0.2686983048915863	0.23490503	No
row_49	CEP57	null	null	605	0.26240959763526917	0.20582816	No
row_50	FLNA	null	null	676	0.25115829706192017	0.11706635	No
