# Supplementary material for: Modeling glioblastoma heterogeneity as a dynamic network of cell states
Source: Mol Syst Biol. 2021 Sep 16;17(9):e10105. doi: 10.15252/msb.202010105 (PMC8444284; doi:10.15252/msb.202010105)
Supplement: Supplementary file 6 — Source Data for Figure 5 [file MSB-17-e10105-s004.zip › Figure5A_sourcedata/GSEA_3017/hallmarks_stateB.GseaPreranked.1621934634368/HALLMARK_MTORC1_SIGNALING.xls]

NAME	PROBE	GENE SYMBOL	GENE_TITLE	RANK IN GENE LIST	RANK METRIC SCORE	RUNNING ES	CORE ENRICHMENT
row_0	RRM2	null	null	7	0.8750606775283813	0.0747084	Yes
row_1	DHFR	null	null	49	0.6381475925445557	0.08035335	Yes
row_2	AURKA	null	null	55	0.6174013614654541	0.1329809	Yes
row_3	IGFBP5	null	null	67	0.5896320343017578	0.17477213	Yes
row_4	PLK1	null	null	78	0.5668328404426575	0.21572928	Yes
row_5	CCNF	null	null	106	0.513279914855957	0.22840226	Yes
row_6	BUB1	null	null	113	0.5084841847419739	0.269185	Yes
row_7	RPA1	null	null	165	0.4451519250869751	0.24264702	No
row_8	MCM4	null	null	199	0.41775551438331604	0.23796166	No
row_9	TUBG1	null	null	268	0.36534807085990906	0.1806126	No
row_10	PHGDH	null	null	344	0.3280760943889618	0.11015196	No
row_11	PLOD2	null	null	474	0.2863784730434418	-0.037791822	No
row_12	NUP205	null	null	571	0.2693098783493042	-0.14248064	No
row_13	IFRD1	null	null	594	0.26369500160217285	-0.14702968	No
row_14	RPN1	null	null	662	0.2535197138786316	-0.21378267	No
row_15	UCHL5	null	null	671	0.2524099051952362	-0.20037037	No
row_16	HMGCR	null	null	683	-0.25656142830848694	-0.19064008	No
row_17	SCD	null	null	688	-0.26309332251548767	-0.17075723	No
row_18	STC1	null	null	703	-0.2788819372653961	-0.16296004	No
row_19	PRDX1	null	null	719	-0.3255888521671295	-0.15202743	No
row_20	IDI1	null	null	734	-0.39672356843948364	-0.13288695	No
row_21	SQLE	null	null	735	-0.40531599521636963	-0.09387176	No
row_22	HMGCS1	null	null	739	-0.4181860089302063	-0.057699345	No
row_23	PPA1	null	null	742	-0.4236472547054291	-0.019640692	No
row_24	MLLT11	null	null	744	-0.4301883280277252	0.020408137	No
