# Supplementary material for: Modeling glioblastoma heterogeneity as a dynamic network of cell states
Source: Mol Syst Biol. 2021 Sep 16;17(9):e10105. doi: 10.15252/msb.202010105 (PMC8444284; doi:10.15252/msb.202010105)
Supplement: Supplementary file 6 — Source Data for Figure 5 [file MSB-17-e10105-s004.zip › Figure5A_sourcedata/GSEA_3017/hallmarks_stateB.GseaPreranked.1621934634368/HALLMARK_MYC_TARGETS_V1.xls]

NAME	PROBE	GENE SYMBOL	GENE_TITLE	RANK IN GENE LIST	RANK METRIC SCORE	RUNNING ES	CORE ENRICHMENT
row_0	KPNA2	null	null	33	0.675866425037384	0.033159807	Yes
row_1	CCNA2	null	null	54	0.6260634660720825	0.07817697	Yes
row_2	TYMS	null	null	63	0.6010977029800415	0.1365579	Yes
row_3	MAD2L1	null	null	77	0.5687843561172485	0.1844526	Yes
row_4	RRM1	null	null	103	0.5196427702903748	0.21045129	Yes
row_5	DUT	null	null	124	0.4935225248336792	0.24020858	Yes
row_6	CDC45	null	null	154	0.4562464654445648	0.2534955	Yes
row_7	CDC20	null	null	184	0.43137064576148987	0.26391846	Yes
row_8	USP1	null	null	185	0.4298921823501587	0.31341335	Yes
row_9	MCM4	null	null	199	0.41775551438331604	0.3439196	Yes
row_10	PCNA	null	null	242	0.38591262698173523	0.33151743	No
row_11	RFC4	null	null	295	0.3514188528060913	0.3016121	No
row_12	DEK	null	null	316	0.34066885709762573	0.31377083	No
row_13	XPO1	null	null	365	0.32082679867744446	0.28575605	No
row_14	TFDP1	null	null	444	0.2939130365848541	0.21404721	No
row_15	CDK2	null	null	565	0.26983290910720825	0.08273238	No
row_16	IFRD1	null	null	594	0.26369500160217285	0.07520342	No
row_17	KPNB1	null	null	600	0.2629815638065338	0.09871546	No
row_18	UBA2	null	null	626	0.2588318884372711	0.094686136	No
row_19	HSP90AB1	null	null	701	-0.2772640883922577	0.026473157	No
row_20	DDX21	null	null	745	-0.4399951696395874	0.018944522	No
