# Supplementary material for: Modeling glioblastoma heterogeneity as a dynamic network of cell states
Source: Mol Syst Biol. 2021 Sep 16;17(9):e10105. doi: 10.15252/msb.202010105 (PMC8444284; doi:10.15252/msb.202010105)
Supplement: Supplementary file 6 — Source Data for Figure 5 [file MSB-17-e10105-s004.zip › Figure5A_sourcedata/GSEA_3017/hallmarks_stateB.GseaPreranked.1621934634368/HALLMARK_SPERMATOGENESIS.xls]

NAME	PROBE	GENE SYMBOL	GENE_TITLE	RANK IN GENE LIST	RANK METRIC SCORE	RUNNING ES	CORE ENRICHMENT
row_0	AURKA	null	null	55	0.6174013614654541	0.015950473	Yes
row_1	KIF2C	null	null	66	0.5905985832214355	0.08840626	Yes
row_2	CDK1	null	null	69	0.5854576826095581	0.17085275	Yes
row_3	DBF4	null	null	79	0.5667846202850342	0.24118805	Yes
row_4	NCAPH	null	null	94	0.5430330038070679	0.30135822	Yes
row_5	CDKN3	null	null	108	0.5130306482315063	0.35850805	Yes
row_6	BUB1	null	null	113	0.5084841847419739	0.4270773	Yes
row_7	TTK	null	null	137	0.48218294978141785	0.46631876	Yes
row_8	NEK2	null	null	194	0.4234688878059387	0.45272735	Yes
row_9	EZH2	null	null	236	0.3883538544178009	0.4541641	Yes
row_10	CCNB2	null	null	250	0.3792882561683655	0.49186653	Yes
row_11	RFC4	null	null	295	0.3514188528060913	0.48390573	No
row_12	TOPBP1	null	null	369	0.3193623125553131	0.43235743	No
row_13	PARP2	null	null	372	0.31866639852523804	0.47600996	No
row_14	HSPA4L	null	null	461	0.2896019518375397	0.4	No
