# Supplementary material for: Modeling glioblastoma heterogeneity as a dynamic network of cell states
Source: Mol Syst Biol. 2021 Sep 16;17(9):e10105. doi: 10.15252/msb.202010105 (PMC8444284; doi:10.15252/msb.202010105)
Supplement: Supplementary file 6 — Source Data for Figure 5 [file MSB-17-e10105-s004.zip › Figure5A_sourcedata/GSEA_3017/hallmarks_stateB.GseaPreranked.1621934634368/HALLMARK_UV_RESPONSE_DN.xls]

NAME	PROBE	GENE SYMBOL	GENE_TITLE	RANK IN GENE LIST	RANK METRIC SCORE	RUNNING ES	CORE ENRICHMENT
row_0	SERPINE1	null	null	8	0.8730485439300537	0.1270688	Yes
row_1	IGFBP5	null	null	67	0.5896320343017578	0.14219251	Yes
row_2	PMP22	null	null	70	0.5763083100318909	0.23048171	Yes
row_3	SDC2	null	null	107	0.513112485408783	0.26309577	Yes
row_4	ANXA2	null	null	211	0.4075218439102173	0.18898726	No
row_5	DDAH1	null	null	300	0.34648993611335754	0.1254054	No
row_6	DLG1	null	null	347	0.3268336057662964	0.115172155	No
row_7	ID1	null	null	390	0.3112569749355316	0.1078563	No
row_8	CDKN1B	null	null	427	0.29827260971069336	0.106555216	No
row_9	LAMC1	null	null	438	0.2946929335594177	0.13963528	No
row_10	DYRK1A	null	null	450	0.2931464612483978	0.17112713	No
row_11	SYNE1	null	null	458	0.29073137044906616	0.20761405	No
row_12	COL5A2	null	null	516	0.27800530195236206	0.17488772	No
row_13	PRKAR2B	null	null	611	0.26165470480918884	0.08984906	No
row_14	MMP16	null	null	707	-0.28476640582084656	0.007114782	No
row_15	HAS2	null	null	733	-0.3891599178314209	0.03494633	No
