# Supplementary material for: Modeling glioblastoma heterogeneity as a dynamic network of cell states
Source: Mol Syst Biol. 2021 Sep 16;17(9):e10105. doi: 10.15252/msb.202010105 (PMC8444284; doi:10.15252/msb.202010105)
Supplement: Supplementary file 6 — Source Data for Figure 5 [file MSB-17-e10105-s004.zip › Figure5A_sourcedata/GSEA_3017/hallmarks_stateB.GseaPreranked.1621934634368/ranked_gene_list_na_pos_versus_na_neg_1621934634368.xls]

NAME	DESCRIPTION	GENE_SYMBOL	GENE_TITLE	SCORE
HIST1H4C	null	null	null	1.3734537
HIST1H1B	null	null	null	1.2720274
HIST1H1D	null	null	null	1.1804476
TOP2A	null	null	null	1.0790106
HIST1H1C	null	null	null	1.0408754
HIST1H1E	null	null	null	0.98341495
HIST1H2AH	null	null	null	0.8827316
RRM2	null	null	null	0.8750607
SERPINE1	null	null	null	0.87304854
HIST2H2AC	null	null	null	0.87229997
FAM111A	null	null	null	0.8128248
UBE2C	null	null	null	0.80199254
TPX2	null	null	null	0.8014792
NUSAP1	null	null	null	0.8014547
HMGB2	null	null	null	0.786303
FBXO5	null	null	null	0.78518134
NCAPG	null	null	null	0.77765554
SPC25	null	null	null	0.76341915
PRC1	null	null	null	0.75605065
CDCA2	null	null	null	0.7513546
ESCO2	null	null	null	0.74187845
TACC3	null	null	null	0.7414516
GTSE1	null	null	null	0.731878
HJURP	null	null	null	0.73078394
KIF23	null	null	null	0.7210532
LRRN3	null	null	null	0.7038907
ASPM	null	null	null	0.6949621
NDC80	null	null	null	0.6947279
ATAD2	null	null	null	0.6852572
KIF15	null	null	null	0.68381804
ARHGAP11A	null	null	null	0.6832126
PCLAF	null	null	null	0.6807712
SGO1	null	null	null	0.6774331
KPNA2	null	null	null	0.6758664
CENPF	null	null	null	0.67043865
KNL1	null	null	null	0.6659573
SGO2	null	null	null	0.66399425
KIF4A	null	null	null	0.6624544
SPP1	null	null	null	0.66143495
ANLN	null	null	null	0.6592998
RAD51AP1	null	null	null	0.65681654
SMC4	null	null	null	0.6548558
MELK	null	null	null	0.65471935
CENPE	null	null	null	0.6542225
NUF2	null	null	null	0.6510195
PRR11	null	null	null	0.6494077
DLGAP5	null	null	null	0.64723754
KIFC1	null	null	null	0.6452115
KIF18A	null	null	null	0.63925314
DHFR	null	null	null	0.6381476
NCAPG2	null	null	null	0.63592273
CENPA	null	null	null	0.6355943
CDCA5	null	null	null	0.6322953
CKAP2	null	null	null	0.6281815
CCNA2	null	null	null	0.62606347
AURKA	null	null	null	0.61740136
FANCI	null	null	null	0.61506075
LPL	null	null	null	0.6146171
MYBL2	null	null	null	0.6123147
CKAP2L	null	null	null	0.61111444
CENPU	null	null	null	0.6054257
TAGLN2	null	null	null	0.6036663
CENPK	null	null	null	0.6030841
TYMS	null	null	null	0.6010977
BUB1B	null	null	null	0.5956084
CCDC34	null	null	null	0.5950174
KIF2C	null	null	null	0.5905986
IGFBP5	null	null	null	0.58963203
SMC2	null	null	null	0.58552265
CDK1	null	null	null	0.5854577
PMP22	null	null	null	0.5763083
H2AFX	null	null	null	0.57591337
CKS1B	null	null	null	0.5745661
CIP2A	null	null	null	0.57449275
UPP1	null	null	null	0.5717726
RACGAP1	null	null	null	0.571574
FOXM1	null	null	null	0.56980705
MAD2L1	null	null	null	0.56878436
PLK1	null	null	null	0.56683284
DBF4	null	null	null	0.5667846
MMP2	null	null	null	0.56507474
CTGF	null	null	null	0.56438494
CDCA8	null	null	null	0.5620545
CKS2	null	null	null	0.5584204
ECT2	null	null	null	0.55831015
KIF14	null	null	null	0.5572867
E2F7	null	null	null	0.556336
UBE2S	null	null	null	0.55529153
LIMCH1	null	null	null	0.5517148
AURKB	null	null	null	0.54806304
PIF1	null	null	null	0.54534256
SPC24	null	null	null	0.5444952
CENPM	null	null	null	0.5439632
CCNB1	null	null	null	0.54360306
NCAPH	null	null	null	0.543033
PBK	null	null	null	0.5398653
CSRP2	null	null	null	0.538821
DEPDC1	null	null	null	0.5359057
XRCC2	null	null	null	0.53024983
SKA3	null	null	null	0.5254708
TMEM106C	null	null	null	0.5231333
HIST1H3G	null	null	null	0.52074087
HIST1H3D	null	null	null	0.52029806
RRM1	null	null	null	0.5196428
MXD3	null	null	null	0.51891637
CMC2	null	null	null	0.5164946
CCNF	null	null	null	0.5132799
SDC2	null	null	null	0.5131125
CDKN3	null	null	null	0.51303065
CEP135	null	null	null	0.51251984
UBE2T	null	null	null	0.5116781
CDCA3	null	null	null	0.5106288
DIAPH3	null	null	null	0.5095878
BUB1	null	null	null	0.5084842
TUBB4B	null	null	null	0.5065544
RAD21	null	null	null	0.5064487
BIRC5	null	null	null	0.5043695
CLSPN	null	null	null	0.50328237
DTYMK	null	null	null	0.502821
CEP152	null	null	null	0.5019283
ASF1B	null	null	null	0.50149626
HIST1H2AM	null	null	null	0.49734423
PSMC3IP	null	null	null	0.49455327
KIF18B	null	null	null	0.4940386
DUT	null	null	null	0.49352252
E2F8	null	null	null	0.4930686
SPDL1	null	null	null	0.49238503
TMPO	null	null	null	0.49158123
ITGB3BP	null	null	null	0.4904711
LMNB2	null	null	null	0.48825073
HELLPAR	null	null	null	0.48784053
SKA1	null	null	null	0.48748678
GFAP	null	null	null	0.4870938
SHCBP1	null	null	null	0.48424563
TNFRSF12A	null	null	null	0.48380327
GMNN	null	null	null	0.48355475
NCAPD2	null	null	null	0.4830986
TTK	null	null	null	0.48218295
FANCB	null	null	null	0.4784261
CENPL	null	null	null	0.4779567
INCENP	null	null	null	0.47584453
MDFIC	null	null	null	0.47555378
C21orf58	null	null	null	0.46988142
HIST1H2AG	null	null	null	0.46648154
UGCG	null	null	null	0.46550727
CYR61	null	null	null	0.4648166
CD44	null	null	null	0.46402293
HIST1H2AL	null	null	null	0.4620736
CDCA4	null	null	null	0.46131968
FANCD2	null	null	null	0.46124375
ORC6	null	null	null	0.4611448
LYPD1	null	null	null	0.4590085
KIF22	null	null	null	0.4587311
NCAPD3	null	null	null	0.4581264
CDC45	null	null	null	0.45624647
KNSTRN	null	null	null	0.45578817
SPAG5	null	null	null	0.4553904
CCL2	null	null	null	0.4545825
MCM8	null	null	null	0.45446846
GPC6	null	null	null	0.4538546
ANXA1	null	null	null	0.45306495
CEP78	null	null	null	0.45051977
POLQ	null	null	null	0.4498904
CENPQ	null	null	null	0.4464159
CDKN2C	null	null	null	0.44515714
RPA1	null	null	null	0.44515193
PDE1C	null	null	null	0.44451723
TK1	null	null	null	0.44361678
BRIP1	null	null	null	0.44341108
PIMREG	null	null	null	0.44277868
ATAD5	null	null	null	0.44152513
BRCA1	null	null	null	0.44028807
TRIOBP	null	null	null	0.4394933
CDK5RAP2	null	null	null	0.437736
BRCA2	null	null	null	0.43632627
SMCHD1	null	null	null	0.436259
RBBP8	null	null	null	0.4360555
DEPDC1B	null	null	null	0.43586054
NCAM1	null	null	null	0.43583196
MKI67	null	null	null	0.43582794
FEN1	null	null	null	0.43502152
ARHGAP29	null	null	null	0.43445298
ELN	null	null	null	0.43294057
RHNO1	null	null	null	0.4317571
CDC20	null	null	null	0.43137065
USP1	null	null	null	0.42989218
MIS18BP1	null	null	null	0.42953643
DDIAS	null	null	null	0.42822027
MGME1	null	null	null	0.42812732
BARD1	null	null	null	0.42715394
CDKN2D	null	null	null	0.42686212
HMMR	null	null	null	0.4261776
CKAP5	null	null	null	0.42551777
MND1	null	null	null	0.42406195
NEK2	null	null	null	0.4234689
NEDD1	null	null	null	0.42289105
MIS18A	null	null	null	0.42094463
CCDC15	null	null	null	0.4193088
PMEPA1	null	null	null	0.4178211
MCM4	null	null	null	0.4177555
WDR62	null	null	null	0.4145359
CADM1	null	null	null	0.4137986
DSN1	null	null	null	0.413028
SYNE2	null	null	null	0.41261724
CCP110	null	null	null	0.41102058
PDPN	null	null	null	0.41046697
PEG10	null	null	null	0.4104314
TCF19	null	null	null	0.40952942
CRYAB	null	null	null	0.4094668
NTM	null	null	null	0.40903863
CXXC5	null	null	null	0.40816706
ANXA2	null	null	null	0.40752184
ZWINT	null	null	null	0.40722725
AXL	null	null	null	0.40706092
LIG1	null	null	null	0.40675992
CCNE2	null	null	null	0.40623292
H2AFZ	null	null	null	0.40487182
GPC4	null	null	null	0.40393713
HSPB11	null	null	null	0.40086213
MNS1	null	null	null	0.40058038
UTRN	null	null	null	0.3996125
AC002454.1	null	null	null	0.39926237
SSX2IP	null	null	null	0.39863136
CENPO	null	null	null	0.39757848
CHST2	null	null	null	0.39746818
TPM1	null	null	null	0.39713573
ITGB5	null	null	null	0.39592043
FANCA	null	null	null	0.39542025
TIMELESS	null	null	null	0.39515144
MORC4	null	null	null	0.39478865
ZNF724	null	null	null	0.3945514
STIL	null	null	null	0.39294535
PCM1	null	null	null	0.39261717
PKMYT1	null	null	null	0.39021742
POC1A	null	null	null	0.38974038
EMP1	null	null	null	0.38958636
EZH2	null	null	null	0.38835385
SLC1A3	null	null	null	0.3882033
VRK1	null	null	null	0.38815945
CDC6	null	null	null	0.38751337
PARPBP	null	null	null	0.38741535
TRIP13	null	null	null	0.3868436
PCNA	null	null	null	0.38591263
HMGN2	null	null	null	0.3857973
SUGP2	null	null	null	0.38487598
CRIM1	null	null	null	0.38473997
PPP1CB	null	null	null	0.38461623
POLA1	null	null	null	0.38322374
RTKN2	null	null	null	0.3794642
CCSAP	null	null	null	0.37946174
CCNB2	null	null	null	0.37928826
JADE1	null	null	null	0.37800607
POLD3	null	null	null	0.3767205
HEY1	null	null	null	0.37612516
MPHOSPH9	null	null	null	0.37537214
PLK4	null	null	null	0.3740688
RAD18	null	null	null	0.37329528
EPS8	null	null	null	0.37125087
RAD23A	null	null	null	0.37107405
C18orf54	null	null	null	0.37105677
RFC5	null	null	null	0.37007987
CENPJ	null	null	null	0.36953327
GAS2L3	null	null	null	0.36901072
TUBB	null	null	null	0.36797428
DPF1	null	null	null	0.3672166
GINS4	null	null	null	0.36699817
ASRGL1	null	null	null	0.36580086
CENPW	null	null	null	0.36558375
TUBG1	null	null	null	0.36534807
CEP57L1	null	null	null	0.36390722
TUBA1C	null	null	null	0.3622213
RFLNB	null	null	null	0.36193126
FST	null	null	null	0.36183295
MYH9	null	null	null	0.36179116
SMC1A	null	null	null	0.3607867
PCNT	null	null	null	0.36045313
CHAF1A	null	null	null	0.35945228
MMS22L	null	null	null	0.35939988
PDGFB	null	null	null	0.35882565
ZFP36L2	null	null	null	0.35810733
ANP32E	null	null	null	0.35798928
PLD5	null	null	null	0.3579812
SDK1	null	null	null	0.35750768
GINS1	null	null	null	0.35739908
PSIP1	null	null	null	0.35733503
RAMP1	null	null	null	0.35701093
CDC25B	null	null	null	0.35644194
NEMP1	null	null	null	0.3563772
CDH4	null	null	null	0.355642
SLC2A4RG	null	null	null	0.35507378
CALM2	null	null	null	0.35406363
TENM1	null	null	null	0.35367814
ZWILCH	null	null	null	0.3529476
HAUS8	null	null	null	0.35268456
DCBLD2	null	null	null	0.35142893
RFC4	null	null	null	0.35141885
TUBB2A	null	null	null	0.3511875
SUZ12	null	null	null	0.34866536
LINC00707	null	null	null	0.34813297
CENPP	null	null	null	0.34782103
DDAH1	null	null	null	0.34648994
TFPI2	null	null	null	0.3464275
DOK5	null	null	null	0.3461294
NSD2	null	null	null	0.3456297
NEIL3	null	null	null	0.34534657
DTL	null	null	null	0.34501874
PRKDC	null	null	null	0.34403524
CDC25C	null	null	null	0.34342298
BCAP29	null	null	null	0.34341672
CENPN	null	null	null	0.34295073
ABHD3	null	null	null	0.3428559
PKP4	null	null	null	0.3424114
RANGAP1	null	null	null	0.34238428
SEC14L1	null	null	null	0.34207335
FAM111B	null	null	null	0.34173304
OIP5	null	null	null	0.34119073
DEK	null	null	null	0.34066886
KCNIP1	null	null	null	0.33946565
PRRX1	null	null	null	0.33934554
PHF19	null	null	null	0.33910742
AKAP12	null	null	null	0.3389838
CSE1L	null	null	null	0.33788115
RFC3	null	null	null	0.3375496
PRDX6	null	null	null	0.33751547
HAUS6	null	null	null	0.33740464
OLFM1	null	null	null	0.33665332
CIT	null	null	null	0.33646014
FAM184A	null	null	null	0.3357513
PDGFA	null	null	null	0.3350405
PRSS23	null	null	null	0.33390385
GP1BB	null	null	null	0.3336787
RFC2	null	null	null	0.33342528
MRE11	null	null	null	0.3327542
EMP2	null	null	null	0.33257815
NES	null	null	null	0.3319033
HIST1H4E	null	null	null	0.33144385
HIRIP3	null	null	null	0.33099023
BTG3	null	null	null	0.33059338
LMF2	null	null	null	0.3300221
AIG1	null	null	null	0.3299752
UBR7	null	null	null	0.3297094
STAT1	null	null	null	0.32843745
MACF1	null	null	null	0.32840866
NFATC2IP	null	null	null	0.32835788
PHGDH	null	null	null	0.3280761
PHTF2	null	null	null	0.3271202
EIF5	null	null	null	0.32689688
DLG1	null	null	null	0.3268336
NRGN	null	null	null	0.32599026
LRRCC1	null	null	null	0.32577333
SPARC	null	null	null	0.3253589
HAUS3	null	null	null	0.32520184
HAT1	null	null	null	0.32423207
TMEM237	null	null	null	0.324193
TRAM2	null	null	null	0.32415852
IMMP2L	null	null	null	0.32413706
ARHGAP11B	null	null	null	0.3229243
CCDC14	null	null	null	0.32202536
GRIA4	null	null	null	0.32177144
TACC1	null	null	null	0.32155865
HES4	null	null	null	0.32151738
RCAN1	null	null	null	0.32147458
FSTL1	null	null	null	0.32131332
LMNB1	null	null	null	0.32119793
PNRC2	null	null	null	0.32100305
XPO1	null	null	null	0.3208268
WDR34	null	null	null	0.3207504
RBBP7	null	null	null	0.32069314
UACA	null	null	null	0.31961426
TOPBP1	null	null	null	0.3193623
MALT1	null	null	null	0.31929305
STRN4	null	null	null	0.319112
PARP2	null	null	null	0.3186664
KMT5A	null	null	null	0.317686
EFNB2	null	null	null	0.31728432
MID1	null	null	null	0.31695658
ACTN4	null	null	null	0.31593058
NCAPH2	null	null	null	0.3147713
SOGA1	null	null	null	0.3144541
PIN1	null	null	null	0.31440714
POLA2	null	null	null	0.31413442
CEP128	null	null	null	0.31365007
ZNF714	null	null	null	0.31340617
DCK	null	null	null	0.31258777
GSTCD	null	null	null	0.31238833
TCEAL9	null	null	null	0.3122359
SLC35F1	null	null	null	0.31218702
RABL6	null	null	null	0.31161943
TGFB2	null	null	null	0.3115135
ID3	null	null	null	0.3112597
ID1	null	null	null	0.31125697
PRIM2	null	null	null	0.31117797
KIF20A	null	null	null	0.3111716
HAUS2	null	null	null	0.31116298
TMEM245	null	null	null	0.31014654
CEP192	null	null	null	0.30985013
TTYH3	null	null	null	0.30947247
CPNE8	null	null	null	0.30907378
HIST1H2BC	null	null	null	0.30886266
TEDC1	null	null	null	0.30862373
IFI27L1	null	null	null	0.30797765
GCLM	null	null	null	0.30764252
CEP295	null	null	null	0.30719295
EZR	null	null	null	0.30699176
RHEB	null	null	null	0.30656803
MEIS2	null	null	null	0.30650434
TMEM132A	null	null	null	0.30643797
PPP1R14C	null	null	null	0.30549958
BLM	null	null	null	0.30504677
CENPC	null	null	null	0.30372167
LRR1	null	null	null	0.30367354
LIN54	null	null	null	0.30347413
MPC2	null	null	null	0.30335477
PTTG1	null	null	null	0.3020591
FABP7	null	null	null	0.3020298
ZGRF1	null	null	null	0.30192396
RGS17	null	null	null	0.30042693
PPP3CA	null	null	null	0.29990822
LPCAT2	null	null	null	0.29981586
CD47	null	null	null	0.2997909
SMC5	null	null	null	0.29951826
PRADC1	null	null	null	0.29933256
DSCC1	null	null	null	0.29930004
PPME1	null	null	null	0.2991178
CCNE1	null	null	null	0.29891
AHI1	null	null	null	0.2988605
AC068587.4	null	null	null	0.29864654
CDKN1B	null	null	null	0.2982726
CYTOR	null	null	null	0.29806504
ZMYM1	null	null	null	0.2980195
NUP107	null	null	null	0.2975325
MOCS2	null	null	null	0.2959289
SASS6	null	null	null	0.29591247
C12orf75	null	null	null	0.29589966
GAMT	null	null	null	0.2952848
PPP1R9A	null	null	null	0.29512277
ZNF66	null	null	null	0.2950849
TMEM47	null	null	null	0.2947625
LAMC1	null	null	null	0.29469293
GINM1	null	null	null	0.29464015
PHIP	null	null	null	0.29452777
MEST	null	null	null	0.29448792
PRPSAP1	null	null	null	0.29429308
RECQL4	null	null	null	0.2940373
TFDP1	null	null	null	0.29391304
CHPT1	null	null	null	0.29386842
G2E3	null	null	null	0.29376814
IQGAP3	null	null	null	0.29375213
TEX30	null	null	null	0.29354843
CCDC150	null	null	null	0.29337358
DYRK1A	null	null	null	0.29314646
TERF1	null	null	null	0.29300588
P4HTM	null	null	null	0.29182506
SREBF1	null	null	null	0.29162586
ITGA7	null	null	null	0.29141945
CEP350	null	null	null	0.2911028
MZT1	null	null	null	0.29096326
CBX5	null	null	null	0.29088888
SYNE1	null	null	null	0.29073137
EED	null	null	null	0.29031247
SEMA3A	null	null	null	0.29026833
HSPA4L	null	null	null	0.28960195
TMUB1	null	null	null	0.28922346
SAE1	null	null	null	0.28920236
RFWD3	null	null	null	0.2889736
IDS	null	null	null	0.28896743
ING2	null	null	null	0.2888772
PRKACA	null	null	null	0.28856534
NUP155	null	null	null	0.28820974
TTYH1	null	null	null	0.28737885
NUP50	null	null	null	0.28730145
KCTD9	null	null	null	0.2869455
ZNF107	null	null	null	0.28681177
NR2F1	null	null	null	0.28671572
PLOD2	null	null	null	0.28637847
ACTN1	null	null	null	0.28602254
YEATS4	null	null	null	0.28590554
CHEK1	null	null	null	0.28585833
RNASEH2A	null	null	null	0.28540617
LRRFIP2	null	null	null	0.2851172
APLP1	null	null	null	0.28504646
OLFM2	null	null	null	0.2848316
ARHGAP33	null	null	null	0.28480572
NUCKS1	null	null	null	0.28465727
ARID5B	null	null	null	0.28457895
HADH	null	null	null	0.28447577
CDT1	null	null	null	0.2843748
APOLD1	null	null	null	0.2842087
METTL4	null	null	null	0.28325826
MOXD1	null	null	null	0.28298426
KCNJ2	null	null	null	0.28252482
HMGXB4	null	null	null	0.28206027
POLH	null	null	null	0.28201103
CHTF18	null	null	null	0.28200182
TBC1D5	null	null	null	0.28194955
CTDSPL2	null	null	null	0.2819494
HOXB3	null	null	null	0.28151384
TTLL7	null	null	null	0.2814511
DBF4B	null	null	null	0.28140798
COTL1	null	null	null	0.28129873
RBMS1	null	null	null	0.28129247
CENPH	null	null	null	0.28093362
MYOF	null	null	null	0.2804139
ARSJ	null	null	null	0.28036526
ZNF83	null	null	null	0.28026745
CAMK2N1	null	null	null	0.28026322
PSMC3	null	null	null	0.2800178
EFEMP2	null	null	null	0.27977923
IKBIP	null	null	null	0.27919388
XRCC1	null	null	null	0.27907503
TNFAIP8L1	null	null	null	0.27906466
FAM83D	null	null	null	0.27883303
IFITM3	null	null	null	0.27856755
WDHD1	null	null	null	0.27840683
TTF2	null	null	null	0.2783588
EML1	null	null	null	0.2782703
COL5A2	null	null	null	0.2780053
MBNL2	null	null	null	0.27792597
KIFAP3	null	null	null	0.27786267
YBX3	null	null	null	0.27771136
CDC27	null	null	null	0.27760577
WWC2	null	null	null	0.2775746
LSM3	null	null	null	0.2773692
DNMT1	null	null	null	0.2769806
RAB23	null	null	null	0.2767893
FZR1	null	null	null	0.27653039
SLF1	null	null	null	0.27644655
CNN3	null	null	null	0.27641308
TSPAN13	null	null	null	0.2763692
SAC3D1	null	null	null	0.2759108
SMARCA2	null	null	null	0.27569345
NFIC	null	null	null	0.27553955
PDGFC	null	null	null	0.27537712
NUCB2	null	null	null	0.27533472
NAV3	null	null	null	0.27517065
CPNE2	null	null	null	0.27496323
HAS3	null	null	null	0.2747853
ADGRL3	null	null	null	0.27440754
UXS1	null	null	null	0.27394032
ADGRV1	null	null	null	0.27393422
CTDSPL	null	null	null	0.2738268
HIST1H2AJ	null	null	null	0.273472
FIGNL1	null	null	null	0.27333775
MAGI2.AS3	null	null	null	0.27328536
LHFPL6	null	null	null	0.2731174
POLR2A	null	null	null	0.27284405
ALYREF	null	null	null	0.27281386
SAP30	null	null	null	0.27266833
SCLT1	null	null	null	0.2726082
DKK3	null	null	null	0.2725991
SLC44A2	null	null	null	0.27257603
ACYP1	null	null	null	0.2725219
CALU	null	null	null	0.27230427
SCAPER	null	null	null	0.27201682
HACD2	null	null	null	0.2717465
RORB	null	null	null	0.27125505
CNN2	null	null	null	0.27122393
ERCC6L	null	null	null	0.27115518
CDH2	null	null	null	0.2710068
DONSON	null	null	null	0.27051458
YAP1	null	null	null	0.2702626
NIF3L1	null	null	null	0.2702338
BRD8	null	null	null	0.27021033
NUP85	null	null	null	0.27000517
GGH	null	null	null	0.26995644
CDK2	null	null	null	0.2698329
PPP2R3B	null	null	null	0.26974645
PBX1	null	null	null	0.26971596
DDX11	null	null	null	0.26946566
TMTC3	null	null	null	0.2693513
CTNNAL1	null	null	null	0.26931626
NUP205	null	null	null	0.26930988
RAI14	null	null	null	0.26898447
RTN1	null	null	null	0.26896366
CNIH3	null	null	null	0.2689225
CNTRL	null	null	null	0.26873747
RANBP9	null	null	null	0.2686983
EPDR1	null	null	null	0.26869512
SAPCD2	null	null	null	0.26844382
VPS13A	null	null	null	0.26827043
ICMT	null	null	null	0.26805148
PCDH19	null	null	null	0.26788214
MAP3K20	null	null	null	0.26761442
TNRC18	null	null	null	0.2675639
RPA3	null	null	null	0.2674887
ZNF682	null	null	null	0.26745135
CCDC18	null	null	null	0.26736468
GNG12	null	null	null	0.26669356
ST8SIA5	null	null	null	0.26604065
ZNF850	null	null	null	0.2657992
SLC43A3	null	null	null	0.26523033
MSH3	null	null	null	0.26513132
HIST1H4H	null	null	null	0.26485035
ALDH3A2	null	null	null	0.264784
IFRD1	null	null	null	0.263695
ARHGEF39	null	null	null	0.26360065
GNA11	null	null	null	0.26354408
MAP2K1	null	null	null	0.26350093
IDH2	null	null	null	0.26336926
KHDRBS3	null	null	null	0.26301163
KPNB1	null	null	null	0.26298156
PSMB8	null	null	null	0.26291853
AC092718.4	null	null	null	0.26284713
LINC01578	null	null	null	0.26279458
ERI1	null	null	null	0.2624832
CEP57	null	null	null	0.2624096
RMDN3	null	null	null	0.2622414
RAD1	null	null	null	0.26221466
CWF19L2	null	null	null	0.26205778
COL5A3	null	null	null	0.26177415
AKR7A2	null	null	null	0.26168615
PRKAR2B	null	null	null	0.2616547
KDELC2	null	null	null	0.26135886
PUM2	null	null	null	0.26127943
OXCT1	null	null	null	0.26085767
LMO4	null	null	null	0.26076707
TBC1D31	null	null	null	0.26071447
PAX6	null	null	null	0.2606672
ZNF519	null	null	null	0.2604511
HMGA2	null	null	null	0.26023623
SPATS2L	null	null	null	0.2595775
ICA1L	null	null	null	0.25907642
GMPPB	null	null	null	0.25903422
NDE1	null	null	null	0.259018
NACC2	null	null	null	0.25900054
CRYBG3	null	null	null	0.25893524
UBA2	null	null	null	0.2588319
PLSCR1	null	null	null	0.2587169
CHCHD3	null	null	null	0.2585281
ARL6IP6	null	null	null	0.25840482
CENPI	null	null	null	0.25830582
MPRIP	null	null	null	0.25809976
RADX	null	null	null	0.25805452
NRCAM	null	null	null	0.25772792
DPYD	null	null	null	0.2576006
ZNF85	null	null	null	0.25753164
PRKACB	null	null	null	0.25739986
HNRNPUL1	null	null	null	0.2571492
SCCPDH	null	null	null	0.25685176
HEG1	null	null	null	0.25668085
PRPF4	null	null	null	0.25666618
NLGN4X	null	null	null	0.2566218
MAGT1	null	null	null	0.25662115
CEP44	null	null	null	0.2564746
ASH2L	null	null	null	0.25637436
CHN1	null	null	null	0.2563567
TSPAN5	null	null	null	0.25627446
EXOSC8	null	null	null	0.25621864
MAGI3	null	null	null	0.25601542
RAB28	null	null	null	0.2558469
VAV3	null	null	null	0.25562075
GPC1	null	null	null	0.25552118
UHRF1	null	null	null	0.2554303
FAM76B	null	null	null	0.25540504
DESI2	null	null	null	0.2551801
NUP37	null	null	null	0.25516006
FN3KRP	null	null	null	0.25513208
PIGX	null	null	null	0.25511187
RDX	null	null	null	0.2551002
ATG5	null	null	null	0.25489104
PCBP2	null	null	null	0.25479352
SRBD1	null	null	null	0.25433213
RPN1	null	null	null	0.2535197
PXMP2	null	null	null	0.2534168
MCC	null	null	null	0.25302035
GPAA1	null	null	null	0.2530104
CBY1	null	null	null	0.25278306
RASSF8	null	null	null	0.25265077
THOP1	null	null	null	0.2525226
PODXL	null	null	null	0.25252178
RAD51	null	null	null	0.25242248
UCHL5	null	null	null	0.2524099
HNRNPUL2	null	null	null	0.25225127
USP13	null	null	null	0.2520677
FAM13B	null	null	null	0.25175482
SPATA5	null	null	null	0.2515076
FLNA	null	null	null	0.2511583
LONRF2	null	null	null	0.25108513
MYBL1	null	null	null	0.2507902
ZNF347	null	null	null	0.25042334
SGCE	null	null	null	0.25017044
PLA2G12A	null	null	null	0.25008687
SINHCAF	null	null	null	-0.2523537
HMGCR	null	null	null	-0.25656143
RPL10A	null	null	null	-0.25953028
RPL13A	null	null	null	-0.25995842
TUBA1A	null	null	null	-0.26251304
RPS25	null	null	null	-0.26271814
SCD	null	null	null	-0.26309332
DCX	null	null	null	-0.2642179
LRRC75A.AS1	null	null	null	-0.2642792
MSMO1	null	null	null	-0.26678485
VIM	null	null	null	-0.26691562
ITGB1	null	null	null	-0.27104184
GABPB1.AS1	null	null	null	-0.27210158
METRN	null	null	null	-0.2728451
RPL37	null	null	null	-0.2737234
GDI2	null	null	null	-0.27381355
CA12	null	null	null	-0.2738942
FLRT3	null	null	null	-0.2746283
PLS3	null	null	null	-0.27519158
HSP90AB1	null	null	null	-0.2772641
RPL5	null	null	null	-0.27860892
STC1	null	null	null	-0.27888194
RPL23	null	null	null	-0.28314334
RPL31	null	null	null	-0.2837099
CHD7	null	null	null	-0.28430673
MMP16	null	null	null	-0.2847664
ID4	null	null	null	-0.2853546
DSEL	null	null	null	-0.29658437
MYO10	null	null	null	-0.30522794
EPN2	null	null	null	-0.30530027
SOX4	null	null	null	-0.30532825
PCDH10	null	null	null	-0.30534542
NEAT1	null	null	null	-0.3081872
CTXN1	null	null	null	-0.30885303
MARCKSL1	null	null	null	-0.3110348
ZEB1	null	null	null	-0.317235
NDUFB8	null	null	null	-0.32305405
PRDX1	null	null	null	-0.32558885
PTMS	null	null	null	-0.33256578
FGFBP3	null	null	null	-0.33424643
RPL10	null	null	null	-0.33454484
TSPO	null	null	null	-0.3445832
TMEM256	null	null	null	-0.345498
AC010642.2	null	null	null	-0.34634644
PNRC1	null	null	null	-0.347535
PPP1R14B	null	null	null	-0.35067832
AC103591.3	null	null	null	-0.3613238
OLIG1	null	null	null	-0.37041953
HSPB1	null	null	null	-0.3783121
MXD4	null	null	null	-0.3843185
MIR4458HG	null	null	null	-0.3843737
HAS2	null	null	null	-0.38915992
IDI1	null	null	null	-0.39672357
SQLE	null	null	null	-0.405316
DLL3	null	null	null	-0.41435456
FAM107B	null	null	null	-0.41572616
ATCAY	null	null	null	-0.41661265
HMGCS1	null	null	null	-0.418186
DBI	null	null	null	-0.42222008
BTG1	null	null	null	-0.42284587
PPA1	null	null	null	-0.42364725
GAP43	null	null	null	-0.42832687
MLLT11	null	null	null	-0.43018833
DDX21	null	null	null	-0.43999517
SNHG25	null	null	null	-0.44393218
TUBB3	null	null	null	-0.44784692
ATP5MD	null	null	null	-0.46608904
SNHG3	null	null	null	-0.4923726
CREM	null	null	null	-0.4959301
MIF	null	null	null	-0.51863927
HES6	null	null	null	-0.52302617
DANCR	null	null	null	-0.5718529
SOX11	null	null	null	-0.5757078
SNHG19	null	null	null	-0.5816834
TM4SF1	null	null	null	-0.585415
RPS24	null	null	null	-0.59548944
PDGFRA	null	null	null	-0.6727158
FABP5	null	null	null	-1.640848
