# Supplementary material for: Modeling glioblastoma heterogeneity as a dynamic network of cell states
Source: Mol Syst Biol. 2021 Sep 16;17(9):e10105. doi: 10.15252/msb.202010105 (PMC8444284; doi:10.15252/msb.202010105)
Supplement: Supplementary file 6 — Source Data for Figure 5 [file MSB-17-e10105-s004.zip › Figure5A_sourcedata/GSEA_3017/hallmarks_stateC.GseaPreranked.1621934520804/edb/gene_sets.gmt]

HALLMARK_TNFA_SIGNALING_VIA_NFKB	http://www.gsea-msigdb.org/gsea/msigdb/cards/HALLMARK_TNFA_SIGNALING_VIA_NFKB	HBEGF	KLF6	JUN	PPP1R15A	F3	CCL2	RCAN1	PHLDA1	GADD45A	SOCS3	SERPINE1	TNFAIP6	CD44	PLAU	MYC	NAMPT	VEGFA	TUBB2A	FOS	RHOB	PLPP3	SAT1	CSF1	PMEPA1	PTPRE	LDLR	TGIF1	TSC22D1	B4GALT5	HES1	IRS2	SLC2A3	CEBPD	FJX1	TNC
HALLMARK_EPITHELIAL_MESENCHYMAL_TRANSITION	http://www.gsea-msigdb.org/gsea/msigdb/cards/HALLMARK_EPITHELIAL_MESENCHYMAL_TRANSITION	SERPINE1	COL4A1	COL4A2	IGFBP3	SPARC	TPM1	MMP2	SPP1	TNC	ITGB5	VIM	TIMP1	TIMP3	CALD1	EMP3	VEGFA	RHOB	GADD45A	MEST	SERPINE2	GPC1	PMEPA1	CD44	TNFRSF12A	JUN	FERMT2	GJA1	PMP22	LRP1	SAT1	NT5E	DPYSL3	PPIB	PDLIM4	MCM7	GAS1	BDNF	ADAM12
HALLMARK_IL2_STAT5_SIGNALING	http://www.gsea-msigdb.org/gsea/msigdb/cards/HALLMARK_IL2_STAT5_SIGNALING	PHLDA1	SLC2A3	BATF3	AHR	RHOB	MYC	WLS	SPP1	TNFRSF21	NT5E	CCND2	EMP1	CD44	KLF6	ARL4A	HOPX	ITGA6	SERPINB6	ALCAM	AHNAK	CSF1	CA2	IFITM3	COL6A1
HALLMARK_CHOLESTEROL_HOMEOSTASIS	http://www.gsea-msigdb.org/gsea/msigdb/cards/HALLMARK_CHOLESTEROL_HOMEOSTASIS	CYP51A1	IDI1	FDFT1	DHCR7	SQLE	HMGCS1	MVD	LDLR	SCD	LPL	HMGCR	LGALS3	CLU	TNFRSF12A	CD9	ALCAM	FABP5	S100A11
HALLMARK_INFLAMMATORY_RESPONSE	http://www.gsea-msigdb.org/gsea/msigdb/cards/HALLMARK_INFLAMMATORY_RESPONSE	CCL2	NAMPT	CSF1	LDLR	F3	MYC	TNFAIP6	TIMP1	HBEGF	OSMR	KLF6	AHR	HAS2	SERPINE1	PDPN	PTPRE	CHST2	EMP3	SLC4A4
HALLMARK_HYPOXIA	http://www.gsea-msigdb.org/gsea/msigdb/cards/HALLMARK_HYPOXIA	SLC2A1	VEGFA	LDHA	JUN	SERPINE1	SLC2A3	IGFBP3	FOS	STC1	CSRP2	F3	CHST2	BCAN	IRS2	S100A4	MIF	DTNA	CAVIN1	KLF6	CA12	PPP1R15A	MT2A	ANXA2	CHST3	TPST2	HSPA5	NEDD4L	GPC1
HALLMARK_UV_RESPONSE_DN	http://www.gsea-msigdb.org/gsea/msigdb/cards/HALLMARK_UV_RESPONSE_DN	SIPA1L1	ANXA2	ATXN1	RND3	PLPP3	MYC	LDLR	GJA1	SERPINE1	INSIG1	PMP22	MAP1B	F3	IGFBP5	BDNF	DLC1	HAS2
HALLMARK_COMPLEMENT	http://www.gsea-msigdb.org/gsea/msigdb/cards/HALLMARK_COMPLEMENT	SERPINE1	TIMP1	CTSC	CA2	CLU	LRP1	PLAT	MT3	ATOX1	GNB4	F3	HSPA5	COL4A2	LGALS3	S100A13
HALLMARK_ESTROGEN_RESPONSE_LATE	http://www.gsea-msigdb.org/gsea/msigdb/cards/HALLMARK_ESTROGEN_RESPONSE_LATE	PRSS23	CA12	RAB31	RBBP8	FOS	DHCR7	MYOF	CA2	ASCL1	UGDH	ABHD2	CD44	FDFT1	FGFR3	FABP5	MEST	GINS2	CD9	SNX10	TOP2A	CKB
HALLMARK_APOPTOSIS	http://www.gsea-msigdb.org/gsea/msigdb/cards/HALLMARK_APOPTOSIS	JUN	GADD45A	CD44	TNFRSF12A	RHOB	CCND2	TIMP1	TIMP3	CLU	LGALS3	LMNA	MMP2	PLAT	BRCA1	TGFB2	HMGB2	IFITM3	EMP1	TOP2A	SAT1
HALLMARK_KRAS_SIGNALING_UP	http://www.gsea-msigdb.org/gsea/msigdb/cards/HALLMARK_KRAS_SIGNALING_UP	HBEGF	TMEM158	IGFBP3	SPP1	ETV1	CCND2	EMP1	APOD	GADD45G	PLAT	PPP1R15A	CA2	SPARCL1	PLAU	NIN
HALLMARK_MYOGENESIS	http://www.gsea-msigdb.org/gsea/msigdb/cards/HALLMARK_MYOGENESIS	CRYAB	ADAM12	IGFBP3	ITGB5	HBEGF	IGFBP7	COL4A2	CKB	PKIA	CLU	NQO1	SCD	ABLIM1	DTNA	SPARC	WWTR1	APOD
HALLMARK_GLYCOLYSIS	http://www.gsea-msigdb.org/gsea/msigdb/cards/HALLMARK_GLYCOLYSIS	VEGFA	LDHA	PGAM1	PYGB	IGFBP3	GPC1	HSPA5	MIF	CHST2	STMN1	IRS2	CD44	CDK1	STC1	NASP	NT5E
HALLMARK_MTORC1_SIGNALING	http://www.gsea-msigdb.org/gsea/msigdb/cards/HALLMARK_MTORC1_SIGNALING	CTSC	LDHA	SCD	SLC2A1	NAMPT	HSPA5	HMGCS1	ELOVL6	HMGCR	DHFR	DHCR7	INSIG1	SQLE	IGFBP5	CYP51A1	IDI1	LDLR	SLC2A3	STC1	RRM2	BCAT1	SYTL2	MCM4	PPP1R15A	CD9
HALLMARK_ESTROGEN_RESPONSE_EARLY	http://www.gsea-msigdb.org/gsea/msigdb/cards/HALLMARK_ESTROGEN_RESPONSE_EARLY	CA12	RHOBTB3	RAB31	RETREG1	KAZN	UGCG	MYC	GJA1	PRSS23	PODXL	MYOF	RBBP8	DLC1	FOS	ABHD2	CD44	SEC14L2	ENDOD1	FDFT1	HES1	SLC2A1	ABLIM1	DHCR7
HALLMARK_ANDROGEN_RESPONSE	http://www.gsea-msigdb.org/gsea/msigdb/cards/HALLMARK_ANDROGEN_RESPONSE	MAF	HMGCR	INSIG1	ABHD2	SAT1	DBI	IDI1	B2M	PMEPA1	LIFR	HMGCS1	XRCC5	TSC22D1	SCD	CDK6	MYL12A
HALLMARK_P53_PATHWAY	http://www.gsea-msigdb.org/gsea/msigdb/cards/HALLMARK_P53_PATHWAY	GADD45A	SAT1	FOS	S100A10	FBXW7	CCND2	PDGFA	PCNA	PPP1R15A	TSC22D1	HBEGF	PTPRE	JUN	UPP1	TM4SF1	S100A4
HALLMARK_G2M_CHECKPOINT	http://www.gsea-msigdb.org/gsea/msigdb/cards/HALLMARK_G2M_CHECKPOINT	TOP2A	NUSAP1	SMC4	MCM3	CDK1	MAD2L1	LMNB1	E2F3	KIF15	NASP	GINS2	FBXO5	EZH2	STMN1	E2F1	CHAF1A	SMC1A	BARD1	TMPO	MYBL2	MYC	SMC2	SQLE	ORC6	FOXN3	HMGN2	SLC12A2	MT2A
HALLMARK_E2F_TARGETS	http://www.gsea-msigdb.org/gsea/msigdb/cards/HALLMARK_E2F_TARGETS	DNMT1	GINS4	MAD2L1	MCM4	MCM7	MMS22L	NASP	ORC6	PCNA	RAD51AP1	TMPO	UBE2T	CDK1	MCM3	TOP2A	RRM2	HMGB2	RFC3	EZH2	SMC4	BRCA1	MYBL2	MSH2	ATAD2	STMN1	LMNB1	SMC1A	ASF1B	TIMELESS	HELLS	USP1	POLD3	DUT	SLBP	SPC25	BARD1	DEK	MYC	PSIP1	PSMC3IP
