# Supplementary material for: Modeling glioblastoma heterogeneity as a dynamic network of cell states
Source: Mol Syst Biol. 2021 Sep 16;17(9):e10105. doi: 10.15252/msb.202010105 (PMC8444284; doi:10.15252/msb.202010105)
Supplement: Supplementary file 6 — Source Data for Figure 5 [file MSB-17-e10105-s004.zip › Figure5A_sourcedata/GSEA_3017/hallmarks_stateC.GseaPreranked.1621934520804/edb/state13017.rnk]

SYNE2	0.83922225
TFDP2	0.7865373
RND3	0.7134732
AC002454.1	0.7121987
DCX	0.70005834
HES6	0.6940596
MAGI1	0.6519233
ATAD2	0.6489674
FAM111B	0.6157318
HIST1H4C	0.6026602
CENPU	0.5882489
HIST1H1C	0.5831088
HIST1H1D	0.5828243
FAM111A	0.5758381
EZH2	0.5739097
CCNE2	0.56956357
DLL3	0.56185496
CLSPN	0.56114745
C21orf58	0.55926526
RRM2	0.5420213
HMGB2	0.5341922
MCUB	0.5330841
HIP1	0.5225499
BCL11A	0.5207623
CDK6	0.51768106
TRDC	0.49764118
XRCC2	0.49483547
CHAF1A	0.49361375
GRIA2	0.4860135
PCLAF	0.48370105
ZBTB20	0.4817111
UBE2T	0.4747067
DLX1	0.4685238
GADD45G	0.4670152
PBX1	0.4613152
HIST1H1B	0.46046278
SAMD1	0.45696
CDCA7L	0.45340422
GMNN	0.4530338
ORC6	0.4496584
MMS22L	0.4481903
CD24	0.4445927
NREP	0.44441062
ESCO2	0.44044378
ETV1	0.4379463
UHRF1	0.43564808
RAD51AP1	0.4350984
NEDD4L	0.43495184
PCNA	0.43494928
TMPO	0.43247756
DTL	0.4304053
HIST1H1E	0.4302343
TOP2A	0.42577547
SPC25	0.41454753
BRCA1	0.41010436
DHFR	0.405038
WDR76	0.40319017
PAK3	0.40199196
PCSK2	0.3929676
HIST1H2AH	0.39270467
TYMS	0.3903531
PHIP	0.38694042
RRM1	0.38583645
SMC2	0.385823
GAS1	0.38441202
TCF4	0.38406304
RAB3IP	0.38166353
E2F1	0.37968767
GLCCI1	0.37810108
E2F7	0.37712672
KIF21A	0.3770235
TCF12	0.3763832
CSRP2	0.3761678
PSIP1	0.3743559
DEK	0.373085
NASP	0.3711847
POLD3	0.36739588
CENPH	0.36643946
SMC4	0.36529008
ITGB3BP	0.3636608
SOX4	0.3618201
CDCA5	0.36076948
MPP6	0.360415
GINS2	0.3597177
KLHL23	0.35932496
STMN1	0.35709998
BARD1	0.3569707
DUT	0.35599533
EPB41	0.3551067
MIS18BP1	0.3546364
CARHSP1	0.35335866
MCM7	0.3523343
USP1	0.3518476
ASRGL1	0.35013372
FOXN3	0.3469653
DPYSL3	0.34586245
MAP2	0.34528303
ATAD5	0.3446301
FEN1	0.34202456
CEMIP2	0.34060764
NUSAP1	0.33978733
H1FX	0.33947578
CKB	0.33465245
NCAPD3	0.33370298
MCM8	0.33142406
NIN	0.33115724
SLBP	0.33093548
ZNF43	0.3302497
INSM1	0.32924807
HOMER3	0.3282584
BEST3	0.32673118
ZNF385D	0.32639742
GINS4	0.32528576
ZNF724	0.3249853
MCM3	0.3242219
H2AFX	0.3216903
HIRIP3	0.3206394
UBTF	0.32030275
PSMC3IP	0.3194155
TIMELESS	0.31896242
CCDC34	0.31826913
HAT1	0.3181214
FBXW7	0.3156393
FRMD4B	0.31343335
RHOBTB3	0.31311122
SMC1A	0.3123332
HMGN2	0.31185412
DNMT1	0.31109086
STAG2	0.30895293
PKIA	0.30871242
FBXO5	0.30761543
SSX2IP	0.30738518
H3F3A	0.30432725
FNBP1L	0.30403835
DPF1	0.3034087
TAGLN3	0.3033377
KIF15	0.30180594
NCAPG	0.3007732
RFC4	0.30046424
CENPK	0.298658
GSE1	0.2962075
CHL1	0.2937957
LMNB1	0.29294276
ASF1B	0.2908105
HNRNPAB	0.28999713
ASCL1	0.2899321
C12orf57	0.28867692
HPF1	0.28861693
SLC12A2	0.28835967
CCND2	0.28778383
ACAP3	0.28708375
SIVA1	0.28649554
NFIX	0.28620613
SUPT16H	0.2861486
HDGFL3	0.2849447
PHF6	0.28484344
RFC3	0.28317204
ARID1B	0.28206903
RNASEH2B	0.28204975
CEP78	0.28132737
ZNF93	0.2812213
HIST2H2AC	0.28099328
CBFA2T2	0.28038636
PARP1	0.28010172
MYBL2	0.27808952
H2AFY	0.2776842
CHD7	0.27719894
RFFL	0.27676272
PDE1A	0.27510178
VRK1	0.2746822
CIP2A	0.27162328
HELLS	0.27111492
AUTS2	0.27059737
C19orf48	0.27057555
MAD2L1	0.26970345
NKAIN3	0.26792887
STARD4.AS1	0.26719394
RBBP8	0.2667691
RIF1	0.26581767
POLA1	0.2656561
MSH2	0.26514888
DDX11	0.26457277
SNCAIP	0.26441032
RMI1	0.26279056
NAP1L4	0.26175272
FANCL	0.2606646
SUB1	0.2603814
NCAPG2	0.25972584
XRCC5	0.25915223
MCM4	0.25885317
BAZ2B	0.25872537
CDK1	0.2550707
RSBN1L	0.25443462
SNTG1	0.25225893
E2F3	0.25160357
SCN1A	-0.25016966
MAF	-0.2505116
GALNT10	-0.25059006
PYGB	-0.25086266
MT.CO3	-0.25188795
KAZN	-0.25190532
SLC35E4	-0.25217217
SEC14L2	-0.25249135
MTCL1	-0.25264415
UPP1	-0.25294468
CAST	-0.25300062
SHC3	-0.2533961
ARHGAP12	-0.25442323
TRIM8	-0.25475475
REEP2	-0.25505045
STC1	-0.25545838
AC132192.2	-0.25598857
SNHG4	-0.25643846
KIAA1549L	-0.2571353
CTXN1	-0.25734988
TNFAIP8L1	-0.25738922
HEPACAM	-0.25746858
SORBS2	-0.25819317
PGAM1	-0.25824368
NPAS2	-0.25829893
GPATCH4	-0.25843158
HAS3	-0.25846413
APOD	-0.25856873
NBEA	-0.25872442
ARL4A	-0.25882354
IGFBP7	-0.25902063
TPST2	-0.2590386
FERMT2	-0.25921175
RPL27A	-0.25946075
ATOX1	-0.25961775
KDM5B	-0.25970495
IGF2BP2	-0.25973544
UCHL1	-0.2598237
MBNL2	-0.26008147
CAHM	-0.26018217
FAM200B	-0.26045462
ZYX	-0.2605245
CLIC1	-0.26091912
CSKMT	-0.26102442
SGTB	-0.261498
CCDC6	-0.2620367
SAT1	-0.26215163
RYR3	-0.26225668
FDFT1	-0.26229498
LIMS1	-0.26244658
MID1IP1	-0.26254827
SYT17	-0.26263952
ZFYVE21	-0.26279885
TPT1	-0.26307595
AL590617.2	-0.2631706
OLMALINC	-0.26343307
MYOF	-0.26346508
PCGF5	-0.26365334
GNG7	-0.2639772
ELOVL6	-0.26433003
HIVEP3	-0.26531577
NPAS3	-0.26531613
AGTRAP	-0.26585045
PDE1C	-0.26589143
FLOT1	-0.26661822
RUNX2	-0.26682225
ID4	-0.2673923
C12orf76	-0.26751935
AL139393.2	-0.26785183
KCND2	-0.26793966
PPIB	-0.26823008
KMT2E.AS1	-0.26826465
AMOT	-0.2683391
ANAPC16	-0.2687596
KIF9	-0.26895306
RPL41	-0.26915535
RAB38	-0.26935986
GATM	-0.26966318
MEG3	-0.26967382
SOCS3	-0.26980984
EHD2	-0.27020535
SULF2	-0.2703859
HSD17B12	-0.27056167
HEATR5A	-0.27065343
LRRC75A.AS1	-0.2707236
MT.ATP6	-0.27078938
DTNA	-0.2708964
RPS23	-0.27090266
RRBP1	-0.27144408
AFAP1	-0.27165172
TGFB2	-0.27189738
SH3BGRL3	-0.27220646
UGCG	-0.27270833
RPL23	-0.27281934
BAMBI	-0.27316847
KCNJ6	-0.27324718
CITED1	-0.2733507
OSMR	-0.27374333
SQLE	-0.27411318
PLAU	-0.27439287
PHLDA1	-0.2744787
ABHD2	-0.27452478
PDGFA	-0.27457282
L3HYPDH	-0.2760181
SPRED3	-0.27654248
SPAG16	-0.27660564
RPS18	-0.2766469
HERPUD1	-0.27732182
TSC22D4	-0.27863258
PAPPA	-0.27873608
CNKSR3	-0.27993226
NAMPT	-0.2799507
SLC1A3	-0.28058016
PLEKHA4	-0.28063253
CREB5	-0.2814798
BCAM	-0.2815874
LIFR	-0.28221926
SNHG25	-0.28241578
NR2F2	-0.28327063
PDLIM2	-0.28329888
TMEM158	-0.28377366
HLA.B	-0.28379056
MIR503HG	-0.28385058
BATF3	-0.283876
PLEKHH2	-0.2842894
CSF1	-0.28471148
NUDT4	-0.28498796
DHCR7	-0.28503728
SERPINE1	-0.2855232
AHR	-0.2857508
DCLK1	-0.28639334
FCGR2B	-0.28639612
CR769775.1	-0.28686595
HS6ST1	-0.28695357
RPL17	-0.28729123
TNIK	-0.28730744
CRISPLD1	-0.2877968
RPL12	-0.2883113
MVD	-0.28847978
EHD4	-0.2887156
GNB4	-0.28899997
TUBB2A	-0.2891829
NRBF2	-0.28949466
ARMCX2	-0.28960603
SPATS2L	-0.28987083
MMP2	-0.29142565
HEY2	-0.2926602
PPP1R15A	-0.29287282
EN1	-0.29326198
AC026979.2	-0.2933776
DPP6	-0.29577163
RPS2	-0.296432
DLC1	-0.29649374
ABLIM1	-0.2966663
SHISA5	-0.29694915
CHST2	-0.29744044
AC093673.1	-0.29751942
MEST	-0.2990878
COL4A2	-0.29984862
TIMP4	-0.2998564
MTRNR2L12	-0.30003887
ITGB5	-0.30039594
FTH1	-0.30071017
CMBL	-0.30083138
TNFAIP6	-0.300966
UGDH	-0.30116224
S100A11	-0.30146855
NORAD	-0.30173787
RPL28	-0.3018036
CPEB4	-0.30245444
AFDN.DT	-0.30248362
LRP1	-0.30403414
PALM2.AKAP2	-0.30455455
ZMYND8	-0.30569214
SPRY1	-0.3067345
EPN2	-0.30674967
RPS8	-0.3070913
PDPN	-0.30749562
AC027031.2	-0.30760315
KANK1	-0.30780038
PMEPA1	-0.30783185
LMNA	-0.3083606
FOS	-0.30868137
CREB3L2	-0.30886236
APLP2	-0.30958393
AP002387.1	-0.3100889
CSPG5	-0.31010208
IER5L	-0.31050166
SLC2A1	-0.31121358
IGFBP5	-0.311327
NECTIN3	-0.31200504
PLP1	-0.31214303
SARAF	-0.31224757
SAMD4A	-0.31253123
CHST3	-0.31351778
DPF3	-0.31552452
RHOB	-0.31586853
CETN2	-0.31698453
RPE65	-0.3170483
LRRC4C	-0.31772968
S100A4	-0.31828833
S100A13	-0.3187692
PLTP	-0.31882092
CRB2	-0.32018402
TIMP1	-0.32043415
SH3KBP1	-0.32048932
ZFP36L2	-0.3206807
CDH4	-0.32082394
FGFR3	-0.321805
RPL22L1	-0.32196295
GADD45A	-0.32344082
SEMA3A	-0.32546413
TPM1	-0.32671222
RTN1	-0.3267335
KHDRBS3	-0.3276326
AL355974.2	-0.32920212
GAS5	-0.32932594
SIPA1L1	-0.32939354
DDX21	-0.33067495
ELMOD1	-0.3316517
SLC4A4	-0.33169964
DPCD	-0.33174944
RPS24	-0.33343917
HMGCR	-0.33397797
LDLR	-0.33401328
CALD1	-0.3350005
MYC	-0.33584604
SLC2A3	-0.33591416
S100A6	-0.336322
PMP2	-0.33690166
ABRACL	-0.33706036
RHOQ	-0.33767065
GRIA1	-0.3376825
UBASH3B	-0.33892497
KLF6	-0.33900368
METRN	-0.3399264
SNHG16	-0.34001368
REXO2	-0.34162772
B4GALT5	-0.34171978
INSIG1	-0.34211704
PPP2R2B	-0.3436111
VEGFA	-0.34456584
WWTR1	-0.34514484
WLS	-0.3451787
PCDH9	-0.3454474
KCNIP1	-0.34609395
FAT1	-0.34613353
MIF	-0.34713006
MAP1B	-0.34760725
FCGR2A	-0.34837645
RAB31	-0.34856784
SLIT1	-0.3490743
HSPA5	-0.35028255
MYL12A	-0.35045928
BCAN	-0.3511632
LUZP2	-0.3524025
IDI1	-0.3525996
SERPINE2	-0.3545657
NEK6	-0.3547441
DKK3	-0.35617274
RHOC	-0.35914686
FAM126A	-0.3601334
SEPT9	-0.36062083
SLITRK2	-0.3612306
KIAA1211L	-0.36215407
AC020916.1	-0.36253542
FLRT3	-0.36282575
EDNRB	-0.36657032
SERPINB6	-0.36738083
NTRK3	-0.36753657
ATP5MD	-0.36994582
PDLIM4	-0.37010896
ALCAM	-0.37026584
B2M	-0.37058455
PTPRE	-0.37232018
HES1	-0.37324357
LGALS3	-0.37407282
ADAM12	-0.37418583
RETREG1	-0.3752342
PLXNA4	-0.37693673
PKIB	-0.37740245
CYP51A1	-0.37841043
COL9A3	-0.37915325
FIBIN	-0.37940827
NQO1	-0.38137713
HBEGF	-0.3863881
CAVIN1	-0.38729456
RAB13	-0.38755453
IFITM2	-0.38768876
VCL	-0.3880227
RNF19A	-0.38835037
ATXN1	-0.39179596
OLIG1	-0.3934014
GALR1	-0.39405087
AP1S2	-0.39512885
ARL6IP5	-0.39573956
C1orf61	-0.39599824
TSC22D1	-0.40000784
ENDOD1	-0.40461302
COTL1	-0.40897474
FABP7	-0.41086236
PLIN3	-0.41128194
AGT	-0.41230407
LDHA	-0.41231418
OLIG2	-0.41486803
NT5E	-0.41647533
FJX1	-0.41809693
TGIF1	-0.4213808
JUN	-0.42508012
SCD	-0.43085888
F3	-0.43246275
MIR4435.2HG	-0.43257648
SLC25A18	-0.43269634
SCRG1	-0.43429822
NES	-0.43542206
PRSS23	-0.4379119
BCAT1	-0.4379254
DNM1	-0.43866578
SYTL2	-0.43881214
DBI	-0.44014132
CD9	-0.4432077
IRS2	-0.44390097
PTN	-0.4456694
CA2	-0.44833997
AHNAK	-0.44881493
CST3	-0.45249057
LYPD1	-0.4536451
S100A2	-0.45411566
CEBPD	-0.45528096
BDNF	-0.45886862
MSMO1	-0.45990664
TNFRSF21	-0.46135485
SNHG19	-0.4616843
PLPP3	-0.46586165
HMGCS1	-0.46593165
CYTOR	-0.46779132
CTSC	-0.46953863
SHISA9	-0.4709734
IFITM3	-0.47681123
COL6A1	-0.47859386
ITGA6	-0.47907105
CRYAB	-0.48486236
ADAMTS3	-0.4889069
IGFBP3	-0.49304608
INSYN2	-0.4951856
TTYH1	-0.49576873
SEMA6D	-0.50028896
VMP1	-0.5018091
LRRN3	-0.5044516
RCAN1	-0.50459737
COL4A1	-0.50710624
HOPX	-0.5132535
DANCR	-0.51645046
RAMP1	-0.51651925
SNHG3	-0.51803845
TNFRSF12A	-0.5190225
SNX10	-0.52110976
GJA1	-0.52732307
TIMP3	-0.530116
GDF15	-0.53134835
GPC1	-0.5356717
PLAT	-0.5378999
SPARCL1	-0.543593
IL1RAP	-0.5439183
PODXL	-0.5456485
AC103591.3	-0.5478694
S100B	-0.56067985
CREM	-0.5634901
ANXA2	-0.5673915
TNC	-0.5717642
PCDH10	-0.57339334
MT2A	-0.5746065
SPARC	-0.57504386
EMP3	-0.5804367
S100A16	-0.5823906
KCNF1	-0.5916782
LAMA4	-0.6197418
ITPR2	-0.63428944
FGFBP3	-0.6439499
GFAP	-0.65876544
CD44	-0.6591184
GAP43	-0.6597678
SPP1	-0.67449194
VIM	-0.67449987
NEAT1	-0.68330157
TM4SF1	-0.6886098
CLU	-0.68954736
S100A10	-0.69136375
CAMK2N1	-0.70908195
CYR61	-0.7140076
ATP1B2	-0.7141945
CA12	-0.71659267
HAS2	-0.74024326
CTGF	-0.7819383
EMP1	-0.78504866
PMP22	-0.836543
MT3	-0.8366517
VGF	-0.844863
LPL	-0.88547236
C21orf62	-0.9145123
CCL2	-1.0663399
FABP5	-1.4769931
