# Supplementary material for: Modeling glioblastoma heterogeneity as a dynamic network of cell states
Source: Mol Syst Biol. 2021 Sep 16;17(9):e10105. doi: 10.15252/msb.202010105 (PMC8444284; doi:10.15252/msb.202010105)
Supplement: Supplementary file 6 — Source Data for Figure 5 [file MSB-17-e10105-s004.zip › Figure5A_sourcedata/GSEA_3017/hallmarks_stateC.GseaPreranked.1621934520804/gsea_report_for_na_neg_1621934520804.xls]

NAME	GS<br> follow link to MSigDB	GS DETAILS	SIZE	ES	NES	NOM p-val	FDR q-val	FWER p-val	RANK AT MAX	LEADING EDGE
HALLMARK_TNFA_SIGNALING_VIA_NFKB	HALLMARK_TNFA_SIGNALING_VIA_NFKB	Details ...	35	-0.48015895	-2.4452186	0.0	0.0012142858	0.001	304	tags=94%, list=51%, signal=181%
HALLMARK_EPITHELIAL_MESENCHYMAL_TRANSITION	HALLMARK_EPITHELIAL_MESENCHYMAL_TRANSITION	Details ...	38	-0.46240675	-2.4451954	0.0015197569	6.071429E-4	0.001	246	tags=79%, list=41%, signal=126%
HALLMARK_IL2_STAT5_SIGNALING	HALLMARK_IL2_STAT5_SIGNALING	Details ...	24	-0.52190447	-2.3776855	0.0	0.0021846765	0.005	177	tags=71%, list=30%, signal=97%
HALLMARK_CHOLESTEROL_HOMEOSTASIS	HALLMARK_CHOLESTEROL_HOMEOSTASIS	Details ...	18	-0.54658103	-2.2814248	0.0015948963	0.0025795787	0.008	180	tags=72%, list=30%, signal=100%
HALLMARK_INFLAMMATORY_RESPONSE	HALLMARK_INFLAMMATORY_RESPONSE	Details ...	19	-0.5051903	-2.1438057	0.0	0.0044870973	0.017	306	tags=100%, list=51%, signal=199%
HALLMARK_HYPOXIA	HALLMARK_HYPOXIA	Details ...	28	-0.41917023	-2.0156865	0.0015503876	0.0066035753	0.029	221	tags=71%, list=37%, signal=108%
HALLMARK_UV_RESPONSE_DN	HALLMARK_UV_RESPONSE_DN	Details ...	17	-0.4952111	-1.9819044	0.0	0.008104164	0.04	186	tags=76%, list=31%, signal=108%
HALLMARK_COMPLEMENT	HALLMARK_COMPLEMENT	Details ...	15	-0.51149875	-1.958037	0.0031897926	0.00830997	0.046	275	tags=93%, list=46%, signal=169%
HALLMARK_ESTROGEN_RESPONSE_LATE	HALLMARK_ESTROGEN_RESPONSE_LATE	Details ...	21	-0.38111174	-1.6849653	0.02685624	0.051320307	0.279	88	tags=33%, list=15%, signal=38%
HALLMARK_APOPTOSIS	HALLMARK_APOPTOSIS	Details ...	20	-0.3810362	-1.6135491	0.035772357	0.06820116	0.385	65	tags=35%, list=11%, signal=38%
HALLMARK_KRAS_SIGNALING_UP	HALLMARK_KRAS_SIGNALING_UP	Details ...	15	-0.4101363	-1.5742834	0.04707792	0.07746749	0.452	80	tags=40%, list=13%, signal=45%
HALLMARK_MYOGENESIS	HALLMARK_MYOGENESIS	Details ...	17	-0.386222	-1.5684032	0.05448718	0.07323608	0.464	126	tags=47%, list=21%, signal=58%
HALLMARK_GLYCOLYSIS	HALLMARK_GLYCOLYSIS	Details ...	16	-0.4001867	-1.5468706	0.0592	0.07488564	0.505	162	tags=56%, list=27%, signal=75%
HALLMARK_MTORC1_SIGNALING	HALLMARK_MTORC1_SIGNALING	Details ...	25	-0.33654243	-1.5432941	0.080314964	0.07098433	0.512	215	tags=64%, list=36%, signal=96%
HALLMARK_ESTROGEN_RESPONSE_EARLY	HALLMARK_ESTROGEN_RESPONSE_EARLY	Details ...	23	-0.29740614	-1.332273	0.14886731	0.16838504	0.843	311	tags=74%, list=52%, signal=148%
HALLMARK_ANDROGEN_RESPONSE	HALLMARK_ANDROGEN_RESPONSE	Details ...	16	-0.3255241	-1.2614962	0.20785597	0.21107927	0.924	180	tags=56%, list=30%, signal=78%
HALLMARK_P53_PATHWAY	HALLMARK_P53_PATHWAY	Details ...	16	-0.28540286	-1.1154963	0.3241491	0.32349184	0.984	221	tags=56%, list=37%, signal=87%
